# Supplementary material for: The influences of electric field intensity and driving force on the slip behaviour of water flow in a nanochannel
Source: PLoS One. 2021 Sep 22;16(9):e0257589. doi: 10.1371/journal.pone.0257589 (PMC8457446; doi:10.1371/journal.pone.0257589)
Supplement: S1 Data — (ZIP) [file pone.0257589.s001.zip]

Archive with 103 entries (92 files):
- data/
- data/ALH2O-E-1/
- data/ALH2O-E-1/.nohup.out.swp
- data/ALH2O-E-1/1.log
- data/ALH2O-E-1/2.log
- data/ALH2O-E-1/3.log
- data/ALH2O-E-1/4.log
- data/ALH2O-E-1/5.log
- data/ALH2O-E-1/Hvx.1
- data/ALH2O-E-1/Hvx.2
- data/ALH2O-E-1/Hvx.3
- data/ALH2O-E-1/Hvx.4
- data/ALH2O-E-1/Hvx.5
- data/ALH2O-E-1/log.lammps
- data/ALH2O-E-1/node1-16555/
- data/ALH2O-E-1/Ovx.1
- data/ALH2O-E-1/Ovx.2
- data/ALH2O-E-1/Ovx.3
- data/ALH2O-E-1/Ovx.4
- data/ALH2O-E-1/Ovx.5
- data/ALH2O-E-1/system.data
- data/ALH2O-E-1/system.in
- data/ALH2O-E-2/
- data/ALH2O-E-2/1.log
- data/ALH2O-E-2/2.log
- data/ALH2O-E-2/24915/
- data/ALH2O-E-2/3.log
- data/ALH2O-E-2/4.log
- data/ALH2O-E-2/5.log
- data/ALH2O-E-2/Hvx.1
- data/ALH2O-E-2/Hvx.2
- data/ALH2O-E-2/Hvx.3
- data/ALH2O-E-2/Hvx.4
- data/ALH2O-E-2/Hvx.5
- data/ALH2O-E-2/log.lammps
- data/ALH2O-E-2/Ovx.1
- data/ALH2O-E-2/Ovx.2
- data/ALH2O-E-2/Ovx.3
- data/ALH2O-E-2/Ovx.4
- data/ALH2O-E-2/Ovx.5
- data/ALH2O-E-2/system.data
- data/ALH2O-E-2/system.in
- data/ALH2O-E-3/
- data/ALH2O-E-3/1.log
- data/ALH2O-E-3/2.log
- data/ALH2O-E-3/3.log
- data/ALH2O-E-3/4.log
- data/ALH2O-E-3/5.log
- data/ALH2O-E-3/Hvx.1
- data/ALH2O-E-3/Hvx.2
- data/ALH2O-E-3/Hvx.3
- data/ALH2O-E-3/Hvx.4
- data/ALH2O-E-3/Hvx.5
- data/ALH2O-E-3/log.lammps
- data/ALH2O-E-3/node1-6172/
- data/ALH2O-E-3/Ovx.1
- data/ALH2O-E-3/Ovx.2
- data/ALH2O-E-3/Ovx.3
- data/ALH2O-E-3/Ovx.4
- data/ALH2O-E-3/Ovx.5
- data/ALH2O-E-3/system.data
- data/ALH2O-E-3/system.in
- data/ALH2O-E-4/
- data/ALH2O-E-4/1.log
- data/ALH2O-E-4/2.log
- data/ALH2O-E-4/3.log
- data/ALH2O-E-4/4.log
- data/ALH2O-E-4/5.log
- data/ALH2O-E-4/Hvx.1
- data/ALH2O-E-4/Hvx.2
- data/ALH2O-E-4/Hvx.3
- data/ALH2O-E-4/Hvx.4
- data/ALH2O-E-4/Hvx.5
- data/ALH2O-E-4/log.lammps
- data/ALH2O-E-4/node1-24183/
- data/ALH2O-E-4/Ovx.1
- data/ALH2O-E-4/Ovx.2
- data/ALH2O-E-4/Ovx.3
- data/ALH2O-E-4/Ovx.4
- data/ALH2O-E-4/Ovx.5
- data/ALH2O-E-4/system.data
- data/ALH2O-E-4/system.in
- data/ALH2O-E-5/
- data/ALH2O-E-5/.nohup.out.swp
- data/ALH2O-E-5/1.log
- data/ALH2O-E-5/2.log
- data/ALH2O-E-5/3.log
- data/ALH2O-E-5/4.log
- data/ALH2O-E-5/5.log
- data/ALH2O-E-5/Hvx.1
- data/ALH2O-E-5/Hvx.2
- data/ALH2O-E-5/Hvx.3
- data/ALH2O-E-5/Hvx.4
- data/ALH2O-E-5/Hvx.5
- data/ALH2O-E-5/log.lammps
- data/ALH2O-E-5/nde2-31534/
- data/ALH2O-E-5/Ovx.1
- data/ALH2O-E-5/Ovx.2
- data/ALH2O-E-5/Ovx.3
- data/ALH2O-E-5/Ovx.4
- data/ALH2O-E-5/Ovx.5
- data/ALH2O-E-5/system.data
- data/ALH2O-E-5/system.in
