# Supplementary material for: The influences of electric field intensity and driving force on the slip behaviour of water flow in a nanochannel
Source: PLoS One. 2021 Sep 22;16(9):e0257589. doi: 10.1371/journal.pone.0257589 (PMC8457446; doi:10.1371/journal.pone.0257589)
Supplement: S1 Data — (ZIP) [file pone.0257589.s001.zip › data/ALH2O-E-1/1.log]

variable T equal 300
variable F equal 0.0005           #加速度
# ----------------- Init Section -----------------

    units        real
    atom_style   full
    pair_style   lj/cut/coul/long 9.0
    bond_style   harmonic
    angle_style  harmonic
    kspace_style pppm 0.0001


# ----------------- Atom Definition Section -----------------

read_data system.data
  orthogonal box = (0 -16.2 0) to (81 56.2 40.5)
  4 by 2 by 2 MPI processor grid
  reading atoms ...
  19582 atoms
  scanning bonds ...
  2 = max bonds/atom
  scanning angles ...
  1 = max angles/atom
  reading bonds ...
  8788 bonds
  reading angles ...
  4394 angles
  2 = max # of 1-2 neighbors
  1 = max # of 1-3 neighbors
  1 = max # of 1-4 neighbors
  2 = max # of special neighbors
#read_restart 1.restart

#1是up Al
#2是down Al
#3是 O
#4是 H

# ----------------- Settings Section -----------------
    pair_coeff   1 1  0.0  0.0         #上Al Al
    pair_coeff   1 2  0.0  0.0         #上Al下Al
    pair_coeff   1 3  ${Wo}  3.166    #上Al O
    pair_coeff   1 3  0.1553  3.166    
    pair_coeff   1 4  0.0  0.0         #上Al H

    pair_coeff   2 2  0.0  0.0         #下Al Al
    pair_coeff   2 3  ${Wo}  3.166    #下Al O
    pair_coeff   2 3  0.1553  3.166    
    pair_coeff   2 4  0.0  0.0         #下Al H

    pair_coeff   3 3  ${Wo}  3.166    # O  O
    pair_coeff   3 3  0.1553  3.166    
    pair_coeff   3 4  0.0  0.0         # O  H

    pair_coeff   4 4  0.0  0.0         # H  H

	bond_coeff   1     600.0   1.0
    angle_coeff  1   75.0    109.47

    group upwall type 1
3200 atoms in group upwall
    group downwall type 2
3200 atoms in group downwall
    group O type 3
4394 atoms in group O
    group H type 4
8788 atoms in group H

	group wall union upwall downwall
6400 atoms in group wall
    group spce type  3  4
13182 atoms in group spce
    fix fShakeSPCE spce shake 0.0001 10 0 b 1 a 1
  0 = # of size 2 clusters
  0 = # of size 3 clusters
  0 = # of size 4 clusters
  4394 = # of frozen angles

# ----------------- Run Section -----------------

  timestep 1
  compute	     T_spce spce temp/partial 0 1 1
  velocity     spce create $T 372748 temp T_spce
  velocity     spce create 300 372748 temp T_spce
  dump 2 all atom 100000 $a.lammpstrj
  dump 2 all atom 100000 1.lammpstrj

  fix   fxnvt spce nvt temp $T $T 100
  fix   fxnvt spce nvt temp 300 $T 100
  fix   fxnvt spce nvt temp 300 300 100
  fix_modify fxnvt temp T_spce
WARNING: Temperature for fix modify is not for group all (../fix_nh.cpp:1395)

  run   1000000
PPPM initialization ...
WARNING: Using 12-bit tables for long-range coulomb (../kspace.cpp:321)
  G vector (1/distance) = 0.284296
  grid = 40 36 24
  stencil order = 5
  estimated absolute RMS force accuracy = 0.0311878
  estimated relative force accuracy = 9.39212e-05
  using double precision FFTs
  3d grid and FFT values/proc = 6555 2880
Neighbor list info ...
  update every 1 steps, delay 10 steps, check yes
  max neighbors/atom: 2000, page size: 100000
  master list distance cutoff = 11
  ghost atom cutoff = 11
  binsize = 5.5, bins = 15 14 8
  1 neighbor lists, perpetual/occasional/extra = 1 0 0
  (1) pair lj/cut/coul/long, perpetual
      attributes: half, newton on
      pair build: half/bin/newton
      stencil: half/bin/3d/newton
      bin: standard
Per MPI rank memory allocation (min/avg/max) = 10.36 | 10.75 | 11.14 Mbytes
Step Temp E_pair E_mol TotEng Press 
       0    174.01248    18054.513            0    25931.982    32532.591 
 1000000    170.84908    -49107.24            0   -41372.977    1278.0526 
Loop time of 9088.46 on 16 procs for 1000000 steps with 19582 atoms

Performance: 9.507 ns/day, 2.525 hours/ns, 110.030 timesteps/s
99.4% CPU use with 16 MPI tasks x no OpenMP threads

MPI task timing breakdown:
Section |  min time  |  avg time  |  max time  |%varavg| %total
---------------------------------------------------------------
Pair    | 5607.3     | 5949.7     | 6288.9     | 263.5 | 65.46
Bond    | 0.20488    | 0.24146    | 0.36056    |   7.2 |  0.00
Kspace  | 1714.1     | 2046.5     | 2379       | 439.9 | 22.52
Neigh   | 481.92     | 484.69     | 486.39     |   6.7 |  5.33
Comm    | 227.09     | 249.25     | 276.87     |  88.5 |  2.74
Output  | 0.01124    | 0.012529   | 0.01648    |   1.1 |  0.00
Modify  | 315.86     | 329.8      | 346.94     |  50.5 |  3.63
Other   |            | 28.25      |            |       |  0.31

Nlocal:    1223.88 ave 1245 max 1200 min
Histogram: 2 0 2 3 1 0 1 3 2 2
Nghost:    7390.81 ave 7426 max 7369 min
Histogram: 3 2 3 2 2 0 0 2 0 2
Neighs:    302786 ave 324911 max 282744 min
Histogram: 2 0 2 2 2 4 2 0 1 1

Total # of neighbors = 4844569
Ave neighs/atom = 247.399
Ave special neighs/atom = 1.34634
Neighbor list builds = 52311
Dangerous builds = 30
  write_restart ${Wo}.restart
  write_restart 0.1553.restart
PPPM initialization ...
WARNING: Using 12-bit tables for long-range coulomb (../kspace.cpp:321)
  G vector (1/distance) = 0.284296
  grid = 40 36 24
  stencil order = 5
  estimated absolute RMS force accuracy = 0.0311878
  estimated relative force accuracy = 9.39212e-05
  using double precision FFTs
  3d grid and FFT values/proc = 6555 2880
 #--------------------E+F -----------------------
  timestep 1

  fix 1 spce gravity $F vector 1 0 0       #在x方向加速度为====0.0001
  fix 1 spce gravity 0.0005 vector 1 0 0       
  fix kick spce efield  0.0  $E 0.0        #在Y方向上加上电场==0.1
  fix kick spce efield  0.0  0.02 0.0        

  run   1000000
PPPM initialization ...
WARNING: Using 12-bit tables for long-range coulomb (../kspace.cpp:321)
  G vector (1/distance) = 0.284296
  grid = 40 36 24
  stencil order = 5
  estimated absolute RMS force accuracy = 0.0311878
  estimated relative force accuracy = 9.39212e-05
  using double precision FFTs
  3d grid and FFT values/proc = 6555 2880
Per MPI rank memory allocation (min/avg/max) = 10.75 | 10.89 | 11.15 Mbytes
Step Temp E_pair E_mol TotEng Press 
 1000000    170.84908    -49107.24            0   -41372.977    1278.3872 
 2000000    186.08737   -49025.604            0    -40601.51     1559.771 
Loop time of 9074.09 on 16 procs for 1000000 steps with 19582 atoms

Performance: 9.522 ns/day, 2.521 hours/ns, 110.204 timesteps/s
99.5% CPU use with 16 MPI tasks x no OpenMP threads

MPI task timing breakdown:
Section |  min time  |  avg time  |  max time  |%varavg| %total
---------------------------------------------------------------
Pair    | 5620.7     | 5954.7     | 6265.6     | 254.7 | 65.62
Bond    | 0.17591    | 0.23027    | 0.34539    |   8.4 |  0.00
Kspace  | 1702.4     | 2005.3     | 2327.9     | 428.2 | 22.10
Neigh   | 485.33     | 487.98     | 489.89     |   6.6 |  5.38
Comm    | 228.78     | 248.8      | 277.5      |  91.6 |  2.74
Output  | 0.011238   | 0.012484   | 0.016318   |   1.1 |  0.00
Modify  | 335.28     | 349.13     | 365.74     |  48.7 |  3.85
Other   |            | 27.96      |            |       |  0.31

Nlocal:    1223.88 ave 1251 max 1197 min
Histogram: 1 0 4 3 1 0 1 4 0 2
Nghost:    7403.81 ave 7435 max 7338 min
Histogram: 1 0 1 2 0 0 2 3 3 4
Neighs:    302799 ave 323840 max 283780 min
Histogram: 2 1 1 3 2 1 2 2 1 1

Total # of neighbors = 4844778
Ave neighs/atom = 247.41
Ave special neighs/atom = 1.34634
Neighbor list builds = 52656
Dangerous builds = 0
  write_restart $a.${E}.restart
  write_restart 1.${E}.restart
  write_restart 1.0.02.restart
PPPM initialization ...
WARNING: Using 12-bit tables for long-range coulomb (../kspace.cpp:321)
  G vector (1/distance) = 0.284296
  grid = 40 36 24
  stencil order = 5
  estimated absolute RMS force accuracy = 0.0311878
  estimated relative force accuracy = 9.39212e-05
  using double precision FFTs
  3d grid and FFT values/proc = 6555 2880
# ------------------- compute ------------------
  reset_timestep 0
  compute force spce group/group wall      #计算力：水和墙

  thermo		500                        #输出力
  thermo_style custom step temp c_force[1]
  thermo_modify 	temp T_spce
WARNING: Temperature for thermo pressure is not for group all (../thermo.cpp:489)


  compute c_O O chunk/atom bin/1d y lower 0.2 units box            #氧：密度+速度
  fix O O ave/chunk 1 1000000 1000000 c_O vx norm sample file Ovx.$a
  fix O O ave/chunk 1 1000000 1000000 c_O vx norm sample file Ovx.1


  compute c_H H chunk/atom bin/1d y lower 0.2 units box            #氢：密度+速度
  fix H H ave/chunk 1 1000000 1000000 c_H vx norm sample file Hvx.$a
  fix H H ave/chunk 1 1000000 1000000 c_H vx norm sample file Hvx.1


  run 1000000
PPPM initialization ...
WARNING: Using 12-bit tables for long-range coulomb (../kspace.cpp:321)
  G vector (1/distance) = 0.284296
  grid = 40 36 24
  stencil order = 5
  estimated absolute RMS force accuracy = 0.0311878
  estimated relative force accuracy = 9.39212e-05
  using double precision FFTs
  3d grid and FFT values/proc = 6555 2880
Neighbor list info ...
  update every 1 steps, delay 10 steps, check yes
  max neighbors/atom: 2000, page size: 100000
  master list distance cutoff = 11
  ghost atom cutoff = 11
  binsize = 5.5, bins = 15 14 8
  2 neighbor lists, perpetual/occasional/extra = 1 1 0
  (1) pair lj/cut/coul/long, perpetual
      attributes: half, newton on
      pair build: half/bin/newton
      stencil: half/bin/3d/newton
      bin: standard
  (2) compute group/group, occasional, copy from (1)
      attributes: half, newton on
      pair build: copy
      stencil: none
      bin: none
Per MPI rank memory allocation (min/avg/max) = 11.1 | 11.47 | 11.6 Mbytes
Step Temp c_force[1] 
       0    297.27721   -44.888367 
     500     295.0054   -51.819474 
    1000    302.54213   -50.942611 
    1500    300.21147   -30.351474 
    2000     298.0705   -46.894826 
    2500    305.78303   -49.198748 
    3000     299.0403   -70.525411 
    3500    300.45223   -48.486145 
    4000    298.03143   -29.512075 
    4500    299.96749   -19.601364 
    5000    297.88418   -36.712875 
    5500    296.55619   -61.238175 
    6000    301.23371   -48.823694 
    6500    301.16953   -24.630829 
    7000    294.95391   -14.835096 
    7500    295.68603   -36.626642 
    8000    304.94606   -31.444445 
    8500    297.55125   -25.237136 
    9000    298.99316   -72.219218 
    9500    299.80495   -32.158738 
   10000    301.74133   -10.940776 
   10500     296.3281   -39.142613 
   11000      297.475   -14.632157 
   11500     295.5512   -37.147976 
   12000    296.48096    -49.89307 
   12500    298.31328   -61.092876 
   13000    294.81967   -49.968328 
   13500    304.42429   -30.578342 
   14000    300.82435   -47.119306 
   14500     303.7215   -28.191649 
   15000    303.51503   -30.298076 
   15500    300.87966   -46.414404 
   16000     305.4498   -39.423967 
   16500    298.30181   -41.793249 
   17000    299.60547   -50.143948 
   17500    304.23557   -22.645419 
   18000    300.09796   -29.205532 
   18500     298.6165   -33.774136 
   19000    302.76063   -31.697715 
   19500    296.88385   -43.703093 
   20000    295.01266   -46.219697 
   20500    296.51216   -42.536435 
   21000    300.19435   -33.261643 
   21500     303.1062   -52.563503 
   22000    300.55963   -43.570869 
   22500    302.03141   -37.208656 
   23000    300.88652   -18.972762 
   23500    302.68316   -20.580433 
   24000    295.22998   -30.395409 
   24500    297.85518   -60.071059 
   25000    298.41831   -32.750974 
   25500    298.59237   -36.895094 
   26000    301.23323   -27.880387 
   26500    300.04346   -30.241268 
   27000     300.8854   -39.827337 
   27500    297.17654   -40.085255 
   28000    302.89348   -18.253292 
   28500    304.16557   -24.981386 
   29000    303.94344   -64.142764 
   29500    294.19184   -54.617976 
   30000    302.72166   -30.677596 
   30500    307.40743   -42.097641 
   31000    300.00822   -35.824407 
   31500    293.22106    -36.51075 
   32000    299.64744   -30.163996 
   32500    300.72377   -55.795393 
   33000    305.30534   -22.184116 
   33500    301.47291   -34.946516 
   34000    297.57797   -43.068173 
   34500    301.37586    -30.41665 
   35000    296.86991   -61.686101 
   35500    302.27668   -44.730391 
   36000     299.6675   -28.080413 
   36500     303.1014   -45.526456 
   37000    299.29747   -21.943617 
   37500    307.75033   -39.113124 
   38000     304.3834   -36.532994 
   38500    295.07795   -41.162726 
   39000    305.31399   -43.966096 
   39500    306.64502   -26.659783 
   40000    297.62674   -55.648668 
   40500    299.37885   -52.537629 
   41000    299.87187    -32.26491 
   41500    297.73107    -45.40228 
   42000    302.50034   -36.808449 
   42500    302.75144   -57.925603 
   43000     295.3038   -29.032425 
   43500    303.04551   -31.184637 
   44000    303.95349   -39.164052 
   44500    297.90389   -56.963911 
   45000    301.77288   -44.239646 
   45500    299.33636   -37.061384 
   46000    298.02927   -54.138863 
   46500    306.07536   -47.294345 
   47000    295.23468   -26.652715 
   47500    296.42067   -21.863877 
   48000    298.75637    -33.06302 
   48500    305.01398   -41.641346 
   49000    298.05739   -19.159556 
   49500    297.23338   -47.093087 
   50000    299.06598   -58.046102 
   50500    300.32249   -39.076769 
   51000     301.3501   -34.970764 
   51500    301.39255   -47.629501 
   52000    300.14306   -49.390292 
   52500     296.5976   -43.413697 
   53000    297.53644   -31.309523 
   53500    302.74793   -48.474391 
   54000    301.67756   -58.234118 
   54500     297.9993   -65.908577 
   55000    303.37513   -36.552065 
   55500    298.77698   -28.641545 
   56000    298.45916   -26.844644 
   56500     299.1066   -22.539582 
   57000    294.71976   -38.178945 
   57500    299.26204   -43.580052 
   58000     301.6011   -26.965788 
   58500    300.24284   -49.247407 
   59000    301.33476   -23.070265 
   59500    299.13776    -40.21489 
   60000    299.68439   -67.633811 
   60500    302.62729   -24.057904 
   61000    302.50299   -51.177603 
   61500    295.42394    -39.00291 
   62000    303.98121   -47.926607 
   62500    293.18496   -31.299134 
   63000    295.98872   -31.806631 
   63500     298.4814   -34.334939 
   64000    298.97126     -45.1331 
   64500    298.10514   -49.662483 
   65000    297.15269   -46.399743 
   65500    298.91614   -30.465301 
   66000    308.34871   -40.607639 
   66500    296.14711   -58.853686 
   67000     297.5959   -45.204658 
   67500    297.63971   -29.120806 
   68000     304.3999    -44.65568 
   68500    299.95445   -71.614447 
   69000    295.34018   -35.054088 
   69500    301.06597   -45.535343 
   70000    298.62841   -19.143601 
   70500     298.0516   -47.863435 
   71000    299.14749   -31.615149 
   71500    299.93175   -38.539236 
   72000    304.23138    -10.29813 
   72500    300.05774   -51.408506 
   73000    305.33919   -44.440399 
   73500    302.73621   -32.563136 
   74000    299.21509   -52.906651 
   74500    302.93545   -55.920175 
   75000    296.61709   -31.519848 
   75500    299.41089   -37.599615 
   76000    301.43749   -51.420981 
   76500    300.54578    -39.56551 
   77000    303.80607   -61.105398 
   77500    300.02781   -35.924072 
   78000     306.9507   -36.223704 
   78500    301.09243   -41.131148 
   79000    300.87099   -34.631307 
   79500    298.50732   -37.814264 
   80000    298.86277   -49.132755 
   80500    298.28334   -58.845957 
   81000    297.42979   -34.440177 
   81500    302.60145   -56.219228 
   82000    297.61934   -35.563322 
   82500    299.79009   -44.461616 
   83000    298.11993   -52.210043 
   83500    293.05836   -34.594324 
   84000    302.21923   -31.321043 
   84500    301.04782   -39.048837 
   85000    296.92932   -36.740854 
   85500    297.09335   -39.448857 
   86000    297.37329   -26.518913 
   86500    298.89981   -38.309574 
   87000    298.81667   -35.991594 
   87500    309.21381   -66.151526 
   88000    295.55269    -50.50237 
   88500    299.31921   -27.968066 
   89000    306.94082   -50.358268 
   89500    301.41876    -28.26928 
   90000    297.53576   -42.460574 
   90500    300.04522   -53.303095 
   91000    297.42543   -18.237196 
   91500     301.1775   -34.640234 
   92000    304.36347   -32.738635 
   92500    301.31762   -48.879555 
   93000    300.69696   -30.149076 
   93500    301.43428   -42.487533 
   94000    301.27879   -71.990453 
   94500    301.14631   -35.181056 
   95000    302.12474   -30.505034 
   95500    302.03419   -45.561348 
   96000    297.15965   -33.858797 
   96500     295.4293   -55.583861 
   97000    304.34291   -42.400747 
   97500    299.64955   -10.120119 
   98000    299.57735   -33.432709 
   98500    300.34455   -47.105108 
   99000    298.53704   -29.527312 
   99500     298.6055   -40.506303 
  100000    300.50938   -49.646465 
  100500    300.69604   -37.611455 
  101000    304.33716     -51.9162 
  101500    297.36821   -23.180109 
  102000    299.05999   -29.636135 
  102500    300.81393   -55.975839 
  103000    297.45537     -44.4884 
  103500    298.99031   -43.757914 
  104000    303.18082   -23.987326 
  104500    301.80673   -25.975413 
  105000     300.5968   -42.227659 
  105500    304.27229   -29.575838 
  106000    306.27307   -61.403976 
  106500    302.39718   -40.794201 
  107000    301.33782   -40.846109 
  107500    298.39276   -42.907605 
  108000    298.47251   -36.608162 
  108500    305.98145    -44.98183 
  109000    302.07573   -30.622508 
  109500    299.14637   -30.031829 
  110000    304.10221   -27.818601 
  110500    294.04778    -41.98335 
  111000    302.86113   -38.569468 
  111500    299.83729   -39.008763 
  112000     298.4515   -17.449756 
  112500    301.73524   -40.287243 
  113000    300.01686   -44.650165 
  113500    298.70993   -37.122505 
  114000    299.71884   -56.969006 
  114500    297.21598   -16.280755 
  115000    302.00549   -34.057647 
  115500    300.48102   -25.986428 
  116000    305.44393   -22.897564 
  116500    301.85237   -35.654519 
  117000    303.39336   -43.128075 
  117500    300.80092   -50.056669 
  118000    302.50111   -32.997761 
  118500    297.79105   -46.918864 
  119000    305.37132   -41.910768 
  119500    295.62068   -34.810134 
  120000    298.83871   -41.278581 
  120500    301.52367   -29.762675 
  121000     301.1446   -37.504085 
  121500    301.86676   -55.464792 
  122000    302.37254   -60.058711 
  122500    297.01314   -35.336843 
  123000    303.91892   -44.710208 
  123500    300.81234   -40.883645 
  124000    296.30902   -50.000549 
  124500    296.45309   -45.365979 
  125000    295.69153   -29.706725 
  125500    300.62763   -44.202941 
  126000    297.93269   -40.111767 
  126500    297.94805   -42.332113 
  127000    301.01498   -43.271095 
  127500    301.65074   -39.698025 
  128000    300.26693   -28.611102 
  128500    299.75372   -65.924333 
  129000    296.10411     -43.4432 
  129500    297.28727   -30.797909 
  130000    297.09546   -51.977537 
  130500    303.11018   -56.870897 
  131000    305.97616   -24.980254 
  131500    300.94363   -51.083782 
  132000    299.90014   -30.978878 
  132500      300.323    -42.96546 
  133000    297.69166   -36.430634 
  133500    297.99482   -28.819392 
  134000    295.51246   -44.103064 
  134500    300.59418   -28.353987 
  135000     299.7622   -22.961525 
  135500    303.26106   -44.332905 
  136000    296.37313   -30.946422 
  136500    295.39359   -29.041655 
  137000    299.42342   -54.189306 
  137500    297.82372   -23.795593 
  138000    301.97572   -47.107153 
  138500    298.36161   -49.657471 
  139000    303.11596   -41.254879 
  139500    303.38577   -45.293586 
  140000     302.5083   -46.764012 
  140500    298.75502   -54.128747 
  141000     296.7021   -46.915438 
  141500    301.56233   -31.886624 
  142000    299.23898   -46.952019 
  142500    303.09565   -66.917862 
  143000    299.54428   -26.754219 
  143500    297.43151   -23.506176 
  144000    298.74809   -45.096673 
  144500    297.82206   -25.886404 
  145000      302.456   -36.594807 
  145500    299.28016   -23.288449 
  146000    300.66373   -40.385759 
  146500     300.7115   -53.974309 
  147000    298.65364   -36.114933 
  147500    298.99522   -44.075145 
  148000    301.95048   -49.352227 
  148500    300.90849    -36.11146 
  149000    305.76841   -31.924615 
  149500    290.79832    -53.56889 
  150000    295.76334   -22.238414 
  150500    296.20196   -48.494801 
  151000    300.04664   -46.229693 
  151500    300.35099    -39.02009 
  152000    299.89897   -62.638609 
  152500    297.84792   -53.878122 
  153000      304.089   -23.569627 
  153500    296.81166   -40.010366 
  154000    300.02316   -41.165629 
  154500    297.15492   -28.046077 
  155000    302.93251    -52.25227 
  155500    302.71156   -58.236732 
  156000    300.68807   -47.413725 
  156500    298.06864   -45.464452 
  157000    299.12872   -41.563204 
  157500    293.71369   -40.906922 
  158000    297.20385   -40.787915 
  158500      301.646   -17.610819 
  159000    298.10325   -28.073624 
  159500    301.42172   -13.653778 
  160000    303.73059   -56.530927 
  160500    301.84609   -17.161238 
  161000    298.46047   -36.295392 
  161500     306.7061   -40.052124 
  162000    298.08104    -45.68193 
  162500    301.44602   -15.754926 
  163000     302.8347   -40.041595 
  163500    298.64338   -36.622234 
  164000    300.52878   -46.535787 
  164500    301.23686   -44.323287 
  165000    303.03753   -42.378709 
  165500    299.57354   -41.297969 
  166000    301.14631   -48.351894 
  166500    298.58187   -53.778642 
  167000    300.32958   -33.269662 
  167500    301.35918   -33.419637 
  168000    301.00907   -40.881987 
  168500    296.15639   -57.159801 
  169000    300.65238   -37.894805 
  169500    302.71934   -54.922251 
  170000    294.02776   -30.054754 
  170500    299.93983   -52.429447 
  171000    294.79738   -35.432585 
  171500     295.9898   -49.596624 
  172000    296.87061   -57.240617 
  172500    297.62451   -56.368535 
  173000    302.35231   -51.636317 
  173500    299.89993   -42.002098 
  174000    302.23068   -34.735713 
  174500    303.91667   -27.728142 
  175000    296.02181   -61.794198 
  175500    307.45656   -43.018902 
  176000    298.19154   -31.236442 
  176500     302.3022   -40.307772 
  177000    306.05844   -35.043064 
  177500    294.45833   -25.196709 
  178000     301.0469    -41.35715 
  178500    294.79065   -43.962756 
  179000    303.12299   -28.936416 
  179500    296.67623   -30.352938 
  180000    302.56017   -50.409416 
  180500    301.84473   -19.567537 
  181000    295.92157   -43.999337 
  181500    299.21288   -36.439536 
  182000    304.60731   -40.866616 
  182500    296.12623   -55.772447 
  183000    299.32147   -24.399415 
  183500     300.5076   -30.729645 
  184000    304.89905    -58.83605 
  184500    303.50157    -18.49853 
  185000    303.28169   -25.231876 
  185500     297.8528   -40.174501 
  186000    298.85487   -58.231999 
  186500    305.18957   -50.699666 
  187000    298.42709   -39.151568 
  187500    298.77037    -34.94596 
  188000    297.56022   -38.532832 
  188500    298.22732   -31.290971 
  189000     295.4408   -14.713409 
  189500    295.39358   -27.318162 
  190000    295.85667   -26.211073 
  190500    306.60089   -30.092449 
  191000    294.11855   -17.332517 
  191500    298.03305   -45.625615 
  192000     301.3757   -39.719718 
  192500    298.07739   -40.319508 
  193000    297.13965   -36.410789 
  193500     297.0427   -23.696037 
  194000    298.21706    -71.26109 
  194500    297.08601   -33.633182 
  195000    299.40259   -34.411867 
  195500    299.05407   -37.916041 
  196000    299.16103   -69.859108 
  196500     298.2509   -33.400377 
  197000    295.52626   -31.698612 
  197500    302.35422    -18.42917 
  198000    304.52792   -19.308773 
  198500    297.60738    -34.78902 
  199000    304.04609   -34.311717 
  199500    295.42346   -47.423256 
  200000    299.21528   -39.767689 
  200500    297.11613   -34.377496 
  201000    300.52548   -37.548185 
  201500    301.83331   -37.758979 
  202000    300.45027   -31.872773 
  202500    296.53916   -42.384476 
  203000    301.07763   -52.500711 
  203500     299.2458   -28.233736 
  204000    303.37042   -32.578174 
  204500     298.0135   -36.282066 
  205000    298.51964   -36.209293 
  205500    295.49028   -36.457161 
  206000    299.33673   -30.658276 
  206500    300.43426    -15.80412 
  207000    302.64459   -38.247348 
  207500    306.28904   -20.503798 
  208000    297.50132   -25.583101 
  208500    299.06681   -45.885361 
  209000     298.6952   -30.839935 
  209500    299.91821   -36.608358 
  210000    299.99425   -34.204743 
  210500    296.70208   -66.459235 
  211000    301.82496   -27.183898 
  211500    296.28611   -64.250435 
  212000      304.379   -37.140869 
  212500    302.22197    -46.04071 
  213000    301.92124   -19.055682 
  213500    301.96739   -30.740219 
  214000     301.8848    -48.24122 
  214500    306.33159   -36.939538 
  215000    300.34519   -21.213487 
  215500    296.26611   -50.182754 
  216000    301.34462   -50.009863 
  216500    301.71699   -30.769138 
  217000    302.53337   -35.884137 
  217500    301.35164   -30.448012 
  218000    294.90824   -37.808631 
  218500    296.03357   -29.439758 
  219000    301.34382   -50.854404 
  219500     301.1384   -60.068586 
  220000    300.43452   -53.538005 
  220500     304.1849   -41.577807 
  221000    299.33931   -28.963622 
  221500    299.43681   -66.118466 
  222000    304.29818   -37.886179 
  222500    297.85384   -36.385266 
  223000    299.56272      -33.044 
  223500     299.3196   -35.974832 
  224000    299.36491   -23.058175 
  224500     297.8162   -23.445006 
  225000    299.54692   -35.106773 
  225500    294.99378   -56.920487 
  226000    299.60925    -37.77764 
  226500    303.72864    -34.00357 
  227000    302.83176   -40.315722 
  227500    303.57008   -32.055942 
  228000    296.05718   -32.934819 
  228500    303.90837   -51.455713 
  229000    300.41194   -56.825321 
  229500    300.24341   -69.330502 
  230000    299.86012   -40.853481 
  230500    299.64269   -26.356345 
  231000     298.3734   -18.370813 
  231500    300.86063   -77.589166 
  232000    300.11866   -16.500939 
  232500    302.84148   -44.687765 
  233000    298.87683   -32.722821 
  233500    300.06546   -28.897746 
  234000    297.23341   -24.828352 
  234500    299.13307   -39.814528 
  235000    299.24144   -68.593369 
  235500    300.49778   -49.765009 
  236000    300.72606   -38.889091 
  236500     303.8122   -37.005885 
  237000    298.12353   -34.809903 
  237500    303.14379    -26.97733 
  238000    305.95193   -60.293438 
  238500    301.66407   -48.230626 
  239000    299.17554   -39.634697 
  239500    300.38397   -38.421115 
  240000    300.00635   -34.703053 
  240500    308.67442   -53.987899 
  241000    297.13425   -21.888636 
  241500    300.34455   -47.463852 
  242000    300.17684   -31.696035 
  242500    299.77702   -60.679385 
  243000    295.87533   -34.863825 
  243500    303.07507   -50.570018 
  244000    303.91119   -23.709064 
  244500    302.27964   -57.817094 
  245000    301.56608   -18.803022 
  245500    297.75332   -26.771916 
  246000    302.28987   -44.246005 
  246500    299.82993   -48.794669 
  247000    300.24338    -50.44428 
  247500    300.94232   -26.004473 
  248000    300.34039   -47.497972 
  248500    298.32292   -15.859071 
  249000      298.206   -61.228971 
  249500    297.26718   -45.312819 
  250000    299.18402   -31.423019 
  250500    299.64637   -27.926419 
  251000    298.76979   -39.483742 
  251500    300.66529    -47.21489 
  252000    302.63593   -47.886363 
  252500    298.33192   -42.578646 
  253000    305.19768   -18.062905 
  253500    302.92725   -34.295382 
  254000    299.24937   -20.894233 
  254500    300.92603   -44.008749 
  255000    300.80818   -67.970561 
  255500    296.29321   -39.824111 
  256000    300.33388    -60.66924 
  256500    300.89737   -47.703263 
  257000     302.8988   -31.032584 
  257500     299.8203   -13.961507 
  258000    304.17005   -47.431192 
  258500    301.43134   -38.815316 
  259000    301.30379   -46.802538 
  259500    299.27574   -52.924278 
  260000    301.96925   -54.010064 
  260500    296.65048   -42.997279 
  261000    297.40432   -54.441065 
  261500    299.58368   -34.664143 
  262000    297.21095   -27.365795 
  262500    301.31766   -45.924751 
  263000    296.41957   -20.517618 
  263500    296.42529   -32.138601 
  264000    301.31678   -60.215418 
  264500    300.66566   -50.983202 
  265000    300.40166   -34.869371 
  265500    299.94838   -41.690245 
  266000    300.42974    -34.45095 
  266500    303.08552   -62.084643 
  267000    303.14708   -39.845917 
  267500    304.21404   -27.620552 
  268000     303.0339   -55.394046 
  268500    300.00156    -32.73237 
  269000    300.87635    -46.81181 
  269500    297.17216   -58.359529 
  270000    300.20127   -47.864543 
  270500    295.09462   -42.940134 
  271000    296.25198   -47.299845 
  271500    301.19608   -5.6478005 
  272000     306.8052   -37.922418 
  272500    307.68249   -63.717316 
  273000    296.83057   -42.212789 
  273500    302.72795   -43.162947 
  274000    297.08765   -49.074402 
  274500    299.08322   -54.488371 
  275000    304.97609   -32.375078 
  275500    299.60367   -47.683407 
  276000    304.99595   -45.844374 
  276500    300.64165   -25.230655 
  277000    296.68147    -22.88618 
  277500    303.05585   -64.963403 
  278000     304.1862   -32.874861 
  278500    299.75214   -63.002632 
  279000    304.72404   -60.074703 
  279500    303.74663   -46.951683 
  280000    297.34118   -16.783434 
  280500     305.7409   -37.704161 
  281000    299.59989   -31.912522 
  281500    299.70004   -42.611163 
  282000    307.06481   -34.116209 
  282500    296.31788   -61.587231 
  283000    305.33683   -26.792055 
  283500    298.55194   -28.722924 
  284000    301.04687   -51.869816 
  284500    296.69634   -30.394756 
  285000    303.65912   -35.534556 
  285500    303.33633   -37.104328 
  286000    301.83553   -54.036505 
  286500    298.97247   -38.171488 
  287000    306.87944   -20.794558 
  287500    305.00007   -35.606632 
  288000    298.30781   -25.111263 
  288500     299.5711   -27.260604 
  289000    298.50137   -52.409946 
  289500     301.0037   -34.347287 
  290000    298.14805   -18.124157 
  290500    300.81671   -32.684397 
  291000    300.13239   -46.676567 
  291500    294.03011   -23.144832 
  292000    295.37869   -18.908739 
  292500    302.61578   -34.535927 
  293000    300.81404   -34.930952 
  293500    295.72296   -34.008059 
  294000     300.1765   -26.130886 
  294500    293.95333   -55.573034 
  295000    294.89339   -61.808326 
  295500    305.23852   -25.273827 
  296000    297.85824   -27.668065 
  296500    301.92993   -41.166684 
  297000    297.26945   -16.610979 
  297500    298.56686   -31.683393 
  298000    295.98567   -47.691289 
  298500    297.55294   -30.825421 
  299000    300.34334   -40.965293 
  299500    295.75912    -28.40725 
  300000    306.65051   -25.701914 
  300500    303.09178   -33.918298 
  301000    304.88725   -15.352639 
  301500    298.16827   -26.456303 
  302000     299.8397   -35.306287 
  302500     302.7441   -22.904638 
  303000    302.94373   -56.649058 
  303500    303.99441   -24.984524 
  304000     300.7678    -45.50054 
  304500    301.95532   -56.480054 
  305000    303.59752   -33.792734 
  305500    296.46605   -54.174124 
  306000    300.02043    -53.84913 
  306500    296.25852    -46.35286 
  307000    302.60103   -40.312049 
  307500    297.76906   -63.896397 
  308000    300.71099   -44.610515 
  308500     303.9606   -23.202525 
  309000    302.98888   -55.872493 
  309500    298.72646   -47.871745 
  310000    298.99606   -41.055371 
  310500    299.64107   -35.790738 
  311000    299.38598   -49.386438 
  311500    296.24588   -50.514382 
  312000    296.95627   -46.689185 
  312500    292.84592   -48.492148 
  313000     306.0619   -20.320492 
  313500    301.77452   -43.919576 
  314000    303.74024   -51.568544 
  314500    296.69944   -37.344452 
  315000     299.0822   -29.315916 
  315500    300.89378   -34.959337 
  316000    304.17342   -29.370779 
  316500    297.63516   -45.382755 
  317000    298.71235   -35.476036 
  317500    294.92866   -28.488525 
  318000    298.82685   -47.362514 
  318500    299.24007   -46.923159 
  319000    297.55869    -51.27213 
  319500    303.53377   -26.477711 
  320000    303.91354     -37.7884 
  320500    294.77905   -42.378046 
  321000    303.99206   -39.346649 
  321500    302.74091   -42.778395 
  322000    299.43799   -38.134543 
  322500    295.96434   -54.730022 
  323000    299.65601   -28.539244 
  323500    299.37002   -16.442333 
  324000    297.43734     -56.6517 
  324500    300.27107   -32.411783 
  325000    303.47733   -47.434222 
  325500    295.75413   -46.742767 
  326000    304.45851   -30.392136 
  326500    301.46977    -46.71892 
  327000    304.01896   -35.944843 
  327500    297.91381   -24.803702 
  328000    304.00687   -37.999347 
  328500    303.22247   -33.420539 
  329000    303.80911   -35.917509 
  329500    301.81029   -52.014339 
  330000    299.18634   -48.057446 
  330500    299.39373   -25.124878 
  331000    304.33562   -31.028391 
  331500    305.65692   -31.792707 
  332000    302.07912   -34.090947 
  332500    301.98034   -39.135243 
  333000    301.76965   -33.230192 
  333500    301.34941   -43.768648 
  334000    300.51202    -37.39548 
  334500    298.97754   -25.234626 
  335000    296.54311   -44.471902 
  335500    301.82825   -18.848657 
  336000     304.3905   -48.848937 
  336500    299.42587   -31.210971 
  337000    298.18053   -54.243698 
  337500    305.49798   -49.730527 
  338000    301.43803   -44.915219 
  338500    296.87703   -18.369538 
  339000    301.67133   -54.690578 
  339500    299.83431   -46.980972 
  340000      297.963   -27.429469 
  340500    304.81932   -48.430199 
  341000    298.31283   -33.225957 
  341500    301.79748   -54.332602 
  342000    299.83381   -37.880805 
  342500    306.97113   -31.736814 
  343000    302.17764   -47.628707 
  343500    299.85771   -47.306858 
  344000    303.64298   -49.025318 
  344500    294.31698   -45.857315 
  345000     302.1214   -29.421359 
  345500    294.11045   -27.838068 
  346000    300.19961   -33.767162 
  346500    298.79692   -45.959689 
  347000    298.12853   -4.2840686 
  347500     299.8746   -59.939688 
  348000    298.84844   -44.259344 
  348500    297.13088   -31.444404 
  349000     295.1163   -47.041572 
  349500    298.50868   -51.608791 
  350000    298.39813   -31.694477 
  350500     295.7445   -49.107691 
  351000    304.24299   -37.957266 
  351500    297.87123   -26.759605 
  352000    302.07514   -26.959108 
  352500    301.44634   -34.857723 
  353000    304.71977   -32.950416 
  353500     301.8175   -30.699525 
  354000    303.42938   -31.564751 
  354500     299.7488   -40.560796 
  355000    295.89424   -62.572387 
  355500    302.58148   -33.636322 
  356000    298.32743   -37.316573 
  356500    297.88654    -37.56678 
  357000     297.4296   -42.733385 
  357500    294.92246   -28.456195 
  358000     301.3248   -52.840149 
  358500    304.21996   -34.360923 
  359000    300.78329   -31.776656 
  359500    299.30702   -46.403678 
  360000     301.2152   -41.374126 
  360500    299.30995   -42.600236 
  361000    297.81607   -44.699287 
  361500    299.65063   -15.881765 
  362000    300.83477    -21.16443 
  362500    299.35684   -46.692107 
  363000    303.81387   -81.101285 
  363500    296.22089    -33.10669 
  364000    299.29782   -32.275729 
  364500    298.71397   -57.513062 
  365000    303.13803   -39.184554 
  365500    296.23826   -25.825576 
  366000    301.96727   -39.478662 
  366500    303.55088   -22.251294 
  367000    297.70936   -29.760688 
  367500    298.43858   -25.506318 
  368000    304.20719   -48.567715 
  368500    299.57614   -46.495794 
  369000    301.40608   -39.765512 
  369500      299.941   -45.412372 
  370000    301.26117    -53.22919 
  370500    297.99165    -40.01413 
  371000    302.77459   -35.056576 
  371500    298.64124   -31.340415 
  372000    301.99217   -48.402368 
  372500     301.5203   -47.120712 
  373000    303.33201   -45.984275 
  373500    303.40356   -27.012062 
  374000    299.25199   -31.662862 
  374500    299.28946   -39.302023 
  375000    305.14991   -26.415949 
  375500    294.25457    -31.72578 
  376000    300.65911   -50.587072 
  376500    298.54752     -49.0269 
  377000    300.69083   -47.555717 
  377500    299.69754     -45.1802 
  378000    301.75582   -25.268777 
  378500    300.62335   -52.652912 
  379000    295.75948    -68.03225 
  379500     297.7321   -40.626002 
  380000    305.36213   -50.232631 
  380500    303.44098   -50.547985 
  381000    297.87605   -50.408559 
  381500    300.08449   -33.835578 
  382000    301.19026   -39.198149 
  382500     304.3864   -33.388673 
  383000    302.15586    -49.62273 
  383500    298.39573   -43.688502 
  384000    302.64578   -18.915662 
  384500    301.32561   -30.555198 
  385000    301.36745   -44.035904 
  385500    296.94781   -16.955016 
  386000    307.31159   -35.800155 
  386500    297.38155   -35.963165 
  387000    302.91974   -29.029862 
  387500    301.74849   -53.247459 
  388000    303.56504   -30.752575 
  388500    301.51499    -31.47132 
  389000     294.6733   -34.058006 
  389500    294.54843    -57.90767 
  390000    298.88557   -40.064401 
  390500    297.95692   -46.260874 
  391000    299.29052   -51.491084 
  391500     295.6353   -43.348994 
  392000     297.0745   -45.900591 
  392500     297.9782    -31.71622 
  393000    303.25191   -42.691693 
  393500    299.42546   -33.293626 
  394000    299.42479   -45.772066 
  394500    301.82458   -30.774695 
  395000    303.22411   -48.232791 
  395500    296.89056   -30.854607 
  396000      298.305   -42.232084 
  396500     300.8757   -47.116374 
  397000    301.83246   -46.004625 
  397500    297.36896   -32.383598 
  398000    299.13382   -32.631728 
  398500     305.8987   -35.544708 
  399000    297.04619   -52.778874 
  399500    302.61748   -44.629681 
  400000    296.74363   -55.623599 
  400500    301.11155   -46.628858 
  401000    299.51633   -56.133386 
  401500    299.66288    -51.69613 
  402000    297.42508    -38.14036 
  402500    302.07564   -28.525707 
  403000    298.08919   -64.689552 
  403500    296.36595   -50.808348 
  404000    300.83382   -51.552817 
  404500    298.19304   -58.059138 
  405000    302.45538   -35.003386 
  405500    295.42183   -16.665627 
  406000    300.71607   -45.607973 
  406500    297.48699   -44.573115 
  407000    304.37834   -53.065454 
  407500    305.13144   -43.779713 
  408000    302.37645   -43.497419 
  408500    295.45312   -26.123297 
  409000    301.51071   -52.386042 
  409500    299.88476   -40.699537 
  410000    295.88375    -13.91664 
  410500    299.20262   -33.306448 
  411000    301.68899   -36.478288 
  411500    302.64925   -49.297323 
  412000    299.81729   -25.445116 
  412500     298.1913   -27.269506 
  413000    299.64428   -46.137145 
  413500    296.94268   -48.299506 
  414000    298.64938   -19.474147 
  414500    294.90368   -27.316005 
  415000    300.06808   -34.863437 
  415500    301.55694   -45.679403 
  416000    298.36088   -49.038975 
  416500    301.20808   -36.221464 
  417000    293.75926   -41.170205 
  417500    307.89354   -33.326084 
  418000      294.664   -37.448665 
  418500     301.4879   -29.088015 
  419000    304.04265   -39.821939 
  419500    298.92644    -37.32216 
  420000    299.03449   -27.634464 
  420500    299.45305   -40.439543 
  421000    306.55457   -33.767311 
  421500    301.34196   -46.945825 
  422000    300.52386   -29.333699 
  422500    301.08538   -48.749183 
  423000    299.94282   -52.785766 
  423500    297.68275   -34.031733 
  424000    296.98069   -53.395336 
  424500    298.36365   -33.433141 
  425000    301.70399   -40.028147 
  425500    301.65485   -33.928721 
  426000    303.64387   -38.317445 
  426500    301.83722   -37.985275 
  427000    302.95905   -52.944357 
  427500    300.36813   -48.673135 
  428000     304.8932   -36.914226 
  428500    304.53268   -54.778548 
  429000     301.7821   -19.338976 
  429500    298.66833   -47.011324 
  430000    303.02219   -35.657623 
  430500    295.19061   -32.554446 
  431000    301.65245   -50.636757 
  431500    298.15862   -23.553432 
  432000     299.9194   -39.008166 
  432500    296.33803   -49.913271 
  433000     301.8151    -23.68415 
  433500    304.03388   -42.764864 
  434000    303.18044   -37.807476 
  434500    299.02454   -33.284294 
  435000    301.97734   -50.101069 
  435500    300.10397   -26.076573 
  436000    300.11713   -38.868452 
  436500    302.21491    -47.18679 
  437000    298.95902   -26.940058 
  437500    303.07543   -42.588654 
  438000    303.39187    -45.26956 
  438500    300.83455    -33.51823 
  439000    297.05521   -42.325169 
  439500    305.14841   -41.014999 
  440000    299.55888   -30.375708 
  440500    301.91526   -40.296684 
  441000    299.19351     -42.4555 
  441500    297.77408   -18.766934 
  442000    300.83151   -23.360607 
  442500    300.16003   -51.731862 
  443000     300.7568   -27.454267 
  443500    299.66035   -39.935261 
  444000    308.75311   -44.302389 
  444500    296.72564    -36.06982 
  445000    303.53586   -40.157078 
  445500    303.09015   -27.436231 
  446000    297.18824   -50.505798 
  446500    302.32026   -21.725344 
  447000    302.19307      -57.139 
  447500    300.58716    -30.67476 
  448000    303.13091   -40.991718 
  448500    302.35266   -65.843405 
  449000    299.51384   -56.385117 
  449500    300.28248   -42.917577 
  450000    297.08709   -34.550542 
  450500    297.82948    -54.28931 
  451000    303.46855   -37.791698 
  451500    300.99765   -54.151355 
  452000    306.14631    -20.43533 
  452500    302.91061   -22.265972 
  453000    297.72497   -60.838304 
  453500    301.56175   -37.522016 
  454000    298.89892   -35.030286 
  454500    295.34442    -26.97428 
  455000    299.01674   -41.163365 
  455500    302.98256   -43.351407 
  456000    300.14559   -30.234316 
  456500    303.38557   -23.774093 
  457000    298.30168   -34.547816 
  457500    298.81564    -59.65745 
  458000    299.55767   -38.017707 
  458500    302.46925   -38.905358 
  459000    298.73127   -34.653882 
  459500    298.91634   -36.443362 
  460000    303.45741   -48.051169 
  460500    300.14161   -42.154523 
  461000    299.43024   -35.743272 
  461500    303.06553   -19.542421 
  462000     302.5989   -53.875195 
  462500    300.50185   -73.234321 
  463000    301.27075   -37.209707 
  463500    303.96802   -45.652018 
  464000    302.14051    -21.14863 
  464500    293.96602   -26.773614 
  465000    295.60617   -42.284447 
  465500     301.8932   -29.258789 
  466000    301.62285   -32.930343 
  466500     302.0634   -30.037688 
  467000    302.48097   -33.300421 
  467500    305.61544   -42.962356 
  468000    296.26569   -21.264636 
  468500    295.49354   -32.329653 
  469000    302.54904   -51.419591 
  469500     303.0378   -49.913643 
  470000    300.28949   -29.760239 
  470500    302.29232   -38.368743 
  471000    297.92007   -37.865911 
  471500    303.51894   -30.952695 
  472000      299.737   -46.027246 
  472500    302.72065   -21.870257 
  473000    296.37012   -26.288002 
  473500    299.85892   -30.458866 
  474000    301.05112   -61.474754 
  474500    301.89148   -24.943681 
  475000       295.51   -46.299562 
  475500    300.04101   -27.975621 
  476000    295.84506   -55.607755 
  476500    298.88081   -37.861331 
  477000    299.17697   -38.143283 
  477500    302.10165   -51.805474 
  478000    299.45184   -31.206197 
  478500    301.02576   -18.730591 
  479000    296.11063   -53.001347 
  479500     301.2557   -49.617923 
  480000    295.90522   -32.071951 
  480500     299.1188   -32.909203 
  481000    305.89753   -43.319307 
  481500    301.67821   -46.004886 
  482000    302.60211    -32.62406 
  482500    299.22157   -30.483308 
  483000    296.76577   -50.236994 
  483500    302.70719   -71.142665 
  484000    296.69532   -57.650408 
  484500    299.08685   -31.194196 
  485000     299.9005   -61.843532 
  485500     296.9048   -37.745425 
  486000    298.43034    -44.49923 
  486500    294.53925   -47.601238 
  487000    299.01419   -30.328913 
  487500    301.16026   -44.460811 
  488000    302.01284   -28.172022 
  488500    298.17725   -43.369795 
  489000    300.68217   -31.538099 
  489500    300.07154   -17.323156 
  490000    305.45951   -42.708413 
  490500    299.56982   -45.131564 
  491000    295.20938   -38.191816 
  491500    296.34611    -34.89466 
  492000    297.59873    -51.92856 
  492500    299.66105   -58.113036 
  493000    299.08895   -24.832746 
  493500    299.75325   -25.817746 
  494000    298.56164    -27.55783 
  494500    298.77327   -57.855807 
  495000    300.56266   -21.428081 
  495500    300.21723   -20.826864 
  496000    300.51626   -39.964851 
  496500    303.59092   -29.982925 
  497000    299.49662   -57.166116 
  497500    298.98986    -40.78662 
  498000    305.76364   -45.662432 
  498500     299.2688   -45.251908 
  499000    298.27041   -51.322512 
  499500    306.78424   -20.355451 
  500000    303.92924   -47.383176 
  500500     299.8533   -51.215295 
  501000    299.25105   -38.099517 
  501500    297.05262   -37.971568 
  502000     296.8867   -30.790086 
  502500    304.55258   -46.517038 
  503000    302.03041   -28.897895 
  503500    300.02554   -31.045672 
  504000    301.68617   -54.232816 
  504500    299.68916   -77.878431 
  505000    300.49027   -46.074674 
  505500    299.68037   -32.781938 
  506000    300.67199   -50.226138 
  506500    294.57472    -40.28791 
  507000    305.48411   -41.501752 
  507500    301.49131   -48.680483 
  508000    299.73865   -30.035086 
  508500    300.96997   -38.940416 
  509000    301.05717   -36.363003 
  509500    303.83382   -48.971433 
  510000    300.71792   -43.814913 
  510500    301.95309   -35.585937 
  511000    298.86391   -35.210432 
  511500    302.64899   -38.131553 
  512000    301.09762    -24.09351 
  512500    298.29403   -34.760934 
  513000     302.0535   -34.133188 
  513500    295.99246   -33.947818 
  514000    300.84678   -47.468059 
  514500    303.25575   -34.731588 
  515000    303.15507   -31.093171 
  515500    296.54862   -41.705643 
  516000    300.39898   -30.972838 
  516500    299.65384   -36.647585 
  517000    299.00593   -31.267367 
  517500    300.02328   -22.389143 
  518000    296.22102   -32.575494 
  518500    298.78915   -28.867504 
  519000     298.6102   -23.479176 
  519500    304.18183   -14.768558 
  520000    297.94934   -42.183451 
  520500     295.8514   -33.195461 
  521000    302.05346   -29.023058 
  521500    299.13792   -50.803136 
  522000     299.6923   -45.514548 
  522500    304.05999   -35.755009 
  523000    298.28601   -61.127107 
  523500    297.41434   -41.508102 
  524000    299.44521   -43.884317 
  524500    301.60792   -47.260564 
  525000    294.55116   -39.019878 
  525500    299.85101   -51.328634 
  526000    304.43498   -55.575214 
  526500    298.75926   -17.949265 
  527000    306.72023   -28.186071 
  527500    301.23647   -71.271155 
  528000    295.57905     -29.5836 
  528500     299.5941   -58.233689 
  529000    303.22419   -49.582449 
  529500    302.81665   -27.321187 
  530000    302.60464     -41.6702 
  530500    296.22028   -61.890626 
  531000    296.79349    -32.53581 
  531500    299.55659   -35.734039 
  532000    304.60286   -26.395607 
  532500     301.9549   -55.126123 
  533000    306.41437   -47.513485 
  533500    301.60765   -42.655907 
  534000    300.56882   -44.558595 
  534500    301.66209   -49.995507 
  535000    299.48193   -39.858869 
  535500    301.16967     -42.0499 
  536000    297.45079   -57.815545 
  536500    303.65763   -39.189556 
  537000    301.88858   -50.366629 
  537500    303.10884   -31.207274 
  538000    299.58792    -58.39121 
  538500    298.13355   -29.070496 
  539000    299.09934   -37.229284 
  539500    304.54361   -29.199695 
  540000    304.28312    -19.39153 
  540500    298.88068    -49.51725 
  541000    296.44988   -41.678276 
  541500     302.5845   -20.499927 
  542000    294.08261    -53.86947 
  542500    298.95438   -24.666003 
  543000    302.75453    -30.49561 
  543500    300.38619   -20.208587 
  544000    297.35887   -35.329031 
  544500    303.05955   -37.800269 
  545000    300.20101   -40.704949 
  545500    304.92852   -26.583548 
  546000    301.57876   -31.646877 
  546500    294.34786    -53.00376 
  547000    298.02179   -34.015612 
  547500    294.44576   -55.980286 
  548000    300.89904   -84.354826 
  548500    296.98549   -28.679914 
  549000     295.7638   -13.562448 
  549500    296.79898   -43.336628 
  550000    304.41827   -33.166429 
  550500    296.87677   -50.308344 
  551000    302.89658   -37.760452 
  551500     296.8868   -45.004732 
  552000    297.34378   -44.339292 
  552500    303.36984   -52.662124 
  553000    304.05342   -37.026688 
  553500    295.02879   -35.324663 
  554000    302.54514   -39.702583 
  554500     302.2316   -34.434553 
  555000    301.14205   -30.700753 
  555500    308.75746   -24.138461 
  556000    298.24968    -46.31212 
  556500     299.5219   -22.986048 
  557000    299.29608   -32.717149 
  557500    304.93288   -26.060345 
  558000    303.18991   -20.841973 
  558500    301.74955   -45.275414 
  559000     300.6847   -48.484558 
  559500    303.71504   -67.134985 
  560000    300.44384   -54.435608 
  560500    297.76711   -39.967683 
  561000    294.80689   -39.203159 
  561500    299.78395   -34.057501 
  562000    300.14536   -36.649697 
  562500    302.25178   -34.596321 
  563000    304.10049   -39.143769 
  563500      303.874   -76.503417 
  564000    294.89439   -34.771502 
  564500    301.43826   -41.625064 
  565000    299.25498   -46.239887 
  565500    295.91744   -68.261141 
  566000    299.99462   -49.229936 
  566500    294.62847   -27.066311 
  567000    297.61257   -5.8532938 
  567500    304.63459   -46.392709 
  568000    299.26328   -33.568866 
  568500    295.16033   -32.285719 
  569000     306.4623   -57.737951 
  569500     300.3851   -35.202533 
  570000    298.43394   -50.359533 
  570500    302.09384   -62.083151 
  571000    303.75929   -46.700652 
  571500    296.76268   -51.850059 
  572000    300.43353   -56.469287 
  572500    300.11953   -55.959581 
  573000    300.95337   -52.243217 
  573500    304.25604   -69.642611 
  574000     299.5422   -24.390914 
  574500    294.54136   -29.169779 
  575000    295.18576   -35.211884 
  575500     295.9745   -45.884617 
  576000    301.48926    -56.41516 
  576500    302.91978   -19.633181 
  577000    298.45555    -29.04049 
  577500    300.05913   -63.724231 
  578000    303.87702    -23.12133 
  578500    301.65111   -48.525617 
  579000    297.29268   -36.199789 
  579500     296.5403    -24.55975 
  580000     297.3442   -44.559805 
  580500    302.44946   -37.389255 
  581000     299.6995   -23.587641 
  581500    302.20441   -40.476733 
  582000    297.08015   -57.648701 
  582500    297.78055   -38.241563 
  583000    296.99678    -20.82034 
  583500     300.0288   -27.957486 
  584000    299.79373   -47.623532 
  584500    294.88752   -61.889207 
  585000    296.27441   -57.048268 
  585500    299.41991   -61.735733 
  586000     300.8651   -20.796702 
  586500    301.04079   -49.669196 
  587000    298.00421   -39.583057 
  587500    299.17993   -20.046562 
  588000    301.68273   -55.870661 
  588500    302.78146   -53.004517 
  589000    304.77636   -56.221359 
  589500    296.71079   -43.159652 
  590000    301.68876   -19.992693 
  590500    301.67739   -39.083487 
  591000    294.16482   -39.707782 
  591500    297.89509    -23.96129 
  592000    300.09057   -55.406303 
  592500    296.00058   -47.689197 
  593000     298.5536   -34.432134 
  593500    303.13273   -28.323186 
  594000    290.08673   -42.125389 
  594500    298.57145   -55.972282 
  595000    296.58999   -21.494082 
  595500    301.90671   -36.000484 
  596000    296.44156   -35.311401 
  596500    298.48409   -27.814375 
  597000    300.72207   -41.242042 
  597500    301.86353   -45.609637 
  598000    296.21643   -30.073752 
  598500    299.74811   -39.926602 
  599000    299.49156   -32.435833 
  599500    299.31216   -45.431124 
  600000    307.59267   -35.126368 
  600500    301.45194   -25.720076 
  601000       301.12   -49.747697 
  601500    298.02275   -48.701553 
  602000    302.97395   -35.633719 
  602500    300.14827    -44.76165 
  603000    295.45658   -25.374443 
  603500    299.12009   -38.644629 
  604000    301.57435   -46.210345 
  604500     297.3736   -40.513051 
  605000    299.47634    -26.52882 
  605500    304.91462   -50.283306 
  606000     297.7714   -45.339354 
  606500    302.20331   -34.875863 
  607000    298.23229    -74.49865 
  607500     300.7128   -62.926766 
  608000    303.12931   -24.902476 
  608500    301.65529    -41.72434 
  609000    297.41237   -40.258232 
  609500    297.78246   -42.670718 
  610000    302.18412   -18.019851 
  610500    299.43198   -46.192833 
  611000     300.1329   -33.827784 
  611500    296.52394   -46.362827 
  612000    298.84755   -37.606348 
  612500    297.72219   -49.998625 
  613000    294.84161   -43.429388 
  613500    298.82748   -56.439646 
  614000    300.88868    -36.24471 
  614500    299.01926   -38.919261 
  615000    300.59264   -58.620851 
  615500    301.80953   -30.383803 
  616000    306.48097   -44.349068 
  616500    295.49216   -42.886696 
  617000    299.86786   -30.879416 
  617500    302.27829   -58.382869 
  618000    294.20706   -26.614198 
  618500    306.23116   -27.532842 
  619000    299.98374   -54.223878 
  619500    300.72771   -33.748024 
  620000    301.77947   -45.254259 
  620500     302.9021   -53.110726 
  621000    303.85441   -38.141323 
  621500    298.24216   -41.316077 
  622000    302.73129   -25.826262 
  622500    304.04138   -57.388362 
  623000    298.99352   -37.341916 
  623500    300.35395   -45.559546 
  624000    302.57227   -40.133068 
  624500    303.14634   -44.732137 
  625000    299.34212   -54.466861 
  625500    308.78787   -41.581081 
  626000    297.60559    -37.87709 
  626500    297.51167    -63.06196 
  627000    302.19284   -53.548005 
  627500    301.06051   -31.068597 
  628000    299.78514   -22.494531 
  628500    298.36216   -52.660534 
  629000    304.70603    -50.92672 
  629500    295.55683   -27.381508 
  630000    299.78028     -28.2816 
  630500    303.39319    -32.13292 
  631000    302.74439   -40.450226 
  631500    300.89099   -36.177626 
  632000    299.78626   -39.775856 
  632500    299.65518    -56.07748 
  633000    299.14133   -33.013273 
  633500    301.94904   -51.115161 
  634000    300.90422   -41.634791 
  634500    304.27472   -44.833664 
  635000    298.74484   -24.069393 
  635500    298.78794   -48.117476 
  636000    308.33753   -49.557413 
  636500     297.7071   -31.288197 
  637000    299.22901     -19.1822 
  637500    298.43604   -44.451724 
  638000    300.03506   -41.143311 
  638500    301.49016   -42.552671 
  639000    302.39773    -47.91476 
  639500    295.08235    -47.16287 
  640000    303.22567   -40.862035 
  640500    300.34019   -40.270318 
  641000    303.89532   -25.052015 
  641500    301.32959   -43.837927 
  642000    298.24271   -52.444381 
  642500    298.74337   -45.840231 
  643000    301.52539   -29.431542 
  643500    296.67406   -33.928167 
  644000    301.45046   -47.255558 
  644500    307.33878   -22.346802 
  645000    303.46607   -8.8988635 
  645500    301.78383   -44.719735 
  646000    303.86152    -27.98285 
  646500    294.14256   -39.581152 
  647000    302.76761   -31.551694 
  647500    297.57058   -46.201864 
  648000    298.97663   -18.710633 
  648500    301.79053   -49.476887 
  649000    290.81513    -39.25994 
  649500    302.05084   -41.087594 
  650000    301.74861   -40.553146 
  650500    302.83486   -26.219681 
  651000    299.77446   -58.492667 
  651500    297.40517   -36.634631 
  652000    300.97115    -33.38599 
  652500    299.49978    -29.93018 
  653000    303.03188   -20.355507 
  653500    304.06026   -36.196043 
  654000     297.3564   -29.941287 
  654500     298.6296   -50.582564 
  655000    301.57911   -43.578377 
  655500    301.27308   -43.502057 
  656000    301.98108   -31.161233 
  656500    303.00163   -33.420537 
  657000    296.44531   -50.078803 
  657500    298.80689    -44.71866 
  658000    299.53914   -50.445429 
  658500    301.97027   -52.622861 
  659000    302.56021   -43.484853 
  659500    302.74555   -41.818856 
  660000    301.89663   -26.795457 
  660500    304.52955   -53.916613 
  661000    300.76456   -38.625825 
  661500    294.95752    -40.52986 
  662000    298.79942   -52.564388 
  662500    302.85646   -31.575019 
  663000    298.33755    -36.51676 
  663500    302.23016   -36.298498 
  664000    299.82832   -44.926404 
  664500     299.1587   -37.039526 
  665000    294.15791    -43.05689 
  665500    299.96419   -28.802656 
  666000     298.1255   -58.553969 
  666500    296.43204   -43.397166 
  667000     305.4295   -31.864294 
  667500    294.12883   -35.129076 
  668000    296.13727   -14.843087 
  668500    301.35846   -57.100453 
  669000    298.80328   -24.452008 
  669500    300.97158   -23.245991 
  670000    300.76333   -35.237234 
  670500    298.62083   -20.771313 
  671000    302.62301   -56.007778 
  671500    305.95904   -28.593317 
  672000    297.68231   -46.001833 
  672500    305.95838   -39.029983 
  673000    300.55483   -28.476297 
  673500    305.68436   -20.981469 
  674000    299.66611   -52.441513 
  674500    305.37046   -37.523728 
  675000    294.28114   -52.466243 
  675500    300.21689   -41.706446 
  676000    297.85229   -32.806534 
  676500    299.97646   -38.393995 
  677000    303.14115   -30.143825 
  677500    303.78653   -25.525171 
  678000    300.81576   -41.023651 
  678500     302.4529   -39.119775 
  679000    302.86035   -10.950781 
  679500    300.48644   -25.687527 
  680000    298.40393   -22.193153 
  680500    305.76345   -45.611862 
  681000    299.88651    -30.57715 
  681500    297.16988   -50.120411 
  682000     301.0513   -46.550586 
  682500     299.9949   -33.325046 
  683000    305.19569   -49.903785 
  683500    300.94172   -42.217352 
  684000    297.98126   -33.759584 
  684500    300.13941   -29.110405 
  685000    297.40187   -17.405679 
  685500    302.66901   -31.226713 
  686000    304.04715    -55.97462 
  686500    300.25466   -32.215073 
  687000    296.96269   -20.235099 
  687500    300.23329   -46.554828 
  688000     293.7241   -27.755255 
  688500    302.74108   -54.858095 
  689000    290.88585   -40.054842 
  689500    299.74739   -33.551211 
  690000    302.96694   -45.534842 
  690500    303.73592   -48.157011 
  691000    299.70061   -19.711683 
  691500    305.51991    -31.98035 
  692000    300.79129   -30.526832 
  692500    305.05182   -53.769512 
  693000      302.623   -29.057744 
  693500    298.79004   -40.570268 
  694000    302.69586   -37.577599 
  694500    302.02966   -51.243693 
  695000    300.88252   -36.246797 
  695500    303.35035   -50.510828 
  696000    298.01805   -51.652781 
  696500    299.14147   -60.023428 
  697000      300.351   -40.974952 
  697500    302.31826   -38.024225 
  698000     301.0502   -42.138146 
  698500    297.41111   -27.093082 
  699000    302.65259   -24.295337 
  699500    298.63294   -35.571664 
  700000    297.11678   -37.270446 
  700500    299.25286   -37.387756 
  701000    294.05636   -40.403563 
  701500    302.25977   -44.069626 
  702000    299.08397   -38.449089 
  702500    299.72283   -36.287368 
  703000    297.69823   -14.659515 
  703500    300.08978    -28.75755 
  704000    300.01933   -46.180719 
  704500    299.36552   -35.346908 
  705000    299.72898   -41.256445 
  705500    297.36548   -33.480869 
  706000    305.38844   -47.400577 
  706500    295.57415   -67.462296 
  707000    299.37282   -38.995142 
  707500    306.24532   -40.575581 
  708000    298.83404   -32.338708 
  708500    302.07776    -28.36979 
  709000    300.45671   -57.649303 
  709500    299.32677    -36.43059 
  710000    299.48731   -36.290271 
  710500    302.06098    -55.47706 
  711000    303.71473   -32.128166 
  711500    300.40251   -49.204328 
  712000    301.00757   -42.756401 
  712500    303.13843   -30.329384 
  713000    302.74171   -37.242308 
  713500    298.58303    -42.17852 
  714000    302.94068   -15.610168 
  714500    299.32926   -43.629224 
  715000    303.16302   -39.406773 
  715500    305.43085    -35.69618 
  716000    300.90108   -21.847234 
  716500     301.3177   -51.436827 
  717000    296.68992   -48.086831 
  717500     301.3639   -36.587173 
  718000    299.50486   -26.370622 
  718500    302.42866   -62.621316 
  719000     301.5653    -48.57525 
  719500    301.46737   -51.413912 
  720000    297.06086   -40.335519 
  720500    297.23845   -51.651213 
  721000    297.31982   -44.354541 
  721500    297.50282   -73.290359 
  722000    298.09766   -41.427979 
  722500    301.02387   -67.940892 
  723000    290.63463   -51.910284 
  723500    301.99277   -46.271591 
  724000    296.19129   -33.621889 
  724500    302.49062    -35.01496 
  725000    295.04371   -55.395785 
  725500    302.39901   -38.859054 
  726000    296.76173   -31.626198 
  726500    306.20559    -44.59909 
  727000    303.20199   -46.161556 
  727500    295.35917    -54.23216 
  728000    296.34013     -46.9311 
  728500    296.65263   -49.849002 
  729000    293.50358   -31.162678 
  729500    311.52982    -47.23813 
  730000    304.24178   -31.788041 
  730500    299.23196   -36.196321 
  731000    300.70104   -40.498292 
  731500    296.56788    -37.22079 
  732000    303.95156   -27.764067 
  732500    302.16868   -31.976126 
  733000    298.12682   -25.968977 
  733500    299.27362   -57.643889 
  734000    301.88401    -38.70783 
  734500    304.78437   -38.800716 
  735000    302.10819   -48.859929 
  735500    297.92196   -50.225156 
  736000    304.83312   -43.708515 
  736500    305.72681   -24.556622 
  737000     298.9774   -44.066007 
  737500    300.04426   -59.959705 
  738000    300.54051   -35.503434 
  738500     298.6724   -18.962537 
  739000    298.21078   -46.832194 
  739500    301.71777   -52.604979 
  740000    301.69806   -17.734488 
  740500    301.78512    -50.81803 
  741000    300.84304   -33.634545 
  741500    301.96238   -47.720866 
  742000    296.91144   -36.828612 
  742500    294.26219   -22.470467 
  743000    301.74818   -40.268158 
  743500    300.67817   -56.178613 
  744000    301.17942   -44.828193 
  744500    298.09758   -16.792585 
  745000    297.49288   -46.089553 
  745500    302.22982   -26.350467 
  746000    303.41904    -50.37294 
  746500    299.48558    -45.45133 
  747000    295.29681   -30.848654 
  747500    300.47136   -51.898552 
  748000    301.87905   -32.887543 
  748500    303.28627   -30.502956 
  749000    299.14683   -50.727754 
  749500    304.62455   -42.401602 
  750000      300.749   -34.689383 
  750500    303.89988   -45.581767 
  751000    294.18474   -35.004524 
  751500    294.60802   -39.005765 
  752000    298.01912   -54.480803 
  752500    296.38931   -60.815373 
  753000    296.38925   -30.568509 
  753500    301.04369   -24.990591 
  754000    296.76499   -36.565783 
  754500    298.02665   -44.133846 
  755000    301.10161   -32.000555 
  755500    297.28675   -32.357208 
  756000    304.75775   -29.219929 
  756500    305.88737   -41.545992 
  757000    307.05755   -55.675251 
  757500    301.58836   -28.390752 
  758000    302.47186   -52.584726 
  758500    297.68565   -48.677564 
  759000    298.68076   -46.827762 
  759500    299.38901   -16.916739 
  760000    302.64146    -34.66449 
  760500     296.0968   -45.211889 
  761000    301.73024   -32.056764 
  761500    307.33408   -29.155025 
  762000    302.44754   -33.429226 
  762500     294.6865   -31.084317 
  763000    300.81253   -22.265709 
  763500    290.16709    -8.370562 
  764000    302.19718   -19.188556 
  764500    302.52711   -34.647047 
  765000    298.04089   -30.663465 
  765500    304.64893   -41.566348 
  766000    298.15642   -51.293547 
  766500    297.99965   -31.839638 
  767000    295.62926   -26.410961 
  767500    294.10958   -69.426778 
  768000    303.21999   -44.803383 
  768500    301.77174   -53.686253 
  769000    297.84425   -37.789541 
  769500    300.67106   -32.622639 
  770000    300.66807   -54.830935 
  770500    297.69088   -47.723805 
  771000    298.06507   -61.192815 
  771500    299.15391   -46.780579 
  772000     305.7806   -68.814993 
  772500    298.86632   -33.364041 
  773000    303.67809   -42.414623 
  773500    299.81154   -57.852394 
  774000    299.46524   -44.467072 
  774500    300.27748   -42.192068 
  775000    302.54335   -47.937792 
  775500    303.72624   -38.395693 
  776000    296.75016   -54.559708 
  776500     303.5184   -20.308503 
  777000    298.87844   -47.738419 
  777500    305.63392   -34.482611 
  778000    297.06891   -46.675003 
  778500    299.08149   -34.700202 
  779000    298.72296    -39.71623 
  779500    299.84191   -35.771204 
  780000    301.04121   -55.787197 
  780500    298.96492   -32.794277 
  781000    303.03562   -36.967658 
  781500    302.28218   -51.411185 
  782000    302.08268    -40.90438 
  782500     296.0823   -22.116703 
  783000    300.61236   -55.925488 
  783500    303.39091     -46.9637 
  784000    299.52104   -30.030349 
  784500    297.38855   -46.181072 
  785000    294.78336   -44.461721 
  785500    301.50459   -23.928008 
  786000    296.97303   -55.443209 
  786500    308.15649   -36.877809 
  787000    297.62415   -14.164297 
  787500    300.38941   -45.349671 
  788000    301.95675   -30.765087 
  788500    299.52944   -27.536835 
  789000    299.65093   -55.369383 
  789500    298.15004   -30.675757 
  790000    298.93144   -25.555291 
  790500     301.8867     -36.0169 
  791000    298.70189   -35.477217 
  791500    300.26185   -20.447968 
  792000    293.35639   -36.449093 
  792500    307.78692   -41.189444 
  793000    295.11998   -31.819167 
  793500    301.43248   -54.963507 
  794000    302.11644   -42.654026 
  794500    296.31607   -40.776632 
  795000    298.56686   -25.059963 
  795500     302.6533   -20.143262 
  796000    296.75573   -31.352224 
  796500    303.31913   -39.577996 
  797000    299.84743   -59.524027 
  797500    299.76595   -16.206242 
  798000    299.99363   -41.669444 
  798500    300.12342   -40.057843 
  799000    294.89669   -35.550444 
  799500    296.93907    -49.96045 
  800000    301.51868   -55.738151 
  800500    306.87859    -56.20789 
  801000    298.59611   -42.595936 
  801500    295.14292   -33.637477 
  802000     301.9322   -41.424435 
  802500    297.86595   -46.866061 
  803000    304.82731   -48.454922 
  803500    297.38715    -58.95778 
  804000    302.15104    -54.06075 
  804500    299.80306   -16.161112 
  805000    302.15251   -43.014845 
  805500    303.05828   -48.436043 
  806000    302.66322   -53.416987 
  806500    297.95581   -48.281094 
  807000    294.75463   -42.285643 
  807500    301.99576   -51.476382 
  808000    298.44356   -31.348187 
  808500     303.1696   -38.149794 
  809000    300.12525    -33.76606 
  809500    302.11848   -38.521956 
  810000    306.69865   -28.850814 
  810500    297.52361   -37.651976 
  811000    303.63815   -35.367156 
  811500      298.141   -61.957107 
  812000    303.22615   -36.066679 
  812500    298.25387   -40.126938 
  813000    301.91542    -42.61267 
  813500    298.28635   -32.533649 
  814000    292.62975   -40.895258 
  814500     301.7286   -39.991551 
  815000    298.66792   -39.166709 
  815500     300.0085   -33.575145 
  816000    304.25962   -42.656702 
  816500    299.23015     -30.6039 
  817000    298.68881   -62.189282 
  817500    302.38901   -52.393683 
  818000    300.95016   -28.714625 
  818500    304.26073   -42.436145 
  819000    299.44342   -50.794712 
  819500    298.21022   -48.517018 
  820000    295.62166   -28.607293 
  820500    303.17675   -28.813322 
  821000    297.79022   -42.151208 
  821500    300.02103   -48.256689 
  822000    293.32242   -53.269441 
  822500    299.30066    -23.11685 
  823000    298.01794   -40.821901 
  823500    301.02317   -39.934288 
  824000      292.535   -17.707797 
  824500    298.30149   -35.238988 
  825000    296.26162   -65.286206 
  825500    300.60163   -34.828735 
  826000    292.25095   -54.412702 
  826500    299.04163   -41.374008 
  827000    302.29598   -37.649727 
  827500    303.72245   -34.418103 
  828000     297.2094   -48.687743 
  828500    300.43357   -39.455789 
  829000    297.46896   -40.720411 
  829500    299.90443    -44.01372 
  830000    298.43812   -50.496877 
  830500    301.69114   -56.398924 
  831000    300.07573   -13.848065 
  831500     300.6684   -31.191692 
  832000    298.04951   -46.161239 
  832500    301.36864   -46.861875 
  833000    297.82037   -21.242114 
  833500    296.99699   -40.942484 
  834000    300.14004   -49.111531 
  834500    296.20544   -25.552009 
  835000    299.24716   -71.413213 
  835500    296.52248   -53.261385 
  836000    297.31187    -38.94221 
  836500    299.50219   -20.497008 
  837000    301.69031   -47.646342 
  837500    301.35937   -22.182787 
  838000    295.81065   -51.749235 
  838500    302.71731   -45.771831 
  839000    299.05897    -46.06487 
  839500     296.6105   -45.305913 
  840000    301.94383   -7.0390123 
  840500    298.60291    -53.04356 
  841000    303.18529   -45.864858 
  841500    302.73287   -31.383141 
  842000    294.10144   -36.281351 
  842500    303.00007   -24.319113 
  843000    297.11211   -63.671014 
  843500    298.40389   -25.367996 
  844000    304.61198   -36.191539 
  844500    301.80196   -51.943478 
  845000    301.65303    -55.24686 
  845500    297.91371   -39.923211 
  846000    300.39691   -43.794441 
  846500    300.24581   -38.616092 
  847000    308.93676   -29.701769 
  847500    307.42218   -30.761907 
  848000    300.02943   -46.535865 
  848500    300.05295    -44.50685 
  849000    301.66129    -1.745395 
  849500    296.36975   -48.289916 
  850000    302.08715   -33.998482 
  850500    300.09691   -16.599347 
  851000    297.51657   -10.038673 
  851500    296.49935   -60.535642 
  852000    302.56615   -27.866434 
  852500    300.71121    -16.53603 
  853000    299.94393   -47.353546 
  853500    300.06044   -28.551001 
  854000    299.57101   -24.836114 
  854500    302.05558   -28.237831 
  855000    296.01341   -42.049778 
  855500    302.64117   -53.537423 
  856000    299.50088   -35.213542 
  856500     297.5646   -33.252292 
  857000    302.09072   -50.419172 
  857500    301.47464    -39.86624 
  858000    298.97246   -25.257174 
  858500    299.53009     -53.5712 
  859000    297.06876    -57.54042 
  859500    299.66619   -20.038706 
  860000    297.64083   -54.011209 
  860500    300.42037   -37.327834 
  861000     301.9851   -44.124947 
  861500     295.3156   -40.347952 
  862000    302.45771     -62.7961 
  862500    298.36663   -46.720875 
  863000    298.58532   -49.358942 
  863500    298.41339   -30.200265 
  864000    300.56163    -43.85825 
  864500    299.74288   -33.366478 
  865000    299.37803   -49.627204 
  865500    301.74462   -44.928192 
  866000    301.53741   -35.198602 
  866500      301.938   -28.030342 
  867000     297.1066   -46.935399 
  867500    302.17468   -14.089409 
  868000    300.96458   -37.216046 
  868500    301.17834    -24.40723 
  869000    298.33893   -57.304184 
  869500    306.18526   -27.654735 
  870000    303.58139   -37.314834 
  870500    298.97941   -41.824419 
  871000    299.69405   -33.314134 
  871500    298.79148   -39.388969 
  872000    295.13875   -42.178596 
  872500    294.91668   -40.947065 
  873000    300.05087   -58.614613 
  873500    304.83057   -38.324922 
  874000    296.21849   -33.642587 
  874500    299.30219   -46.842182 
  875000    300.74598   -52.983252 
  875500    298.52567   -9.7665365 
  876000       298.55   -31.963211 
  876500    300.00515   -39.846659 
  877000    304.74717   -43.466388 
  877500    294.55924    -46.01002 
  878000    304.48212   -30.036383 
  878500    299.06794   -18.181592 
  879000    298.48542   -56.835628 
  879500    299.96104   -55.947815 
  880000    299.46945   -37.297481 
  880500    297.68832   -24.773896 
  881000    304.28664   -29.147794 
  881500    297.58678   -34.420432 
  882000    300.42904    -41.97994 
  882500    300.60861    -17.21629 
  883000    297.68126   -43.979885 
  883500    299.28299   -47.377237 
  884000    302.80067   -48.568422 
  884500    302.38377    -33.07012 
  885000    293.83126   -34.401853 
  885500    295.20599   -30.646534 
  886000    303.52774   -49.279593 
  886500    299.62999   -39.204766 
  887000    297.33929   -38.302331 
  887500     299.2969   -59.321711 
  888000    297.07479   -48.487538 
  888500    297.24057   -46.611169 
  889000    304.06211   -32.213505 
  889500    304.87705   -32.816261 
  890000    302.91005   -36.631435 
  890500    298.87849   -45.461602 
  891000    302.68598   -61.681641 
  891500    299.32172   -50.224824 
  892000    299.22783   -56.964276 
  892500    303.19777   -38.579877 
  893000    296.55231   -51.599673 
  893500    297.73205   -38.782047 
  894000    303.08748   -27.035387 
  894500    301.57458   -27.090467 
  895000    301.22621   -44.375269 
  895500    300.07079   -42.041609 
  896000    301.28613   -47.071927 
  896500    296.88981    -37.14317 
  897000    300.30783   -39.111737 
  897500    300.83293   -49.580121 
  898000    300.73843   -35.306695 
  898500     299.6442   -50.034551 
  899000    298.94239    -10.91966 
  899500    302.48422   -28.595243 
  900000     297.9248   -34.994756 
  900500     299.2704   -55.896135 
  901000    302.83103   -51.701772 
  901500    297.08216    -38.26542 
  902000    298.01237   -65.047404 
  902500    297.67032   -41.895736 
  903000    305.49039   -54.212979 
  903500    303.10303   -34.041554 
  904000    300.18663    -36.28277 
  904500    297.56715   -33.435766 
  905000    299.17969   -52.265012 
  905500    300.43512   -51.078344 
  906000    292.38563   -39.078781 
  906500    299.30631   -49.915739 
  907000    300.75551   -57.965158 
  907500    300.60797   -27.896411 
  908000    298.64906   -18.422814 
  908500    297.14923   -49.365924 
  909000    297.88103   -40.194093 
  909500    296.64617   -33.522088 
  910000    299.58665   -31.968755 
  910500    294.79383   -66.430074 
  911000     301.6744   -37.372482 
  911500    307.42129   -25.715852 
  912000    301.91248   -39.574041 
  912500    304.46015   -53.690223 
  913000     298.6852   -43.898201 
  913500    299.09053   -54.639358 
  914000    302.03984   -20.174012 
  914500    303.94919   -37.931114 
  915000    295.56608   -36.846226 
  915500    293.77306   -53.118714 
  916000     298.6188   -40.685884 
  916500    291.40864   -26.893824 
  917000    302.37771   -31.898541 
  917500    301.38235   -68.514124 
  918000    300.76122   -20.238521 
  918500    303.36381   -47.628595 
  919000    299.72821   -35.277167 
  919500    295.30542   -30.789887 
  920000    297.04637   -34.258637 
  920500    306.52085   -35.370634 
  921000    296.54368   -47.413757 
  921500    296.51389    -32.27366 
  922000    304.37419   -44.621055 
  922500     300.6436   -33.205016 
  923000    303.02509    -11.29097 
  923500    306.06947   -35.935643 
  924000    294.08345   -56.705161 
  924500    298.36479   -38.570765 
  925000    299.33619   -34.991496 
  925500    302.44925   -29.659062 
  926000     299.5628   -32.987931 
  926500    302.08329   -6.0295379 
  927000    301.76534    -42.66181 
  927500     304.5233   -49.474651 
  928000      296.076    -34.21986 
  928500    301.33407   -48.826622 
  929000    299.15631   -28.277239 
  929500    298.25205   -59.778201 
  930000     301.4285   -30.129156 
  930500    296.34526   -30.283613 
  931000    299.12728   -60.211911 
  931500    302.34272   -45.699458 
  932000    302.64118   -43.184751 
  932500    306.13696   -22.074435 
  933000    298.69582   -48.680748 
  933500    301.09162   -21.923025 
  934000    300.97036   -37.195609 
  934500    297.74124   -35.866103 
  935000    301.26839   -32.989961 
  935500    305.54868   -41.442347 
  936000    293.92646   -50.338611 
  936500    304.26699    -55.81608 
  937000    295.77461   -38.282193 
  937500     302.4676   -37.470189 
  938000    297.07314   -44.115158 
  938500    299.00937   -52.931419 
  939000    295.81341   -29.181675 
  939500    293.83202   -28.749344 
  940000     297.6996   -45.595544 
  940500     296.3697   -46.895854 
  941000    297.21753    -45.15464 
  941500    301.89627   -33.747798 
  942000    301.91079   -50.446024 
  942500    300.83621   -40.024758 
  943000    301.68812   -51.127961 
  943500    299.46788   -22.525038 
  944000    296.42934   -48.988886 
  944500    305.85166    -55.82302 
  945000    301.77818   -50.272509 
  945500    299.59495   -55.611582 
  946000    302.19987   -27.235187 
  946500    302.19555   -44.359109 
  947000    302.16636   -54.997319 
  947500    300.39796   -27.948329 
  948000    298.44999   -39.224709 
  948500    303.50065   -58.520063 
  949000    299.98549   -49.409155 
  949500    303.67531   -26.513618 
  950000    297.04968   -29.023086 
  950500    303.45857   -37.639583 
  951000    299.58113    -42.82442 
  951500    294.77797   -34.860775 
  952000     300.2672   -45.368064 
  952500    301.08615    -37.46697 
  953000    301.35655   -44.287248 
  953500    300.49166   -45.903066 
  954000    295.55231   -38.807763 
  954500    295.13116   -16.328052 
  955000    305.96342   -21.483514 
  955500    296.68468   -56.584569 
  956000    303.05268   -71.034952 
  956500    303.01823   -18.727551 
  957000      296.295   -34.627735 
  957500    304.90586   -65.196843 
  958000    299.04595   -34.808986 
  958500    299.53384   -50.909669 
  959000    300.38521   -49.725991 
  959500    300.27834   -28.478304 
  960000    300.84137   -49.587846 
  960500    296.46496   -64.753488 
  961000    310.41841   -34.323754 
  961500    295.73531   -36.470514 
  962000    300.26284   -47.763167 
  962500    297.80877   -34.938968 
  963000    297.21632   -47.204657 
  963500    301.09534   -63.112058 
  964000    303.45365   -39.368601 
  964500    299.69726   -42.154779 
  965000    298.00973   -32.526224 
  965500    299.12776   -17.336816 
  966000    299.80185   -59.185714 
  966500     298.0758   -55.090283 
  967000     299.5726    -26.78941 
  967500    297.35638   -39.340228 
  968000    303.63923   -38.379319 
  968500    300.57946   -42.980665 
  969000    299.98028   -52.968483 
  969500    300.01729   -43.747957 
  970000    307.10655   -34.906395 
  970500     302.8947   -33.123385 
  971000    301.21484    -40.58243 
  971500    304.87329   -45.841348 
  972000    300.64357   -44.909429 
  972500     298.3918   -11.160231 
  973000    301.41227   -52.313776 
  973500    301.13653    -34.26029 
  974000    303.71923   -35.279248 
  974500    295.63744   -51.099492 
  975000    301.56214   -26.139088 
  975500    293.10321   -16.979561 
  976000    298.50916   -30.817643 
  976500    301.08057   -55.645923 
  977000    304.38885   -43.891649 
  977500    302.65008   -24.064622 
  978000    299.58816   -29.816279 
  978500     299.2319   -50.914002 
  979000    297.03744   -42.704317 
  979500    301.72497   -38.409513 
  980000    299.10661   -55.629835 
  980500    302.20485   -47.288495 
  981000    297.84311   -60.303301 
  981500     299.4131   -44.254939 
  982000    300.49702   -24.039615 
  982500    302.59837   -59.529724 
  983000     302.6208   -35.139347 
  983500    297.32044   -39.445667 
  984000    299.56615   -39.521562 
  984500    303.71216   -39.749656 
  985000    295.77401   -12.371528 
  985500    296.45044   -45.181981 
  986000    298.50578   -22.309441 
  986500    295.39184   -20.749989 
  987000    304.70308   -52.074393 
  987500    298.12625   -38.884004 
  988000    304.97105   -17.941889 
  988500    305.14949   -20.226178 
  989000    295.71023   -27.190469 
  989500    298.11388   -39.285341 
  990000    300.97829   -48.621211 
  990500     298.9231   -48.511083 
  991000    300.42678   -52.152663 
  991500    302.55337   -59.375623 
  992000    308.75066   -38.081833 
  992500    299.29112    -33.02283 
  993000    294.51514   -39.377654 
  993500    304.17848   -62.147054 
  994000    298.05436   -40.640025 
  994500    296.29945   -35.979018 
  995000    303.66159    -52.18743 
  995500    299.56408   -41.712182 
  996000    303.93925   -38.810736 
  996500    303.11524   -31.890675 
  997000    301.30696   -43.594741 
  997500    299.55505   -27.553372 
  998000    305.38478   -51.709537 
  998500    297.51947   -36.119807 
  999000    300.37345   -37.375549 
  999500    298.86884   -44.992881 
 1000000    302.83282    -33.99559 
Loop time of 9193.07 on 16 procs for 1000000 steps with 19582 atoms

Performance: 9.398 ns/day, 2.554 hours/ns, 108.778 timesteps/s
99.4% CPU use with 16 MPI tasks x no OpenMP threads

MPI task timing breakdown:
Section |  min time  |  avg time  |  max time  |%varavg| %total
---------------------------------------------------------------
Pair    | 5611       | 5957.5     | 6268.3     | 256.5 | 64.80
Bond    | 0.19137    | 0.23189    | 0.29134    |   5.0 |  0.00
Kspace  | 1708.4     | 2012.9     | 2347.9     | 429.4 | 21.90
Neigh   | 487.65     | 490.22     | 491.98     |   6.3 |  5.33
Comm    | 220.76     | 249.98     | 282.01     |  98.5 |  2.72
Output  | 3.0687     | 3.086      | 3.2857     |   2.9 |  0.03
Modify  | 435.23     | 450.73     | 468        |  42.3 |  4.90
Other   |            | 28.42      |            |       |  0.31

Nlocal:    1223.88 ave 1251 max 1193 min
Histogram: 1 0 1 1 3 4 3 2 0 1
Nghost:    7397.5 ave 7438 max 7364 min
Histogram: 1 2 0 5 1 3 2 1 0 1
Neighs:    303172 ave 331225 max 275792 min
Histogram: 1 1 1 1 4 4 0 2 1 1

Total # of neighbors = 4850756
Ave neighs/atom = 247.715
Ave special neighs/atom = 1.34634
Neighbor list builds = 52723
Dangerous builds = 0
  write_restart  end.${E}.restart
  write_restart  end.0.02.restart
PPPM initialization ...
WARNING: Using 12-bit tables for long-range coulomb (../kspace.cpp:321)
  G vector (1/distance) = 0.284296
  grid = 40 36 24
  stencil order = 5
  estimated absolute RMS force accuracy = 0.0311878
  estimated relative force accuracy = 9.39212e-05
  using double precision FFTs
  3d grid and FFT values/proc = 6555 2880

  clear
  next a
  next E
  jump system.in
variable a loop 5
variable E index 0.02 0.04 0.06 0.08 0.1             #电场
variable Wo equal 0.1553
log $a.log
log 2.log
