# Supplementary material for: The influences of electric field intensity and driving force on the slip behaviour of water flow in a nanochannel
Source: PLoS One. 2021 Sep 22;16(9):e0257589. doi: 10.1371/journal.pone.0257589 (PMC8457446; doi:10.1371/journal.pone.0257589)
Supplement: S1 Data — (ZIP) [file pone.0257589.s001.zip › data/ALH2O-E-1/2.log]

variable T equal 300
variable F equal 0.0005           #加速度
# ----------------- Init Section -----------------

    units        real
    atom_style   full
    pair_style   lj/cut/coul/long 9.0
    bond_style   harmonic
    angle_style  harmonic
    kspace_style pppm 0.0001


# ----------------- Atom Definition Section -----------------

read_data system.data
  orthogonal box = (0 -16.2 0) to (81 56.2 40.5)
  4 by 2 by 2 MPI processor grid
  reading atoms ...
  19582 atoms
  scanning bonds ...
  2 = max bonds/atom
  scanning angles ...
  1 = max angles/atom
  reading bonds ...
  8788 bonds
  reading angles ...
  4394 angles
  2 = max # of 1-2 neighbors
  1 = max # of 1-3 neighbors
  1 = max # of 1-4 neighbors
  2 = max # of special neighbors
#read_restart 1.restart

#1是up Al
#2是down Al
#3是 O
#4是 H

# ----------------- Settings Section -----------------
    pair_coeff   1 1  0.0  0.0         #上Al Al
    pair_coeff   1 2  0.0  0.0         #上Al下Al
    pair_coeff   1 3  ${Wo}  3.166    #上Al O
    pair_coeff   1 3  0.1553  3.166    
    pair_coeff   1 4  0.0  0.0         #上Al H

    pair_coeff   2 2  0.0  0.0         #下Al Al
    pair_coeff   2 3  ${Wo}  3.166    #下Al O
    pair_coeff   2 3  0.1553  3.166    
    pair_coeff   2 4  0.0  0.0         #下Al H

    pair_coeff   3 3  ${Wo}  3.166    # O  O
    pair_coeff   3 3  0.1553  3.166    
    pair_coeff   3 4  0.0  0.0         # O  H

    pair_coeff   4 4  0.0  0.0         # H  H

	bond_coeff   1     600.0   1.0
    angle_coeff  1   75.0    109.47

    group upwall type 1
3200 atoms in group upwall
    group downwall type 2
3200 atoms in group downwall
    group O type 3
4394 atoms in group O
    group H type 4
8788 atoms in group H

	group wall union upwall downwall
6400 atoms in group wall
    group spce type  3  4
13182 atoms in group spce
    fix fShakeSPCE spce shake 0.0001 10 0 b 1 a 1
  0 = # of size 2 clusters
  0 = # of size 3 clusters
  0 = # of size 4 clusters
  4394 = # of frozen angles

# ----------------- Run Section -----------------

  timestep 1
  compute	     T_spce spce temp/partial 0 1 1
  velocity     spce create $T 372748 temp T_spce
  velocity     spce create 300 372748 temp T_spce
  dump 2 all atom 100000 $a.lammpstrj
  dump 2 all atom 100000 2.lammpstrj

  fix   fxnvt spce nvt temp $T $T 100
  fix   fxnvt spce nvt temp 300 $T 100
  fix   fxnvt spce nvt temp 300 300 100
  fix_modify fxnvt temp T_spce
WARNING: Temperature for fix modify is not for group all (../fix_nh.cpp:1395)

  run   1000000
PPPM initialization ...
WARNING: Using 12-bit tables for long-range coulomb (../kspace.cpp:321)
  G vector (1/distance) = 0.284296
  grid = 40 36 24
  stencil order = 5
  estimated absolute RMS force accuracy = 0.0311878
  estimated relative force accuracy = 9.39212e-05
  using double precision FFTs
  3d grid and FFT values/proc = 6555 2880
Neighbor list info ...
  update every 1 steps, delay 10 steps, check yes
  max neighbors/atom: 2000, page size: 100000
  master list distance cutoff = 11
  ghost atom cutoff = 11
  binsize = 5.5, bins = 15 14 8
  1 neighbor lists, perpetual/occasional/extra = 1 0 0
  (1) pair lj/cut/coul/long, perpetual
      attributes: half, newton on
      pair build: half/bin/newton
      stencil: half/bin/3d/newton
      bin: standard
Per MPI rank memory allocation (min/avg/max) = 10.36 | 10.75 | 11.14 Mbytes
Step Temp E_pair E_mol TotEng Press 
       0    174.01248    18054.513            0    25931.982    32532.591 
 1000000    170.84908    -49107.24            0   -41372.977    1278.0526 
Loop time of 9558.58 on 16 procs for 1000000 steps with 19582 atoms

Performance: 9.039 ns/day, 2.655 hours/ns, 104.618 timesteps/s
99.4% CPU use with 16 MPI tasks x no OpenMP threads

MPI task timing breakdown:
Section |  min time  |  avg time  |  max time  |%varavg| %total
---------------------------------------------------------------
Pair    | 5585.1     | 6263.8     | 6784.4     | 469.2 | 65.53
Bond    | 0.21708    | 0.27689    | 0.40835    |   8.4 |  0.00
Kspace  | 1693.9     | 2204.6     | 2869.1     | 779.0 | 23.06
Neigh   | 479.42     | 482.22     | 483.68     |   6.5 |  5.04
Comm    | 227.41     | 248.37     | 279.96     |  94.7 |  2.60
Output  | 0.011373   | 0.012633   | 0.016506   |   1.1 |  0.00
Modify  | 314.78     | 330.58     | 345.55     |  49.9 |  3.46
Other   |            | 28.71      |            |       |  0.30

Nlocal:    1223.88 ave 1245 max 1200 min
Histogram: 2 0 2 3 1 0 1 3 2 2
Nghost:    7390.81 ave 7426 max 7369 min
Histogram: 3 2 3 2 2 0 0 2 0 2
Neighs:    302786 ave 324911 max 282744 min
Histogram: 2 0 2 2 2 4 2 0 1 1

Total # of neighbors = 4844569
Ave neighs/atom = 247.399
Ave special neighs/atom = 1.34634
Neighbor list builds = 52311
Dangerous builds = 30
  write_restart ${Wo}.restart
  write_restart 0.1553.restart
PPPM initialization ...
WARNING: Using 12-bit tables for long-range coulomb (../kspace.cpp:321)
  G vector (1/distance) = 0.284296
  grid = 40 36 24
  stencil order = 5
  estimated absolute RMS force accuracy = 0.0311878
  estimated relative force accuracy = 9.39212e-05
  using double precision FFTs
  3d grid and FFT values/proc = 6555 2880
 #--------------------E+F -----------------------
  timestep 1

  fix 1 spce gravity $F vector 1 0 0       #在x方向加速度为====0.0001
  fix 1 spce gravity 0.0005 vector 1 0 0       
  fix kick spce efield  0.0  $E 0.0        #在Y方向上加上电场==0.1
  fix kick spce efield  0.0  0.04 0.0        

  run   1000000
PPPM initialization ...
WARNING: Using 12-bit tables for long-range coulomb (../kspace.cpp:321)
  G vector (1/distance) = 0.284296
  grid = 40 36 24
  stencil order = 5
  estimated absolute RMS force accuracy = 0.0311878
  estimated relative force accuracy = 9.39212e-05
  using double precision FFTs
  3d grid and FFT values/proc = 6555 2880
Per MPI rank memory allocation (min/avg/max) = 10.75 | 10.89 | 11.15 Mbytes
Step Temp E_pair E_mol TotEng Press 
 1000000    170.84908    -49107.24            0   -41372.977    1278.3872 
 2000000    182.47138   -49015.618            0   -40755.219    1521.6865 
Loop time of 9643.72 on 16 procs for 1000000 steps with 19582 atoms

Performance: 8.959 ns/day, 2.679 hours/ns, 103.694 timesteps/s
99.4% CPU use with 16 MPI tasks x no OpenMP threads

MPI task timing breakdown:
Section |  min time  |  avg time  |  max time  |%varavg| %total
---------------------------------------------------------------
Pair    | 5618.9     | 6323.8     | 6841.3     | 481.4 | 65.57
Bond    | 0.20641    | 0.27128    | 0.36193    |   7.3 |  0.00
Kspace  | 1686.8     | 2202.4     | 2900.2     | 808.0 | 22.84
Neigh   | 485.14     | 488.11     | 489.59     |   6.4 |  5.06
Comm    | 234.51     | 250.76     | 276.43     |  82.4 |  2.60
Output  | 0.011297   | 0.012544   | 0.016374   |   1.0 |  0.00
Modify  | 336.9      | 349.27     | 364.4      |  48.3 |  3.62
Other   |            | 29.09      |            |       |  0.30

Nlocal:    1223.88 ave 1240 max 1201 min
Histogram: 1 1 1 1 1 1 3 3 3 1
Nghost:    7396.06 ave 7470 max 7354 min
Histogram: 2 2 2 5 1 1 2 0 0 1
Neighs:    302952 ave 326110 max 279339 min
Histogram: 2 1 2 0 3 3 1 0 2 2

Total # of neighbors = 4847230
Ave neighs/atom = 247.535
Ave special neighs/atom = 1.34634
Neighbor list builds = 52618
Dangerous builds = 0
  write_restart $a.${E}.restart
  write_restart 2.${E}.restart
  write_restart 2.0.04.restart
PPPM initialization ...
WARNING: Using 12-bit tables for long-range coulomb (../kspace.cpp:321)
  G vector (1/distance) = 0.284296
  grid = 40 36 24
  stencil order = 5
  estimated absolute RMS force accuracy = 0.0311878
  estimated relative force accuracy = 9.39212e-05
  using double precision FFTs
  3d grid and FFT values/proc = 6555 2880
# ------------------- compute ------------------
  reset_timestep 0
  compute force spce group/group wall      #计算力：水和墙

  thermo		500                        #输出力
  thermo_style custom step temp c_force[1]
  thermo_modify 	temp T_spce
WARNING: Temperature for thermo pressure is not for group all (../thermo.cpp:489)


  compute c_O O chunk/atom bin/1d y lower 0.2 units box            #氧：密度+速度
  fix O O ave/chunk 1 1000000 1000000 c_O vx norm sample file Ovx.$a
  fix O O ave/chunk 1 1000000 1000000 c_O vx norm sample file Ovx.2


  compute c_H H chunk/atom bin/1d y lower 0.2 units box            #氢：密度+速度
  fix H H ave/chunk 1 1000000 1000000 c_H vx norm sample file Hvx.$a
  fix H H ave/chunk 1 1000000 1000000 c_H vx norm sample file Hvx.2


  run 1000000
PPPM initialization ...
WARNING: Using 12-bit tables for long-range coulomb (../kspace.cpp:321)
  G vector (1/distance) = 0.284296
  grid = 40 36 24
  stencil order = 5
  estimated absolute RMS force accuracy = 0.0311878
  estimated relative force accuracy = 9.39212e-05
  using double precision FFTs
  3d grid and FFT values/proc = 6555 2880
Neighbor list info ...
  update every 1 steps, delay 10 steps, check yes
  max neighbors/atom: 2000, page size: 100000
  master list distance cutoff = 11
  ghost atom cutoff = 11
  binsize = 5.5, bins = 15 14 8
  2 neighbor lists, perpetual/occasional/extra = 1 1 0
  (1) pair lj/cut/coul/long, perpetual
      attributes: half, newton on
      pair build: half/bin/newton
      stencil: half/bin/3d/newton
      bin: standard
  (2) compute group/group, occasional, copy from (1)
      attributes: half, newton on
      pair build: copy
      stencil: none
      bin: none
Per MPI rank memory allocation (min/avg/max) = 11.1 | 11.44 | 11.6 Mbytes
Step Temp c_force[1] 
       0    291.58656   -40.757846 
     500    297.96837   -61.602334 
    1000    300.90386   -36.608719 
    1500    298.96248   -16.925514 
    2000    297.45715   -48.386054 
    2500    302.34211   -25.669352 
    3000    303.98718   -32.779282 
    3500    301.66936   -38.631336 
    4000    296.53357   -60.725052 
    4500    301.51627   -24.036409 
    5000    303.41398   -44.942158 
    5500    295.03287   -32.501569 
    6000    293.82941   -43.446172 
    6500    300.06376    -59.37227 
    7000    292.92581   -32.578519 
    7500    299.16443   -46.574778 
    8000    303.73672   -48.990497 
    8500    305.14608   -39.429934 
    9000    297.37635     -29.9789 
    9500    300.38592   -41.391083 
   10000    303.27446   -33.789743 
   10500    299.58668   -47.880189 
   11000    300.95253   -12.717531 
   11500     301.4066   -36.340691 
   12000    294.07654   -49.762571 
   12500    303.75919   -51.315053 
   13000    296.60043   -37.507111 
   13500    303.38532   -29.585806 
   14000    296.05422   -43.061474 
   14500     297.8791   -36.253609 
   15000    301.41389   -29.556455 
   15500     296.8204   -37.219085 
   16000    302.49452   -58.340169 
   16500     299.3756   -55.735501 
   17000    301.69588   -6.9321557 
   17500    295.87352   -42.455655 
   18000     295.7445   -55.363435 
   18500    299.35166   -60.467469 
   19000    303.33886   -38.792921 
   19500     296.6926   -42.490139 
   20000    298.83533   -43.596076 
   20500    298.13424    -43.21498 
   21000    296.74409   -52.196435 
   21500    304.79391   -38.471731 
   22000    296.52866   -40.765413 
   22500    300.88325   -46.320051 
   23000    299.15943   -42.329857 
   23500    300.08351   -35.119979 
   24000    296.28297   -53.353282 
   24500    300.44645   -25.203293 
   25000    298.31691   -54.220958 
   25500     296.3529   -49.262377 
   26000    300.40807   -38.499477 
   26500    298.48289   -45.047685 
   27000    300.82886   -52.365944 
   27500    301.54689   -35.387226 
   28000    302.66759   -14.510279 
   28500    297.43796   -54.696603 
   29000    302.73171   -50.958533 
   29500    302.78794   -40.856313 
   30000    303.66052   -43.530639 
   30500    301.84011   -59.240568 
   31000     301.3347   -32.530487 
   31500     301.6857   -31.129698 
   32000    300.65854   -48.594746 
   32500    299.85367   -22.467286 
   33000    296.77769   -62.326373 
   33500    304.78725   -35.007131 
   34000    302.49692   -40.619834 
   34500    299.81155   -45.318508 
   35000    301.52016   -35.937051 
   35500    299.19982   -35.327021 
   36000    300.27101   -39.583625 
   36500    294.15306   -11.478055 
   37000    300.94072   -32.158924 
   37500     301.7207   -39.481162 
   38000    307.45938   -30.243492 
   38500    296.99954   -46.912197 
   39000    298.20208   -33.547689 
   39500    295.40968   -37.518474 
   40000    294.07886   -42.147287 
   40500    300.10111   -47.245753 
   41000    299.74213   -48.078975 
   41500    301.54774   -35.223481 
   42000    297.91586   -36.735271 
   42500    299.32446   -55.189239 
   43000    299.50675   -29.318666 
   43500    297.57713    -17.69986 
   44000    303.53146   -40.614293 
   44500    302.44485   -56.504989 
   45000    296.49585   -50.370776 
   45500    304.68824    -44.44125 
   46000    298.96694    -52.88264 
   46500    301.68146   -29.755132 
   47000    303.32798   -26.244992 
   47500    297.82693   -39.595633 
   48000     296.5243    -27.22716 
   48500    300.60953   -50.807229 
   49000    300.45516   -27.582663 
   49500    301.15595   -44.064036 
   50000    296.65959   -30.389501 
   50500    303.93499   -24.326143 
   51000    295.39608    -47.89493 
   51500    298.22177   -9.7059606 
   52000    298.03486   -39.946935 
   52500    298.20578   -62.018244 
   53000    300.95011   -31.043785 
   53500    301.19345   -49.538753 
   54000    301.23178   -26.159395 
   54500    304.53566    -35.23158 
   55000    300.99794   -46.880754 
   55500    299.24933   -50.915943 
   56000    304.51412   -32.122692 
   56500      305.248   -54.529776 
   57000    301.13656   -36.115517 
   57500    303.02877   -49.614206 
   58000    296.28497   -43.346191 
   58500    297.92984   -37.916072 
   59000    299.67823   -35.697426 
   59500    296.62056    -36.41338 
   60000    298.86228   -45.745258 
   60500    302.00999   -49.877271 
   61000    301.74528   -29.140411 
   61500    296.07289   -43.970446 
   62000    301.03304   -47.687003 
   62500    294.97406   -31.309737 
   63000    299.66727   -27.599491 
   63500    295.20017    -55.89507 
   64000    298.84184   -31.404247 
   64500     299.6201   -34.190648 
   65000    303.01633   -23.888071 
   65500    297.36327   -44.566281 
   66000    303.42854   -50.712169 
   66500    300.43499   -22.248873 
   67000    292.70755   -46.749081 
   67500    304.95226    -25.03444 
   68000    296.33671   -40.044884 
   68500    304.08256   -33.432929 
   69000    296.33696   -43.865631 
   69500    303.01989   -55.659613 
   70000    299.47393   -50.120298 
   70500    302.07257   -41.846071 
   71000    305.93784   -19.013184 
   71500    304.43672   -47.653096 
   72000    304.22535   -25.164337 
   72500    294.71698   -32.230468 
   73000    300.47263   -40.623917 
   73500    301.74625   -32.971149 
   74000    301.23143   -43.612816 
   74500    299.98369   -22.469925 
   75000    301.73933   -63.090373 
   75500     299.3739   -22.525322 
   76000    301.61983   -27.114957 
   76500    299.08634     -36.3852 
   77000    300.43672   -50.965145 
   77500    298.47209   -35.848983 
   78000    299.41313   -37.901351 
   78500    299.63697   -42.659349 
   79000    297.57488   -43.222264 
   79500    302.64598   -20.659012 
   80000    302.52023   -13.071365 
   80500    301.22245   -67.594798 
   81000    303.33585   -41.883349 
   81500    296.36675   -25.648384 
   82000    302.93657   -52.165209 
   82500    307.64159    -53.51916 
   83000    297.18899   -42.104969 
   83500    298.86854   -32.692394 
   84000    299.45606   -55.863858 
   84500    295.80976   -24.596111 
   85000    301.00235    -47.90266 
   85500    295.01172   -28.387474 
   86000    299.98174   -41.625085 
   86500     295.6425   -34.610221 
   87000    300.12707   -36.176846 
   87500    297.60543   -36.193538 
   88000    298.10241   -31.790459 
   88500    296.05294   -47.407862 
   89000    301.83356   -51.722639 
   89500    303.83808   -37.590676 
   90000    298.22049   -38.134978 
   90500    297.82626   -34.138594 
   91000    298.20827   -44.296041 
   91500    299.62154   -40.907267 
   92000    291.54438   -32.076706 
   92500    297.97262   -56.161725 
   93000     303.6087   -46.631535 
   93500    300.06911   -48.204704 
   94000    301.90417   -40.695773 
   94500    302.12441   -54.201155 
   95000    297.62971   -50.001238 
   95500    295.55987   -48.651935 
   96000    299.97917   -49.380498 
   96500    296.73126   -32.742772 
   97000    301.88966   -51.609351 
   97500     299.3239   -46.855081 
   98000    297.07801   -29.640758 
   98500    300.34955   -40.207907 
   99000    298.17638   -41.030296 
   99500    295.86659   -46.686906 
  100000    303.79263   -13.074613 
  100500    299.51017   -25.743156 
  101000    301.28498   -60.362833 
  101500    298.27591   -50.420564 
  102000    304.43741   -27.462758 
  102500    296.92807   -56.067746 
  103000    299.92772   -40.160807 
  103500    298.73408   -33.104069 
  104000    294.66992   -33.542588 
  104500    295.64441   -40.467319 
  105000    301.10614   -33.678493 
  105500    299.82121   -58.025719 
  106000     297.5063   -43.258926 
  106500    302.75381   -47.395903 
  107000    302.31723   -41.121962 
  107500    299.32654   -20.698427 
  108000     297.0833   -47.927009 
  108500    300.54586   -56.613131 
  109000    302.11511   -51.188414 
  109500    305.45222    -71.84952 
  110000    303.16141   -54.663382 
  110500    297.72864   -38.122903 
  111000     295.9261   -33.979792 
  111500    303.77937    -22.19817 
  112000    303.45947   -51.459605 
  112500    300.02204    -37.21612 
  113000    303.44757   -14.835847 
  113500    294.13895   -35.946817 
  114000      299.659   -35.260781 
  114500    302.65489   -29.251979 
  115000    304.10122   -32.654397 
  115500    298.74667   -37.188697 
  116000    301.30341   -20.078505 
  116500    300.85387   -56.394131 
  117000    304.12595   -54.236638 
  117500    299.34969   -37.040527 
  118000    297.28472    -50.25072 
  118500     303.8508   -42.056621 
  119000    296.88623   -50.953505 
  119500    296.13516   -38.954997 
  120000     300.9467   -35.952773 
  120500    304.54975   -30.047828 
  121000    303.14304   -55.127655 
  121500     299.2271   -23.674042 
  122000    302.24478   -39.428298 
  122500    301.20441   -38.319714 
  123000    301.31789   -21.211791 
  123500    296.01196   -51.921285 
  124000    298.32437   -49.369599 
  124500    304.49252   -27.407654 
  125000     299.7689   -49.531922 
  125500    296.75889   -30.788681 
  126000    301.27845   -59.706995 
  126500    298.91863   -35.991659 
  127000    302.74339   -44.994027 
  127500    295.89762   -26.849216 
  128000    299.59037   -57.061152 
  128500    298.21197   -57.448869 
  129000    297.40785   -17.601065 
  129500    302.79797   -22.307211 
  130000    296.58121   -8.1514611 
  130500    300.59452   -51.712567 
  131000    298.57615   -30.657012 
  131500    295.56844   -30.986055 
  132000    298.51686   -45.095705 
  132500     294.9004    -42.60872 
  133000    299.76618   -33.795216 
  133500    301.37799     -36.6141 
  134000     300.0628   -32.227596 
  134500    298.34286   -20.237345 
  135000    302.02162   -23.800948 
  135500    292.61009   -65.323536 
  136000    302.12471   -26.038139 
  136500    301.21166    -49.83105 
  137000    294.57982   -30.012465 
  137500    302.44016   -30.088108 
  138000    298.26971   -22.854426 
  138500    299.64818   -45.187457 
  139000    298.50056   -41.200302 
  139500    305.29135   -51.685695 
  140000    301.20436     -48.0664 
  140500    300.90075   -36.856501 
  141000    298.97735   -44.399877 
  141500    304.57011   -51.493061 
  142000    296.58536   -49.365404 
  142500     301.1043   -38.856106 
  143000    299.24436   -47.398234 
  143500      296.707   -37.285389 
  144000    298.67597    -38.62369 
  144500    302.46495   -57.824661 
  145000    302.40924   -50.688062 
  145500    299.52224    -40.00867 
  146000    298.57869   -28.823969 
  146500    298.26357    -57.74508 
  147000    298.44403   -43.779608 
  147500    299.30892   -33.910578 
  148000    296.24487   -45.063089 
  148500    305.18976   -29.492801 
  149000    299.13897   -26.553635 
  149500    295.63093   -44.924279 
  150000    296.33504   -49.142357 
  150500    302.67121   -37.894431 
  151000    299.83699   -32.788114 
  151500    300.74672   -55.271902 
  152000    303.24718   -60.206248 
  152500    303.02666   -23.319018 
  153000    297.14013   -54.030715 
  153500    303.42346   -38.429022 
  154000    299.60124    -28.73822 
  154500    301.10844   -55.313206 
  155000    295.27441   -49.122656 
  155500    304.16942   -30.165948 
  156000    307.29664   -23.670637 
  156500    296.27763   -20.588659 
  157000    300.57907   -52.085411 
  157500    296.13999   -44.856866 
  158000    305.28218   -59.311435 
  158500    301.56235    -30.52148 
  159000    300.56078   -39.137503 
  159500    303.64138   -48.975822 
  160000     300.7383   -35.304294 
  160500    299.66186   -38.540488 
  161000    302.61353   -47.321171 
  161500    296.66803   -51.270149 
  162000     305.5754   -47.224235 
  162500    301.96644   -38.114251 
  163000    302.77323   -35.569746 
  163500    299.40664    -26.11152 
  164000    297.25846   -16.282419 
  164500    298.09086   -34.475932 
  165000    296.32491   -24.221088 
  165500    300.10779   -31.443072 
  166000    302.33388   -33.395928 
  166500    301.96647   -26.883941 
  167000    297.25925    -38.35134 
  167500    299.77344   -34.975093 
  168000    302.81862   -15.209047 
  168500    302.81547   -14.607248 
  169000    300.75958   -33.314038 
  169500     304.9889   -55.321282 
  170000    302.93527   -47.856252 
  170500     299.5934   -50.586208 
  171000    296.96647   -46.801485 
  171500     299.8057   -34.336582 
  172000    298.61877   -43.367274 
  172500    300.82575    -37.89605 
  173000    299.65226   -51.489774 
  173500    302.66666   -50.539231 
  174000    301.24645   -68.737569 
  174500    301.32213   -51.862605 
  175000     301.9375   -22.833798 
  175500    297.58514   -51.247072 
  176000    300.35569   -48.198784 
  176500    298.50708   -33.745098 
  177000    304.93094   -43.387956 
  177500     298.8559   -47.312152 
  178000    300.34846   -48.902956 
  178500    302.80654   -49.781521 
  179000    302.82666   -42.576227 
  179500     301.1822   -47.790604 
  180000    303.91718   -35.790435 
  180500    300.22341   -31.553625 
  181000    300.69534   -39.746626 
  181500    294.46852   -31.162842 
  182000    305.39845   -50.337463 
  182500    299.53261   -32.183533 
  183000    299.51399   -49.269712 
  183500    301.58657   -40.852003 
  184000    299.34267   -32.340229 
  184500    300.74802   -23.374576 
  185000    294.18673   -52.404444 
  185500     297.4717   -53.592743 
  186000    294.80639   -74.710059 
  186500    303.45258   -54.268727 
  187000    299.58837   -23.479395 
  187500    298.73664   -44.764928 
  188000    298.49967   -22.286957 
  188500    300.62096   -31.231789 
  189000    299.91183   -28.267998 
  189500    295.92644   -19.587377 
  190000    294.76695   -28.977872 
  190500    301.15027    -19.29144 
  191000     300.9695   -39.542136 
  191500    303.40436   -37.613684 
  192000    295.13296   -42.074356 
  192500    297.15829   -31.001901 
  193000    303.22222   -25.156315 
  193500    302.97568   -36.119559 
  194000     297.5252   -40.361003 
  194500    297.74248   -30.925233 
  195000    294.50358   -32.948634 
  195500    301.75542   -28.111549 
  196000    299.64335   -34.629822 
  196500     300.7094   -46.575354 
  197000    302.22225   -57.455093 
  197500    304.92909   -28.927692 
  198000    302.89954   -29.844951 
  198500    301.93007   -44.428968 
  199000    297.67994   -36.469879 
  199500    299.69233   -52.813448 
  200000    295.71341   -17.206475 
  200500    303.26818   -46.257593 
  201000    299.58673   -42.621567 
  201500    299.53025   -30.647493 
  202000    300.39774   -47.547014 
  202500    301.02401   -35.302464 
  203000    307.46192   -27.810338 
  203500    303.38625   -34.681871 
  204000     301.1258   -36.414023 
  204500    307.53685   -17.388165 
  205000    303.65471   -36.203783 
  205500     299.9531   -48.821955 
  206000    294.57255   -44.562897 
  206500    304.55414   -40.466835 
  207000     307.4485   -27.768672 
  207500    300.67194   -37.197781 
  208000    304.33486   -63.841295 
  208500    300.82468   -73.316926 
  209000    295.78331   -29.867245 
  209500    300.41596   -18.631651 
  210000    292.31832   -67.492823 
  210500    294.97611   -31.637042 
  211000     295.6392    -49.64612 
  211500    299.73038    -52.40241 
  212000    300.04255     -32.7679 
  212500    299.08177   -46.465435 
  213000      306.581   -43.689374 
  213500    300.80073   -42.816191 
  214000    302.06374    -13.82521 
  214500    302.95079   -17.079791 
  215000    304.77694    -53.24994 
  215500    299.02563   -57.716457 
  216000    299.21138   -30.724132 
  216500    302.11947   -36.806895 
  217000    299.41471    -33.91627 
  217500    300.37482   -51.188362 
  218000    297.18543   -37.788903 
  218500    306.01424   -41.619376 
  219000     298.0405   -48.100229 
  219500    304.54782   -44.831393 
  220000    306.15417   -37.755702 
  220500    305.72763   -42.935765 
  221000    300.82922   -44.183305 
  221500    300.55314   -47.593951 
  222000    296.58584   -22.149163 
  222500    300.93262   -37.639361 
  223000    302.99632   -36.007166 
  223500    299.18563   -42.338337 
  224000     302.9725   -10.325712 
  224500    298.83439   -34.827239 
  225000    303.68882   -42.708201 
  225500     298.0201   -33.775885 
  226000    302.09728   -14.570526 
  226500    306.69494   -21.263501 
  227000    302.44907   -45.582297 
  227500    295.07583   -50.673453 
  228000    298.45241   -41.380156 
  228500    307.12766   -48.153583 
  229000    300.51518    -25.24586 
  229500    302.74868   -36.680377 
  230000    303.17134   -57.046031 
  230500    300.00223   -38.274582 
  231000    301.26797   -35.925531 
  231500    301.55909   -48.786848 
  232000    299.61233   -48.452588 
  232500    302.69433   -32.039106 
  233000    303.35087   -34.593562 
  233500    299.19669   -18.396207 
  234000    296.32881   -26.872279 
  234500    299.12505   -15.915801 
  235000    299.70153   -26.840239 
  235500    303.12247   -50.609089 
  236000    302.22618   -50.604613 
  236500    303.39966    -28.32442 
  237000    298.33144    -32.13483 
  237500    300.57612   -48.373052 
  238000    297.83369   -53.940891 
  238500    298.26459   -63.199674 
  239000    305.32356   -24.513866 
  239500    301.01486   -42.691584 
  240000     298.9003   -27.598035 
  240500    302.28818   -65.032155 
  241000    300.23157   -39.364463 
  241500    300.57132   -52.859393 
  242000    301.70226   -50.392881 
  242500    303.33324   -35.866427 
  243000    305.33273   -43.184209 
  243500    299.23176   -37.450432 
  244000    299.32966   -29.935971 
  244500    302.16684   -35.340103 
  245000    306.27106   -19.394858 
  245500    291.89586   -25.027734 
  246000    301.87424    -28.23644 
  246500    296.37289   -33.755712 
  247000    300.69573   -45.218308 
  247500    300.80772   -50.429609 
  248000    295.93001   -61.670733 
  248500    300.90763   -33.353092 
  249000    301.92713   -43.954311 
  249500    298.21268   -39.436237 
  250000    303.08786   -26.600776 
  250500    301.95701   -38.693205 
  251000    297.58716   -27.705471 
  251500    296.24161   -58.947857 
  252000    292.88829   -38.001609 
  252500    301.06935   -38.124113 
  253000    299.36787   -62.102508 
  253500      302.962   -37.011629 
  254000    296.62487   -57.422502 
  254500    301.40531   -25.099368 
  255000    297.78864   -48.328238 
  255500    305.15378   -43.555907 
  256000    301.45358   -40.183582 
  256500    295.01587   -19.656127 
  257000    302.96392   -37.799395 
  257500    301.99699    -32.07281 
  258000    299.12123   -38.571157 
  258500    296.40886   -12.008931 
  259000    299.70339   -47.610835 
  259500    300.03365   -38.573006 
  260000     299.2104   -40.880218 
  260500    296.15504   -46.060487 
  261000    294.70791   -40.119263 
  261500      301.874   -25.625837 
  262000    300.24923   -27.746454 
  262500    303.22468   -32.649253 
  263000    300.07262   -40.143344 
  263500    302.83708   -35.889537 
  264000     302.0679   -40.145357 
  264500    303.38735   -51.326882 
  265000     302.5058    -42.77031 
  265500    302.52861     -26.1371 
  266000    303.17701   -56.039395 
  266500    302.28529   -41.577689 
  267000    299.85815   -38.819149 
  267500    299.09842   -32.608235 
  268000    300.32833   -34.884983 
  268500    303.32059      -57.134 
  269000    303.59702    -44.66784 
  269500    302.55535   -62.507884 
  270000    295.55893   -7.8569849 
  270500    301.06861   -45.798158 
  271000    300.76043   -60.969464 
  271500    301.09021   -37.444822 
  272000    303.47262    -49.28203 
  272500    304.09491     -35.8307 
  273000    304.67728   -28.986681 
  273500    305.10967    -40.91581 
  274000    301.01062   -36.342113 
  274500    302.61853    -29.23598 
  275000    300.73086   -31.584003 
  275500    296.61641   -29.589994 
  276000    298.19834    -46.92029 
  276500    299.89932    -55.53867 
  277000    298.77257   -45.549644 
  277500    297.55963   -58.174471 
  278000    296.41733   -40.036424 
  278500     301.9935   -35.343214 
  279000      301.292   -56.405958 
  279500    297.80657   -22.754145 
  280000     298.7248   -44.814049 
  280500    303.09312   -41.260344 
  281000    299.19226    -45.74679 
  281500    300.56785    -11.60163 
  282000    300.48431   -47.190723 
  282500    302.52213   -42.745322 
  283000    300.66288   -36.675276 
  283500     301.6824   -18.022766 
  284000    301.11923   -66.368075 
  284500    299.40681   -31.994782 
  285000    297.50294   -50.139654 
  285500    301.05255   -42.822391 
  286000    297.01778    -33.09089 
  286500    300.02533   -60.170179 
  287000    307.94123   -28.949163 
  287500    309.93715   -35.919764 
  288000    296.64829   -53.236634 
  288500     304.6403   -37.180209 
  289000    299.46114   -54.706546 
  289500    301.59592   -46.824712 
  290000    302.32731   -45.235456 
  290500    304.11317   -45.912399 
  291000    295.59955   -50.701131 
  291500    299.93713    -13.46928 
  292000    299.46628   -47.266048 
  292500    297.27729   -45.454376 
  293000    302.91002    -41.57938 
  293500    303.45527   -49.252433 
  294000    295.00725   -27.487379 
  294500    303.92095   -62.149841 
  295000    296.92839   -68.419224 
  295500    299.92088   -23.281839 
  296000    299.65812   -47.602106 
  296500    300.97286   -37.569178 
  297000    306.75723   -36.611575 
  297500    310.05915   -47.466332 
  298000    299.08087   -58.135606 
  298500    301.11641   -52.801747 
  299000    294.54259   -37.550991 
  299500    302.91066   -44.723037 
  300000     300.9726    -49.29093 
  300500    300.60062   -36.527243 
  301000    301.40602   -53.520169 
  301500    294.84588   -46.902858 
  302000    299.27967    -37.31168 
  302500    300.43229   -47.122319 
  303000    301.88642   -46.871241 
  303500    294.43381   -53.534633 
  304000    298.83724   -30.284278 
  304500    300.99108   -58.370963 
  305000     299.7548   -8.9945086 
  305500    297.40951   -50.792917 
  306000    302.34614   -34.339574 
  306500    300.09598   -42.086824 
  307000    302.83814   -27.533979 
  307500    303.36969   -49.209688 
  308000    299.89183    -37.84221 
  308500    304.45147   -32.557018 
  309000    304.14208   -29.030409 
  309500    299.51545   -24.432788 
  310000    303.67058   -40.298431 
  310500    298.00642    -32.47545 
  311000     298.0591   -33.054874 
  311500    297.10802   -23.404645 
  312000    299.98729   -20.616746 
  312500    296.95104   -50.226654 
  313000    302.31583   -29.476726 
  313500    290.95564    -58.13792 
  314000    300.95474   -33.661354 
  314500    295.85485   -56.282018 
  315000    303.96995   -63.281688 
  315500    300.52447   -40.660811 
  316000    300.47483   -40.976328 
  316500    300.34526   -40.817347 
  317000    299.92306   -39.943877 
  317500    297.46786   -17.697196 
  318000    299.70146    -35.36096 
  318500    299.96404   -48.398194 
  319000    306.32886   -33.922352 
  319500    302.62288   -47.140697 
  320000    300.44757   -22.673349 
  320500       298.79   -50.169051 
  321000    301.97865   -50.168792 
  321500    296.87829   -32.781483 
  322000    301.05679   -44.355849 
  322500    295.17415   -30.083336 
  323000    296.14073   -52.167874 
  323500    298.32602   -33.139323 
  324000    295.52163    -46.51581 
  324500    305.28071   -59.261227 
  325000    298.38263   -55.919981 
  325500    296.39467    -48.41419 
  326000    297.58057   -41.690857 
  326500    299.62705   -61.361485 
  327000    298.82559   -31.507439 
  327500    297.03647   -26.485215 
  328000    301.86238   -27.016954 
  328500    303.44411   -33.157031 
  329000     306.0794   -37.953768 
  329500    297.09482   -50.731068 
  330000    299.98642   -35.547887 
  330500    300.64183   -55.182302 
  331000    295.63715   -25.133936 
  331500    296.12207   -33.388551 
  332000    295.95252   -45.673743 
  332500    299.81322   -37.222219 
  333000     301.2431   -48.381182 
  333500    295.75237   -30.489302 
  334000    299.45045   -43.738077 
  334500    299.48912   -45.430108 
  335000    295.53086    -25.55528 
  335500    301.12896   -42.160749 
  336000    299.19906   -50.874524 
  336500    299.38175   -23.309936 
  337000    299.43901   -57.151411 
  337500    297.38613   -36.208467 
  338000    301.26504    -41.71025 
  338500    298.55772   -27.649261 
  339000    296.06301   -35.615704 
  339500    304.96694   -52.941346 
  340000    300.32986   -18.731016 
  340500    297.43719   -28.796094 
  341000      303.048   -31.336304 
  341500    298.09678   -27.176344 
  342000    303.08568   -65.503832 
  342500    297.19908   -38.435849 
  343000    298.56117   -44.180759 
  343500    301.42305   -39.666214 
  344000    300.14293   -51.382389 
  344500    297.12443   -51.343235 
  345000    299.04157   -35.906041 
  345500    300.55595   -29.663177 
  346000    299.12486   -50.617506 
  346500    296.63297   -46.545852 
  347000    297.80011   -30.691544 
  347500    300.59389   -37.422312 
  348000    298.38324   -43.714672 
  348500    298.64498   -17.903825 
  349000    300.43716   -46.025215 
  349500    301.76322   -40.626245 
  350000    307.38927   -42.026851 
  350500    294.07597   -28.108402 
  351000    302.81871   -35.838045 
  351500    301.27171    -52.76505 
  352000    291.70616   -45.963643 
  352500     302.4861   -17.187721 
  353000    301.55761   -21.792842 
  353500    299.64034   -40.194307 
  354000    301.53633   -43.644276 
  354500    300.80296   -19.581816 
  355000    299.71542   -44.770432 
  355500    302.03251    -31.85855 
  356000     301.6849   -15.459374 
  356500      301.283   -59.766055 
  357000    298.26538   -35.410209 
  357500    302.79443   -43.575148 
  358000    299.30393   -32.638844 
  358500    305.20381   -46.526469 
  359000    296.30191   -34.171122 
  359500     308.2536   -48.439624 
  360000    301.98209   -20.266619 
  360500    301.19675   -30.031214 
  361000    303.32699   -40.248503 
  361500    302.47193   -22.436856 
  362000    298.60569   -32.494855 
  362500    304.16267   -61.673675 
  363000    296.95231   -51.552454 
  363500    296.23391    -27.16123 
  364000    298.89196   -26.881695 
  364500    301.14641   -33.465889 
  365000    296.54357   -65.814226 
  365500     298.1137   -38.743253 
  366000    299.25655   -35.509992 
  366500    294.97919   -10.806237 
  367000     304.6429   -54.543853 
  367500    300.51057   -60.395712 
  368000    297.77807   -3.8244157 
  368500    299.09414   -32.593068 
  369000    303.46618    -49.98183 
  369500    301.90173   -36.881566 
  370000     299.3273   -41.256081 
  370500    300.01969    -33.99006 
  371000    300.99246   -7.3604807 
  371500    299.30987   -28.078554 
  372000    296.36537   -44.025371 
  372500    298.62713   -43.251624 
  373000    298.55305   -55.969764 
  373500    300.89746   -41.332042 
  374000    302.57341   -36.544179 
  374500    298.60667   -48.875657 
  375000    301.54325   -37.431139 
  375500    299.83905   -40.740528 
  376000    298.37454    -65.08717 
  376500    300.54369   -53.141223 
  377000    302.58998   -48.756081 
  377500     297.4323   -42.222002 
  378000    300.77691   -18.489722 
  378500    300.16485   -25.545452 
  379000    301.93795   -42.375814 
  379500    305.20392   -32.875468 
  380000    299.04074   -32.370341 
  380500    302.30492   -36.373967 
  381000    300.12159    -35.20263 
  381500    304.40741   -31.847192 
  382000    305.48355   -36.962759 
  382500    297.81791   -46.770132 
  383000    299.64055   -56.840068 
  383500    301.55053   -29.009702 
  384000    304.20527    -51.07264 
  384500    299.66705   -55.276603 
  385000    293.71892    -13.38099 
  385500    303.76353   -30.187687 
  386000    302.79398   -53.250815 
  386500    296.69633   -43.232986 
  387000    299.77944   -21.094129 
  387500    300.66514   -73.746798 
  388000    297.00593   -34.690507 
  388500    301.76795   -31.574153 
  389000    297.17845   -37.712444 
  389500    301.70073   -39.120309 
  390000    301.96864   -38.470077 
  390500    301.56131   -41.016795 
  391000    293.89527   -59.516412 
  391500     300.2701   -50.747037 
  392000    300.16263   -40.392932 
  392500    299.97918     -42.7628 
  393000    300.56085   -40.487361 
  393500    298.54913   -36.056971 
  394000    298.49152   -28.523078 
  394500    304.13019   -46.719056 
  395000    298.74457   -41.590956 
  395500     298.6722   -42.794842 
  396000    301.53232   -45.429854 
  396500    306.77426    -45.07953 
  397000    303.92522     -37.8835 
  397500     303.2586   -28.130927 
  398000    300.05709   -25.003602 
  398500    295.05529   -45.030718 
  399000    301.67685   -48.586519 
  399500    304.33163   -30.364605 
  400000    300.09562   -47.135106 
  400500    298.22616    -42.73019 
  401000    300.76042    -37.98873 
  401500    296.95525   -54.787696 
  402000    298.96407   -50.280574 
  402500    301.90885   -47.627533 
  403000    305.63569   -37.197183 
  403500    297.80137    -25.94317 
  404000    299.16464   -34.386633 
  404500    300.33408   -40.349856 
  405000    305.65276   -34.071069 
  405500    295.43756   -35.183056 
  406000    300.35995   -22.131625 
  406500    302.01542   -61.745991 
  407000    302.50822   -43.198967 
  407500    299.92701   -46.507593 
  408000    301.83022   -57.832072 
  408500    295.00952   -17.964942 
  409000     298.9352   -36.402793 
  409500    301.10159   -30.558721 
  410000    296.16991   -27.225742 
  410500    296.70273   -46.062706 
  411000    296.76927   -34.776768 
  411500    294.38041   -30.585254 
  412000    303.93482   -35.088603 
  412500    296.62053   -53.551343 
  413000    300.25657    -40.11045 
  413500     296.0429   -27.188859 
  414000    297.61367   -54.424619 
  414500    300.37609   -54.832527 
  415000     296.4905   -36.826257 
  415500    302.70746   -61.568478 
  416000    295.63103   -53.170326 
  416500    297.96286   -39.102633 
  417000    300.96925   -16.186377 
  417500    300.00082   -24.473576 
  418000    301.26813   -32.963862 
  418500    301.21502   -28.178133 
  419000    299.73074   -34.103429 
  419500    302.80885   -28.500572 
  420000    301.62987     -38.3683 
  420500    302.56733   -32.471408 
  421000     295.2576    -33.79434 
  421500     299.2632   -19.247751 
  422000    297.93604   -45.655427 
  422500     297.9707   -25.481685 
  423000    304.47687   -41.047767 
  423500    301.24926    -51.80134 
  424000    295.34499   -50.685269 
  424500    295.13139   -29.597419 
  425000     296.6899   -25.290501 
  425500    295.38476   -44.955661 
  426000     302.6362   -92.697426 
  426500    302.90838   -29.424361 
  427000    296.82711   -35.834334 
  427500    299.00175   -30.828685 
  428000    294.37032   -50.049483 
  428500    303.83534   -19.866712 
  429000    300.54699   -52.775455 
  429500      302.299   -60.681928 
  430000    300.29869   -36.784197 
  430500    296.10555   -55.426763 
  431000    300.99095   -2.4626135 
  431500    298.16727   -53.129085 
  432000    293.72882   -43.349237 
  432500    299.12137   -23.003991 
  433000    302.40012   -49.718051 
  433500    298.74444   -42.876326 
  434000     299.3653   -41.348413 
  434500    299.09224    -49.91296 
  435000    298.41834   -33.571035 
  435500    296.94337   -45.444807 
  436000    295.46478     -34.1537 
  436500    304.54779   -38.792876 
  437000    299.77403   -12.350993 
  437500    298.36166   -49.511506 
  438000     301.7274   -25.753838 
  438500    297.52907   -39.811878 
  439000    299.49757    -38.80581 
  439500    305.32131   -21.839971 
  440000    300.54152   -42.813348 
  440500    303.14991   -27.606592 
  441000    304.05646   -64.412931 
  441500    300.46728    -51.36978 
  442000    301.59907   -27.880991 
  442500    294.54199   -24.166736 
  443000    297.86867   -30.307736 
  443500    298.34941   -32.164126 
  444000    302.96804   -43.039287 
  444500    299.75874   -67.044015 
  445000    297.13572   -30.828513 
  445500    294.70611   -33.106203 
  446000    300.26165   -27.209654 
  446500    297.22863    -47.32059 
  447000    292.79452   -14.936408 
  447500    299.55153   -27.046143 
  448000    306.91144   -33.370668 
  448500    301.26102   -36.184937 
  449000    301.71352   -39.490587 
  449500    299.68243   -66.881404 
  450000    299.19287   -48.079419 
  450500    304.59313   -34.281723 
  451000    298.66663   -36.496845 
  451500    303.51167   -45.122083 
  452000    300.30329   -39.315802 
  452500    297.56238   -46.510013 
  453000    304.22269   -62.571362 
  453500    299.48172   -25.164322 
  454000    296.37011   -40.302385 
  454500    303.86251   -56.207202 
  455000    302.61853   -49.689992 
  455500    295.41063   -17.854363 
  456000    300.58644   -61.934225 
  456500    303.12593   -40.750648 
  457000    299.49834   -40.556673 
  457500    303.42061   -55.128064 
  458000    298.32623   -27.311539 
  458500    301.32331   -54.920021 
  459000    303.67971   -33.788958 
  459500    302.55679   -36.494932 
  460000    301.09578   -36.333019 
  460500    294.28646   -35.909994 
  461000    300.05634   -31.780213 
  461500    300.37132    -20.96784 
  462000    297.58776   -42.942666 
  462500    298.79202   -62.326916 
  463000    303.48104   -43.598734 
  463500    295.54729   -27.443642 
  464000    295.80506   -54.442659 
  464500    300.33615   -45.871553 
  465000    300.34334   -41.264115 
  465500     301.4673    -49.28017 
  466000    300.68012   -43.434196 
  466500    302.25545   -48.196551 
  467000    303.10219    -40.08659 
  467500    301.32852   -40.447647 
  468000    297.52389   -54.012019 
  468500    298.65412   -45.125767 
  469000    304.03003   -57.679834 
  469500    301.35234   -64.854402 
  470000    298.60024   -40.864584 
  470500    294.03514   -48.866173 
  471000    304.82077    -58.91019 
  471500    303.36432   -23.754414 
  472000    299.60359   -13.075582 
  472500    299.21887   -33.863666 
  473000     300.3557   -53.254761 
  473500    300.26523    -55.18962 
  474000    297.79645   -48.611939 
  474500     291.9151   -21.864551 
  475000    299.23861   -42.798141 
  475500    299.97434   -52.712342 
  476000    301.31018   -29.297186 
  476500     294.5833    -45.51894 
  477000    299.85784   -49.131203 
  477500    300.63173   -37.333828 
  478000     297.2323   -41.604882 
  478500    302.75664   -45.725291 
  479000    295.54887   -50.952356 
  479500    296.76861   -26.936027 
  480000     301.9624   -47.367424 
  480500     303.7466   -23.193673 
  481000    300.53387   -47.315756 
  481500    299.05947   -46.504843 
  482000    299.74865   -25.378636 
  482500    300.51951    -38.25687 
  483000    300.57956   -54.340188 
  483500    305.77315    -19.71218 
  484000     298.4472   -39.705134 
  484500    304.08695   -45.983742 
  485000    301.77084   -18.655797 
  485500    299.79272   -26.745537 
  486000    299.59497   -31.355091 
  486500    302.34914   -59.512996 
  487000    300.70852   -46.309879 
  487500    297.41315   -25.921797 
  488000     306.6324    -22.91281 
  488500    304.89546   -60.842886 
  489000    302.81776   -42.081418 
  489500    295.04912   -34.416102 
  490000    298.24343   -37.012691 
  490500    301.51148   -36.091752 
  491000    298.74178   -51.979613 
  491500    298.30562   -36.766423 
  492000    300.53944   -29.275882 
  492500    302.57991   -23.024382 
  493000    299.75962   -40.484038 
  493500    298.89375   -13.812404 
  494000    299.87466   -32.997969 
  494500    298.98326   -51.672249 
  495000    295.67784   -40.549966 
  495500     299.7371    -36.06083 
  496000    299.11938   -30.032272 
  496500    301.11716   -48.364148 
  497000    299.39095    -46.97819 
  497500    301.19719   -28.661748 
  498000    302.82095    -47.80289 
  498500    294.72933   -49.630179 
  499000    297.54654   -55.243387 
  499500    302.68284   -51.347264 
  500000    302.91215    -19.76199 
  500500    297.62647   -61.968166 
  501000    299.12779   -25.181695 
  501500    299.56467   -60.886832 
  502000    296.64793   -32.227494 
  502500    302.30691   -46.039169 
  503000    304.92767   -20.349008 
  503500    299.88995   -36.096586 
  504000    297.02583   -50.044349 
  504500    297.60032   -39.866442 
  505000    295.75837   -52.818631 
  505500    304.10165   -50.664147 
  506000    304.11562   -48.734064 
  506500    301.19049   -40.380433 
  507000    297.77617   -61.065315 
  507500    298.31249    -37.00285 
  508000    302.05156   -25.763493 
  508500    296.76876   -40.798902 
  509000    293.15825   -38.696845 
  509500    294.29077   -35.684793 
  510000    301.44346   -42.407184 
  510500    296.95926    -44.16066 
  511000    295.04373   -44.683698 
  511500    296.58655   -43.251337 
  512000    295.48302   -40.200714 
  512500    301.05263   -28.685579 
  513000    296.58335   -51.532915 
  513500    304.23069   -59.774955 
  514000    302.44394   -39.062163 
  514500    297.85064   -20.277464 
  515000    298.58414   -50.535857 
  515500    297.48585   -32.280815 
  516000    300.36949    -69.16927 
  516500    299.03334   -42.449686 
  517000    301.60117   -23.105299 
  517500    303.46957   -45.461567 
  518000      298.772   -40.316155 
  518500    297.76809   -40.364554 
  519000    295.37047   -51.322541 
  519500    298.04709   -36.622899 
  520000    303.25391   -44.026052 
  520500      296.407   -30.553109 
  521000    297.86354   -51.987652 
  521500    298.65315   -51.341195 
  522000    305.37192   -43.275099 
  522500    296.88316   -23.892047 
  523000    299.93865    -42.62843 
  523500    301.31571   -42.584367 
  524000    295.30241   -35.753454 
  524500    296.61646   -38.319797 
  525000    297.56296   -29.108868 
  525500    300.31927   -77.641757 
  526000    304.94419   -22.557926 
  526500    305.48043   -35.062804 
  527000    297.18146   -42.065187 
  527500     298.8507   -60.388137 
  528000    299.76951   -16.201295 
  528500    296.22386   -40.540746 
  529000    302.97722   -47.022913 
  529500    299.89583   -58.081072 
  530000    302.46833   -33.829881 
  530500    304.36976   -19.903792 
  531000    301.15362    -34.70239 
  531500    300.01881    -60.51181 
  532000    297.81359   -36.197467 
  532500    302.19005   -38.244085 
  533000    300.24052   -51.122372 
  533500    296.60483   -38.982117 
  534000    298.47871    -39.25681 
  534500    303.83203   -65.171458 
  535000    301.24973   -25.236483 
  535500    292.83553   -59.016522 
  536000    304.24934   -42.622216 
  536500    300.61627   -41.603841 
  537000    293.62178   -30.544792 
  537500    299.61603   -29.016494 
  538000    298.06516   -43.020288 
  538500     300.4564   -34.355702 
  539000    300.11367   -31.232314 
  539500    300.97049   -50.113531 
  540000    294.53257   -37.804043 
  540500    306.20461    -24.51069 
  541000    299.32041   -30.408966 
  541500    297.39617   -40.753359 
  542000    300.34191    -51.24688 
  542500    297.84806   -25.184299 
  543000    298.25846   -56.962861 
  543500    303.90943    -37.45858 
  544000    299.81728   -43.603538 
  544500    294.56055   -31.757129 
  545000    298.88156   -27.076291 
  545500    301.93965   -30.233411 
  546000    299.07836   -49.818466 
  546500    297.34847   -27.739351 
  547000    298.60559   -42.106205 
  547500    303.90966   -51.287191 
  548000    304.91356   -48.014909 
  548500     302.2498   -44.787856 
  549000    306.53476    -37.28857 
  549500    296.11885   -39.250939 
  550000    296.74822   -39.927332 
  550500    302.70989   -45.931444 
  551000    304.79154   -18.619207 
  551500    299.08935   -30.787952 
  552000     299.8864   -44.535973 
  552500    300.64329   -23.590592 
  553000     300.6028   -57.647256 
  553500    305.07271    -26.03395 
  554000    299.54368   -53.746705 
  554500      293.644    -46.11026 
  555000    298.05016   -37.305389 
  555500      305.673   -29.061571 
  556000    298.43699   -15.076011 
  556500    303.99041   -42.008409 
  557000    300.45171   -61.951677 
  557500    301.15784   -30.404861 
  558000    302.20893   -29.763436 
  558500     295.7916   -45.420792 
  559000    300.95114   -46.181084 
  559500    302.67609   -39.642761 
  560000    296.73337   -36.734723 
  560500     302.3557    -33.82197 
  561000    299.87935   -49.274615 
  561500    296.91186   -63.339051 
  562000    300.92173   -31.563562 
  562500    306.20628   -32.203369 
  563000    296.80321   -29.832529 
  563500    301.39012   -45.129325 
  564000    300.62943   -38.341057 
  564500    297.95291   -47.649104 
  565000    298.14654   -39.760605 
  565500    299.06834   -35.928988 
  566000    299.82748   -40.894022 
  566500    304.35581   -74.053108 
  567000    299.88056   -44.895977 
  567500    297.93342   -30.280071 
  568000    296.04814   -58.673709 
  568500    300.03835   -72.287284 
  569000    297.22835   -48.869605 
  569500     297.8006   -35.617946 
  570000    306.37698   -63.049725 
  570500    296.28679   -55.084384 
  571000    305.35599   -44.861842 
  571500    301.76812   -45.464017 
  572000    299.82407   -40.242853 
  572500    302.79839    -49.46472 
  573000    297.01695   -31.483613 
  573500    300.67529   -38.200494 
  574000    298.89532   -35.796782 
  574500    305.53187   -62.197633 
  575000    302.71996   -63.991902 
  575500    300.23346    -28.07417 
  576000    297.28627   -28.282451 
  576500    300.94094   -44.711812 
  577000    299.29505   -25.208156 
  577500    302.34991   -30.574386 
  578000    298.92498   -44.124935 
  578500    299.26365   -39.276011 
  579000    298.49027   -52.804989 
  579500     297.3373   -38.823727 
  580000    302.47725   -23.685073 
  580500    305.52583   -48.688169 
  581000    304.45835   -56.437444 
  581500    293.51441   -33.042541 
  582000    299.44138   -47.256987 
  582500    300.28803   -25.636032 
  583000    296.17351   -46.589901 
  583500    302.28057   -38.153185 
  584000    295.21857    -48.10295 
  584500    296.04192   -34.792586 
  585000    299.69808    -49.39097 
  585500    296.41649   -9.8626204 
  586000    299.40074   -47.982863 
  586500     301.7047   -49.177526 
  587000    304.16621   -56.067335 
  587500    298.51336   -55.796444 
  588000    300.16314   -50.457368 
  588500    297.71534   -26.130454 
  589000    299.04279   -44.319283 
  589500    300.68103   -10.597764 
  590000    304.79746   -33.658569 
  590500    297.37864   -42.364919 
  591000    301.78136   -52.798716 
  591500    299.67118   -38.692825 
  592000     300.0112   -63.265849 
  592500    300.34103   -49.585533 
  593000    304.32108   -39.942458 
  593500    297.23445   -46.262484 
  594000    298.25887   -31.457613 
  594500    296.63561   -39.528083 
  595000    301.03636   -63.461513 
  595500     295.1195   -25.671698 
  596000    298.34417   -47.129109 
  596500    300.74778   -50.403904 
  597000    299.14241   -31.174494 
  597500    303.08994   -28.024798 
  598000    298.75003   -39.968347 
  598500    304.31826   -75.482014 
  599000     300.8858   -43.309947 
  599500    304.49915   -44.113472 
  600000    294.04169   -53.842293 
  600500    293.21259   -33.691065 
  601000    299.47406   -16.826792 
  601500    297.13838   -53.413888 
  602000    298.60785   -35.730503 
  602500    297.25241   -35.921552 
  603000    299.89767   -27.818757 
  603500    298.69291   -26.924295 
  604000    301.50958    -24.36905 
  604500    300.15868   -48.614388 
  605000    304.01919   -41.382955 
  605500    301.97662   -32.226789 
  606000    294.04929     -51.2174 
  606500     297.5587   -47.490925 
  607000    300.21497   -51.803628 
  607500    293.66351   -46.715975 
  608000    300.51594   -41.165177 
  608500    301.18264   -32.859471 
  609000    302.15867   -26.891093 
  609500    299.97909   -55.351334 
  610000    294.17928   -47.838865 
  610500    301.06446   -56.819114 
  611000    300.20568   -49.611356 
  611500    299.47515   -36.148256 
  612000    302.24787   -39.025665 
  612500    298.78123   -37.834994 
  613000    296.73872   -36.495694 
  613500    302.19572   -42.505054 
  614000    297.41889   -44.226026 
  614500    301.23995   -54.837109 
  615000    299.32601   -30.433054 
  615500    297.79751   -53.145186 
  616000    302.00133   -55.266201 
  616500    296.26175   -46.844921 
  617000    302.32253   -26.127037 
  617500    295.86454   -38.357887 
  618000    297.33898   -33.641185 
  618500    305.63536   -47.493737 
  619000    299.47524   -43.233038 
  619500    295.37645    -39.76235 
  620000    303.54973   -33.613081 
  620500    297.27943   -46.881201 
  621000    297.85559   -35.794228 
  621500    300.49961   -36.126607 
  622000    303.60283   -32.695261 
  622500    305.33865   -53.225641 
  623000     299.9569   -32.111794 
  623500     296.9861   -52.326547 
  624000    300.16136   -28.418103 
  624500    298.16863   -33.237349 
  625000    303.84622   -37.954478 
  625500    299.96731   -41.123212 
  626000    300.27776   -8.1856756 
  626500    299.66846   -10.995873 
  627000    301.03526   -45.560373 
  627500    298.36068   -52.891629 
  628000    302.25123   -27.977088 
  628500    299.49467   -27.352252 
  629000     305.2153   -47.128393 
  629500    308.31418   -56.360075 
  630000    296.87346   -53.064831 
  630500    303.38582   -54.338288 
  631000    297.19026   -41.924878 
  631500    299.18897   -23.261428 
  632000    300.93863   -48.478501 
  632500    299.52086   -24.884302 
  633000    301.91852   -50.494113 
  633500    296.89957   -48.753851 
  634000    302.13901   -57.709588 
  634500    299.14641   -69.523613 
  635000    299.97058   -43.938011 
  635500    295.23743   -37.009091 
  636000    303.19889   -57.469557 
  636500    307.35877   -60.403911 
  637000    295.63817   -39.067937 
  637500    305.30315   -47.216583 
  638000    301.27804   -50.827348 
  638500    300.19813   -48.332243 
  639000    301.19069   -52.801948 
  639500      298.753   -20.409067 
  640000    299.30119   -36.414279 
  640500    298.92703   -37.109191 
  641000    300.30374   -39.421218 
  641500    305.36382   -52.456702 
  642000    302.36867   -32.357658 
  642500    304.37338   -35.902862 
  643000    302.90479   -38.694752 
  643500    299.52903   -40.067824 
  644000    298.97966   -75.082228 
  644500    292.81949   -42.622299 
  645000    302.96248   -35.825914 
  645500    300.46652   -34.922912 
  646000    297.21914   -39.832666 
  646500    296.62523   -28.798417 
  647000    298.42677   -37.659134 
  647500    305.54806   -28.976811 
  648000    297.76858   -32.593455 
  648500    300.69371   -20.375028 
  649000    300.99434   -26.454881 
  649500    302.44633   -55.885123 
  650000    297.21027   -33.867478 
  650500    303.30558   -38.082053 
  651000    305.34079   -44.795422 
  651500    297.45226   -38.453664 
  652000    301.07627   -46.726657 
  652500    295.02759   -49.872332 
  653000    298.97765    -35.11162 
  653500    297.38823   -47.213289 
  654000    299.54764   -32.991918 
  654500    300.73108   -45.969625 
  655000    304.77818   -35.504695 
  655500    297.14088   -44.882691 
  656000    303.29211   -51.128482 
  656500    295.78853   -32.214567 
  657000    298.99194   -45.204501 
  657500    300.86513   -39.004591 
  658000    291.71537   -24.537934 
  658500    299.30444    -25.24766 
  659000    298.61206   -63.548134 
  659500    297.36098   -58.998005 
  660000    302.53479   -19.471291 
  660500    301.59531   -26.886878 
  661000    303.76002   -56.289441 
  661500    299.28338   -40.255179 
  662000    299.39756   -35.648378 
  662500     300.6405   -55.954761 
  663000    299.09784   -34.557725 
  663500    297.04428   -31.370355 
  664000    297.40264   -36.445688 
  664500    297.86347   -38.535277 
  665000     300.8572   -40.131575 
  665500    300.64428   -40.479863 
  666000    295.82437   -33.241301 
  666500    299.67584   -33.806365 
  667000    308.23153   -27.206987 
  667500    299.85265   -47.511051 
  668000    298.86439   -69.346491 
  668500    298.05491   -51.560894 
  669000    298.91535   -55.932693 
  669500    306.80506   -47.643243 
  670000    303.29119   -39.327228 
  670500     295.2828   -37.735226 
  671000    300.28953   -26.966083 
  671500    302.14979   -51.024734 
  672000    298.50936   -25.271757 
  672500    305.79753   -37.431971 
  673000    300.85322   -54.148649 
  673500    299.54948   -29.231038 
  674000    300.74367   -49.413629 
  674500    296.80619   -56.764106 
  675000    302.84342   -26.802608 
  675500     302.2569   -65.366579 
  676000    306.63977   -42.535175 
  676500    299.46098   -45.565564 
  677000    298.98933   -50.164173 
  677500    296.56747   -35.086268 
  678000    299.74181   -22.160545 
  678500    301.30098   -41.254851 
  679000    299.00565    -28.85434 
  679500    296.98507   -60.930898 
  680000    300.67232   -30.746149 
  680500    302.69217   -46.822677 
  681000    298.83855   -26.286839 
  681500    300.64553   -60.116585 
  682000     300.0714   -35.549421 
  682500    299.06688   -47.080975 
  683000    298.47474   -50.858809 
  683500    303.99523     -44.6124 
  684000    301.34188   -12.600631 
  684500     307.6422   -29.881534 
  685000    294.86535   -42.739883 
  685500    298.92736   -38.330782 
  686000    298.79407   -60.157811 
  686500    297.94422   -63.643468 
  687000    303.24738   -39.348061 
  687500    302.55343   -30.536276 
  688000    299.42146   -48.684378 
  688500    299.68813   -23.853868 
  689000    298.49688    -68.45848 
  689500    296.21915   -34.804825 
  690000    301.48182    -18.92313 
  690500    304.29838   -19.595707 
  691000    297.48326   -26.891971 
  691500    296.73288   -33.790809 
  692000    299.67704    -48.55237 
  692500    298.02079   -38.104636 
  693000    302.18323   -35.823435 
  693500    301.47766   -61.333094 
  694000    298.62068   -49.607965 
  694500    300.17493   -56.435666 
  695000    301.69623   -28.399758 
  695500    302.00581   -32.162637 
  696000    301.24995    -68.37047 
  696500     300.8341   -45.565158 
  697000    299.91523   -39.716121 
  697500    297.51768   -44.979496 
  698000    303.75399   -27.964371 
  698500    303.60192   -54.670073 
  699000    299.39379   -29.763488 
  699500    303.76234    -42.52351 
  700000    298.69792   -65.927432 
  700500    299.79083   -22.502919 
  701000    297.07327   -39.842401 
  701500    299.96834   -49.350787 
  702000    301.74165   -28.440786 
  702500      304.644   -48.281752 
  703000    300.47461   -53.958241 
  703500     300.6605   -44.897888 
  704000    299.86321    -49.88085 
  704500    301.36746   -37.245128 
  705000    297.92675   -40.108396 
  705500    298.59524   -12.207336 
  706000    299.33548   -33.647093 
  706500    298.25586   -36.942677 
  707000    299.76669   -51.024583 
  707500    298.46253    -46.21919 
  708000     299.3951   -35.662598 
  708500    302.89236    -46.65075 
  709000    305.63308    -44.78632 
  709500    303.99555   -46.346419 
  710000    296.47881   -57.779917 
  710500    300.30078   -20.483732 
  711000    301.34873   -54.542202 
  711500    298.13978   -44.633478 
  712000     299.0094   -59.326777 
  712500    299.48934   -39.991164 
  713000    300.51744   -42.280337 
  713500    301.65895   -17.109391 
  714000     299.1418   -64.033846 
  714500    302.54372   -59.714813 
  715000    297.57045   -39.497053 
  715500    297.39798   -9.3946578 
  716000    297.26369   -42.889186 
  716500    302.12792   -30.455129 
  717000     300.0865   -29.646768 
  717500    301.24734   -51.617092 
  718000    299.33369   -24.493325 
  718500    295.57922    -33.91241 
  719000    296.28651   -11.911722 
  719500    301.62094   -65.101769 
  720000    297.36175   -54.105892 
  720500    298.91047   -27.634364 
  721000     292.2982   -25.232665 
  721500    299.37261   -47.575547 
  722000    302.09772   -49.897427 
  722500    301.79934   -39.249453 
  723000    293.67773   -29.694478 
  723500     297.4159   -40.109101 
  724000    301.84285   -39.784158 
  724500    301.35837   -19.965292 
  725000     304.7618   -28.600111 
  725500     299.5802   -51.987346 
  726000     298.6112   -18.759544 
  726500    301.87345    -35.47915 
  727000    301.80244   -68.406191 
  727500    300.45935   -41.776325 
  728000    301.05284   -35.848922 
  728500    302.09788   -35.624033 
  729000    299.49663   -38.958505 
  729500    299.05136   -39.138378 
  730000    299.67043   -36.241175 
  730500    300.86195     -20.2337 
  731000     298.3894   -45.045183 
  731500    297.77539   -40.443235 
  732000    299.16829   -50.680975 
  732500    302.90825   -37.455929 
  733000    304.12022   -60.355901 
  733500    297.76836   -26.879155 
  734000    294.29238   -31.333503 
  734500    299.60249   -38.728595 
  735000    301.25681   -27.411651 
  735500    301.45148   -44.047709 
  736000    299.61689   -58.720173 
  736500    299.79989   -43.814381 
  737000    301.79418   -51.508417 
  737500    305.13297   -26.998888 
  738000    300.13159   -52.178063 
  738500    299.71818   -71.239672 
  739000     298.9232   -33.410622 
  739500    299.30201   -52.841523 
  740000    297.20643   -25.594401 
  740500    298.85635   -59.297382 
  741000    293.09802   -51.926741 
  741500    300.14183   -49.559374 
  742000    303.84775   -43.884743 
  742500    301.56607   -52.696184 
  743000    297.85838   -37.999355 
  743500    296.17851   -38.111808 
  744000    305.69526   -67.426251 
  744500    305.51858   -49.947582 
  745000     301.4329   -41.181088 
  745500    301.35326    -9.067183 
  746000    296.56863   -45.365137 
  746500    296.59633   -38.365143 
  747000    298.67256   -53.467771 
  747500     303.0677    -38.00051 
  748000    299.61808   -43.781175 
  748500    299.02947   -28.178354 
  749000    299.53524   -45.562032 
  749500    297.61401   -69.366214 
  750000     296.8024   -29.662044 
  750500    302.50023   -38.155575 
  751000    302.70532   -45.662973 
  751500    294.27235   -44.519824 
  752000    297.74714   -40.931248 
  752500    300.61136   -52.346362 
  753000    297.05307   -50.282907 
  753500    297.98569   -45.946678 
  754000     297.7346   -23.480705 
  754500    300.37606   -39.703697 
  755000    303.37876   -45.124772 
  755500    300.92723   -21.926194 
  756000    293.19069   -38.182789 
  756500    298.55644   -5.2250646 
  757000    304.21348   -34.373656 
  757500     297.5769   -43.010108 
  758000    299.00015   -28.572052 
  758500    297.76686   -43.860935 
  759000    298.70224   -33.681189 
  759500    297.97365     -46.2773 
  760000    303.18325    -47.20821 
  760500    302.22452   -26.706543 
  761000    302.47896   -40.779322 
  761500    297.33746   -33.999135 
  762000    296.74054   -52.246595 
  762500    294.82916   -8.7622955 
  763000    301.54871   -39.066906 
  763500    296.94668   -64.321708 
  764000    303.77454   -39.697964 
  764500    301.04716   -22.718458 
  765000    297.74113    -40.89575 
  765500    302.82653   -43.045587 
  766000    294.06348    -49.95146 
  766500    302.96434   -60.767632 
  767000    303.03825   -33.501345 
  767500    297.92015   -29.680544 
  768000    302.04755     -30.0088 
  768500    298.42756   -55.541281 
  769000    302.27149   -69.828318 
  769500    301.03947   -36.493518 
  770000    295.61118   -34.720085 
  770500    301.24792   -38.258814 
  771000    300.71838   -44.403465 
  771500    298.03202   -55.327576 
  772000    301.66055   -42.764641 
  772500     292.6159   -38.522582 
  773000    301.43085   -45.249956 
  773500    293.22961   -52.168097 
  774000    301.95513   -43.911088 
  774500    301.38839   -31.741737 
  775000    296.75698   -1.3208544 
  775500    306.17492    -33.23423 
  776000    296.81705   -20.536374 
  776500    299.09223   -48.762433 
  777000     304.0789   -40.913927 
  777500    302.31968   -59.037351 
  778000    299.29926   -23.451486 
  778500    296.75702   -42.418427 
  779000    296.43103    -40.75149 
  779500    297.42043   -39.088279 
  780000     300.7226    -43.96186 
  780500    306.03903   -26.513115 
  781000    301.15273   -30.380216 
  781500     298.3534   -44.314263 
  782000      297.224   -25.227898 
  782500    299.83605    -42.20485 
  783000    301.80267   -17.394425 
  783500    297.67901   -51.232868 
  784000    305.87896   -30.069403 
  784500    304.09407   -49.294245 
  785000    295.91073   -57.087954 
  785500    307.34748   -20.174955 
  786000    301.31439   -34.061919 
  786500    297.38387   -46.499418 
  787000    299.91358   -58.587182 
  787500    301.49557   -42.067872 
  788000    299.46128   -22.662508 
  788500    297.29224   -34.042299 
  789000    300.10628   -49.131809 
  789500    301.34671   -48.816473 
  790000    297.35372   -48.882316 
  790500    298.40081   -31.375828 
  791000    299.35887   -41.960692 
  791500     298.3058   -20.009888 
  792000    301.77984   -19.997973 
  792500     298.6937    -34.74578 
  793000    297.41975   -54.110281 
  793500    301.68618    -41.24912 
  794000    301.63412   -36.092673 
  794500    299.00025   -27.914219 
  795000    297.03065   -60.042438 
  795500    303.08497   -41.592534 
  796000    298.09603   -24.173334 
  796500    303.75106   -38.030601 
  797000    300.39857   -42.326853 
  797500    299.32806   -44.523855 
  798000    298.66594   -47.455424 
  798500    299.66121   -21.101258 
  799000    294.54827   -56.361495 
  799500    297.06737   -62.797567 
  800000    296.61342   -71.717095 
  800500    301.14529   -53.446662 
  801000    296.51098   -10.426046 
  801500    298.24698   -31.763625 
  802000    302.83831    -31.15585 
  802500    301.62085   -37.497522 
  803000    298.78953   -16.531254 
  803500    301.95807   -34.431944 
  804000     294.4639   -37.563404 
  804500    296.73364    -65.95916 
  805000    296.17755    -33.02248 
  805500    297.05138    -24.43308 
  806000    301.57518   -39.896415 
  806500    304.32565   -57.330905 
  807000    304.54438   -22.346391 
  807500    297.82815   -33.888146 
  808000    302.21141   -53.709743 
  808500     294.3152     -35.3701 
  809000    297.97064   -20.622656 
  809500    302.90428   -41.784552 
  810000    298.39801   -51.666347 
  810500    298.76279   -26.938128 
  811000    301.50872   -43.368482 
  811500    298.44211   -33.152087 
  812000    302.91326   -48.220064 
  812500    300.41844   -66.740934 
  813000    302.91288   -55.351503 
  813500    302.21233   -34.285082 
  814000    296.70777    -8.763005 
  814500    304.40499   -62.084022 
  815000    301.66006   -19.864746 
  815500    302.03401   -48.955421 
  816000    292.61411   -23.052266 
  816500    294.02732   -47.613807 
  817000    301.34615   -22.881317 
  817500    298.99719   -41.694184 
  818000    297.59541   -29.084418 
  818500    300.44807   -45.149066 
  819000    300.00205   -19.975249 
  819500    300.99054   -56.831406 
  820000    300.56595   -38.184394 
  820500    297.05826   -38.969447 
  821000    303.14309   -56.672729 
  821500    301.60031   -54.923926 
  822000    300.11849   -49.913313 
  822500    299.04103   -24.545275 
  823000    298.62862    -35.65676 
  823500    301.27822   -31.245037 
  824000    300.57359   -23.344913 
  824500    297.71165   -33.485946 
  825000    301.93464   -59.575357 
  825500    295.90564    -24.71497 
  826000    302.63672   -41.309607 
  826500    299.02327   -31.565197 
  827000    301.53276   -22.387295 
  827500    296.03885   -32.837188 
  828000    302.85109   -33.179466 
  828500    300.56882   -41.332991 
  829000    300.34978    -58.66613 
  829500    303.15453   -37.309428 
  830000     297.0554   -37.903177 
  830500    300.55504   -54.207192 
  831000    304.11336   -25.116004 
  831500    300.61516   -42.359968 
  832000    303.03685   -44.609251 
  832500    303.51452   -41.151169 
  833000    300.15006    -39.19407 
  833500    296.76633   -43.489648 
  834000    299.43814   -22.758039 
  834500    302.60466   -44.144042 
  835000    297.97955   -45.444401 
  835500     303.4089   -51.093753 
  836000    303.36261   -41.102355 
  836500    301.74937   -26.489421 
  837000    298.09859   -71.622842 
  837500    291.91676   -21.794917 
  838000      298.486    -32.53911 
  838500    301.81482   -30.813796 
  839000    300.15402    -40.30715 
  839500    304.87659   -39.703569 
  840000     296.4064   -40.074396 
  840500    301.58272   -52.826753 
  841000    300.76036   -50.428174 
  841500    296.55358   -42.646729 
  842000    302.34335   -23.825229 
  842500    301.32381   -22.815893 
  843000    300.71876   -53.292046 
  843500    299.18633   -53.000373 
  844000    298.81165   -48.664925 
  844500    297.33865   -49.949754 
  845000    296.72714   -35.067889 
  845500    304.72311   -66.100981 
  846000    303.35815   -62.829064 
  846500    297.96699   -46.500518 
  847000     304.9048   -15.430481 
  847500    297.74354   -66.652758 
  848000     296.1337   -35.279223 
  848500    299.50539   -46.647639 
  849000    295.42111   -36.847561 
  849500    301.91378   -44.820598 
  850000    299.71294   -21.994054 
  850500    298.86214   -34.866168 
  851000    306.35418   -28.889259 
  851500      300.483   -35.849745 
  852000    294.68544   -57.446706 
  852500    302.64803   -44.007898 
  853000     301.4887   -35.200384 
  853500    297.24065   -48.133839 
  854000    300.76943   -64.473319 
  854500    307.14979   -44.677192 
  855000    304.12033   -35.734248 
  855500    303.11259   -41.506973 
  856000    306.32166   -46.887561 
  856500    298.86684   -36.532902 
  857000    295.97732   -37.600024 
  857500     301.2148    -36.07748 
  858000    303.55759   -38.311605 
  858500    302.52332   -54.360557 
  859000    301.01552   -47.056843 
  859500    301.46821   -24.832382 
  860000     298.8138   -42.476786 
  860500    302.39323   -27.278751 
  861000    305.12857   -30.633923 
  861500    306.04118   -38.212885 
  862000    302.03308   -32.675687 
  862500    297.14314   -46.601544 
  863000    303.49522    -48.98751 
  863500    297.53854   -40.823878 
  864000    301.06411   -45.127604 
  864500    299.91886   -29.683602 
  865000    303.43133   -22.070663 
  865500    296.91186   -48.808873 
  866000    300.89915   -33.729647 
  866500    300.03234   -28.138009 
  867000    298.48289   -49.764598 
  867500    302.12961   -24.061052 
  868000    296.96911   -51.436171 
  868500    296.98041   -57.487014 
  869000    298.49166   -31.714213 
  869500    297.84554   -41.684397 
  870000    295.74215   -51.601291 
  870500    300.21476   -41.364388 
  871000    301.63553   -33.688959 
  871500    300.29091   -47.740117 
  872000    299.50615   -30.453554 
  872500     301.7947   -26.097284 
  873000    301.62317   -32.033903 
  873500    298.47543   -61.091174 
  874000    296.68582   -35.876639 
  874500    305.79852   -44.231054 
  875000    301.46781   -17.366087 
  875500    299.75989   -31.673571 
  876000    303.81124   -57.297886 
  876500    300.61172   -51.789879 
  877000     299.6357   -42.640848 
  877500    301.03735   -48.284507 
  878000    298.73183   -37.206168 
  878500    299.29931   -30.287668 
  879000    299.23016   -33.255414 
  879500    305.07813   -44.360841 
  880000     303.6744   -55.536695 
  880500    301.23209   -41.193521 
  881000    301.61353   -48.217627 
  881500    298.53197   -22.483359 
  882000     298.6321    -25.89508 
  882500    303.35469   -42.825081 
  883000    307.17607   -63.025526 
  883500    299.20558   -31.645664 
  884000     301.8439   -25.335442 
  884500    304.44212    -44.41429 
  885000    299.88876   -57.648046 
  885500    304.70725    -62.51141 
  886000    305.80245   -35.634003 
  886500    300.13855   -19.552438 
  887000    295.48423   -28.296843 
  887500    302.50429   -22.397771 
  888000    300.38515   -11.778644 
  888500     297.9279   -53.486664 
  889000    304.16597   -23.299749 
  889500    303.36255   -54.900825 
  890000    300.05979   -33.636415 
  890500     307.5465   -42.486128 
  891000    298.62672   -38.453517 
  891500    295.46401   -21.670572 
  892000    293.68881   -46.319608 
  892500    297.72643   -51.400833 
  893000    301.58211   -46.014114 
  893500    298.03195   -48.675752 
  894000    304.89705   -24.658379 
  894500    298.65167   -33.559797 
  895000    295.67527   -62.138096 
  895500    305.06436   -42.663877 
  896000     298.2828   -7.6548276 
  896500    298.78211   -31.685742 
  897000    299.63403   -50.660755 
  897500    301.95617   -54.716347 
  898000    302.11388   -45.121639 
  898500    296.32095   -30.290828 
  899000    297.55557   -34.572975 
  899500    301.84314   -38.844253 
  900000     293.1454   -47.983028 
  900500    299.78279   -33.825643 
  901000    296.95678   -49.826646 
  901500    297.38908   -22.743869 
  902000    299.95078    -35.76008 
  902500    301.71384   -57.390096 
  903000    305.35688   -62.173524 
  903500    300.79425   -29.135362 
  904000    294.22664   -31.248249 
  904500    294.53357   -54.655828 
  905000    303.17988   -65.775878 
  905500    296.09607   -31.347303 
  906000    302.55185   -21.856438 
  906500    303.25523   -53.544581 
  907000    304.31918   -22.967832 
  907500     298.3118   -34.369151 
  908000    301.23484   -33.157425 
  908500    304.55061   -20.768126 
  909000    299.32431   -40.593848 
  909500     297.5269    -35.65113 
  910000    297.06343   -47.013255 
  910500    300.50748   -37.095542 
  911000    295.67612   -21.665749 
  911500    301.25264    -35.38015 
  912000     299.8099   -33.388278 
  912500    299.88283   -34.759403 
  913000    302.26351   -34.921808 
  913500    298.93495   -12.973337 
  914000    300.28897   -45.854506 
  914500    299.96381    -33.39391 
  915000    300.98161   -26.988063 
  915500     294.5294   -31.380355 
  916000    301.45381   -66.655687 
  916500    294.67025   -18.547715 
  917000     297.4927   -43.898335 
  917500    301.97619   -35.959508 
  918000    300.74319   -47.434269 
  918500    302.24884   -48.786509 
  919000    300.94435   -31.606903 
  919500    295.90542   -56.993182 
  920000    303.88093   -41.244032 
  920500    299.46965   -61.763006 
  921000    299.40968    -28.09234 
  921500     301.6461   -36.880728 
  922000    299.18895   -42.953561 
  922500    297.44877   -44.231193 
  923000    295.82367   -36.885635 
  923500    301.88799   -64.803281 
  924000     299.0103   -36.923445 
  924500    298.44425    -16.38992 
  925000    295.66938   -51.164572 
  925500    300.23639   -46.574665 
  926000    302.08466   -39.865506 
  926500    302.14951   -28.069511 
  927000    294.97707   -35.286229 
  927500    294.84103   -43.140521 
  928000    298.93504   -11.267739 
  928500    297.07299   -69.258139 
  929000    300.87867   -43.790444 
  929500    298.80716   -28.550517 
  930000     299.1695   -22.844342 
  930500    303.28453   -50.583394 
  931000    302.54692   -52.094748 
  931500    301.57248   -39.514247 
  932000    301.63474   -31.799469 
  932500    300.57221   -32.845173 
  933000    300.49033   -35.247412 
  933500    300.18403   -52.497884 
  934000    297.21754    -38.09764 
  934500     300.9495   -32.508063 
  935000     300.3356   -34.812616 
  935500    301.22629   -44.510913 
  936000    302.58223   -52.060448 
  936500    301.18872   -47.578264 
  937000    296.36616   -42.065583 
  937500    299.65672    -36.51509 
  938000    301.42202   -34.012059 
  938500    297.58607   -40.687163 
  939000    294.08714    -29.63784 
  939500    300.92197   -81.027175 
  940000    302.23818   -40.370149 
  940500    301.33475   -47.101515 
  941000    302.38251   -42.610858 
  941500    302.59683    -60.54838 
  942000     299.9149   -53.745092 
  942500    301.68925   -32.580557 
  943000    296.10188   -32.794577 
  943500    301.86215   -47.232825 
  944000    294.00688   -39.105386 
  944500    305.93614   -27.954788 
  945000    293.95309   -52.872004 
  945500    302.83687    -53.09906 
  946000    302.83209    -29.44777 
  946500    301.39946   -31.260817 
  947000    297.53582   -54.674006 
  947500     301.8818   -42.104183 
  948000    299.29431   -47.153923 
  948500     303.7087   -55.246677 
  949000    300.32991   -43.380058 
  949500    302.26904   -42.178012 
  950000    305.32164   -30.736856 
  950500    300.29637    -47.02174 
  951000    303.68585   -26.621628 
  951500    298.03266   -43.431446 
  952000    306.73863    -31.84979 
  952500    298.72188   -42.911256 
  953000    300.41648   -34.670426 
  953500    294.90534   -4.8966059 
  954000    296.44044   -55.395604 
  954500    291.66983   -49.398937 
  955000    298.05169   -29.219352 
  955500     301.9133    -40.48026 
  956000    299.12345   -29.236286 
  956500    306.15447   -34.925022 
  957000    301.39885   -42.709674 
  957500    298.31205   -23.857488 
  958000    300.04548   -62.399334 
  958500    300.74197   -40.706112 
  959000    299.27114   -58.679171 
  959500    298.99729   -63.710942 
  960000    300.49035   -37.273208 
  960500    295.85519   -42.469438 
  961000    296.62975   -25.136788 
  961500    303.90294   -28.903033 
  962000    301.65104   -35.983431 
  962500    298.59163   -55.154178 
  963000    302.22512   -22.169141 
  963500    299.53897   -71.123528 
  964000    296.48283   -48.140358 
  964500     303.2706   -40.162189 
  965000    298.10029   -35.543216 
  965500    301.04431   -44.568733 
  966000    297.42318   -33.185923 
  966500    297.67852   -24.329123 
  967000    303.47205   -32.761193 
  967500    300.71662   -62.088627 
  968000    298.13411   -24.129852 
  968500    296.45598   -22.563576 
  969000    298.31983   -33.903425 
  969500     301.4871   -36.827909 
  970000    301.78207   -31.609734 
  970500    300.77631   -36.648487 
  971000    301.74236   -50.837159 
  971500    301.47997    -39.22846 
  972000    302.97595   -25.594499 
  972500     307.2615   -34.818377 
  973000    302.28924   -40.808001 
  973500    298.87229   -54.814506 
  974000    298.80584   -35.100175 
  974500    305.86828   -40.982607 
  975000     300.4408   -25.550517 
  975500    300.64419   -46.811823 
  976000    303.00131   -36.523083 
  976500    298.56554    -34.70172 
  977000    297.35875   -41.448375 
  977500     298.6119   -40.481683 
  978000    296.75318   -69.464025 
  978500    300.99736   -34.772871 
  979000    298.73682   -14.869119 
  979500    305.87449   -36.894939 
  980000    299.66337   -54.173868 
  980500    302.35395   -41.703627 
  981000    305.75329   -42.971452 
  981500     303.4349   -32.933196 
  982000    301.32124   -37.811169 
  982500    301.84077   -39.322887 
  983000     304.9967   -17.171173 
  983500    296.35836   -39.754371 
  984000    299.68881   -18.643072 
  984500    300.45958   -56.471504 
  985000    300.51827   -41.359037 
  985500     294.6261   -24.185587 
  986000    296.81548   -47.183558 
  986500    300.28698   -50.454434 
  987000    296.48515   -19.415145 
  987500    295.38902    -37.67222 
  988000     298.5539   -53.598777 
  988500    304.96442   -32.609444 
  989000    304.56101   -19.285272 
  989500    292.59737   -44.468932 
  990000    297.71671    -40.74355 
  990500    304.61201   -34.334937 
  991000     298.9781   -58.441044 
  991500    303.38025    -38.41223 
  992000    296.69765    -29.86736 
  992500    298.04134   -32.432273 
  993000    302.12367    -24.93613 
  993500    302.86234   -37.150212 
  994000    299.00943   -48.361473 
  994500    306.08482   -62.945201 
  995000    301.37597   -51.209275 
  995500    302.66887   -41.651678 
  996000    301.93961   -51.854401 
  996500    303.17085   -36.163591 
  997000    298.81235   -44.482121 
  997500    304.69406   -43.031685 
  998000    298.36079   -48.511694 
  998500    300.32793   -43.667933 
  999000    302.37955   -32.618085 
  999500    298.94446   -42.153931 
 1000000    299.95941   -54.645462 
Loop time of 9699.08 on 16 procs for 1000000 steps with 19582 atoms

Performance: 8.908 ns/day, 2.694 hours/ns, 103.103 timesteps/s
99.4% CPU use with 16 MPI tasks x no OpenMP threads

MPI task timing breakdown:
Section |  min time  |  avg time  |  max time  |%varavg| %total
---------------------------------------------------------------
Pair    | 5638.6     | 6329.7     | 6766.6     | 464.0 | 65.26
Bond    | 0.21754    | 0.27756    | 0.38183    |   7.7 |  0.00
Kspace  | 1717.8     | 2146.5     | 2833.5     | 786.9 | 22.13
Neigh   | 487.07     | 490.08     | 491.57     |   6.6 |  5.05
Comm    | 226.04     | 250.23     | 282.06     |  95.5 |  2.58
Output  | 3.0865     | 3.105      | 3.3207     |   3.2 |  0.03
Modify  | 437.14     | 450.19     | 467.62     |  44.1 |  4.64
Other   |            | 29.06      |            |       |  0.30

Nlocal:    1223.88 ave 1240 max 1201 min
Histogram: 1 0 2 1 2 2 1 3 3 1
Nghost:    7389.12 ave 7426 max 7364 min
Histogram: 3 1 0 4 3 3 0 0 1 1
Neighs:    303058 ave 325028 max 283442 min
Histogram: 2 1 1 3 4 0 1 1 1 2

Total # of neighbors = 4848927
Ave neighs/atom = 247.622
Ave special neighs/atom = 1.34634
Neighbor list builds = 52684
Dangerous builds = 0
  write_restart  end.${E}.restart
  write_restart  end.0.04.restart
PPPM initialization ...
WARNING: Using 12-bit tables for long-range coulomb (../kspace.cpp:321)
  G vector (1/distance) = 0.284296
  grid = 40 36 24
  stencil order = 5
  estimated absolute RMS force accuracy = 0.0311878
  estimated relative force accuracy = 9.39212e-05
  using double precision FFTs
  3d grid and FFT values/proc = 6555 2880

  clear
  next a
  next E
  jump system.in
variable a loop 5
variable E index 0.02 0.04 0.06 0.08 0.1             #电场
variable Wo equal 0.1553
log $a.log
log 3.log
