# Supplementary material for: The influences of electric field intensity and driving force on the slip behaviour of water flow in a nanochannel
Source: PLoS One. 2021 Sep 22;16(9):e0257589. doi: 10.1371/journal.pone.0257589 (PMC8457446; doi:10.1371/journal.pone.0257589)
Supplement: S1 Data — (ZIP) [file pone.0257589.s001.zip › data/ALH2O-E-1/3.log]

variable T equal 300
variable F equal 0.0005           #加速度
# ----------------- Init Section -----------------

    units        real
    atom_style   full
    pair_style   lj/cut/coul/long 9.0
    bond_style   harmonic
    angle_style  harmonic
    kspace_style pppm 0.0001


# ----------------- Atom Definition Section -----------------

read_data system.data
  orthogonal box = (0 -16.2 0) to (81 56.2 40.5)
  4 by 2 by 2 MPI processor grid
  reading atoms ...
  19582 atoms
  scanning bonds ...
  2 = max bonds/atom
  scanning angles ...
  1 = max angles/atom
  reading bonds ...
  8788 bonds
  reading angles ...
  4394 angles
  2 = max # of 1-2 neighbors
  1 = max # of 1-3 neighbors
  1 = max # of 1-4 neighbors
  2 = max # of special neighbors
#read_restart 1.restart

#1是up Al
#2是down Al
#3是 O
#4是 H

# ----------------- Settings Section -----------------
    pair_coeff   1 1  0.0  0.0         #上Al Al
    pair_coeff   1 2  0.0  0.0         #上Al下Al
    pair_coeff   1 3  ${Wo}  3.166    #上Al O
    pair_coeff   1 3  0.1553  3.166    
    pair_coeff   1 4  0.0  0.0         #上Al H

    pair_coeff   2 2  0.0  0.0         #下Al Al
    pair_coeff   2 3  ${Wo}  3.166    #下Al O
    pair_coeff   2 3  0.1553  3.166    
    pair_coeff   2 4  0.0  0.0         #下Al H

    pair_coeff   3 3  ${Wo}  3.166    # O  O
    pair_coeff   3 3  0.1553  3.166    
    pair_coeff   3 4  0.0  0.0         # O  H

    pair_coeff   4 4  0.0  0.0         # H  H

	bond_coeff   1     600.0   1.0
    angle_coeff  1   75.0    109.47

    group upwall type 1
3200 atoms in group upwall
    group downwall type 2
3200 atoms in group downwall
    group O type 3
4394 atoms in group O
    group H type 4
8788 atoms in group H

	group wall union upwall downwall
6400 atoms in group wall
    group spce type  3  4
13182 atoms in group spce
    fix fShakeSPCE spce shake 0.0001 10 0 b 1 a 1
  0 = # of size 2 clusters
  0 = # of size 3 clusters
  0 = # of size 4 clusters
  4394 = # of frozen angles

# ----------------- Run Section -----------------

  timestep 1
  compute	     T_spce spce temp/partial 0 1 1
  velocity     spce create $T 372748 temp T_spce
  velocity     spce create 300 372748 temp T_spce
  dump 2 all atom 100000 $a.lammpstrj
  dump 2 all atom 100000 3.lammpstrj

  fix   fxnvt spce nvt temp $T $T 100
  fix   fxnvt spce nvt temp 300 $T 100
  fix   fxnvt spce nvt temp 300 300 100
  fix_modify fxnvt temp T_spce
WARNING: Temperature for fix modify is not for group all (../fix_nh.cpp:1395)

  run   1000000
PPPM initialization ...
WARNING: Using 12-bit tables for long-range coulomb (../kspace.cpp:321)
  G vector (1/distance) = 0.284296
  grid = 40 36 24
  stencil order = 5
  estimated absolute RMS force accuracy = 0.0311878
  estimated relative force accuracy = 9.39212e-05
  using double precision FFTs
  3d grid and FFT values/proc = 6555 2880
Neighbor list info ...
  update every 1 steps, delay 10 steps, check yes
  max neighbors/atom: 2000, page size: 100000
  master list distance cutoff = 11
  ghost atom cutoff = 11
  binsize = 5.5, bins = 15 14 8
  1 neighbor lists, perpetual/occasional/extra = 1 0 0
  (1) pair lj/cut/coul/long, perpetual
      attributes: half, newton on
      pair build: half/bin/newton
      stencil: half/bin/3d/newton
      bin: standard
Per MPI rank memory allocation (min/avg/max) = 10.36 | 10.75 | 11.14 Mbytes
Step Temp E_pair E_mol TotEng Press 
       0    174.01248    18054.513            0    25931.982    32532.591 
 1000000    170.84908    -49107.24            0   -41372.977    1278.0526 
Loop time of 9559.66 on 16 procs for 1000000 steps with 19582 atoms

Performance: 9.038 ns/day, 2.655 hours/ns, 104.606 timesteps/s
99.4% CPU use with 16 MPI tasks x no OpenMP threads

MPI task timing breakdown:
Section |  min time  |  avg time  |  max time  |%varavg| %total
---------------------------------------------------------------
Pair    | 5606.2     | 6267.9     | 6781.9     | 462.5 | 65.57
Bond    | 0.21147    | 0.28129    | 0.39612    |   8.4 |  0.00
Kspace  | 1698.6     | 2201.3     | 2860.4     | 768.5 | 23.03
Neigh   | 479.36     | 482.28     | 483.95     |   6.5 |  5.04
Comm    | 227.35     | 248.69     | 278.5      |  91.8 |  2.60
Output  | 0.011224   | 0.01248    | 0.016311   |   1.1 |  0.00
Modify  | 317.32     | 331.12     | 344.96     |  46.6 |  3.46
Other   |            | 28.05      |            |       |  0.29

Nlocal:    1223.88 ave 1245 max 1200 min
Histogram: 2 0 2 3 1 0 1 3 2 2
Nghost:    7390.81 ave 7426 max 7369 min
Histogram: 3 2 3 2 2 0 0 2 0 2
Neighs:    302786 ave 324911 max 282744 min
Histogram: 2 0 2 2 2 4 2 0 1 1

Total # of neighbors = 4844569
Ave neighs/atom = 247.399
Ave special neighs/atom = 1.34634
Neighbor list builds = 52311
Dangerous builds = 30
  write_restart ${Wo}.restart
  write_restart 0.1553.restart
PPPM initialization ...
WARNING: Using 12-bit tables for long-range coulomb (../kspace.cpp:321)
  G vector (1/distance) = 0.284296
  grid = 40 36 24
  stencil order = 5
  estimated absolute RMS force accuracy = 0.0311878
  estimated relative force accuracy = 9.39212e-05
  using double precision FFTs
  3d grid and FFT values/proc = 6555 2880
 #--------------------E+F -----------------------
  timestep 1

  fix 1 spce gravity $F vector 1 0 0       #在x方向加速度为====0.0001
  fix 1 spce gravity 0.0005 vector 1 0 0       
  fix kick spce efield  0.0  $E 0.0        #在Y方向上加上电场==0.1
  fix kick spce efield  0.0  0.06 0.0        

  run   1000000
PPPM initialization ...
WARNING: Using 12-bit tables for long-range coulomb (../kspace.cpp:321)
  G vector (1/distance) = 0.284296
  grid = 40 36 24
  stencil order = 5
  estimated absolute RMS force accuracy = 0.0311878
  estimated relative force accuracy = 9.39212e-05
  using double precision FFTs
  3d grid and FFT values/proc = 6555 2880
Per MPI rank memory allocation (min/avg/max) = 10.75 | 10.89 | 11.15 Mbytes
Step Temp E_pair E_mol TotEng Press 
 1000000    170.84908    -49107.24            0   -41372.977    1278.3872 
 2000000    186.60873   -48995.363            0   -40547.668    1593.2001 
Loop time of 9645.97 on 16 procs for 1000000 steps with 19582 atoms

Performance: 8.957 ns/day, 2.679 hours/ns, 103.670 timesteps/s
99.4% CPU use with 16 MPI tasks x no OpenMP threads

MPI task timing breakdown:
Section |  min time  |  avg time  |  max time  |%varavg| %total
---------------------------------------------------------------
Pair    | 5640.8     | 6325.5     | 6852.9     | 469.6 | 65.58
Bond    | 0.19733    | 0.26878    | 0.3438     |   7.2 |  0.00
Kspace  | 1681.8     | 2206.9     | 2886.9     | 785.3 | 22.88
Neigh   | 485.22     | 488.15     | 489.9      |   6.5 |  5.06
Comm    | 231.57     | 250.46     | 276.36     |  82.1 |  2.60
Output  | 0.011377   | 0.012605   | 0.016337   |   1.0 |  0.00
Modify  | 335.14     | 347        | 362.91     |  47.3 |  3.60
Other   |            | 27.72      |            |       |  0.29

Nlocal:    1223.88 ave 1245 max 1202 min
Histogram: 2 1 4 0 0 2 1 1 4 1
Nghost:    7411.12 ave 7443 max 7367 min
Histogram: 2 0 0 2 3 0 3 2 2 2
Neighs:    302796 ave 323656 max 290323 min
Histogram: 2 4 3 1 1 2 1 0 0 2

Total # of neighbors = 4844731
Ave neighs/atom = 247.407
Ave special neighs/atom = 1.34634
Neighbor list builds = 52654
Dangerous builds = 0
  write_restart $a.${E}.restart
  write_restart 3.${E}.restart
  write_restart 3.0.06.restart
PPPM initialization ...
WARNING: Using 12-bit tables for long-range coulomb (../kspace.cpp:321)
  G vector (1/distance) = 0.284296
  grid = 40 36 24
  stencil order = 5
  estimated absolute RMS force accuracy = 0.0311878
  estimated relative force accuracy = 9.39212e-05
  using double precision FFTs
  3d grid and FFT values/proc = 6555 2880
# ------------------- compute ------------------
  reset_timestep 0
  compute force spce group/group wall      #计算力：水和墙

  thermo		500                        #输出力
  thermo_style custom step temp c_force[1]
  thermo_modify 	temp T_spce
WARNING: Temperature for thermo pressure is not for group all (../thermo.cpp:489)


  compute c_O O chunk/atom bin/1d y lower 0.2 units box            #氧：密度+速度
  fix O O ave/chunk 1 1000000 1000000 c_O vx norm sample file Ovx.$a
  fix O O ave/chunk 1 1000000 1000000 c_O vx norm sample file Ovx.3


  compute c_H H chunk/atom bin/1d y lower 0.2 units box            #氢：密度+速度
  fix H H ave/chunk 1 1000000 1000000 c_H vx norm sample file Hvx.$a
  fix H H ave/chunk 1 1000000 1000000 c_H vx norm sample file Hvx.3


  run 1000000
PPPM initialization ...
WARNING: Using 12-bit tables for long-range coulomb (../kspace.cpp:321)
  G vector (1/distance) = 0.284296
  grid = 40 36 24
  stencil order = 5
  estimated absolute RMS force accuracy = 0.0311878
  estimated relative force accuracy = 9.39212e-05
  using double precision FFTs
  3d grid and FFT values/proc = 6555 2880
Neighbor list info ...
  update every 1 steps, delay 10 steps, check yes
  max neighbors/atom: 2000, page size: 100000
  master list distance cutoff = 11
  ghost atom cutoff = 11
  binsize = 5.5, bins = 15 14 8
  2 neighbor lists, perpetual/occasional/extra = 1 1 0
  (1) pair lj/cut/coul/long, perpetual
      attributes: half, newton on
      pair build: half/bin/newton
      stencil: half/bin/3d/newton
      bin: standard
  (2) compute group/group, occasional, copy from (1)
      attributes: half, newton on
      pair build: copy
      stencil: none
      bin: none
Per MPI rank memory allocation (min/avg/max) = 11.17 | 11.47 | 11.6 Mbytes
Step Temp c_force[1] 
       0    300.85348    -45.65144 
     500    301.02772   -31.058497 
    1000    299.24753   -30.883096 
    1500    295.33313   -55.874734 
    2000    298.06611   -26.123329 
    2500    298.86644   -39.456809 
    3000    296.73211   -41.410821 
    3500    295.60402   -53.132275 
    4000    300.78799   -51.163488 
    4500    295.81071    -16.61806 
    5000    300.83525    -55.18208 
    5500    303.03753   -19.685759 
    6000    302.53108   -28.916072 
    6500    302.60901   -34.849611 
    7000    298.74627   -46.407685 
    7500    299.47976   -39.098694 
    8000     302.3147   -33.722091 
    8500    301.14266   -38.853052 
    9000    299.35059    -40.32381 
    9500     300.2394   -38.065585 
   10000    301.92158   -51.848516 
   10500    303.07929    -27.15382 
   11000    296.66434   -39.929525 
   11500    299.72382   -54.968469 
   12000    299.95456   -31.843832 
   12500    296.26774   -52.995723 
   13000    300.19731   -13.378304 
   13500    299.06845   -42.978576 
   14000    298.50809     -59.1824 
   14500    303.44592   -33.036247 
   15000    291.43715   -23.939744 
   15500    300.30349    -29.00405 
   16000    306.28831   -37.406532 
   16500    306.68051   -47.758814 
   17000    299.59987   -19.325397 
   17500    298.46078   -37.306919 
   18000    301.17718   -37.106798 
   18500    301.87239   -26.699494 
   19000    301.85696    -30.57054 
   19500    302.64246   -61.123825 
   20000    304.80519   -25.209554 
   20500    304.16389   -37.477991 
   21000    303.52659   -32.947662 
   21500    299.66492   -15.355433 
   22000    302.25288   -40.414001 
   22500    299.08601   -46.191895 
   23000    304.49209   -38.619568 
   23500    294.84234   -38.645443 
   24000    299.64436   -33.774473 
   24500    297.32751   -36.491124 
   25000    300.84002   -50.222966 
   25500    295.28585   -49.166687 
   26000    300.88634   -28.756727 
   26500    299.09694   -43.608954 
   27000    305.88659   -46.770683 
   27500    298.54113   -21.565748 
   28000    294.47564   -12.918277 
   28500    300.74059   -40.408656 
   29000    300.78314   -53.016797 
   29500    297.75207   -53.498365 
   30000    303.02537   -40.861425 
   30500    300.24515   -64.503097 
   31000    299.78934    -34.50002 
   31500     299.5372   -47.762312 
   32000    301.01367   -46.880878 
   32500     304.8546   -51.136403 
   33000    300.85718   -55.476826 
   33500    304.23779     -54.8775 
   34000    300.61803   -34.815541 
   34500     298.3265    -24.70889 
   35000    297.75423   -46.634926 
   35500     299.5448   -33.830839 
   36000    295.50351   -40.170729 
   36500    301.78899   -41.496015 
   37000     307.3394   -13.850219 
   37500      301.787   -18.927832 
   38000    296.76113   -31.644359 
   38500    302.03789   -43.876257 
   39000    299.09243   -49.249418 
   39500     296.8171    -29.26677 
   40000    302.49561   -18.292194 
   40500    302.11301   -48.604812 
   41000    299.61738    -35.24617 
   41500    299.08919   -27.740971 
   42000    301.39558   -27.594435 
   42500    298.53788   -44.823604 
   43000    294.69416   -37.988221 
   43500     296.3053   -34.016898 
   44000     294.8765   -39.253649 
   44500     297.8444    -50.06103 
   45000    303.23396   -32.091144 
   45500    306.83101   -36.727861 
   46000    295.05346   -42.018762 
   46500    300.39508    -26.04342 
   47000    299.65302   -27.843324 
   47500    303.09896   -62.130881 
   48000    301.12576    -36.45031 
   48500    299.27502   -32.815953 
   49000    302.92663   -23.698198 
   49500    297.14867   -44.045974 
   50000    302.38001   -29.249837 
   50500    305.46267   -36.140146 
   51000    299.83812   -37.019905 
   51500     296.4397   -49.913295 
   52000    295.81869   -46.695654 
   52500    301.57518   -36.256119 
   53000    305.57476   -67.854107 
   53500    300.85347   -25.895416 
   54000    301.28198   -55.842374 
   54500    296.41063   -27.403341 
   55000     302.6854   -39.712008 
   55500    301.51083   -42.096473 
   56000    298.28289   -41.757773 
   56500    292.42626   -47.492292 
   57000    300.69869    -29.15697 
   57500    298.50012   -22.023627 
   58000    306.49494   -52.746832 
   58500    299.46037   -35.627175 
   59000    301.25413   -48.814755 
   59500    300.79751    -26.65485 
   60000    305.38401   -60.185236 
   60500    298.20035   -47.408446 
   61000    298.39907   -36.135965 
   61500    298.17591   -27.374882 
   62000    296.95592    -38.32308 
   62500    304.94509   -33.130324 
   63000     302.3318   -42.559766 
   63500    299.72576   -44.861935 
   64000    300.76145   -42.504283 
   64500    303.75372   -27.093881 
   65000    295.11855   -22.491424 
   65500    301.95693   -35.180971 
   66000    298.42132   -63.031854 
   66500    302.71491   -36.777187 
   67000    298.85423   -51.596086 
   67500    298.85993    -60.20655 
   68000    301.23324   -48.286754 
   68500    301.59562   -36.455697 
   69000    299.62469   -41.734857 
   69500    298.81094    -59.19767 
   70000    297.03361   -51.067215 
   70500     294.2871   -48.751527 
   71000    300.08733   -38.418377 
   71500    297.39603   -33.011612 
   72000    295.64666   -30.418403 
   72500    299.54543   -56.871285 
   73000    296.27005   -32.588809 
   73500    299.12712   -45.130957 
   74000    301.33575   -31.277334 
   74500    298.32529   -43.363452 
   75000    299.32326   -19.349304 
   75500    300.92318   -47.694077 
   76000    298.86277   -58.910755 
   76500    294.91643   -42.605398 
   77000     303.2391   -45.229418 
   77500    298.07349   -54.768516 
   78000    301.06818   -42.412059 
   78500    300.13104   -27.059223 
   79000    300.19814   -26.302428 
   79500    299.12754   -56.375907 
   80000    302.23831   -40.386377 
   80500    303.92359   -22.340702 
   81000    294.26112   -30.825146 
   81500     299.2903   -38.355573 
   82000    300.03822   -13.870734 
   82500    299.09297   -23.942625 
   83000     306.3512   -40.605849 
   83500    294.92964   -26.665542 
   84000      298.869   -48.276952 
   84500    299.87059   -56.381402 
   85000    295.73148   -25.158489 
   85500    301.27561    -27.30717 
   86000    296.03625   -39.270636 
   86500    299.76233   -38.763331 
   87000    302.13162    -36.39947 
   87500    302.68439   -29.389935 
   88000    293.67258    -60.39143 
   88500    299.99233   -39.007366 
   89000    300.26524   -41.858147 
   89500    302.02251   -16.190568 
   90000     302.6249   -25.157839 
   90500    300.77417    -37.07313 
   91000    299.32402   -26.976101 
   91500    305.59591   -51.496708 
   92000     300.1704   -43.187195 
   92500    295.06469   -43.756831 
   93000    298.25029   -21.165598 
   93500    299.80202   -39.349164 
   94000    297.69993   -43.106297 
   94500    301.17405   -34.926243 
   95000    301.12644   -17.977454 
   95500    301.94885   -45.180034 
   96000    302.56481   -40.863834 
   96500    298.63767   -29.827061 
   97000    298.13212    -50.49337 
   97500    304.66098   -44.368587 
   98000    298.10177   -47.211716 
   98500    296.81326   -44.122071 
   99000    300.43241   -14.035814 
   99500    297.99398   -37.122663 
  100000    300.11067   -29.470267 
  100500    302.88096   -31.502028 
  101000    303.38635   -21.700497 
  101500    302.09948   -48.785882 
  102000     297.4745   -24.983991 
  102500    293.15254   -48.865389 
  103000    302.49932    -60.56445 
  103500    299.35126   -30.560951 
  104000     303.0666   -34.717447 
  104500    300.38923   -31.182197 
  105000     296.8034   -51.258233 
  105500    298.85583   -23.633494 
  106000     299.4847   -33.179562 
  106500    294.71505    -38.57536 
  107000    295.97808   -38.719951 
  107500    299.61634    -31.39665 
  108000    297.72338    -52.89251 
  108500    296.18946   -47.421239 
  109000    301.35285   -33.955187 
  109500    302.74659    -46.43694 
  110000    299.98477    -41.84357 
  110500    301.79245   -2.7878722 
  111000    302.87771    -48.21803 
  111500    306.37869   -42.789622 
  112000     301.7844   -37.528542 
  112500    300.76535    -39.22532 
  113000    298.46187   -38.555591 
  113500    300.90489   -14.392331 
  114000    300.85168   -34.901985 
  114500    294.74962   -38.858724 
  115000    300.58189   -47.471774 
  115500    310.59111   -55.939137 
  116000    297.32903   -24.947039 
  116500    301.64268   -39.204659 
  117000    298.17798   -54.096735 
  117500    302.14437   -37.565854 
  118000    296.10377    -34.81399 
  118500    295.96673   -20.796173 
  119000    304.04605    -37.06319 
  119500    299.46393   -52.103392 
  120000    300.80831   -40.595025 
  120500    303.59969   -22.402507 
  121000    301.51949   -33.488287 
  121500    301.73993    -51.66276 
  122000    306.70502   -59.930709 
  122500    293.92054   -23.902601 
  123000    304.02863   -37.342615 
  123500    296.39041   -23.907722 
  124000    296.89334   -14.141538 
  124500    302.79401   -48.741887 
  125000    301.04889    -34.34126 
  125500    300.72624   -44.311857 
  126000    296.27372   -35.202918 
  126500    292.05712   -16.324582 
  127000    300.16657   -55.887398 
  127500    297.76545   -45.745097 
  128000    297.86219   -40.830241 
  128500    300.02176   -50.855887 
  129000     299.3851   -21.159244 
  129500     299.9055   -61.013784 
  130000    298.82167   -35.439442 
  130500    300.99469   -31.123174 
  131000    304.88759   -38.208748 
  131500    297.69275   -30.748205 
  132000    299.34319   -40.391885 
  132500    299.94819   -52.522112 
  133000    297.28715   -34.657478 
  133500    302.06192   -39.870415 
  134000    304.63969   -54.345587 
  134500    302.32905   -35.923124 
  135000    300.87105    -30.92108 
  135500    304.11754   -25.784651 
  136000     301.7808   -33.673983 
  136500    297.05459   -22.519503 
  137000    302.48045   -47.926625 
  137500    301.47551   -6.6581937 
  138000    295.51858   -28.955314 
  138500    297.91693   -42.444082 
  139000    300.45687   -26.839514 
  139500    297.05185    -29.03235 
  140000    299.88823   -29.586002 
  140500    306.10798   -43.022451 
  141000    300.29141   -39.213847 
  141500    299.92975   -21.579663 
  142000    295.86101   -32.302413 
  142500    296.48144   -34.181728 
  143000    298.64345   -50.005312 
  143500    297.41908   -25.396799 
  144000    295.57999    -49.66096 
  144500    296.07166   -42.518856 
  145000     299.8164   -38.650873 
  145500    298.63762   -51.209046 
  146000    296.57085   -42.809639 
  146500    304.10399   -40.619921 
  147000     296.3834   -33.922867 
  147500     301.2804   -40.664764 
  148000    300.31554   -31.880717 
  148500    301.41542   -52.220716 
  149000    298.25031   -26.724978 
  149500    301.18796   -46.187805 
  150000    298.87664   -40.786901 
  150500    293.82241   -57.851912 
  151000    300.60716   -43.037417 
  151500    302.98175   -42.039237 
  152000    301.22167   -23.142016 
  152500    300.17807   -63.746642 
  153000    300.78297   -48.513371 
  153500    305.35116   -38.009977 
  154000    298.57478   -36.251157 
  154500    299.73231   -46.501177 
  155000    299.33353   -37.221793 
  155500    300.38824   -61.702368 
  156000    299.92441   -56.996673 
  156500    295.41972   -40.617126 
  157000    297.94409   -44.010599 
  157500    306.57578   -28.409517 
  158000    300.83353   -32.317015 
  158500     299.8723   -28.290371 
  159000    301.32613   -26.986771 
  159500    301.05641   -40.052809 
  160000     301.3877    -34.48785 
  160500    300.72068   -36.986704 
  161000    294.83171   -40.385062 
  161500    295.54556   -36.868374 
  162000    299.08986   -50.415738 
  162500    301.10645   -49.706202 
  163000    299.45327   -33.669222 
  163500    301.03878   -34.101499 
  164000    302.98629   -35.965832 
  164500    297.93679   -41.534377 
  165000    296.90114   -45.098998 
  165500    297.53701   -29.195315 
  166000    305.65531   -26.359158 
  166500     296.3509   -50.343333 
  167000    299.75084   -31.983866 
  167500    300.77901   -57.049176 
  168000    298.11445   -8.5398437 
  168500    297.14786   -53.684473 
  169000    302.45575   -31.499091 
  169500    301.14505   -36.878369 
  170000    302.26053   -50.698011 
  170500    300.54159   -41.782547 
  171000    298.26959   -30.174993 
  171500    300.28286   -61.298137 
  172000    298.19166   -25.334181 
  172500     303.5016   -58.102696 
  173000    295.43299   -40.750446 
  173500    301.40208   -35.027288 
  174000    297.02327   -18.506443 
  174500    301.51962   -43.040262 
  175000    298.30489   -36.367559 
  175500    297.86355   -54.899213 
  176000    302.37653    -24.50368 
  176500    302.38827   -26.515044 
  177000    299.86893    -52.90468 
  177500    298.34066   -46.641323 
  178000    297.64319   -24.977753 
  178500    296.61419   -24.888966 
  179000    298.11639    -58.55613 
  179500    298.03843   -25.363149 
  180000    301.79588   -32.755346 
  180500    302.09301   -20.732319 
  181000    300.71809   -53.473135 
  181500     304.9411   -31.936954 
  182000    301.32052   -25.067836 
  182500     305.5025   -52.892043 
  183000    304.67397   -62.655357 
  183500    302.31341   -36.305382 
  184000    298.44995   -25.469957 
  184500    299.25671   -39.825623 
  185000    298.03756    -54.80688 
  185500     307.3295   -48.393156 
  186000    298.67529   -24.354626 
  186500    296.63941   -32.548835 
  187000    300.12642   -56.540174 
  187500    299.44952    -41.93611 
  188000    296.71618   -17.711707 
  188500    296.05559    -43.40292 
  189000    298.13491   -48.483266 
  189500    301.14562   -41.568636 
  190000    296.25998   -69.841926 
  190500    295.85877   -33.167749 
  191000    299.80747   -29.020474 
  191500    299.37933    -16.14424 
  192000    300.81731   -30.346181 
  192500    300.50333   -51.449531 
  193000    306.26461   -30.251078 
  193500    301.84273    -16.98075 
  194000    297.41232   -24.949874 
  194500    301.44899   -62.855526 
  195000    303.29531   -50.301434 
  195500    303.09934   -34.151411 
  196000    300.96361   -35.251099 
  196500    298.03573   -52.749927 
  197000    303.95857   -47.795349 
  197500    300.10686   -16.341903 
  198000    305.61576   -24.277307 
  198500    303.63678   -29.818246 
  199000    299.44978   -57.111732 
  199500    303.02296    -41.10468 
  200000    298.52738   -37.211458 
  200500    301.74003   -34.744219 
  201000    304.93675   -58.306735 
  201500     298.5681   -49.643289 
  202000    298.98733   -46.413279 
  202500    297.78481   -32.163803 
  203000    304.56268   -49.092467 
  203500    298.43166   -25.907938 
  204000    300.02438   -19.124086 
  204500    301.36881   -43.773975 
  205000    300.57735   -19.188068 
  205500    301.75081   -56.525365 
  206000     299.1527   -45.176903 
  206500      298.947   -32.824458 
  207000    301.58294   -18.065292 
  207500    298.11029   -56.116791 
  208000    295.53349   -53.836279 
  208500    297.81779   -39.348649 
  209000    301.22451   -37.243366 
  209500    300.76082   -55.442752 
  210000    302.38505   -49.183599 
  210500    298.82475   -64.034338 
  211000    300.82965   -38.745775 
  211500    297.46147   -26.588393 
  212000    296.15359   -38.031942 
  212500    302.38617   -40.106914 
  213000     302.0069   -57.421917 
  213500    297.58886   -37.401595 
  214000    301.86944   -39.580056 
  214500    297.86547    -49.43935 
  215000    299.82113   -37.364127 
  215500    296.83508   -29.868473 
  216000    297.11605   -38.525724 
  216500     293.1829   -32.098519 
  217000    300.61863    -48.87029 
  217500    302.99209   -62.763328 
  218000    297.04831    -41.12653 
  218500    299.63201    -34.77446 
  219000    297.91607   -43.505518 
  219500    309.21033   -29.075381 
  220000    296.25084   -41.308563 
  220500    297.15002    -53.56916 
  221000    300.46357    -50.98449 
  221500    298.09659   -19.158438 
  222000    303.63106   -24.925143 
  222500    305.70647   -51.711825 
  223000    302.10483   -60.964645 
  223500    300.66056   -22.934149 
  224000    299.27242   -28.263339 
  224500    295.39098   -74.830962 
  225000    296.56687   -32.344744 
  225500    311.54329   -51.160289 
  226000    300.14581   -21.447482 
  226500    297.73791   -22.107148 
  227000    309.37094   -63.018842 
  227500    296.35222   -56.514908 
  228000    299.01262   -31.875992 
  228500    299.17956   -33.429744 
  229000    298.07016   -36.256952 
  229500    300.50229   -24.855627 
  230000    298.18501   -57.693482 
  230500    300.58332   -44.805941 
  231000    295.63559   -27.606743 
  231500    300.81136   -72.664738 
  232000    299.82285   -44.383728 
  232500    304.81269   -23.295419 
  233000    305.70182   -9.0713224 
  233500    301.91317   -41.358782 
  234000    296.62797   -37.835348 
  234500    305.97315   -32.180611 
  235000    301.25475   -41.959107 
  235500    297.16614   -43.659461 
  236000    305.49095   -27.850151 
  236500    302.58988   -18.486407 
  237000    295.88707   -39.299729 
  237500    297.70622   -32.849066 
  238000      296.877   -33.278638 
  238500    300.66979    -39.86153 
  239000    300.62586   -29.975432 
  239500    299.48029   -31.459181 
  240000    300.30245   -56.225707 
  240500    302.83582    -48.83975 
  241000    294.08081   -45.998813 
  241500    297.85249   -18.931172 
  242000    292.44608   -31.438019 
  242500    299.98766   -58.410466 
  243000    304.02734   -51.946466 
  243500     299.7696    -27.92313 
  244000    301.03771   -39.676893 
  244500    298.90206     -38.6463 
  245000    304.61815   -36.718452 
  245500    297.88306    -15.82509 
  246000    305.93443   -31.027541 
  246500    299.43283   -50.801041 
  247000     303.1535   -65.555936 
  247500    301.56347    -34.63083 
  248000    301.19907   -35.023063 
  248500    300.73061   -15.997274 
  249000    304.89524   -25.774622 
  249500    301.03499   -36.936792 
  250000    302.33639   -39.580808 
  250500    297.44204   -40.543119 
  251000    304.05125   -62.553064 
  251500    298.90026   -35.843828 
  252000    298.58209   -30.639203 
  252500    305.44176   -32.253922 
  253000     300.3957   -41.964323 
  253500    301.61421    -44.08694 
  254000    296.48428   -54.717507 
  254500    302.88921   -51.883257 
  255000    302.68652    -30.61081 
  255500     299.7777   -44.600996 
  256000    302.25855   -12.481349 
  256500    299.69717   -22.382585 
  257000    296.56595   -25.004975 
  257500    292.88154   -42.715268 
  258000    300.04796   -35.299181 
  258500    299.12057   -34.691197 
  259000    295.01596   -37.351273 
  259500    306.12774   -40.128282 
  260000    299.91706   -64.500416 
  260500    299.94074   -37.106046 
  261000    306.12387   -20.412449 
  261500     298.5576   -21.624859 
  262000    302.24753   -39.306493 
  262500     298.8876   -23.995549 
  263000    301.67112   -54.036946 
  263500    297.33347   -45.513172 
  264000    301.40197   -34.041839 
  264500    297.28326   -44.959306 
  265000    299.62887   -36.381556 
  265500    299.80133   -53.631595 
  266000    302.22096   -31.704277 
  266500    301.30561   -34.271015 
  267000     301.4985   -31.096001 
  267500    305.89571   -71.430997 
  268000    296.07511   -46.225831 
  268500    297.35576   -47.755854 
  269000    298.52415   -49.496003 
  269500    300.46718    -56.29443 
  270000    299.47152   -54.484425 
  270500    300.16745   -25.460988 
  271000    298.57824   -56.302425 
  271500    298.60383   -43.859638 
  272000     298.8923   -16.532441 
  272500    301.40674    -40.33997 
  273000     304.4354   -40.058956 
  273500     307.1837   -38.931536 
  274000     297.7841   -43.535203 
  274500    295.32456   -33.858513 
  275000    302.83005   -47.672822 
  275500    296.92446   -39.083615 
  276000    304.57369   -20.237716 
  276500    299.19156   -30.442279 
  277000    299.32017   -63.510797 
  277500    299.37528   -33.715393 
  278000    298.76558   -35.919062 
  278500    302.43263   -47.176136 
  279000    301.73586    -37.94306 
  279500      298.658   -36.723718 
  280000    303.91201   -53.450758 
  280500    301.42196    -25.02254 
  281000    300.40346   -37.983222 
  281500    302.75709   -36.886222 
  282000    299.24358   -55.263763 
  282500    301.44456   -39.304926 
  283000    290.71864   -44.539846 
  283500    297.72042   -38.582399 
  284000     300.5149   -50.795168 
  284500    297.13942   -58.263241 
  285000    293.09852   -36.567619 
  285500     297.5924   -34.929594 
  286000    301.96293   -46.351983 
  286500    295.64974   -45.046556 
  287000    303.29363   -11.853096 
  287500    295.89227   -42.964561 
  288000    301.30961   -42.393731 
  288500    298.39919   -35.560933 
  289000    295.89387   -34.650191 
  289500    299.88588   -63.292505 
  290000    300.52237   -50.958425 
  290500    297.86209   -67.089869 
  291000    297.04506   -41.547918 
  291500    298.60432    -25.36621 
  292000    299.43326   -54.453541 
  292500    304.12825   -54.360224 
  293000    300.67826   -54.759297 
  293500    301.56566   -50.117254 
  294000    301.02309   -27.050594 
  294500    302.79937   -41.924418 
  295000    301.00655   -25.571412 
  295500    298.92985    -26.92546 
  296000    298.55963   -36.117739 
  296500    301.68131    -42.85082 
  297000    300.02933    -43.57388 
  297500     304.4117    -53.62753 
  298000    303.36377   -44.479155 
  298500      299.926   -48.727753 
  299000    300.96359   -66.511702 
  299500    303.92311   -17.795838 
  300000    299.89458   -22.552297 
  300500    300.62571   -58.122611 
  301000    297.68676   -28.119867 
  301500    304.59039   -48.176183 
  302000    296.55734   -38.883043 
  302500    297.15333   -32.561098 
  303000    301.37751   -19.935699 
  303500    299.53981   -36.506451 
  304000    299.36373   -33.986473 
  304500     303.8413   -15.448813 
  305000    300.59662   -29.022343 
  305500    298.28097   -47.366104 
  306000    297.58927   -46.191527 
  306500     299.8152   -35.039594 
  307000    294.66944   -48.192314 
  307500    301.40948   -44.682206 
  308000    302.04562   -20.410982 
  308500    298.94623   -48.849913 
  309000    299.19656   -38.818662 
  309500    304.17424    -31.14693 
  310000    297.24941    -57.12102 
  310500    300.17427   -43.172733 
  311000    297.74996   -50.882156 
  311500    293.29751    -46.96375 
  312000    299.13172   -25.641894 
  312500    304.35109   -52.141438 
  313000    298.28256   -63.936405 
  313500    294.80582   -25.822591 
  314000    305.07081   -33.837721 
  314500    302.11082   -35.019576 
  315000    295.14601   -35.545824 
  315500    301.15111   -46.795496 
  316000    305.09467   -24.080929 
  316500    297.17352   -38.274345 
  317000    300.14027   -31.696988 
  317500    296.60633   -42.361641 
  318000    299.43832   -38.160908 
  318500    300.43593    -33.76455 
  319000    298.11158   -45.612102 
  319500    299.51781   -41.767289 
  320000    300.86235   -46.761336 
  320500    300.43516   -42.616984 
  321000    302.28374   -21.374249 
  321500    301.58693   -43.130623 
  322000    308.24157   -51.798053 
  322500    300.42273   -29.812353 
  323000    298.48493   -30.876514 
  323500    300.90213   -35.712643 
  324000    300.18271   -47.371555 
  324500    297.60159   -28.711588 
  325000    297.92569   -36.966114 
  325500    302.40993   -56.325706 
  326000    303.40393    -42.96041 
  326500    297.79519   -40.299309 
  327000    300.64185   -26.037296 
  327500    300.87532   -20.821606 
  328000    298.59369   -16.974075 
  328500    301.84949   -51.532538 
  329000    300.22061     -55.3937 
  329500    300.39195   -50.146947 
  330000    299.76927   -17.961618 
  330500    295.32935   -53.276844 
  331000    300.49065   -39.727622 
  331500     297.9379    -38.85867 
  332000    299.34436   -36.340262 
  332500    299.21664   -29.628261 
  333000    302.87215   -54.823102 
  333500    299.50029    -24.00066 
  334000    306.82413   -40.647298 
  334500    301.06137   -36.512485 
  335000    303.58917   -32.466298 
  335500    303.41404   -45.202617 
  336000    301.35528    -54.71171 
  336500    297.93268   -33.684282 
  337000    303.34343   -56.821003 
  337500    301.50168   -44.826678 
  338000    295.61352   -32.332642 
  338500    299.86298   -45.387019 
  339000    298.14129    -35.08823 
  339500    299.55424   -28.009189 
  340000    293.87998   -48.955742 
  340500    296.47007    -46.13425 
  341000    304.28673   -41.310365 
  341500    297.79688   -41.849988 
  342000    304.05736   -32.497663 
  342500    299.92044    -39.99217 
  343000    303.24445   -37.038969 
  343500    302.46708   -42.548865 
  344000     299.1844   -8.6456303 
  344500    294.06081   -72.323431 
  345000    301.69457    -79.85076 
  345500    302.03547   -44.408634 
  346000    298.06408   -69.808137 
  346500    301.61587   -36.119779 
  347000     298.3439   -40.893994 
  347500     304.0644   -39.387355 
  348000    300.87363   -40.015531 
  348500    303.04309    -17.44069 
  349000    303.78853   -54.328903 
  349500    291.28804   -48.771916 
  350000    298.25561   -51.011695 
  350500    307.64348   -38.289974 
  351000     298.7212   -47.921497 
  351500    299.08944   -40.779255 
  352000    303.79079   -30.303013 
  352500    299.58535   -30.561641 
  353000    297.16634   -19.099657 
  353500    300.02269   -37.183424 
  354000    298.49993   -21.174855 
  354500    298.02151   -31.401826 
  355000    293.62881   -41.350504 
  355500    304.51144   -39.801087 
  356000    303.20017   -36.942501 
  356500     294.9121   -20.063059 
  357000    294.06596   -22.839025 
  357500    297.51779   -36.868873 
  358000    301.79899   -52.085317 
  358500    296.58164    -57.80164 
  359000    300.73129    -15.75107 
  359500    298.41204   -41.751737 
  360000    295.17354   -53.060623 
  360500    297.85121   -38.336882 
  361000    305.39153   -26.995017 
  361500    301.71789   -41.753243 
  362000    303.19281   -25.051639 
  362500    302.59067   -51.660094 
  363000    299.00349   -48.919437 
  363500    299.00686   -36.163895 
  364000    298.36129   -50.475079 
  364500    303.61834   -40.485578 
  365000    294.75832   -33.485581 
  365500    303.32166   -27.352445 
  366000    298.19477   -39.671267 
  366500    297.90914   -72.682354 
  367000    303.76829   -34.586433 
  367500    300.07349   -44.077176 
  368000    300.89296   -42.475242 
  368500    300.17192   -45.837992 
  369000    294.22656   -57.832664 
  369500       300.87    -17.93905 
  370000    303.22801   -37.334433 
  370500    297.99977   -38.126083 
  371000    298.35381   -23.496718 
  371500    300.16628   -40.870349 
  372000    294.09784   -70.254119 
  372500     296.2803   -22.565888 
  373000    299.64488   -29.488786 
  373500    299.33395   -47.913262 
  374000     301.0289   -43.841363 
  374500    303.14082   -17.314867 
  375000    303.26872   -37.568643 
  375500    300.53382   -37.771615 
  376000    299.25671   -41.488034 
  376500    299.94689   -32.212991 
  377000    299.78988   -42.623911 
  377500    304.73899   -47.934462 
  378000    304.74852   -38.553974 
  378500    302.34713   -40.959207 
  379000    300.90821   -61.498329 
  379500    301.11702    -49.45624 
  380000    302.42303   -51.165477 
  380500    297.97935   -34.339755 
  381000    297.22925   -60.010636 
  381500    296.39478    -32.47732 
  382000    302.63174    -26.33956 
  382500    297.92683   -43.994127 
  383000    295.76206   -28.652779 
  383500    303.81143   -42.157744 
  384000    299.59079   -36.175656 
  384500    298.04112   -46.335966 
  385000    304.42544   -44.002988 
  385500    297.49829   -38.236814 
  386000    301.21184   -29.011269 
  386500    301.53603   -31.727884 
  387000    300.33813    -45.15257 
  387500    299.53806    -31.89292 
  388000    303.79158   -35.396935 
  388500    300.93334   -75.027758 
  389000    302.47542   -29.309293 
  389500    301.36086   -76.199585 
  390000    301.10319   -50.012031 
  390500    302.79275   -41.682968 
  391000    301.23353   -59.833883 
  391500    299.41966   -36.189731 
  392000    301.66252   -51.461968 
  392500    298.76948   -36.257415 
  393000    299.14049   -35.201211 
  393500    299.33372   -37.035263 
  394000    296.36171    -58.01262 
  394500    300.70295   -40.089188 
  395000    298.80978   -21.841355 
  395500    299.35744   -60.918053 
  396000     297.7843   -34.213604 
  396500    296.77599   -34.627109 
  397000    299.13523    -28.06051 
  397500    297.88385   -35.770903 
  398000    301.57313   -22.765347 
  398500    302.59422   -32.022005 
  399000    296.63068    -36.27792 
  399500    306.15825   -38.535432 
  400000    299.46049   -30.003796 
  400500    294.88577   -31.711022 
  401000    291.56157   -42.865957 
  401500    308.59742   -35.812979 
  402000    300.98414   -48.098544 
  402500    302.55348   -43.134649 
  403000    291.04894   -13.153218 
  403500    296.71453   -56.242755 
  404000    305.48546   -33.925623 
  404500    304.97765   -26.649937 
  405000    308.47455   -42.993888 
  405500    301.47605   -50.526248 
  406000    304.04652   -28.638713 
  406500    302.57715   -37.495937 
  407000    293.89619   -55.153205 
  407500    300.06051   -31.060023 
  408000    301.93999   -28.982287 
  408500    300.08603   -45.102063 
  409000    302.52212    -35.24527 
  409500    303.12661    -33.57638 
  410000    298.02631   -41.857043 
  410500    304.90979    -17.76357 
  411000    301.68312   -44.604322 
  411500    299.93101   -37.677421 
  412000    300.71059   -62.635648 
  412500     300.8826   -52.442282 
  413000    300.03074   -39.379971 
  413500    301.09645   -48.628155 
  414000    304.21452   -42.475558 
  414500    295.06108   -60.568682 
  415000    295.26233   -42.649398 
  415500    298.44962    -29.24048 
  416000    300.20165   -49.692531 
  416500    302.11758   -62.568765 
  417000    305.59612   -51.630217 
  417500     296.6152   -38.730252 
  418000    298.53722    -38.03695 
  418500    303.60455   -31.767319 
  419000    298.40313   -48.540695 
  419500    301.61113   -37.363783 
  420000    294.15479   -64.227598 
  420500    299.73379   -21.148033 
  421000    296.95605   -51.836218 
  421500    298.47074   -7.0882934 
  422000    294.40113    -30.28187 
  422500    302.01815    -51.16741 
  423000     296.8581   -32.119595 
  423500    295.43977   -49.579642 
  424000    299.42891   -35.035632 
  424500    299.12766   -40.759517 
  425000    300.80992   -52.923448 
  425500    301.95494   -58.095698 
  426000    302.02855   -40.672831 
  426500    298.92401   -37.268969 
  427000    299.55253   -42.167053 
  427500    301.52894   -48.537425 
  428000    297.97044   -47.360223 
  428500    301.05249   -29.749595 
  429000    303.36367   -41.336471 
  429500    297.92393   -37.433492 
  430000    298.55595   -47.553881 
  430500    298.85249   -23.145535 
  431000    301.96704   -62.287719 
  431500    299.98351   -31.211794 
  432000    297.93266   -26.801641 
  432500     301.0343   -30.862945 
  433000    299.03476   -45.413177 
  433500     293.1762   -49.426151 
  434000    299.07252    -30.70934 
  434500    296.92759   -46.021433 
  435000     299.1789   -44.198078 
  435500    295.24549   -55.537153 
  436000    299.49904   -40.560803 
  436500    298.03627   -31.463284 
  437000    295.30577   -44.100779 
  437500    296.00815   -37.191792 
  438000    299.70106   -39.808068 
  438500    290.23739   -38.596817 
  439000    303.80178   -45.052444 
  439500    304.56848   -34.523853 
  440000    302.48655   -43.410257 
  440500    298.27819   -25.457628 
  441000    302.21335   -39.335778 
  441500    305.35276   -42.300442 
  442000    302.31524   -45.603181 
  442500    299.44643   -45.114252 
  443000    299.85307   -50.217692 
  443500    303.33734   -34.999387 
  444000    299.15776   -40.167271 
  444500    297.56775     -32.0904 
  445000     297.1496   -52.124186 
  445500    301.83954    -57.68172 
  446000    299.95921   -22.711785 
  446500    299.85463   -37.172007 
  447000    297.22497   -33.511608 
  447500     300.2188   -42.151101 
  448000    293.87038   -42.145335 
  448500    295.76876   -44.704802 
  449000    298.84173   -29.136945 
  449500    303.64402    -51.13543 
  450000    303.02886    -50.73272 
  450500    299.01867   -30.974585 
  451000    304.24745   -49.670438 
  451500    301.44165   -38.047019 
  452000    300.81918   -32.542847 
  452500    305.60386   -44.635701 
  453000    300.34769   -50.461617 
  453500    305.56892   -26.099524 
  454000    295.02715   -18.153126 
  454500    296.11097   -46.944244 
  455000    305.99949   -31.838402 
  455500    302.22836   -36.899052 
  456000    299.98751   -23.958588 
  456500    302.35392   -47.408621 
  457000    301.08233   -45.935382 
  457500    301.37949   -39.420631 
  458000    301.31079   -25.360591 
  458500    299.46896   -45.327316 
  459000    301.51444   -51.765281 
  459500     294.9959   -45.190872 
  460000    300.18618   -34.165547 
  460500    293.82159   -54.689371 
  461000    303.89361   -25.126577 
  461500    304.52318    -53.16109 
  462000    297.77513   -52.055856 
  462500    296.29344   -34.194262 
  463000    306.10602   -41.180614 
  463500    299.11757   -38.044123 
  464000    303.46563   -12.718322 
  464500    300.44913   -38.807712 
  465000    301.22734   -39.183676 
  465500    298.20173   -43.955311 
  466000    296.83814     -22.0847 
  466500    303.13436   -44.878421 
  467000    300.55943   -42.058155 
  467500    297.51697   -23.352282 
  468000    301.65267   -25.088181 
  468500    304.87136   -41.010581 
  469000    294.64533   -59.456808 
  469500    302.33051   -23.647721 
  470000    299.44307   -31.974683 
  470500    303.71376   -23.085769 
  471000    299.73767   -51.434559 
  471500    301.25405   -50.404782 
  472000    302.03191   -24.313866 
  472500     297.0525   -38.572534 
  473000     302.4902   -32.832758 
  473500    306.95673   -32.001336 
  474000    301.27345   -40.037405 
  474500    305.69495   -45.636835 
  475000    300.62641   -33.849814 
  475500    303.09655   -32.128029 
  476000    302.31275   -55.908279 
  476500    294.91954   -35.393748 
  477000    300.55941   -42.737376 
  477500    304.02385   -33.359934 
  478000    301.99892   -50.955744 
  478500    296.28541   -37.211031 
  479000    295.38035   -43.414968 
  479500    298.97139    -41.48116 
  480000    300.12101   -47.604396 
  480500    301.49496   -43.201401 
  481000    303.10105    -44.18425 
  481500    298.40099   -45.615986 
  482000    304.52175   -42.579513 
  482500    299.34963   -51.887738 
  483000     300.2365   -43.238226 
  483500    304.37132   -50.186611 
  484000    301.18083   -64.805024 
  484500    304.44961    -43.21663 
  485000      294.734   -27.794981 
  485500    295.20733   -43.233457 
  486000    293.84139   -55.796175 
  486500    301.64041   -49.321368 
  487000    305.17246   -31.232504 
  487500    304.86655   -25.632378 
  488000    298.36722   -37.576716 
  488500    300.38412   -42.456493 
  489000     300.5696   -47.502981 
  489500    301.09629   -44.666638 
  490000    299.91327   -21.482448 
  490500    301.44325   -42.277892 
  491000    303.17363   -40.328185 
  491500    293.26872   -39.055482 
  492000    300.86899   -34.709502 
  492500    301.66439   -20.138596 
  493000    298.24619   -28.267441 
  493500    296.36628   -32.062595 
  494000    305.45144   -27.259258 
  494500    299.59739   -47.963264 
  495000    299.05149   -21.834627 
  495500    295.80294   -8.2594676 
  496000    300.91527    -43.47912 
  496500     304.6385   -37.351864 
  497000    299.58474   -44.250532 
  497500    307.38098   -37.384148 
  498000    299.75337   -44.512747 
  498500    302.06615   -33.891692 
  499000     298.7235   -41.595594 
  499500    297.04958   -34.040914 
  500000    308.01688   -58.339647 
  500500    300.26268   -28.207129 
  501000    299.72689   -34.960664 
  501500    299.62826   -33.650306 
  502000    304.85323   -32.177574 
  502500    304.46298   -62.686241 
  503000    297.12811    -30.75325 
  503500    304.39041   -42.748693 
  504000    302.87517   -35.219398 
  504500    301.56617   -48.869073 
  505000    297.66995   -32.985774 
  505500    298.49726    -58.38322 
  506000     302.1309   -49.602791 
  506500    300.70648   -53.665556 
  507000    298.09413   -46.662933 
  507500    299.10599   -54.262963 
  508000    295.67816   -41.054598 
  508500    305.21275   -34.266461 
  509000    299.22533   -42.575089 
  509500    297.00718   -51.211174 
  510000    299.14394   -43.454252 
  510500     302.8118   -23.381745 
  511000    303.01391   -29.953108 
  511500     301.3541   -41.172112 
  512000    302.10415   -36.363833 
  512500    300.82182   -62.384908 
  513000    298.79053   -53.686475 
  513500    300.34782   -28.518954 
  514000    298.96125   -29.682851 
  514500     300.3205   -38.419366 
  515000    298.06922   -42.969195 
  515500     296.3867   -30.943514 
  516000     299.9862   -23.050575 
  516500    300.11137   -27.894852 
  517000    299.90948   -58.329763 
  517500    296.51405   -32.532616 
  518000    294.77964    -28.00038 
  518500    302.43238    -47.09028 
  519000    297.99953   -26.607909 
  519500    301.22182   -30.782595 
  520000    302.06593   -46.236282 
  520500     302.7961   -45.495308 
  521000    304.15113   -49.943495 
  521500     298.8633   -62.722597 
  522000     296.4574   -14.422487 
  522500     296.7383   -36.035672 
  523000    300.39222   -61.098926 
  523500    303.64974   -26.731785 
  524000    301.56131   -46.827635 
  524500    300.45909   -31.963528 
  525000    308.03647   -21.037726 
  525500    300.44673   -30.106125 
  526000    304.00925   -40.430099 
  526500    293.81906   -41.749178 
  527000    301.15268   -50.317533 
  527500    295.10002   -44.988422 
  528000    298.63516   -25.994839 
  528500    299.13137   -37.644269 
  529000    297.00912   -48.853068 
  529500    300.51921   -39.978056 
  530000    294.90698   -21.130217 
  530500    300.49115   -34.851638 
  531000    295.09957   -33.929843 
  531500    302.97614    -36.63059 
  532000    300.46958   -34.102685 
  532500    300.08758   -18.457988 
  533000    300.60241   -49.991856 
  533500     296.4611   -32.304344 
  534000    293.73605   -35.867103 
  534500    304.46495   -55.670646 
  535000    300.38455   -29.540869 
  535500    301.99475   -56.284912 
  536000    300.24935   -40.041397 
  536500     296.8412   -59.715176 
  537000    302.66448   -32.146269 
  537500    306.95291   -49.156589 
  538000    294.55191   -52.636774 
  538500    304.08555   -37.137485 
  539000    296.41942   -39.508788 
  539500    298.08109   -42.785964 
  540000    306.52053   -57.261894 
  540500    300.99643   -32.505784 
  541000    297.80956   -61.457156 
  541500    297.75842   -30.173189 
  542000    302.55126   -40.297442 
  542500    295.40279   -56.061096 
  543000    300.44395   -54.674046 
  543500    297.60547   -39.618135 
  544000    304.74941   -48.535116 
  544500    297.36145   -29.415046 
  545000    302.76961   -51.169889 
  545500    294.36845   -49.372267 
  546000    300.76009   -29.343308 
  546500    295.83929   -22.846393 
  547000    299.55924   -44.836281 
  547500    299.43028   -46.930343 
  548000    301.54727   -47.507766 
  548500    300.49362   -35.297209 
  549000    305.01868   -30.626545 
  549500    305.04146   -41.577176 
  550000    303.63321   -41.160091 
  550500     301.8968   -33.900689 
  551000    300.67156   -65.692368 
  551500    299.84684   -26.302646 
  552000    300.35272   -43.236151 
  552500    300.76197   -54.691197 
  553000    299.22903   -41.694266 
  553500    298.46549   -44.395684 
  554000    300.85226   -35.046921 
  554500    297.22853   -24.973523 
  555000    298.65381   -23.830406 
  555500    297.38918   -52.389548 
  556000    299.79751   -13.080621 
  556500    304.29603   -48.776213 
  557000    297.64772   -45.842386 
  557500    301.99301   -67.233453 
  558000    302.08385    -42.97782 
  558500    301.43045   -44.754422 
  559000    300.97178   -49.358119 
  559500     300.8329   -60.467186 
  560000      299.398   -40.162576 
  560500    298.78728   -58.663683 
  561000     296.8652   -49.195484 
  561500    300.48594   -25.863855 
  562000     302.4861   -40.655988 
  562500     296.2114   -35.555759 
  563000    302.82252   -36.192559 
  563500    301.76672   -15.332973 
  564000    297.42842   -59.533499 
  564500    300.60981   -43.680017 
  565000    299.86245   -8.2170452 
  565500    301.19682   -44.242798 
  566000     296.7261   -38.908471 
  566500    305.81509   -50.395538 
  567000    300.84918   -52.392551 
  567500    303.70811   -49.434705 
  568000    292.72741   -53.214188 
  568500    295.11612   -36.512356 
  569000    301.68731   -42.705724 
  569500    305.15337   -33.101836 
  570000    300.24475   -49.950579 
  570500    299.46796   -43.035123 
  571000    300.80207   -56.314617 
  571500     302.5273   -48.577067 
  572000    305.59435   -49.854888 
  572500    299.28321   -41.077404 
  573000    303.96422   -46.825873 
  573500    296.96217     -35.7299 
  574000    297.45779    -29.21884 
  574500    298.96034   -67.336137 
  575000    307.67246   -48.649302 
  575500    297.86578   -41.398971 
  576000    296.98039    -26.04602 
  576500    299.41499   -64.188281 
  577000    298.93656    -43.46313 
  577500    302.99497   -19.910272 
  578000    302.59704   -58.896752 
  578500    301.93542   -45.052297 
  579000    300.52499   -55.394854 
  579500    306.33753   -53.482505 
  580000    297.59569   -31.286319 
  580500    292.27793   -37.974718 
  581000    300.54564   -51.162574 
  581500    300.79153   -58.539055 
  582000    300.11214    -43.23997 
  582500    295.55503   -40.617699 
  583000     298.6548   -44.391372 
  583500    298.31537   -19.329556 
  584000    295.56724   -55.402576 
  584500    302.82254   -46.866835 
  585000    292.76484   -12.831285 
  585500    298.20622   -43.975032 
  586000    302.27247   -41.678693 
  586500    304.44186   -68.299298 
  587000    300.01779   -38.904889 
  587500    301.04826   -44.527028 
  588000    295.39201   -33.541615 
  588500    303.48785    -25.86651 
  589000    297.24331   -60.453138 
  589500    302.65364   -51.063698 
  590000    302.39122   -28.128979 
  590500    294.56869   -32.658781 
  591000    306.28408   -23.654371 
  591500    301.22776   -32.075424 
  592000    298.96723    -23.13935 
  592500    294.44365   -43.760298 
  593000    297.93698   -49.787549 
  593500    299.95929   -42.577696 
  594000    297.95361   -54.154324 
  594500    301.53686   -50.284339 
  595000    300.26071   -36.625822 
  595500    289.24515   -22.100707 
  596000     301.9324   -36.683927 
  596500    295.93076   -49.321295 
  597000     301.2689   -40.167563 
  597500    302.17685   -36.072942 
  598000    295.06592   -51.932199 
  598500    302.80275   -65.203852 
  599000    297.90052   -57.110232 
  599500    297.20764   -22.642222 
  600000    301.05559   -24.380302 
  600500    294.92987   -17.503331 
  601000    298.48963   -38.177255 
  601500    300.82162   -40.075975 
  602000    303.27908   -44.349225 
  602500    298.60223   -34.058429 
  603000    301.10152   -36.260765 
  603500    300.98061   -40.042875 
  604000    300.62374   -33.967578 
  604500    302.68155   -44.048898 
  605000    297.73807   -36.042246 
  605500     300.4061   -17.665934 
  606000    296.63859   -20.338098 
  606500    303.34274   -40.311926 
  607000    296.24062   -48.940834 
  607500    304.81569   -43.768464 
  608000    296.79065   -52.042838 
  608500    300.30241   -60.993869 
  609000    298.68785   -39.613195 
  609500    298.20766   -21.139765 
  610000    302.48412   -44.015054 
  610500    301.20281   -48.470872 
  611000    297.16694   -35.711269 
  611500    302.81142   -51.901641 
  612000    296.26716   -53.781008 
  612500    301.96928   -40.346311 
  613000    299.95107   -45.132823 
  613500    300.82856   -37.145634 
  614000    298.81622   -27.244557 
  614500    294.86848   -31.696708 
  615000    302.34107    -27.22586 
  615500    296.20386    -34.07454 
  616000    297.84801   -24.440368 
  616500     301.9374   -44.756366 
  617000    298.28876   -23.603665 
  617500    301.46118   -22.316965 
  618000    295.70696    -67.11219 
  618500    302.99283   -38.365731 
  619000    302.08268   -43.946293 
  619500    299.80253   -40.466435 
  620000    299.82942   -50.312781 
  620500    301.36905   -34.421057 
  621000    305.07263   -36.552398 
  621500    302.21773   -30.745865 
  622000    302.99353   -43.609101 
  622500    300.24822   -32.094838 
  623000    299.86404   -49.131514 
  623500    299.58787   -49.423148 
  624000     301.9639   -24.905218 
  624500    292.42437   -37.354602 
  625000    299.98442     -52.4208 
  625500    296.36519   -39.066889 
  626000    296.21284   -41.313306 
  626500    305.30701   -44.237315 
  627000    295.71555   -31.021876 
  627500    302.95083   -44.976735 
  628000    301.80238   -42.899761 
  628500    305.26642   -34.078265 
  629000    300.55874   -8.8366711 
  629500    300.01387   -42.293619 
  630000    303.38792   -41.329524 
  630500    304.41213   -58.487991 
  631000    297.10423   -44.186517 
  631500    299.08126    -47.53329 
  632000    293.89229   -37.214602 
  632500    297.60188   -38.279615 
  633000    295.94731   -33.299661 
  633500    302.07658   -38.947916 
  634000    304.01572   -16.027721 
  634500    296.18868   -41.106608 
  635000    296.42707   -36.688211 
  635500    295.95932    -13.15234 
  636000    298.33036   -45.813747 
  636500    303.95656   -42.068402 
  637000    302.29032   -36.177553 
  637500    298.83214   -37.984592 
  638000    302.16354   -38.150556 
  638500     298.8999    -33.19462 
  639000    300.00433   -24.744181 
  639500    296.79657   -62.492446 
  640000    301.97117    -26.71957 
  640500    301.00216   -46.703427 
  641000    298.37426   -43.115049 
  641500    298.19451   -35.980637 
  642000    300.57166    -29.45626 
  642500    303.53144   -48.128493 
  643000    302.85159   -30.158359 
  643500    299.44486   -56.856572 
  644000    299.16172   -30.141876 
  644500    298.12188   -44.289751 
  645000    302.89791   -45.267522 
  645500    303.98554   -39.685333 
  646000     303.5906   -26.046437 
  646500    299.34219   -28.231065 
  647000     299.6298    -37.34288 
  647500    302.37704   -45.452836 
  648000     301.6445     -32.9654 
  648500    298.87832   -57.616291 
  649000    296.86088   -33.739985 
  649500    302.12331   -35.876718 
  650000    299.60648   -40.749054 
  650500    299.61531   -45.257144 
  651000    301.80238   -49.386332 
  651500     301.8357   -22.874712 
  652000    298.70546   -30.275241 
  652500    307.31075   -51.479659 
  653000    297.90106   -32.438381 
  653500    299.56844   -17.919477 
  654000    301.07528   -43.380144 
  654500    298.60713   -47.098662 
  655000    298.79687   -51.669591 
  655500    296.43045   -28.284458 
  656000    298.34965   -40.256662 
  656500    300.65375   -45.539999 
  657000     296.8929   -46.331556 
  657500     300.2018   -21.280931 
  658000    299.83039   -27.912758 
  658500    297.59117   -35.893469 
  659000    299.17602   -51.132411 
  659500    298.21889   -37.674796 
  660000    299.83355   -44.165484 
  660500    304.89737   -29.813868 
  661000     298.0928   -28.958926 
  661500    301.44868   -30.870477 
  662000    296.06733   -43.740617 
  662500    298.93743   -26.231222 
  663000    298.25266   -46.292258 
  663500    300.34535   -38.667943 
  664000      304.857   -10.920443 
  664500    295.53328   -29.427413 
  665000    302.48805   -23.054094 
  665500    303.34532   -37.858721 
  666000    301.30084   -50.746762 
  666500    301.37061   -26.552398 
  667000    305.37638   -36.425617 
  667500    299.68126   -31.506293 
  668000    297.00761   -40.929522 
  668500    299.07161   -30.451831 
  669000    307.42814   -48.029474 
  669500    299.73906   -37.692361 
  670000    300.69413   -36.132124 
  670500    300.03956   -30.296089 
  671000    299.89828   -49.787408 
  671500    300.75442   -53.108425 
  672000     300.1143   -44.166356 
  672500    300.94054   -24.668696 
  673000    297.23941   -69.026906 
  673500    301.25605   -60.063069 
  674000    293.46743   -40.673918 
  674500    296.96082   -36.602373 
  675000    296.39166     -25.3871 
  675500    304.56539   -40.160077 
  676000    302.85115   -35.987231 
  676500    302.08632   -45.502359 
  677000    302.44473   -37.260737 
  677500    300.03354   -39.687871 
  678000    298.14613   -60.663563 
  678500    302.88569    -53.50792 
  679000    291.90044   -30.548645 
  679500    298.42844    -19.90021 
  680000    301.46871   -61.694662 
  680500    298.17972   -47.125934 
  681000     301.9956   -26.824908 
  681500    298.41719   -35.082026 
  682000    304.96836   -69.292709 
  682500      298.333   -35.028827 
  683000     299.5933   -60.047907 
  683500    298.82432   -40.785041 
  684000    301.68716   -55.164464 
  684500       300.12     -15.6583 
  685000    302.61685   -45.962879 
  685500    302.78347   -25.337757 
  686000     299.2641   -54.485385 
  686500    297.81917   -45.669226 
  687000    301.86075   -45.010585 
  687500    301.03738   -19.355783 
  688000    297.91554   -50.491965 
  688500    294.51711   -44.361041 
  689000    304.74884   -60.741687 
  689500    296.72225   -36.057462 
  690000    297.06437   -43.638064 
  690500    301.94097    -24.57148 
  691000     302.8174   -51.171962 
  691500    298.53367   -47.124633 
  692000    300.61816   -34.970202 
  692500    299.22781   -31.781242 
  693000    296.87628   -25.403069 
  693500    293.36254   -42.631398 
  694000    305.14363   -36.075231 
  694500    298.47119   -48.262429 
  695000    297.62344   -41.282408 
  695500    302.62979    -37.19854 
  696000    300.33262   -51.733118 
  696500    301.79205    -43.16529 
  697000    301.23347   -47.564881 
  697500    298.63658    -50.49695 
  698000    301.68505   -41.711071 
  698500    303.63258   -39.129571 
  699000    306.58202   -25.962078 
  699500    300.21652   -57.427489 
  700000    305.00939   -24.166048 
  700500    302.09749   -37.036583 
  701000    297.65398   -42.556917 
  701500    298.35032   -36.985918 
  702000    303.13959   -28.227733 
  702500    300.56654   -44.818322 
  703000    300.35881   -60.141566 
  703500    299.30261   -42.307128 
  704000    300.44822   -57.580597 
  704500    298.45749   -61.542458 
  705000    299.19973   -51.014399 
  705500    302.52629   -48.320305 
  706000    302.48234   -34.491924 
  706500    303.66062    -56.04941 
  707000    297.06911   -48.277693 
  707500     300.4118   -42.393836 
  708000    300.02033   -35.621206 
  708500    299.84868   -51.953738 
  709000      306.735   -38.329256 
  709500    297.52842   -30.294077 
  710000    301.52831   -40.117198 
  710500    302.98101   -56.414274 
  711000    300.86973   -31.909931 
  711500    304.69459   -33.485147 
  712000    302.63313   -34.238577 
  712500    299.47097   -28.762252 
  713000    301.56237   -36.537775 
  713500    303.01837   -41.350906 
  714000    304.35633   -46.645414 
  714500    302.19161   -32.882567 
  715000    300.07086   -30.468605 
  715500    303.46354   -24.073094 
  716000    298.91273   -23.197831 
  716500    298.13009   -63.490969 
  717000    304.42138   -62.814588 
  717500    304.57793   -35.780835 
  718000    297.21456   -22.789872 
  718500    299.06963   -62.184393 
  719000    301.72402   -40.455426 
  719500    301.20106   -49.515493 
  720000    305.58796   -39.941413 
  720500    302.10213   -23.489945 
  721000    305.82433   -28.671857 
  721500    298.71452   -52.754809 
  722000    300.33313   -35.770645 
  722500    297.57694   -21.013238 
  723000    300.29245   -26.820013 
  723500    299.33123   -57.472891 
  724000    299.78899   -36.718565 
  724500    296.81905   -41.873566 
  725000    302.45301   -43.889331 
  725500    300.28803   -41.236305 
  726000    299.90545   -45.414295 
  726500    298.57029   -11.248997 
  727000    298.00568   -10.460486 
  727500    300.21509   -30.857707 
  728000    296.87881    -35.29749 
  728500     299.3298   -34.516561 
  729000    297.85908   -35.522597 
  729500    302.87921   -26.933009 
  730000    304.44021   -39.753907 
  730500    300.03465   -36.128626 
  731000    297.66704    -39.28285 
  731500    297.00306   -35.255112 
  732000     297.9967   -41.039849 
  732500     300.1662   -28.565161 
  733000    300.16656   -66.003416 
  733500    299.80754   -42.632565 
  734000    302.46859   -61.308338 
  734500    303.04397   -41.830738 
  735000    301.37168   -47.070365 
  735500    302.30045   -45.075637 
  736000    305.72262    -33.27345 
  736500    301.68074   -54.440868 
  737000     299.7577   -59.603753 
  737500    295.52456   -43.730601 
  738000    297.67977   -31.888346 
  738500    298.78155   -27.777185 
  739000    298.56374   -43.812097 
  739500    299.99644    -35.44134 
  740000    301.81205   -30.187484 
  740500    299.69259   -33.322718 
  741000    301.04497   -38.138525 
  741500    299.51944   -42.012855 
  742000    300.73233   -37.240637 
  742500    304.22816   -24.675123 
  743000    297.76897   -31.360631 
  743500    305.24878   -44.046043 
  744000    298.09788   -53.152729 
  744500    302.74628   -42.992152 
  745000    296.56707    -41.44648 
  745500    296.12441     -38.7125 
  746000    301.94338   -40.954947 
  746500    297.28606   -49.452483 
  747000    299.05801   -54.392545 
  747500    299.50643   -38.199863 
  748000    303.60805   -41.190568 
  748500    299.29149   -23.382371 
  749000    297.16124   -38.401668 
  749500    297.32674   -32.115844 
  750000    297.01852   -39.011032 
  750500     302.8561   -57.174451 
  751000    303.41067   -16.271401 
  751500    298.26283   -67.494259 
  752000    293.64028   -31.330931 
  752500    306.21295   -27.641863 
  753000    295.93983   -58.336077 
  753500    303.03701   -33.537426 
  754000    297.51391   -27.273541 
  754500    297.49602    -38.81304 
  755000    303.04147   -35.798111 
  755500    304.10635   -18.186365 
  756000    296.86502   -28.034836 
  756500     300.9111   -47.057564 
  757000    304.72438    -23.44959 
  757500    301.02252   -20.332064 
  758000    294.92572   -34.267795 
  758500    302.54299   -50.122185 
  759000    301.83974   -34.781501 
  759500    300.12529   -43.658302 
  760000    302.82544   -25.141099 
  760500    302.70482   -40.734568 
  761000    302.51369    -39.43262 
  761500    297.40045   -29.460026 
  762000    301.12227   -12.974869 
  762500    299.46555   -34.561324 
  763000    302.61518   -20.968345 
  763500    297.55875   -41.980864 
  764000     302.0863   -45.666867 
  764500    299.28777   -57.800679 
  765000      298.002   -29.197071 
  765500    300.83442   -50.043692 
  766000    295.77653   -53.840081 
  766500    295.39176   -46.767216 
  767000    299.57694   -57.545577 
  767500    305.89653   -55.064506 
  768000    299.57192    -22.96636 
  768500    299.58723   -46.474798 
  769000    297.03807   -42.147908 
  769500    303.32324   -30.707784 
  770000    300.38469   -23.995705 
  770500    302.54741   -46.095564 
  771000     300.3034   -25.572148 
  771500    301.90878    -36.56177 
  772000    301.89202   -30.276891 
  772500    297.77392   -35.742641 
  773000    301.93802   -16.887934 
  773500     297.6326   -44.192783 
  774000    302.27535    -27.84591 
  774500    303.21335   -36.204108 
  775000    297.55815   -57.933773 
  775500    306.48682   -52.736482 
  776000    296.46831   -49.365073 
  776500    298.80758   -41.475644 
  777000    297.86136   -43.959272 
  777500    303.91523   -35.465978 
  778000     298.1243   -14.615989 
  778500    296.10852   -29.724799 
  779000    299.70647   -41.721004 
  779500    302.31663   -27.715056 
  780000    305.07032   -44.242807 
  780500    300.11024   -18.544859 
  781000    295.78515   -35.915182 
  781500    301.61194   -63.857898 
  782000    294.44641   -47.719619 
  782500    302.87942   -49.761824 
  783000    299.53766   -28.486154 
  783500    302.24266   -34.547913 
  784000    301.68002    -36.90022 
  784500    298.73966   -28.262224 
  785000     296.9278   -37.596628 
  785500    298.11941   -45.689829 
  786000    299.30175   -18.555981 
  786500    302.15848   -46.770358 
  787000    299.75787   -36.991095 
  787500     300.9626   -44.484266 
  788000    299.82621   -50.541339 
  788500    300.23495   -13.042068 
  789000    297.64337   -58.712704 
  789500    299.62951   -51.365797 
  790000    295.62396   -57.770243 
  790500     298.8495   -33.040749 
  791000    302.32346   -34.410624 
  791500    304.62658    -51.56334 
  792000    298.51877   -32.694629 
  792500    297.90779   -18.342714 
  793000    298.13723   -35.525666 
  793500    300.05736   -51.704948 
  794000    305.60674   -57.069076 
  794500    297.67819   -18.117713 
  795000    296.06492   -45.204834 
  795500    302.96401   -36.927044 
  796000    307.73531    -48.37331 
  796500    299.82468   -40.493784 
  797000     305.0029   -38.992752 
  797500     298.4402   -34.689211 
  798000    300.86962   -34.810033 
  798500    301.05921   -37.686752 
  799000    304.05004   -30.647793 
  799500    297.19569   -38.242911 
  800000    300.55498   -35.006377 
  800500    297.44706   -32.219318 
  801000    303.13193   -64.688957 
  801500    297.29193    -43.19828 
  802000    298.41908   -31.108134 
  802500    304.01842   -44.785161 
  803000     301.3675   -39.502857 
  803500    301.37938   -37.275561 
  804000    300.19917   -26.483779 
  804500    301.78317   -18.354063 
  805000    305.02918   -29.029462 
  805500    301.36861   -58.882373 
  806000    294.68715   -50.499007 
  806500    299.10767   -25.225028 
  807000    300.88277   -44.131651 
  807500    304.07173   -41.217074 
  808000    301.92971   -16.634444 
  808500    302.14044   -17.703656 
  809000    297.81005   -47.003467 
  809500    302.38716   -49.803962 
  810000    304.97528    -39.92488 
  810500    304.60814   -30.400917 
  811000    300.85017   -62.279528 
  811500    303.33669    -48.41374 
  812000    300.80499   -44.286847 
  812500    291.83114   -47.524232 
  813000    298.38258   -54.377101 
  813500    303.68404   -42.141452 
  814000    301.66735   -30.943124 
  814500    301.22075   -42.228638 
  815000    299.45755   -47.244281 
  815500     303.0296    -57.33782 
  816000    302.15008   -23.002558 
  816500    294.57404   -67.808271 
  817000    298.56672   -38.975299 
  817500    303.41002   -41.457151 
  818000     303.4662   -24.338806 
  818500    298.58731   -38.295182 
  819000    298.61067   -38.789989 
  819500    300.84158   -23.757236 
  820000    299.73456   -54.681839 
  820500    293.59426   -36.021912 
  821000    300.12834   -41.326489 
  821500    306.50511   -35.077749 
  822000    294.42276   -46.225499 
  822500    303.75949   -43.482219 
  823000    304.69701    -45.28281 
  823500    297.01838   -42.093367 
  824000    299.76169   -19.173974 
  824500    305.21198   -42.417967 
  825000     297.9635   -31.763362 
  825500    297.03683   -29.118065 
  826000    302.71408   -46.169812 
  826500    302.82185   -25.339567 
  827000    303.71562   -53.035977 
  827500     298.0385   -28.497762 
  828000     304.1988   -46.231124 
  828500     296.8548   -50.937888 
  829000    306.47533   -49.830601 
  829500    299.62253   -39.529572 
  830000    295.43217   -32.690871 
  830500    298.28471   -28.220115 
  831000    301.75734   -46.399475 
  831500    302.28829   -26.617011 
  832000    301.24981   -33.887599 
  832500    302.94871   -37.000265 
  833000    301.00175   -36.871981 
  833500    293.42593   -47.215287 
  834000    301.01599   -29.374222 
  834500    299.97625   -36.040755 
  835000    302.73337   -33.900545 
  835500    297.95286   -38.421138 
  836000    297.44868   -32.457605 
  836500    298.05866    -39.27498 
  837000    298.48344   -40.216322 
  837500    307.12826   -43.397093 
  838000    295.19158   -49.509614 
  838500    298.25639    -44.16014 
  839000    302.72028   -43.364944 
  839500    298.86106   -38.374307 
  840000    298.21027   -57.235572 
  840500    299.26356   -32.799588 
  841000    300.87417   -24.195915 
  841500    300.58022   -55.135103 
  842000    296.00069   -35.449014 
  842500    295.30329   -35.210389 
  843000    299.30725   -48.670533 
  843500    299.37799   -34.190304 
  844000    301.31367   -28.608847 
  844500    303.10584   -23.393111 
  845000    300.83216   -48.660451 
  845500    304.79801   -22.186292 
  846000    302.35911   -46.280675 
  846500    300.95763   -21.842557 
  847000     299.1397   -33.232315 
  847500    303.91157   -28.687845 
  848000    302.96328   -50.024974 
  848500    302.22608   -38.631819 
  849000    300.91994   -30.404538 
  849500    299.84284   -51.207081 
  850000    299.10027   -43.492185 
  850500    301.28073    -32.62761 
  851000    305.04333   -42.756972 
  851500    299.39788   -57.994164 
  852000    298.03136   -55.900972 
  852500    298.99139   -50.507805 
  853000    296.97377   -27.828832 
  853500    304.47068   -42.479751 
  854000    302.09759   -35.641905 
  854500    297.63834   -41.167857 
  855000    297.84625   -32.465613 
  855500    302.28222   -21.485984 
  856000    299.19738   -44.741247 
  856500    292.28299   -57.715328 
  857000    301.96198   -8.2326691 
  857500    302.43959   -11.885446 
  858000    301.79956   -53.796591 
  858500    300.53043   -48.494729 
  859000     300.2909   -45.111923 
  859500    299.65205   -50.766722 
  860000    298.90706   -41.771759 
  860500    295.68815   -44.546241 
  861000    300.76026   -27.678167 
  861500    295.63343   -29.436205 
  862000    301.02211   -51.621798 
  862500    294.38223   -38.329422 
  863000    298.25697   -39.415205 
  863500    300.52625   -56.207984 
  864000    296.17512   -50.632393 
  864500    302.52898   -46.508496 
  865000    302.22312   -48.986565 
  865500    299.31303   -53.172438 
  866000    300.90994   -49.133865 
  866500    308.72374   -54.124891 
  867000    299.20002   -26.338524 
  867500    301.21785   -43.693763 
  868000    301.24212   -15.375908 
  868500    296.33124   -40.095029 
  869000    297.56556   -37.356403 
  869500    303.03967   -37.508023 
  870000    300.77778   -31.368162 
  870500    298.57582   -31.899108 
  871000    300.59121   -58.983213 
  871500    298.86402   -56.036907 
  872000    297.20047   -28.632395 
  872500    295.83802   -27.502882 
  873000    303.61407   -43.450901 
  873500    300.33605   -43.760034 
  874000    301.37187    -33.52372 
  874500    303.46422   -10.315734 
  875000    302.81488    -26.33878 
  875500    302.47702   -29.502465 
  876000    306.67054   -3.1184542 
  876500    292.75396   -54.259287 
  877000    301.26366   -63.632618 
  877500    300.34258   -24.195334 
  878000    298.43906   -27.057934 
  878500    299.94194   -38.322865 
  879000     295.1082   -27.640792 
  879500    300.79876   -42.844031 
  880000    302.68394   -18.969257 
  880500    304.00061   -65.117899 
  881000    302.00638   -19.327623 
  881500    297.55368   -41.211744 
  882000    299.54929    -32.74256 
  882500    304.33413   -37.497877 
  883000    300.80866   -53.662539 
  883500    295.68847    -27.99184 
  884000    302.72017   -28.885583 
  884500    303.47557   -63.227217 
  885000    297.77829   -61.062058 
  885500    298.04116   -38.794515 
  886000    301.15601   -40.102057 
  886500    301.04113    -15.68932 
  887000    301.67675   -21.783545 
  887500    296.36324   -33.386019 
  888000    293.25468   -28.930184 
  888500    302.10084   -24.094571 
  889000    300.60911   -45.815359 
  889500    304.53528   -24.496516 
  890000    295.80942   -21.200276 
  890500    301.38519   -36.821497 
  891000    300.36657   -29.674711 
  891500    299.60183   -32.139095 
  892000    301.97848   -28.296805 
  892500    299.52915   -29.789089 
  893000    300.59691   -58.559665 
  893500    302.08284   -30.345708 
  894000    296.83897   -36.451395 
  894500    303.00394   -58.467447 
  895000    298.50235   -33.214392 
  895500    297.08055   -37.130221 
  896000    295.39844    -34.18607 
  896500    298.80882   -47.524754 
  897000    299.21893   -28.247108 
  897500    296.01619   -45.627503 
  898000    300.33341   -66.861543 
  898500    302.29085   -46.122716 
  899000    303.58866   -38.026536 
  899500    299.79991   -56.118492 
  900000    295.30982   -28.006263 
  900500    303.41894   -30.285708 
  901000    299.01928   -30.000782 
  901500    298.87416   -56.254754 
  902000    299.95373   -60.775147 
  902500     299.5824   -37.747782 
  903000    297.96687   -29.040998 
  903500    296.22644   -25.385355 
  904000    297.01392   -50.728479 
  904500    302.39573   -42.698858 
  905000    301.62899   -49.186102 
  905500    303.00675   -33.982941 
  906000    304.62497   -48.901517 
  906500    299.64166   -39.512595 
  907000    305.24769   -44.345577 
  907500    295.10464    -40.54031 
  908000    300.36863   -39.201853 
  908500    300.15902   -39.540309 
  909000    296.37964   -31.254838 
  909500    299.34439   -26.636747 
  910000    300.89001   -38.566743 
  910500    300.65596   -42.362921 
  911000    299.23338   -32.640872 
  911500     293.9671   -55.573681 
  912000    300.05258   -24.471406 
  912500    301.90116   -45.036288 
  913000     301.5154   -38.580459 
  913500    303.35929   -50.600503 
  914000     296.0343   -28.662057 
  914500      302.453   -22.095914 
  915000    301.15383   -29.467293 
  915500    302.60777   -28.464172 
  916000    302.74591   -44.278449 
  916500     299.3769   -24.934013 
  917000    297.78054    -83.66582 
  917500    303.97932   -46.453208 
  918000    302.21025   -22.717227 
  918500    302.85048   -34.122765 
  919000    299.31274   -50.828748 
  919500     303.4856   -34.288347 
  920000    305.07902   -54.282558 
  920500    296.47551   -34.992389 
  921000    297.39073   -31.191376 
  921500    309.46407   -27.156633 
  922000    297.87063   -37.433986 
  922500    300.59672   -30.921298 
  923000     301.1976   -30.260767 
  923500    299.31038   -27.294266 
  924000    300.90221   -39.227143 
  924500    298.63414   -32.183524 
  925000    302.39263    -56.37499 
  925500    297.91976   -61.408701 
  926000    301.62696   -45.198719 
  926500    298.90737   -51.120196 
  927000    302.69483   -45.351732 
  927500    300.63102   -39.564938 
  928000    302.92001   -46.089507 
  928500    301.58655   -41.144049 
  929000    304.20137   -70.199837 
  929500     301.0215   -35.107632 
  930000     300.5741   -49.220848 
  930500    295.82092   -37.022102 
  931000     302.8984   -55.140649 
  931500     299.5451   -51.592605 
  932000    299.37761   -25.261084 
  932500    302.42665   -61.363208 
  933000    299.28404   -43.591237 
  933500    298.50118   -31.705932 
  934000    295.73888   -59.023227 
  934500    304.90889   -30.170379 
  935000    299.94931   -37.775371 
  935500    302.64539   -55.990383 
  936000    301.65384   -39.746058 
  936500    299.88957   -18.331464 
  937000    301.70149   -35.734049 
  937500    294.32438   -31.832977 
  938000    301.15511   -27.747844 
  938500    300.43246   -33.356868 
  939000    297.34501   -39.486469 
  939500    299.52192   -41.076602 
  940000    301.03602   -30.049593 
  940500    297.34607   -27.869403 
  941000    299.38173   -42.821705 
  941500    295.00705   -28.771632 
  942000    303.37584   -38.982706 
  942500    297.83032   -44.763569 
  943000    297.36901   -32.448694 
  943500     301.6618   -39.271452 
  944000    300.20598    -18.86981 
  944500    297.14217   -49.069838 
  945000    301.83444    -34.77985 
  945500    303.89274   -15.708606 
  946000    302.75059   -35.094437 
  946500     307.5514   -36.426894 
  947000    303.54582   -27.605912 
  947500     298.3833   -38.300919 
  948000    297.00414   -41.705866 
  948500    302.91884   -43.785733 
  949000    298.58562   -44.218725 
  949500     300.9051   -31.738221 
  950000    297.67809   -43.132525 
  950500    296.60729   -23.026087 
  951000    298.45778   -28.879698 
  951500    289.34099   -41.428173 
  952000    304.59802   -49.179585 
  952500    297.02575   -27.800617 
  953000    298.51801   -23.685385 
  953500    293.51332   -36.535475 
  954000    305.50749   -35.520052 
  954500    301.67374   -44.118042 
  955000    297.78613   -36.052955 
  955500    299.60606   -43.241743 
  956000    301.96187    -36.67811 
  956500    303.25634   -49.506344 
  957000    300.76042   -37.121064 
  957500    295.27312    -43.15685 
  958000    301.89575    -32.19571 
  958500    299.73957   -38.058837 
  959000    302.65962    -43.98788 
  959500    301.28566   -38.433108 
  960000    303.18159   -52.626128 
  960500    297.26881   -32.394499 
  961000    300.67179   -25.396072 
  961500    306.15682   -21.736988 
  962000    292.27772   -40.818912 
  962500    299.87659   -32.791026 
  963000    297.41733   -39.818802 
  963500    303.97958   -53.560162 
  964000    300.17705   -29.961026 
  964500    301.50865    -58.21807 
  965000    302.24138   -51.616802 
  965500    301.45033   -29.539902 
  966000    297.59315   -36.309105 
  966500    302.70264   -58.237519 
  967000    298.89968   -48.450024 
  967500    300.31427   -49.295126 
  968000    300.42474   -38.470253 
  968500    309.22751   -24.086647 
  969000    301.58908   -36.409494 
  969500    303.68801   -49.869438 
  970000    301.18138   -20.273995 
  970500    299.26022    -46.63338 
  971000     296.3066   -58.991135 
  971500    302.87012    -39.61419 
  972000    301.23135   -40.972465 
  972500    298.26103   -35.017175 
  973000    298.80144   -26.292577 
  973500    298.31743   -44.256198 
  974000    295.82593   -49.001289 
  974500    300.55767    -26.40079 
  975000    303.53116   -40.311242 
  975500    300.65532   -71.362129 
  976000    301.14852   -36.002712 
  976500    304.37948   -27.449046 
  977000    294.36565   -31.798653 
  977500    296.16185   -39.557205 
  978000    302.05106   -32.009267 
  978500    299.27343   -33.922143 
  979000    297.41996   -49.177241 
  979500    302.45365   -29.473166 
  980000    298.48389   -41.897857 
  980500    298.63749   -46.663855 
  981000    300.02382   -26.797803 
  981500    300.40358   -20.160862 
  982000    302.47101   -49.457113 
  982500     298.8654   -15.492541 
  983000    300.42129   -7.8269042 
  983500    295.58048   -64.085416 
  984000    297.63931   -25.142927 
  984500    294.81154   -38.634137 
  985000    297.99968   -57.751559 
  985500    298.31971   -50.011319 
  986000    310.30014   -45.801393 
  986500    299.49679   -51.518169 
  987000    304.85251   -38.797148 
  987500    303.71046   -56.152367 
  988000    303.82915   -48.658027 
  988500    302.71115   -23.858505 
  989000    302.47465   -69.419919 
  989500    304.08037   -38.299758 
  990000    297.52125   -42.519108 
  990500    300.55385   -22.944874 
  991000    303.73592   -72.101119 
  991500     298.6581   -42.633336 
  992000     299.6998   -60.887403 
  992500    297.30932   -38.025713 
  993000     299.1425   -49.334653 
  993500    297.37258   -20.746201 
  994000     299.3607   -44.035555 
  994500    298.05336   -33.204635 
  995000    297.37007    -47.55714 
  995500    304.19121   -42.110155 
  996000    305.53009   -32.076792 
  996500    299.22662    -37.32252 
  997000    302.71313   -29.231693 
  997500    297.08453   -41.828128 
  998000    303.40026   -31.772388 
  998500    294.25896   -49.267226 
  999000    298.56009   -32.790317 
  999500    302.55494   -39.412165 
 1000000    298.35722   -45.399044 
Loop time of 9738.77 on 16 procs for 1000000 steps with 19582 atoms

Performance: 8.872 ns/day, 2.705 hours/ns, 102.682 timesteps/s
99.4% CPU use with 16 MPI tasks x no OpenMP threads

MPI task timing breakdown:
Section |  min time  |  avg time  |  max time  |%varavg| %total
---------------------------------------------------------------
Pair    | 5619.3     | 6324.5     | 6865.6     | 468.8 | 64.94
Bond    | 0.21015    | 0.28485    | 0.39575    |   9.5 |  0.00
Kspace  | 1655.3     | 2195.5     | 2896       | 787.7 | 22.54
Neigh   | 485.28     | 488.3      | 490.09     |   6.5 |  5.01
Comm    | 235.21     | 252.1      | 277.87     |  76.3 |  2.59
Output  | 3.0659     | 3.0815     | 3.2512     |   2.5 |  0.03
Modify  | 432.82     | 446.98     | 462.78     |  41.4 |  4.59
Other   |            | 27.97      |            |       |  0.29

Nlocal:    1223.88 ave 1247 max 1200 min
Histogram: 1 0 4 1 1 4 0 2 2 1
Nghost:    7404.19 ave 7444 max 7355 min
Histogram: 2 0 1 3 1 3 1 0 3 2
Neighs:    302960 ave 321164 max 281362 min
Histogram: 2 0 0 3 1 3 3 1 1 2

Total # of neighbors = 4847365
Ave neighs/atom = 247.542
Ave special neighs/atom = 1.34634
Neighbor list builds = 52656
Dangerous builds = 0
  write_restart  end.${E}.restart
  write_restart  end.0.06.restart
PPPM initialization ...
WARNING: Using 12-bit tables for long-range coulomb (../kspace.cpp:321)
  G vector (1/distance) = 0.284296
  grid = 40 36 24
  stencil order = 5
  estimated absolute RMS force accuracy = 0.0311878
  estimated relative force accuracy = 9.39212e-05
  using double precision FFTs
  3d grid and FFT values/proc = 6555 2880

  clear
  next a
  next E
  jump system.in
variable a loop 5
variable E index 0.02 0.04 0.06 0.08 0.1             #电场
variable Wo equal 0.1553
log $a.log
log 4.log
