# Supplementary material for: The influences of electric field intensity and driving force on the slip behaviour of water flow in a nanochannel
Source: PLoS One. 2021 Sep 22;16(9):e0257589. doi: 10.1371/journal.pone.0257589 (PMC8457446; doi:10.1371/journal.pone.0257589)
Supplement: S1 Data — (ZIP) [file pone.0257589.s001.zip › data/ALH2O-E-1/4.log]

variable T equal 300
variable F equal 0.0005           #加速度
# ----------------- Init Section -----------------

    units        real
    atom_style   full
    pair_style   lj/cut/coul/long 9.0
    bond_style   harmonic
    angle_style  harmonic
    kspace_style pppm 0.0001


# ----------------- Atom Definition Section -----------------

read_data system.data
  orthogonal box = (0 -16.2 0) to (81 56.2 40.5)
  4 by 2 by 2 MPI processor grid
  reading atoms ...
  19582 atoms
  scanning bonds ...
  2 = max bonds/atom
  scanning angles ...
  1 = max angles/atom
  reading bonds ...
  8788 bonds
  reading angles ...
  4394 angles
  2 = max # of 1-2 neighbors
  1 = max # of 1-3 neighbors
  1 = max # of 1-4 neighbors
  2 = max # of special neighbors
#read_restart 1.restart

#1是up Al
#2是down Al
#3是 O
#4是 H

# ----------------- Settings Section -----------------
    pair_coeff   1 1  0.0  0.0         #上Al Al
    pair_coeff   1 2  0.0  0.0         #上Al下Al
    pair_coeff   1 3  ${Wo}  3.166    #上Al O
    pair_coeff   1 3  0.1553  3.166    
    pair_coeff   1 4  0.0  0.0         #上Al H

    pair_coeff   2 2  0.0  0.0         #下Al Al
    pair_coeff   2 3  ${Wo}  3.166    #下Al O
    pair_coeff   2 3  0.1553  3.166    
    pair_coeff   2 4  0.0  0.0         #下Al H

    pair_coeff   3 3  ${Wo}  3.166    # O  O
    pair_coeff   3 3  0.1553  3.166    
    pair_coeff   3 4  0.0  0.0         # O  H

    pair_coeff   4 4  0.0  0.0         # H  H

	bond_coeff   1     600.0   1.0
    angle_coeff  1   75.0    109.47

    group upwall type 1
3200 atoms in group upwall
    group downwall type 2
3200 atoms in group downwall
    group O type 3
4394 atoms in group O
    group H type 4
8788 atoms in group H

	group wall union upwall downwall
6400 atoms in group wall
    group spce type  3  4
13182 atoms in group spce
    fix fShakeSPCE spce shake 0.0001 10 0 b 1 a 1
  0 = # of size 2 clusters
  0 = # of size 3 clusters
  0 = # of size 4 clusters
  4394 = # of frozen angles

# ----------------- Run Section -----------------

  timestep 1
  compute	     T_spce spce temp/partial 0 1 1
  velocity     spce create $T 372748 temp T_spce
  velocity     spce create 300 372748 temp T_spce
  dump 2 all atom 100000 $a.lammpstrj
  dump 2 all atom 100000 4.lammpstrj

  fix   fxnvt spce nvt temp $T $T 100
  fix   fxnvt spce nvt temp 300 $T 100
  fix   fxnvt spce nvt temp 300 300 100
  fix_modify fxnvt temp T_spce
WARNING: Temperature for fix modify is not for group all (../fix_nh.cpp:1395)

  run   1000000
PPPM initialization ...
WARNING: Using 12-bit tables for long-range coulomb (../kspace.cpp:321)
  G vector (1/distance) = 0.284296
  grid = 40 36 24
  stencil order = 5
  estimated absolute RMS force accuracy = 0.0311878
  estimated relative force accuracy = 9.39212e-05
  using double precision FFTs
  3d grid and FFT values/proc = 6555 2880
Neighbor list info ...
  update every 1 steps, delay 10 steps, check yes
  max neighbors/atom: 2000, page size: 100000
  master list distance cutoff = 11
  ghost atom cutoff = 11
  binsize = 5.5, bins = 15 14 8
  1 neighbor lists, perpetual/occasional/extra = 1 0 0
  (1) pair lj/cut/coul/long, perpetual
      attributes: half, newton on
      pair build: half/bin/newton
      stencil: half/bin/3d/newton
      bin: standard
Per MPI rank memory allocation (min/avg/max) = 10.36 | 10.75 | 11.14 Mbytes
Step Temp E_pair E_mol TotEng Press 
       0    174.01248    18054.513            0    25931.982    32532.591 
 1000000    170.84908    -49107.24            0   -41372.977    1278.0526 
Loop time of 9553.58 on 16 procs for 1000000 steps with 19582 atoms

Performance: 9.044 ns/day, 2.654 hours/ns, 104.673 timesteps/s
99.4% CPU use with 16 MPI tasks x no OpenMP threads

MPI task timing breakdown:
Section |  min time  |  avg time  |  max time  |%varavg| %total
---------------------------------------------------------------
Pair    | 5599.1     | 6267.2     | 6780       | 463.4 | 65.60
Bond    | 0.21263    | 0.28576    | 0.40938    |   8.9 |  0.00
Kspace  | 1696.1     | 2199.9     | 2864.1     | 771.4 | 23.03
Neigh   | 478.68     | 481.65     | 483.25     |   6.8 |  5.04
Comm    | 228.39     | 247.87     | 275.52     |  90.1 |  2.59
Output  | 0.011333   | 0.012591   | 0.016417   |   1.1 |  0.00
Modify  | 316.16     | 328.73     | 343.4      |  48.8 |  3.44
Other   |            | 27.96      |            |       |  0.29

Nlocal:    1223.88 ave 1245 max 1200 min
Histogram: 2 0 2 3 1 0 1 3 2 2
Nghost:    7390.81 ave 7426 max 7369 min
Histogram: 3 2 3 2 2 0 0 2 0 2
Neighs:    302786 ave 324911 max 282744 min
Histogram: 2 0 2 2 2 4 2 0 1 1

Total # of neighbors = 4844569
Ave neighs/atom = 247.399
Ave special neighs/atom = 1.34634
Neighbor list builds = 52311
Dangerous builds = 30
  write_restart ${Wo}.restart
  write_restart 0.1553.restart
PPPM initialization ...
WARNING: Using 12-bit tables for long-range coulomb (../kspace.cpp:321)
  G vector (1/distance) = 0.284296
  grid = 40 36 24
  stencil order = 5
  estimated absolute RMS force accuracy = 0.0311878
  estimated relative force accuracy = 9.39212e-05
  using double precision FFTs
  3d grid and FFT values/proc = 6555 2880
 #--------------------E+F -----------------------
  timestep 1

  fix 1 spce gravity $F vector 1 0 0       #在x方向加速度为====0.0001
  fix 1 spce gravity 0.0005 vector 1 0 0       
  fix kick spce efield  0.0  $E 0.0        #在Y方向上加上电场==0.1
  fix kick spce efield  0.0  0.08 0.0        

  run   1000000
PPPM initialization ...
WARNING: Using 12-bit tables for long-range coulomb (../kspace.cpp:321)
  G vector (1/distance) = 0.284296
  grid = 40 36 24
  stencil order = 5
  estimated absolute RMS force accuracy = 0.0311878
  estimated relative force accuracy = 9.39212e-05
  using double precision FFTs
  3d grid and FFT values/proc = 6555 2880
Per MPI rank memory allocation (min/avg/max) = 10.75 | 10.89 | 11.15 Mbytes
Step Temp E_pair E_mol TotEng Press 
 1000000    170.84908    -49107.24            0   -41372.977    1278.3872 
 2000000    182.74899   -48813.768            0   -40540.802    1411.0117 
Loop time of 9570.12 on 16 procs for 1000000 steps with 19582 atoms

Performance: 9.028 ns/day, 2.658 hours/ns, 104.492 timesteps/s
99.4% CPU use with 16 MPI tasks x no OpenMP threads

MPI task timing breakdown:
Section |  min time  |  avg time  |  max time  |%varavg| %total
---------------------------------------------------------------
Pair    | 5614.6     | 6313.6     | 6760.9     | 461.4 | 65.97
Bond    | 0.20699    | 0.27211    | 0.39374    |   8.3 |  0.00
Kspace  | 1702       | 2142.8     | 2835       | 782.1 | 22.39
Neigh   | 484.75     | 487.7      | 489.4      |   6.8 |  5.10
Comm    | 225.76     | 249.99     | 276.59     |  90.0 |  2.61
Output  | 0.011343   | 0.012577   | 0.016413   |   1.0 |  0.00
Modify  | 336.59     | 348.43     | 364.12     |  49.6 |  3.64
Other   |            | 27.36      |            |       |  0.29

Nlocal:    1223.88 ave 1262 max 1200 min
Histogram: 3 0 4 4 0 1 2 1 0 1
Nghost:    7415.06 ave 7466 max 7373 min
Histogram: 3 1 2 0 2 4 1 0 1 2
Neighs:    303081 ave 328188 max 280110 min
Histogram: 2 1 1 5 1 1 0 1 2 2

Total # of neighbors = 4849290
Ave neighs/atom = 247.64
Ave special neighs/atom = 1.34634
Neighbor list builds = 52639
Dangerous builds = 0
  write_restart $a.${E}.restart
  write_restart 4.${E}.restart
  write_restart 4.0.08.restart
PPPM initialization ...
WARNING: Using 12-bit tables for long-range coulomb (../kspace.cpp:321)
  G vector (1/distance) = 0.284296
  grid = 40 36 24
  stencil order = 5
  estimated absolute RMS force accuracy = 0.0311878
  estimated relative force accuracy = 9.39212e-05
  using double precision FFTs
  3d grid and FFT values/proc = 6555 2880
# ------------------- compute ------------------
  reset_timestep 0
  compute force spce group/group wall      #计算力：水和墙

  thermo		500                        #输出力
  thermo_style custom step temp c_force[1]
  thermo_modify 	temp T_spce
WARNING: Temperature for thermo pressure is not for group all (../thermo.cpp:489)


  compute c_O O chunk/atom bin/1d y lower 0.2 units box            #氧：密度+速度
  fix O O ave/chunk 1 1000000 1000000 c_O vx norm sample file Ovx.$a
  fix O O ave/chunk 1 1000000 1000000 c_O vx norm sample file Ovx.4


  compute c_H H chunk/atom bin/1d y lower 0.2 units box            #氢：密度+速度
  fix H H ave/chunk 1 1000000 1000000 c_H vx norm sample file Hvx.$a
  fix H H ave/chunk 1 1000000 1000000 c_H vx norm sample file Hvx.4


  run 1000000
PPPM initialization ...
WARNING: Using 12-bit tables for long-range coulomb (../kspace.cpp:321)
  G vector (1/distance) = 0.284296
  grid = 40 36 24
  stencil order = 5
  estimated absolute RMS force accuracy = 0.0311878
  estimated relative force accuracy = 9.39212e-05
  using double precision FFTs
  3d grid and FFT values/proc = 6555 2880
Neighbor list info ...
  update every 1 steps, delay 10 steps, check yes
  max neighbors/atom: 2000, page size: 100000
  master list distance cutoff = 11
  ghost atom cutoff = 11
  binsize = 5.5, bins = 15 14 8
  2 neighbor lists, perpetual/occasional/extra = 1 1 0
  (1) pair lj/cut/coul/long, perpetual
      attributes: half, newton on
      pair build: half/bin/newton
      stencil: half/bin/3d/newton
      bin: standard
  (2) compute group/group, occasional, copy from (1)
      attributes: half, newton on
      pair build: copy
      stencil: none
      bin: none
Per MPI rank memory allocation (min/avg/max) = 11.1 | 11.44 | 11.6 Mbytes
Step Temp c_force[1] 
       0    301.28752   -36.906944 
     500    304.74979   -51.108455 
    1000     303.4618   -39.660666 
    1500    298.68348   -52.657918 
    2000    300.06887   -54.050579 
    2500    295.51976   -30.181674 
    3000    294.53236   -55.073393 
    3500    296.80732   -48.894409 
    4000    298.77918   -26.373477 
    4500    301.76324   -13.909522 
    5000     301.6064   -35.475398 
    5500    298.16742   -41.319549 
    6000    301.38844   -29.679698 
    6500    298.67937    -55.88703 
    7000     302.5505   -35.004706 
    7500    304.37816   -35.327035 
    8000    300.75358   -22.569015 
    8500    302.35869   -34.763785 
    9000    303.16369   -26.153683 
    9500    299.83392   -34.544785 
   10000    298.73881   -47.869259 
   10500    299.94398   -7.9569086 
   11000    301.70631    -23.03573 
   11500    297.43333   -41.871034 
   12000    301.27858   -49.721132 
   12500    295.70965   -39.738852 
   13000    296.79529   -24.420777 
   13500    299.34405   -45.558158 
   14000    298.97291   -32.107645 
   14500    299.09893   -23.358525 
   15000    306.68852   -43.303892 
   15500    295.21538   -64.368493 
   16000    298.95953   -35.644538 
   16500    303.40159   -33.324631 
   17000    301.44307   -31.600006 
   17500    301.83288   -38.868107 
   18000    295.31123   -34.488144 
   18500    300.02424   -36.599547 
   19000    298.22948    -25.36624 
   19500    303.49893   -35.578863 
   20000    307.33155   -43.971633 
   20500     300.5986   -52.730491 
   21000    303.59829   -48.312144 
   21500     301.6914   -17.164689 
   22000    295.13675   -31.669885 
   22500    303.41876   -40.900698 
   23000    295.71081   -52.937492 
   23500    300.30898   -33.280258 
   24000    303.68184   -33.438899 
   24500    296.63208   -48.956534 
   25000    298.40311   -29.321986 
   25500    296.27015   -41.832597 
   26000    296.89084    -33.12035 
   26500    299.85574   -44.753232 
   27000    298.13031   -39.665371 
   27500    297.55431   -40.631609 
   28000    296.25749   -27.800437 
   28500    294.64395   -34.077864 
   29000    297.17874   -34.342548 
   29500    300.68014   -31.339995 
   30000    305.35827   -46.788928 
   30500     301.0239   -38.101119 
   31000    301.46534   -37.286518 
   31500    304.77663   -28.088074 
   32000    298.38334   -53.589524 
   32500    301.91365   -45.169241 
   33000    296.80728   -39.679247 
   33500    298.28153   -29.599718 
   34000    304.87148   -37.731343 
   34500     296.5431   -46.189607 
   35000    304.50568   -21.855911 
   35500    299.55169   -46.071054 
   36000    300.79382    -46.32707 
   36500     300.2439   -44.508751 
   37000    300.10723    -23.10058 
   37500    304.33302   -12.225449 
   38000    296.42338   -35.046276 
   38500    299.93187    -56.54495 
   39000    303.35017   -50.930056 
   39500    299.89806   -31.636654 
   40000    296.32473   -62.988312 
   40500    300.17546   -39.390611 
   41000    299.24369   -30.027896 
   41500    302.26004   -39.331216 
   42000    298.76072   -39.668103 
   42500    300.36903   -23.721202 
   43000    303.11456   -60.006551 
   43500    300.38047   -29.727105 
   44000    299.23813   -25.440109 
   44500     298.9837   -41.621616 
   45000    297.89959   -49.969483 
   45500    300.42621   -46.403797 
   46000     297.0371   -22.816489 
   46500    302.08351   -0.8358967 
   47000    295.73619   -46.494801 
   47500    303.80255   -38.095341 
   48000    301.88894   -32.723256 
   48500    297.91938   -33.965133 
   49000    296.32239   -30.743519 
   49500    297.88361   -49.119515 
   50000    299.93081   -21.415158 
   50500    297.71983   -28.835572 
   51000     298.8216   -34.339912 
   51500    299.94718    -47.05231 
   52000    299.76206   -53.744333 
   52500    304.18263   -24.256374 
   53000    298.35734   -45.251192 
   53500     302.4256   -14.180575 
   54000    301.27622   -63.686833 
   54500    297.07216   -48.242746 
   55000    298.09028   -31.635256 
   55500    302.06949   -24.621697 
   56000     299.2217   -47.945784 
   56500    301.87142    -36.63534 
   57000    304.71468    -47.77373 
   57500    305.52143   -49.256927 
   58000    304.00325   -41.075225 
   58500    304.69222   -33.059418 
   59000    296.29105   -46.569258 
   59500    301.27642   -50.009371 
   60000    305.56449    -41.47176 
   60500     297.7017   -27.494747 
   61000     302.9472   -34.523035 
   61500    303.44085   -34.918849 
   62000    302.56976   -47.997861 
   62500     304.1004   -57.970361 
   63000    297.91203   -43.402919 
   63500    302.31706   -33.765323 
   64000    298.31474   -32.798539 
   64500     302.6316   -36.308212 
   65000     301.8615   -43.898909 
   65500    301.49439   -52.338124 
   66000    303.44852   -39.900094 
   66500     298.8439   -29.171942 
   67000    299.46638   -44.633224 
   67500    301.52837   -62.186634 
   68000    298.25921   -29.550306 
   68500     303.3359   -30.023329 
   69000    303.10442   -25.243418 
   69500    296.53496   -50.515556 
   70000    300.46275   -50.625787 
   70500    301.66388   -39.907495 
   71000    296.67414   -33.043034 
   71500    298.62076     -55.5994 
   72000    303.08795   -53.411543 
   72500    301.59175   -31.840724 
   73000     298.3907    -33.13061 
   73500    293.91416   -11.819812 
   74000    306.08695   -32.028884 
   74500    303.92447   -61.785012 
   75000    298.56526    -43.01657 
   75500    297.28535   -58.821215 
   76000    297.89929   -32.426516 
   76500    301.79338    -55.35082 
   77000    305.92713   -45.004036 
   77500    302.16964   -39.191639 
   78000    297.93067   -47.727645 
   78500    297.45012   -39.928738 
   79000    299.54606    -32.94821 
   79500    297.48626   -32.523071 
   80000    301.58225    -42.77898 
   80500    299.41661   -48.948841 
   81000       298.01   -27.430771 
   81500     292.6744   -41.892677 
   82000    295.68686   -29.552176 
   82500    302.98424   -36.020737 
   83000    301.10025    -11.45932 
   83500    307.57283    -27.05342 
   84000    295.63037   -44.030308 
   84500    295.96936   -53.281857 
   85000    303.71521   -50.472509 
   85500     296.0837   -30.829161 
   86000    297.37045   -36.584833 
   86500    300.91966   -19.645822 
   87000    302.45352   -45.503182 
   87500    299.24678    -38.83242 
   88000    302.81953   -45.484267 
   88500    305.30786   -47.199134 
   89000    299.67836   -33.631835 
   89500    298.87665   -34.086804 
   90000    296.99866   -25.461959 
   90500    295.26255    -45.25403 
   91000    300.09637   -33.284024 
   91500    300.46721    -44.79778 
   92000    299.48378   -44.376481 
   92500    302.92666   -47.643797 
   93000    308.35641   -27.287834 
   93500    298.96401    -40.31439 
   94000    301.82005   -62.792031 
   94500    298.75959   -28.424256 
   95000    296.31414   -30.653676 
   95500    306.44674   -40.799228 
   96000    301.05778   -41.483762 
   96500    294.02105   -42.063076 
   97000    293.78898   -43.544208 
   97500    301.91864   -29.412351 
   98000    305.09493    -52.68524 
   98500    301.54635   -31.236646 
   99000    304.36641   -28.629046 
   99500    293.96097   -48.603067 
  100000    299.63441   -57.641444 
  100500    301.98478   -28.674583 
  101000    296.82525   -40.652792 
  101500    298.38877   -19.491576 
  102000    298.61692   -73.161449 
  102500    298.18577   -39.015594 
  103000    300.55885   -42.093851 
  103500    301.22283   -30.277187 
  104000    301.19826   -39.389787 
  104500    299.80226     -38.3967 
  105000    296.12296   -41.725115 
  105500    302.29829    -46.10234 
  106000    301.59747   -32.095058 
  106500    296.72642   -53.642283 
  107000    296.12741   -22.567076 
  107500    300.08772   -28.658616 
  108000    300.32981   -53.931902 
  108500    295.70585   -34.173142 
  109000    301.51694   -36.157738 
  109500    302.31437   -41.653568 
  110000    299.89612   -35.527717 
  110500    300.58716   -34.611774 
  111000    301.26583   -34.861768 
  111500     304.0209   -39.461695 
  112000    302.76912   -35.871198 
  112500    294.43879   -35.491835 
  113000    300.25391   -39.664356 
  113500    299.96964   -38.201584 
  114000    303.67242   -40.710548 
  114500     306.4057   -54.766271 
  115000     293.9296   -34.271261 
  115500    300.75815   -19.331342 
  116000    302.03136    -30.70431 
  116500    298.83867    -42.22276 
  117000    296.26708   -17.794358 
  117500    298.80772   -36.841088 
  118000    301.15438   -54.897605 
  118500    302.37532   -39.390158 
  119000    298.50848   -42.349619 
  119500    300.43627   -37.630358 
  120000    298.94198   -30.401139 
  120500    299.79696   -58.251024 
  121000     300.5293   -61.219416 
  121500    295.00823   -31.246005 
  122000    306.01642   -33.641971 
  122500    297.73765   -44.355897 
  123000    305.21892   -51.629629 
  123500     300.3878   -61.622809 
  124000    301.65886   -30.157956 
  124500    295.95516   -29.103843 
  125000    298.42809   -31.907536 
  125500    303.73811   -25.789377 
  126000     303.6464   -51.585804 
  126500    301.10095   -47.310366 
  127000    299.75341   -23.132145 
  127500    297.24724   -43.736684 
  128000     302.2761   -57.503476 
  128500    301.27674   -44.067327 
  129000    295.98205   -23.096853 
  129500    300.96608   -38.656686 
  130000    299.14418   -46.917691 
  130500    295.29247   -51.598256 
  131000    304.12283   -40.827158 
  131500    305.89321   -23.186134 
  132000    300.58552   -41.061708 
  132500    300.30676   -13.781324 
  133000    303.28123   -31.237197 
  133500    299.62172    -43.56506 
  134000    294.61184   -38.563492 
  134500     298.3239   -45.207793 
  135000    299.65638   -34.210066 
  135500    303.54417   -17.358209 
  136000    293.03335   -37.680451 
  136500    295.63073   -60.228459 
  137000    306.09411   -12.909424 
  137500    300.00267   -29.540394 
  138000    299.96375    -27.14741 
  138500    296.50732   -25.866572 
  139000    303.10255   -50.746098 
  139500    301.95574    -51.41687 
  140000    297.32704   -56.139504 
  140500    299.66135   -10.808591 
  141000    301.83379   -46.345922 
  141500    303.99394    -58.11105 
  142000    298.17312   -58.334849 
  142500    301.54815     -35.1233 
  143000    302.89225   -21.567197 
  143500    301.26233    -37.85534 
  144000    304.13996   -60.564369 
  144500    296.08788   -12.583054 
  145000      299.764    -38.08901 
  145500    299.47753   -33.829167 
  146000    303.04906   -44.468355 
  146500    307.03877   -54.107095 
  147000    300.32454   -36.787452 
  147500    299.38222   -44.479662 
  148000    301.05667   -60.128118 
  148500    301.41315    -49.63389 
  149000    296.44804   -29.744441 
  149500    296.88515    -42.57628 
  150000    304.63119    -35.27949 
  150500    299.40111    -19.27297 
  151000    297.28604   -53.780108 
  151500    297.92117   -33.361037 
  152000    300.45016   -77.952718 
  152500    297.41592   -29.960047 
  153000    297.76293   -38.853098 
  153500    293.92589   -40.832746 
  154000    298.97908   -39.314727 
  154500    296.82787   -26.029993 
  155000    299.18082   -26.429951 
  155500    300.42523   -43.326617 
  156000    298.42211   -46.462369 
  156500    294.34267   -35.176359 
  157000    299.31912   -27.530583 
  157500    301.53462   -46.994383 
  158000     298.2937   -31.934888 
  158500    295.73686   -35.651666 
  159000     301.0027   -22.598567 
  159500    300.83645   -58.570453 
  160000    300.24141   -46.581293 
  160500    305.24419   -23.298684 
  161000    305.37648   -42.260633 
  161500    293.86578   -33.711911 
  162000     298.9214   -29.384422 
  162500    303.92206   -36.155213 
  163000    300.50157   -15.641787 
  163500    302.68996   -67.371108 
  164000    299.58643   -53.363371 
  164500    304.31488   -6.1288613 
  165000    299.71675   -31.163038 
  165500    303.13992   -30.668506 
  166000    297.67234   -45.977337 
  166500    297.26089   -38.680942 
  167000    297.11892   -36.017707 
  167500     304.0275   -54.703112 
  168000    301.11583   -13.057893 
  168500    300.18533   -45.027747 
  169000    296.96558   -39.340885 
  169500    298.40702   -43.934904 
  170000    302.83383   -37.001476 
  170500    298.36724   -25.302817 
  171000     300.7369   -37.884328 
  171500      296.864   -28.972932 
  172000    297.99355   -21.000824 
  172500    301.85457   -56.820681 
  173000    301.33086   -35.225991 
  173500    298.46357   -59.872882 
  174000    297.05481   -39.815949 
  174500    297.92272   -57.207225 
  175000    301.80331   -38.777971 
  175500    299.25064   -42.187047 
  176000    298.63365   -31.166602 
  176500    297.76831   -25.205279 
  177000    299.44619   -30.884964 
  177500    296.76951    -30.92704 
  178000    298.25671   -33.817606 
  178500    299.32834   -23.452884 
  179000    300.80613   -52.969606 
  179500    297.63601   -47.223205 
  180000    298.35547   -34.343792 
  180500     292.7139   -56.000469 
  181000    301.20841   -34.080245 
  181500    301.67951    -44.83124 
  182000    303.22867   -24.817191 
  182500    303.05704   -49.100285 
  183000    301.77069   -28.972196 
  183500    303.76501   -17.893319 
  184000    298.26519    -32.92364 
  184500    295.59036   -26.808476 
  185000    298.84126   -60.533661 
  185500    309.46543    -34.58885 
  186000    300.44549    -40.47842 
  186500    304.60737   -46.410592 
  187000    297.18216   -21.319511 
  187500     304.4076   -10.651753 
  188000    298.82601   -32.365404 
  188500     299.9911   -69.663239 
  189000    297.57073   -40.636046 
  189500    302.41217   -33.791155 
  190000    305.66376   -49.793812 
  190500    296.21965   -54.476893 
  191000     302.9861   -58.540018 
  191500    298.40731   -30.426092 
  192000    298.40057    -38.83894 
  192500    297.17402   -45.846398 
  193000    299.16717   -39.920943 
  193500    299.11159   -28.990102 
  194000    300.78944   -44.486523 
  194500    295.86889   -40.453721 
  195000    297.11327   -63.932174 
  195500     296.2787   -50.419334 
  196000    297.57165   -36.023661 
  196500    298.52392   -47.982056 
  197000    302.05586   -28.842351 
  197500    296.27842   -51.801259 
  198000     302.4904   -35.073978 
  198500    300.50955   -37.418571 
  199000    297.39495   -48.952424 
  199500    304.77259   -33.694601 
  200000    296.76999   -26.971358 
  200500    292.84559    -31.80331 
  201000    298.20724   -19.523529 
  201500     297.4654   -44.499623 
  202000    301.21096   -15.857276 
  202500    306.00651   -35.296278 
  203000    302.21115   -32.144857 
  203500    299.99301   -52.776182 
  204000    299.36613   -18.612715 
  204500    297.32038   -50.071737 
  205000    302.04766     -18.4737 
  205500    301.34165    -12.15419 
  206000    302.50031   -64.293511 
  206500    297.87331   -32.099386 
  207000    301.16265   -40.831738 
  207500     300.1102   -24.975405 
  208000    304.61045   -40.804255 
  208500    304.00259   -58.346608 
  209000    303.12573   -44.793416 
  209500    299.18677   -19.875447 
  210000    298.27079   -26.419723 
  210500    302.41231   -33.261995 
  211000    296.72243   -33.827388 
  211500    298.84162   -56.724667 
  212000    300.46139   -48.163826 
  212500    299.64275   -38.580253 
  213000    297.11418   -40.512011 
  213500    302.51974   -27.977959 
  214000    302.91906   -27.060732 
  214500    297.31877   -32.486367 
  215000     298.1796   -50.249738 
  215500    296.68615   -46.677736 
  216000    303.43884   -59.826161 
  216500    299.42889   -35.893403 
  217000    298.30474   -39.257044 
  217500    300.83397   -45.460899 
  218000    301.93203    -48.01695 
  218500    303.94287   -51.624564 
  219000    299.73986   -71.892022 
  219500    299.28983    -29.99779 
  220000    296.13815   -20.414662 
  220500    297.41803   -39.009889 
  221000    303.75538   -47.504465 
  221500    298.91956   -48.523454 
  222000    300.39114   -52.267953 
  222500    297.18192   -26.092186 
  223000    295.70233   -47.325227 
  223500    298.99141   -34.523244 
  224000    303.74116   -36.024357 
  224500    301.35202   -46.361531 
  225000    299.71239   -42.173108 
  225500    300.29773   -56.790105 
  226000    300.22495   -44.230879 
  226500    304.67025   -60.674178 
  227000    300.21251   -37.125664 
  227500    298.47685   -47.712514 
  228000    298.39722    -30.84341 
  228500    303.69886   -21.104618 
  229000    300.38759   -40.567444 
  229500    300.99475   -43.994011 
  230000    302.24203    -70.55607 
  230500    298.86879   -52.006576 
  231000    300.36908   -22.091989 
  231500    304.54146   -40.717264 
  232000    296.01209   -38.813426 
  232500    303.14294   -22.479665 
  233000    299.39822    -46.82028 
  233500    304.36915   -45.543243 
  234000    300.28963   -47.635877 
  234500    297.04198   -51.111389 
  235000    305.95279   -36.151694 
  235500    302.58009   -35.330423 
  236000    302.36407   -31.378813 
  236500    303.63939   -35.443702 
  237000    301.51404   -43.650545 
  237500     302.6781   -56.037412 
  238000    298.69677    -30.59826 
  238500    300.28238    -44.24102 
  239000    297.91192   -47.525594 
  239500    301.07959   -43.075276 
  240000     295.5876    6.0055675 
  240500    296.38096   -66.239191 
  241000    295.58191   -39.544695 
  241500    299.65581   -26.044727 
  242000    298.98965   -19.965179 
  242500    294.66651   -49.634576 
  243000    296.49239   -26.346482 
  243500     300.1582   -39.343266 
  244000    296.87384   -33.729623 
  244500     298.1085   -44.739777 
  245000    296.38257   -46.517609 
  245500    295.56423    -24.38279 
  246000    298.65097   -26.744239 
  246500    301.88281   -40.924506 
  247000    298.54013   -49.858616 
  247500    298.32006   -13.049621 
  248000    302.60902   -40.427237 
  248500    295.32921   -47.368317 
  249000     295.4102   -45.557878 
  249500    305.31245   -42.037388 
  250000      297.604   -35.521473 
  250500    300.35101   -10.806765 
  251000    300.53467   -43.982234 
  251500    300.52471   -50.247391 
  252000    305.02898   -42.391996 
  252500    301.19967   -50.870696 
  253000    300.51519   -33.138953 
  253500    299.60907   -45.367443 
  254000    299.00679   -39.558872 
  254500    299.72766   -55.954529 
  255000    300.29902   -41.908843 
  255500    302.95428   -52.937943 
  256000    300.67543   -47.631523 
  256500    300.16373   -28.253023 
  257000    297.92826   -37.131598 
  257500    309.95291   -35.255309 
  258000    299.23775   -53.700287 
  258500    306.49103   -28.115187 
  259000    297.34993   -52.103433 
  259500    298.33754   -59.234484 
  260000    295.59979   -32.550898 
  260500    300.23211   -40.437628 
  261000     305.5997   -26.024637 
  261500    298.41965   -48.469636 
  262000    296.09534   -32.798174 
  262500    296.06676   -40.769306 
  263000    301.14113   -25.468829 
  263500    307.45083   -27.873057 
  264000    298.06841   -11.833383 
  264500    296.34718   -48.043534 
  265000    298.93703   -46.251457 
  265500      305.458   -51.742581 
  266000    303.29985   -31.330302 
  266500    301.08297   -16.408029 
  267000    302.34353   -21.727527 
  267500    298.19431   -36.383526 
  268000    303.06555   -34.800245 
  268500    305.50438   -37.581345 
  269000     297.0467    -55.31064 
  269500    298.23582    -33.79137 
  270000    299.69573   -45.443893 
  270500    302.14075   -26.885515 
  271000     303.2505   -57.970183 
  271500    298.88604   -44.690999 
  272000    304.71481   -16.959667 
  272500    296.32259   -69.031917 
  273000    298.90225   -45.935559 
  273500    299.76879   -38.528606 
  274000    302.38421   -41.197142 
  274500    296.82462   -46.010265 
  275000    303.06545   -28.490539 
  275500    301.55888   -36.842983 
  276000    301.77877   -34.904184 
  276500    299.59368   -41.199849 
  277000    298.26421   -38.503904 
  277500    299.72605   -45.851605 
  278000    300.47358   -34.431959 
  278500    300.33282   -50.478475 
  279000    300.48533   -27.326317 
  279500     301.8526   -43.836379 
  280000     301.9799   -40.220468 
  280500     296.4149   -56.563372 
  281000    301.62143   -35.922726 
  281500    299.84545   -33.253956 
  282000     297.7264   -51.944877 
  282500    296.20285   -23.024045 
  283000    297.66495   -42.607721 
  283500    302.05602    -62.97952 
  284000     298.4311   -48.064775 
  284500    295.62285   -17.631572 
  285000    304.23236    -48.62552 
  285500    297.59275   -32.247605 
  286000    296.70166   -32.553138 
  286500    301.76291   -46.074266 
  287000    300.37646    -57.41591 
  287500    302.63146   -35.582722 
  288000    304.22315   -40.070914 
  288500    298.38229   -25.509128 
  289000    297.18644   -43.168748 
  289500    302.56301   -37.423035 
  290000    298.30949   -34.575958 
  290500    297.81086   -64.039065 
  291000    299.00443   -42.549594 
  291500    297.08337   -55.901227 
  292000    295.18523    -68.12276 
  292500    300.03676   -54.972584 
  293000    302.36929   -35.320096 
  293500    298.51091    -23.83413 
  294000    302.23128   -22.098466 
  294500    293.93449   -43.328993 
  295000    295.22829   -26.731666 
  295500    300.37251   -49.475067 
  296000    296.42723   -41.091506 
  296500    293.95855   -41.867647 
  297000    307.17081   -53.421251 
  297500    303.57458   -49.501818 
  298000    298.25873   -33.583678 
  298500    303.02981   -21.839911 
  299000    297.72994   -39.264615 
  299500    300.95485   -48.593369 
  300000    298.31125   -20.864516 
  300500    296.98657   -25.779113 
  301000    302.49669   -23.139983 
  301500    299.10037   -19.284806 
  302000    302.51665   -39.978747 
  302500    302.10982   -24.871997 
  303000    299.13652   -47.439234 
  303500    298.86795   -36.793514 
  304000    300.89122   -15.549797 
  304500    292.84568   -36.414683 
  305000    297.68417   -57.259913 
  305500    301.57661   -45.850836 
  306000    299.57637   -29.712716 
  306500    297.33323   -12.170516 
  307000    300.96834   -32.572061 
  307500    303.47565   -50.446263 
  308000    293.55864   -39.785644 
  308500    301.53669   -53.984173 
  309000    301.96527   -62.335278 
  309500    296.01561   -76.399576 
  310000    297.35599   -8.6784352 
  310500    295.93668   -35.401171 
  311000    298.12039   -32.644826 
  311500    295.31251   -37.844605 
  312000    300.01267   -45.400611 
  312500    297.11547   -46.733255 
  313000    303.76856   -30.468122 
  313500    300.03867   -42.639212 
  314000     303.1409   -27.594603 
  314500    294.18645   -43.383786 
  315000    297.64558   -17.046895 
  315500    296.59773   -44.525438 
  316000    305.14314   -63.994509 
  316500    298.80452   -37.460935 
  317000    296.38575   -55.052899 
  317500    300.43048   -52.583534 
  318000    299.71527   -38.365192 
  318500    296.64084   -20.275263 
  319000    306.05823   -44.732396 
  319500    295.10212   -19.889187 
  320000    302.37501   -52.672623 
  320500    300.74161   -50.793713 
  321000    299.34564   -56.056727 
  321500    294.01366   -27.985997 
  322000    301.74786   -55.085648 
  322500    296.81339   -45.530026 
  323000    297.70802   -37.614101 
  323500    299.69678   -66.914784 
  324000    299.60371   -48.189413 
  324500    303.56483   -36.932282 
  325000      299.475   -36.588576 
  325500    300.00516   -31.474948 
  326000     298.4088   -22.243798 
  326500    302.73375    -38.35471 
  327000    299.23487   -50.513449 
  327500     300.6776   -49.836226 
  328000    299.45935   -37.862226 
  328500    293.84448   -39.446238 
  329000    296.52007   -37.097445 
  329500     304.8283   -40.760821 
  330000    300.06327   -49.157477 
  330500    301.11254   -37.821961 
  331000    300.60958   -43.080625 
  331500    304.67303   -39.687575 
  332000    298.36963   -39.744872 
  332500    299.79775   -38.540378 
  333000    298.42761   -52.593585 
  333500    297.99892   -32.537014 
  334000    297.09335   -30.335757 
  334500    298.80122   -51.768731 
  335000    299.43894   -61.497953 
  335500    296.58979   -34.549397 
  336000    299.77565   -37.731423 
  336500    301.73887   -51.947178 
  337000    298.64622    -46.93644 
  337500    298.65411   -35.062048 
  338000    301.26734   -39.675422 
  338500     300.5289   -37.108549 
  339000    301.44401   -29.157716 
  339500    297.78517   -60.876419 
  340000    297.68393   -41.786539 
  340500     305.3469   -23.963963 
  341000    300.95037   -26.062379 
  341500    300.33275   -37.051578 
  342000      304.511   -36.750906 
  342500    298.54618   -65.233315 
  343000    301.84712   -46.595515 
  343500    300.00971    -43.44741 
  344000    302.91944    -13.10597 
  344500    299.99678   -22.771703 
  345000    302.24602    -57.47573 
  345500    299.51866   -55.691156 
  346000    302.72853    -30.92881 
  346500    295.69384   -29.142116 
  347000    299.79706   -44.050836 
  347500    300.52774   -55.300752 
  348000    302.56573   -52.187153 
  348500    297.24746   -47.012454 
  349000    301.45796   -25.179922 
  349500    308.84484   -38.148613 
  350000    305.16902    -42.11951 
  350500    292.17588   -36.774968 
  351000    304.82342   -69.182703 
  351500    297.33368   -24.215773 
  352000    299.73704   -46.221834 
  352500    298.49992   -32.457309 
  353000    294.74885   -36.209645 
  353500    298.09731   -44.921878 
  354000    301.74869   -38.371613 
  354500    299.89357   -43.511348 
  355000    297.11452   -30.659076 
  355500    301.99208    -8.814061 
  356000    302.55743   -35.843373 
  356500    299.72917   -50.324724 
  357000    302.53919   -56.441021 
  357500    297.08319   -33.241881 
  358000    297.26742   -26.054287 
  358500    299.19772   -54.793843 
  359000    304.19772   -57.352053 
  359500    295.31596   -46.409282 
  360000    305.73976   -20.023323 
  360500    301.26435   -55.951645 
  361000    303.91005   -36.736299 
  361500    300.26577   -21.072728 
  362000    297.28825   -37.681731 
  362500    296.73671   -39.165495 
  363000    295.84929   -38.182772 
  363500    306.81427   -38.210426 
  364000    306.24129   -44.822916 
  364500     303.5018   -41.875223 
  365000    301.19889   -53.880816 
  365500    304.36948   -19.918813 
  366000    299.98762   -38.580212 
  366500    296.72367   -37.670584 
  367000    305.34124   -47.138107 
  367500    301.70842    -28.24426 
  368000    301.57904   -43.333524 
  368500    300.86903   -67.612303 
  369000    298.82321   -42.324006 
  369500    304.31096   -34.374169 
  370000    304.43231   -20.370361 
  370500    294.85573   -34.523635 
  371000    303.50977    -45.33835 
  371500    299.50416   -51.082218 
  372000    298.99437   -43.750068 
  372500    298.59999   -42.446397 
  373000    302.85028   -40.379029 
  373500    301.48049    -48.67904 
  374000     303.2021   -37.217026 
  374500    297.52452   -53.546287 
  375000    304.01908   -53.490572 
  375500    296.10989    -13.22821 
  376000    297.22019   -47.392008 
  376500    297.96984   -32.901684 
  377000    297.48347   -47.600976 
  377500    304.92787   -31.232113 
  378000     299.7939   -36.340327 
  378500    306.13804   -40.306497 
  379000    303.46406   -47.225443 
  379500    302.75599   -30.274299 
  380000    298.24525   -38.822122 
  380500    298.46954   -33.941959 
  381000    301.37539   -37.167253 
  381500    297.28076   -64.812789 
  382000    294.71047    -34.72673 
  382500    297.56503   -40.772649 
  383000    302.36889   -23.467363 
  383500    301.74422   -30.655023 
  384000    303.19315   -43.375302 
  384500    304.19556      -58.295 
  385000    298.76665   -38.105014 
  385500    301.45209   -32.728338 
  386000    299.95264    -23.24789 
  386500    304.99465   -55.238611 
  387000    300.69464   -57.658054 
  387500    300.55714   -58.164111 
  388000    298.04091   -44.712745 
  388500    300.89058   -65.306188 
  389000    301.36895   -28.246297 
  389500    297.66084   -43.485421 
  390000    301.92268   -24.668837 
  390500    308.82544   -65.177626 
  391000    300.67212   -52.481688 
  391500    295.18388   -47.112421 
  392000    299.05715   -39.241225 
  392500    298.29888   -27.309661 
  393000    300.79535   -29.147992 
  393500    295.95667   -30.504129 
  394000    301.26062   -31.092629 
  394500    293.09997   -40.570293 
  395000    300.49939   -31.406503 
  395500    303.09808   -36.993946 
  396000    303.55643   -48.193963 
  396500    301.35526   -31.487203 
  397000    303.15057   -35.554101 
  397500    295.14233   -40.775814 
  398000    298.14148   -27.984346 
  398500    300.51398   -34.956703 
  399000     298.5578   -28.455676 
  399500    304.43546   -53.936848 
  400000    304.85881   -50.142111 
  400500    298.31549   -39.414349 
  401000    303.74931   -53.442774 
  401500    299.65939   -50.447731 
  402000    300.80361   -35.199682 
  402500    301.02737   -43.150318 
  403000    303.47913    -31.35425 
  403500    297.63353   -45.221642 
  404000    299.32406   -35.245949 
  404500    299.29799   -47.787949 
  405000     301.3349   -48.410662 
  405500      299.875   -41.310908 
  406000       301.57   -23.487554 
  406500    300.56495   -35.043374 
  407000    301.08174   -43.616481 
  407500    300.66383    -12.00769 
  408000    300.62778   -44.855324 
  408500    297.38237   -58.987736 
  409000    296.88246   -24.030981 
  409500    299.55614   -44.520109 
  410000     302.4418   -53.171589 
  410500    300.52311   -33.224483 
  411000    306.45635   -56.583161 
  411500    299.29787    -24.46056 
  412000    296.10038   -66.043485 
  412500    307.00533    -34.36881 
  413000    301.08159   -56.753249 
  413500    295.82265   -44.642942 
  414000    301.51268   -52.718608 
  414500     298.4316   -55.618874 
  415000    299.75077   -63.896063 
  415500    302.02851   -14.404229 
  416000    298.38212   -51.692074 
  416500     305.8977   -48.337884 
  417000    298.02909    -39.00959 
  417500    295.58869   -42.459775 
  418000    299.79316   -71.680017 
  418500    297.21546   -53.768831 
  419000    295.04943    -8.730352 
  419500    300.72226   -46.314375 
  420000    296.09216   -38.772226 
  420500     301.6464   -42.677293 
  421000     300.9927   -36.465872 
  421500    299.58425   -44.531198 
  422000    297.03851   -49.376793 
  422500    293.17295   -42.244158 
  423000    297.11943    -44.62312 
  423500    297.25554    -44.22115 
  424000    293.47783   -41.901442 
  424500    296.31345   -37.087042 
  425000    296.98098   -36.718884 
  425500    302.10331   -20.680483 
  426000    299.09708   -34.665613 
  426500    302.05474   -57.982281 
  427000    299.04592   -39.628522 
  427500    305.78483   -48.456022 
  428000    300.45603   -37.123663 
  428500     295.6304   -51.143428 
  429000     302.5429   -14.180412 
  429500    302.10372   -55.746653 
  430000    306.43574   -42.037447 
  430500    305.44457   -15.557732 
  431000     300.7572   -51.192442 
  431500    301.18877   -32.346756 
  432000    294.39126   -51.238245 
  432500    304.13324   -61.455883 
  433000    297.95733   -33.288365 
  433500     302.7202   -16.906076 
  434000    302.87878   -47.451198 
  434500    302.48398   -50.347354 
  435000    300.39739   -52.149827 
  435500    309.41468   -23.432127 
  436000    301.20183   -24.070887 
  436500    304.08657   -29.207769 
  437000    301.30774     -44.4596 
  437500    301.29274   -46.119119 
  438000    304.96815   -44.702068 
  438500    297.77093   -31.333535 
  439000    302.84556   -39.232439 
  439500    299.14731    -42.73903 
  440000     300.1585   -44.164602 
  440500    300.84144   -34.623307 
  441000    302.66741   -44.512176 
  441500    301.86661   -42.276744 
  442000    299.26114   -31.774435 
  442500    298.83754   -36.558143 
  443000    302.04251   -44.684611 
  443500    295.07087   -30.597992 
  444000    303.50137   -31.135006 
  444500    300.54619   -20.279572 
  445000     300.5787    -62.63145 
  445500    301.94424    -38.53656 
  446000    301.36791   -50.002995 
  446500    302.58222   -34.494801 
  447000    298.09822   -46.364759 
  447500      304.582   -30.359307 
  448000    302.51053   -31.805798 
  448500      301.895   -27.080984 
  449000    293.92528   -32.905139 
  449500    301.13479   -31.119984 
  450000    294.76884   -52.556265 
  450500    295.61881   -44.803409 
  451000    298.33989   -41.017968 
  451500    300.13958   -15.228922 
  452000    303.12345   -30.317175 
  452500    300.78676   -50.395167 
  453000    300.90624   -42.964215 
  453500     300.6422   -48.053995 
  454000    299.13738   -23.659911 
  454500    298.69189   -46.920993 
  455000    305.96002   -21.440096 
  455500    303.63275   -39.029155 
  456000    299.95897   -34.793773 
  456500    298.77771   -37.624428 
  457000    289.23897   -56.106978 
  457500      295.996    -30.91738 
  458000    302.30783   -36.151704 
  458500    298.52231   -32.948691 
  459000    305.10307   -26.759576 
  459500    299.21105   -32.815467 
  460000    300.74048   -46.257285 
  460500    303.76496   -53.245639 
  461000    299.47149   -47.330057 
  461500     296.5985   -47.059466 
  462000    297.52181   -38.236854 
  462500    298.74151   -46.915366 
  463000    306.02323   -34.398816 
  463500    299.79096   -40.642048 
  464000    300.68239   -25.937424 
  464500    307.38382   -32.965102 
  465000    292.09124   -44.406085 
  465500    296.72287   -67.215174 
  466000    303.51771   -59.546756 
  466500    301.94011   -55.682019 
  467000     301.6538   -16.140427 
  467500    299.51143   -39.778864 
  468000    296.18016   -25.687663 
  468500    298.96025   -56.330578 
  469000    304.19173    -53.19462 
  469500     300.1887   -55.837694 
  470000    298.42895    -18.18394 
  470500    295.94421   -33.337241 
  471000    304.93798   -34.991866 
  471500    298.21109   -34.283724 
  472000    299.63295   -48.916759 
  472500    303.10742   -41.542606 
  473000    303.62534   -37.362967 
  473500    298.59269   -64.513258 
  474000    296.14442   -42.764427 
  474500    299.73716   -44.747826 
  475000    301.61657   -34.314281 
  475500    297.14043   -45.618834 
  476000    298.94754   -27.119512 
  476500    297.57369   -44.775037 
  477000    302.25185   -31.351592 
  477500    298.07701    -43.72179 
  478000     304.3781   -49.232775 
  478500    304.28937   -48.764188 
  479000    295.27534   -45.898847 
  479500    302.88116   -39.508992 
  480000    303.10002   -39.316931 
  480500    299.53305   -35.678057 
  481000    301.58442   -39.373487 
  481500    296.14131   -13.577311 
  482000    306.27571   -53.076672 
  482500    298.35426   -20.837656 
  483000    301.10852   -38.188876 
  483500    296.94942   -52.914111 
  484000    298.28882   -29.462766 
  484500    302.61899   -21.388254 
  485000    299.14969    -55.45844 
  485500    295.87978   -47.504046 
  486000    297.96604   -28.093423 
  486500    300.12098   -39.351674 
  487000    301.48977   -41.203897 
  487500    305.50867   -25.776504 
  488000    302.32349   -62.635059 
  488500    299.02503    -37.73829 
  489000    298.22308   -60.587828 
  489500    302.74632   -33.926056 
  490000    299.52774   -40.166461 
  490500    304.82233   -39.148484 
  491000    298.16046   -25.067816 
  491500    301.61273   -19.681211 
  492000     298.6789   -42.796915 
  492500    300.60567    -58.90132 
  493000    302.95805   -40.331252 
  493500    300.03704   -29.502319 
  494000    300.94997   -35.281849 
  494500    299.26132   -53.768321 
  495000    297.42962   -38.567199 
  495500    295.91326    -28.72431 
  496000      296.855   -35.495308 
  496500    300.42828   -44.179017 
  497000    302.16806   -51.520596 
  497500    293.46125   -68.212194 
  498000    295.44445   -28.883201 
  498500     305.9271   -29.556755 
  499000    300.23913   -31.402198 
  499500    299.68717   -35.045321 
  500000    298.63519   -52.873791 
  500500    300.83333    -17.66066 
  501000    300.13196    -27.38592 
  501500    294.46595   -49.865371 
  502000    297.65724   -43.605919 
  502500     302.4227   -26.999832 
  503000    302.53564   -35.042922 
  503500      299.657   -43.215259 
  504000    297.91022   -50.587986 
  504500    297.46897   -41.706497 
  505000    304.08804   -19.705985 
  505500    295.37138   -26.016488 
  506000    300.87838   -63.533994 
  506500    296.19966   -44.116477 
  507000     303.8228   -45.599342 
  507500    295.90981   -34.811446 
  508000    296.76825   -46.175592 
  508500    307.99188   -55.921874 
  509000    300.62487   -29.506595 
  509500    302.79406   -39.939909 
  510000    298.57171   -27.144872 
  510500    302.25101   -45.668647 
  511000    308.23806   -27.230345 
  511500    300.15109   -38.487778 
  512000    300.04607   -45.647868 
  512500    301.96748   -32.056618 
  513000    300.88772   -43.838904 
  513500    303.68746    -39.66973 
  514000    307.31951    -3.589881 
  514500    304.55318   -58.296316 
  515000     303.2883   -44.433506 
  515500    298.91514   -41.019285 
  516000    298.28992   -38.292243 
  516500    291.66682   -22.207102 
  517000    293.80913   -27.365702 
  517500    299.60097   -41.387198 
  518000    298.89409   -35.323745 
  518500    304.87426   -41.253921 
  519000    297.25556   -47.011221 
  519500    297.16792   -57.465467 
  520000    301.51555   -32.682535 
  520500    302.37731   -35.722289 
  521000    303.68246   -42.007833 
  521500    292.48525   -32.003842 
  522000    300.91489   -47.090775 
  522500    296.77721   -24.305538 
  523000     303.7415   -58.732328 
  523500    301.37536   -35.022923 
  524000    301.15255   -44.992792 
  524500    297.93027   -44.767174 
  525000    302.77375   -24.467824 
  525500    301.69203   -34.384551 
  526000    297.75045   -23.187243 
  526500    298.52942   -25.365595 
  527000    297.70739   -53.227478 
  527500    296.21951   -39.115887 
  528000    295.51284   -29.967166 
  528500    298.76119   -43.034082 
  529000    297.67297   -27.024718 
  529500    299.72418   -20.394599 
  530000      299.698   -37.008829 
  530500    304.25011    -37.35264 
  531000    303.72041    -46.09866 
  531500    297.33016   -31.627985 
  532000    299.92654   -28.289121 
  532500    305.89258   -46.241159 
  533000    301.01264   -54.621831 
  533500    299.22309   -62.184936 
  534000    296.75829   -18.380257 
  534500    297.64964   -36.269489 
  535000    297.38828   -42.872092 
  535500    307.54658   -47.985476 
  536000    300.73602   -41.948811 
  536500    303.78956   -43.970319 
  537000    298.41665   -54.721088 
  537500    298.44126   -27.699645 
  538000    298.90027   -41.543061 
  538500    302.97811   -44.659099 
  539000    293.76272   -31.886144 
  539500    304.44177   -31.163304 
  540000     302.3921    -30.22202 
  540500    298.47833   -38.664585 
  541000    299.15659   -27.877907 
  541500    295.08138   -42.460932 
  542000    300.52601   -21.346779 
  542500     293.8006   -41.954912 
  543000    298.61841   -44.255966 
  543500    300.25066   -37.612759 
  544000    301.50951   -23.344243 
  544500    303.45632   -31.652766 
  545000    298.11789   -27.343152 
  545500    300.34891   -32.526069 
  546000    302.03417   -25.393417 
  546500    296.76584   -50.327368 
  547000    298.86073   -46.768678 
  547500    299.73749   -39.788992 
  548000    295.66274    -52.93871 
  548500    297.76087   -46.365814 
  549000    299.57138   -37.429491 
  549500    302.19438   -35.202859 
  550000    301.56219   -36.401613 
  550500    302.53904   -33.740434 
  551000    305.32515   -56.057857 
  551500    297.86977   -29.805484 
  552000    296.18641   -58.699441 
  552500    302.72948   -42.294129 
  553000    300.46293   -42.698471 
  553500    297.35079   -57.440245 
  554000    307.45433   -26.980338 
  554500    304.74235   -29.690732 
  555000     302.8766   -19.995062 
  555500    301.60912   -8.6877999 
  556000    304.25648   -41.485768 
  556500    290.97159   -39.842336 
  557000    306.28676   -39.127146 
  557500    300.40682   -46.183536 
  558000    294.93031   -35.188138 
  558500    299.43685   -36.164834 
  559000    301.89985   -60.365248 
  559500     298.2953   -35.679037 
  560000    303.04998   -55.078817 
  560500    299.90533   -52.514641 
  561000    298.46634   -38.021125 
  561500    298.67381   -38.109165 
  562000    299.88477   -39.276175 
  562500    300.81575   -64.101148 
  563000    300.50843   -59.863082 
  563500     301.2097   -78.086861 
  564000    302.99545   -35.181573 
  564500    301.29373    -21.24779 
  565000    302.51896   -43.231314 
  565500    295.90896   -54.288109 
  566000    299.74884   -42.432502 
  566500    298.67782   -30.735584 
  567000     301.9494   -37.223191 
  567500    303.89696   -52.641967 
  568000    298.24147   -40.782228 
  568500    301.52148   -34.094394 
  569000    299.22968   -13.125541 
  569500    299.61107   -50.265746 
  570000    305.61791   -45.358319 
  570500    307.22632   -33.319326 
  571000     301.9225   -42.868873 
  571500    301.29592   -15.176702 
  572000    300.38852   -35.074346 
  572500    300.89794    -49.03262 
  573000    302.27764   -18.348811 
  573500    298.49042   -33.689797 
  574000    296.60689   -32.986077 
  574500    296.67288   -40.331266 
  575000    300.92364   -40.884003 
  575500     303.1783   -25.418357 
  576000    301.16975   -46.064555 
  576500     297.5211   -45.922101 
  577000    298.87893   -60.694156 
  577500     296.0328   -36.412597 
  578000    304.04192   -46.952071 
  578500    308.25205   -51.916135 
  579000    299.86444   -33.611383 
  579500    301.65054   -44.693263 
  580000    298.99865   -28.223122 
  580500     304.1437   -41.319957 
  581000    299.51934   -20.755208 
  581500    299.75865   -7.1925772 
  582000     302.2442   -30.859205 
  582500    303.19866   -23.065253 
  583000    301.19788   -31.746841 
  583500     306.1137   -55.377032 
  584000    294.29471   -41.351752 
  584500    302.76365   -58.172386 
  585000    296.44033   -27.527887 
  585500    305.47546   -34.873888 
  586000     297.7881   -45.428044 
  586500    301.68623   -20.525117 
  587000    300.87629   -38.251984 
  587500    295.71895   -39.383743 
  588000    302.83075    -41.58205 
  588500    296.33231   -69.267444 
  589000    302.04033   -75.094272 
  589500    302.53231   -36.054439 
  590000    295.43991   -49.054642 
  590500    304.47706   -33.211768 
  591000    306.43386   -29.047828 
  591500    302.30213   -38.154378 
  592000    300.03675   -28.290742 
  592500    301.67101    -33.16187 
  593000    298.08827   -48.531356 
  593500    305.48285   -27.016206 
  594000    304.19481   -57.544326 
  594500    300.47146   -34.451535 
  595000    297.98336   -34.010925 
  595500     302.2255   -21.913947 
  596000    298.53687   -32.310825 
  596500    306.16844   -44.400578 
  597000    295.94381    -16.51863 
  597500    295.55781   -48.174169 
  598000    303.92536   -44.584969 
  598500    299.29435   -65.246539 
  599000    298.80858   -46.388892 
  599500    304.95458   -22.110868 
  600000    302.66498   -28.867368 
  600500    300.95068   -27.400519 
  601000    301.20418   -41.150907 
  601500    302.27763   -40.542508 
  602000    301.15299   -52.618489 
  602500    303.35763   -64.386691 
  603000    299.90798   -36.060856 
  603500    295.03851    -41.60464 
  604000    297.97791   -32.594927 
  604500    302.95843   -36.307504 
  605000    303.65744     -20.8848 
  605500    297.05813   -52.717091 
  606000    294.91828   -61.254485 
  606500    302.33308   -33.113397 
  607000    296.13203   -25.675839 
  607500    300.68186   -36.398815 
  608000     299.3796   -71.311062 
  608500    303.49249    -45.91436 
  609000    302.74075   -36.435484 
  609500    303.05625   -16.244979 
  610000    295.54737    -40.22778 
  610500    300.62168   -21.704153 
  611000    303.95138   -37.208906 
  611500    297.27374   -30.222147 
  612000    300.01616   -46.164114 
  612500     295.6943   -52.962592 
  613000     300.3795   -24.819247 
  613500    296.44109   -50.162586 
  614000    296.64162   -29.717127 
  614500    297.92197   -51.193726 
  615000    298.67794   -14.104212 
  615500    302.33971   -40.956052 
  616000    297.64801   -47.934183 
  616500    302.10027   -50.840769 
  617000      297.356   -53.117992 
  617500     299.9122   -32.302387 
  618000    303.75416     -38.8372 
  618500      298.557   -32.544745 
  619000    302.30156   -47.111611 
  619500    302.92617   -26.516702 
  620000    304.52635   -38.759718 
  620500    302.67273    -35.08273 
  621000    298.22254   -65.214665 
  621500    299.60881   -35.473106 
  622000    300.67976   -21.844747 
  622500    301.96324   -42.633906 
  623000    300.24347   -42.335178 
  623500     302.1071   -16.510101 
  624000    299.09584   -57.257564 
  624500    298.00117    -49.23998 
  625000    296.02482   -37.950095 
  625500     308.4406    -54.12227 
  626000    301.12202   -45.530965 
  626500    305.61163   -45.791783 
  627000    302.69378   -20.399604 
  627500    305.29769    -54.01278 
  628000    296.99978   -40.682651 
  628500    299.85302   -52.868942 
  629000    296.35231   -23.161589 
  629500    301.22941   -42.491077 
  630000    300.26151   -32.971326 
  630500    299.76862   -53.816151 
  631000    297.82589   -34.402986 
  631500    300.01782    -31.08302 
  632000    302.62568    -26.09921 
  632500    297.87315   -17.269818 
  633000    301.47538   -33.292187 
  633500    300.65758   -65.565776 
  634000    302.01092   -36.571095 
  634500    299.18187   -29.188082 
  635000    297.75741   -41.403833 
  635500    297.40781   -58.438037 
  636000    300.25877   -56.557796 
  636500      301.532    -55.41212 
  637000    298.26223   -34.307375 
  637500    293.35585   -30.642845 
  638000    304.60458    -43.94444 
  638500    298.45874   -26.644924 
  639000    299.63887   -22.353494 
  639500    293.91624   -34.851642 
  640000    298.43397   -59.657864 
  640500    297.61122   -41.933673 
  641000    301.76313   -40.797307 
  641500    301.11432   -38.574618 
  642000    298.29431   -70.301546 
  642500     296.7069   -39.144156 
  643000     304.3058    -44.15983 
  643500    305.13786   -30.169637 
  644000    304.02787   -26.152494 
  644500    304.66397   -79.852521 
  645000    299.20138   -26.101364 
  645500    298.58754   -40.176739 
  646000     303.5259   -39.775731 
  646500    294.66849   -45.093573 
  647000    301.53969   -33.957849 
  647500      295.797   -38.965221 
  648000    300.29826   -35.556059 
  648500    301.99119   -17.715749 
  649000    302.95017   -43.086364 
  649500    301.47807   -45.353968 
  650000    300.28886   -51.625841 
  650500    297.54868   -53.108933 
  651000    299.28723   -30.664039 
  651500    302.62661   -31.559775 
  652000    298.44892   -34.401468 
  652500    295.06379      -33.036 
  653000     304.0169   -55.291758 
  653500    303.71812   -23.659886 
  654000    299.28663   -51.361047 
  654500     297.1868   -41.369092 
  655000     302.5204   -25.526023 
  655500     299.4605    -50.97689 
  656000    303.23187   -60.849952 
  656500     304.8404   -30.615113 
  657000    300.70574   -45.554243 
  657500    296.67568   -24.837825 
  658000     298.4564   -40.841658 
  658500     301.9637   -38.794518 
  659000    305.74344   -31.207889 
  659500    300.75032   -27.039559 
  660000    300.56499   -16.464232 
  660500    295.17915   -59.460187 
  661000    295.86113   -55.804147 
  661500    303.80459   -43.814382 
  662000    301.39038   -27.969978 
  662500    298.94025   -29.549755 
  663000     304.2166   -49.268414 
  663500    297.81797   -53.497108 
  664000     297.6473   -29.682792 
  664500    299.41258   -53.674643 
  665000    299.30784   -18.685103 
  665500    297.52869   -50.567355 
  666000    302.47695   -58.833662 
  666500     302.1322   -53.049504 
  667000    297.37731   -41.341954 
  667500    303.23239   -28.052722 
  668000    301.17274   -58.813513 
  668500    298.05281   -40.271643 
  669000    299.16241   -49.660377 
  669500    307.55607   -52.150324 
  670000    299.39428   -27.989367 
  670500    299.96429   -41.853569 
  671000    300.20251    -48.31152 
  671500     304.4157   -26.209079 
  672000     299.0805   -42.301373 
  672500    297.33973   -28.076136 
  673000    293.18162   -32.375967 
  673500    298.53417   -33.400514 
  674000    302.31271   -58.503434 
  674500    300.55513    -35.58455 
  675000    299.63291   -42.413128 
  675500    300.93452   -39.397096 
  676000    300.30674   -22.930269 
  676500    302.16179   -23.623153 
  677000    306.87622   -48.287644 
  677500    301.66935   -54.281194 
  678000    297.64347   -26.369707 
  678500    304.34477   -28.272498 
  679000    300.22463   -43.221542 
  679500    300.20544   -29.387113 
  680000    298.89421   -54.263022 
  680500    296.19946   -50.000574 
  681000    301.44543   -26.588689 
  681500    299.31974   -47.026797 
  682000    303.05506   -43.891668 
  682500    300.69097     -36.4478 
  683000     295.3708   -45.552613 
  683500    297.63944    -44.68306 
  684000    303.46553   -38.194155 
  684500    295.07332   -42.973133 
  685000    301.30198   -27.266341 
  685500    300.16879   -22.943249 
  686000    296.93387   -45.287592 
  686500    301.68217   -26.824949 
  687000    296.06065   -52.749353 
  687500    304.80703   -13.733483 
  688000    301.37725   -32.111725 
  688500    304.31894   -39.574249 
  689000    302.21411   -39.186191 
  689500    301.10613   -24.398403 
  690000    303.77651   -50.819845 
  690500    301.53062   -40.168404 
  691000    298.29301   -44.730027 
  691500      298.329   -41.862468 
  692000      299.897   -25.144178 
  692500    296.52979    -31.21232 
  693000    293.82117   -39.022555 
  693500     297.1429   -40.024682 
  694000     298.9699   -42.593817 
  694500    295.90531    -58.91867 
  695000    301.37208   -38.578813 
  695500     302.1168   -26.052837 
  696000     298.4898   -47.442655 
  696500    298.39029   -27.368711 
  697000    297.65925   -35.386083 
  697500    298.00499   -47.221792 
  698000    302.33733   -45.427436 
  698500    297.01757   -26.144936 
  699000    297.54225   -44.932576 
  699500    304.12739   -45.777839 
  700000    303.10138   -49.049255 
  700500    300.05988   -40.704423 
  701000    304.85356    -36.00688 
  701500    303.07724   -48.420089 
  702000    301.28134   -49.669174 
  702500    297.88316   -53.822436 
  703000    302.65309    -53.49204 
  703500    299.68209   -31.490713 
  704000     295.0847   -30.808688 
  704500    302.23919   -40.799083 
  705000    300.21076   -55.377227 
  705500    299.34238   -27.732765 
  706000    301.21936    -43.06479 
  706500    296.81618   -29.504179 
  707000    298.83335    -52.98171 
  707500    302.34692   -46.864093 
  708000    301.06421   -39.121497 
  708500    297.13857   -63.557157 
  709000    299.80645   -36.345532 
  709500    301.55503   -23.401215 
  710000    295.93061   -22.074394 
  710500    301.47457   -36.404349 
  711000    303.39546   -30.674437 
  711500    293.84155   -28.605609 
  712000    295.97824   -21.527308 
  712500    299.75719   -21.870084 
  713000    302.17282   -45.117662 
  713500    297.65113   -47.298693 
  714000    307.36373    -36.24416 
  714500    292.79524   -24.894388 
  715000     302.4341    -37.81244 
  715500    295.91854   -47.402458 
  716000    295.67205   -39.667434 
  716500    298.57704   -49.466283 
  717000    303.60301    2.1604378 
  717500    304.16963   -38.633331 
  718000    303.14361   -38.826449 
  718500     295.3538   -21.520904 
  719000    299.78844   -55.978432 
  719500    298.24486   -57.024539 
  720000    297.99844   -35.556253 
  720500    302.09121   -45.803459 
  721000     308.2453   -44.837182 
  721500    297.45457   -44.222075 
  722000    298.61579   -26.747627 
  722500    298.93932   -20.259882 
  723000    298.29864   -38.372649 
  723500    303.95101   -32.249771 
  724000    304.48487   -45.750341 
  724500    299.57854    -38.81754 
  725000    305.00764   -32.826413 
  725500    293.20309   -38.746452 
  726000    307.27125   -60.455335 
  726500    300.17677    -21.45237 
  727000    294.33473   -29.987204 
  727500    303.30198   -51.873735 
  728000    301.71846   -43.464543 
  728500    297.13466   -33.020891 
  729000    296.26496   -37.454331 
  729500    298.02115   -44.915537 
  730000    294.93014   -20.789314 
  730500    303.17674   -22.129312 
  731000    295.37426   -36.404856 
  731500    299.33072   -39.090303 
  732000    297.34643   -40.821666 
  732500    301.90916   -39.826338 
  733000    302.30715   -30.596481 
  733500    304.56925   -61.286737 
  734000    297.98235    -24.20601 
  734500    297.76219   -24.114606 
  735000    299.05923   -49.825714 
  735500     298.6607   -53.463856 
  736000    299.82609   -38.369872 
  736500    303.06141   -24.353042 
  737000    298.94383   -36.903224 
  737500    295.34282   -40.491785 
  738000    302.39886    -38.42254 
  738500    301.78014   -52.322687 
  739000    298.72752   -30.402448 
  739500    300.23411   -28.935284 
  740000     304.7872    -40.49182 
  740500    296.74442   -47.570753 
  741000     299.6017   -29.440094 
  741500    302.57483    -40.37995 
  742000    301.41943    -44.34073 
  742500    299.64007   -32.801789 
  743000    298.31843   -16.872679 
  743500     298.5303   -19.517147 
  744000    298.83429   -39.808495 
  744500    297.19905   -43.921402 
  745000     296.7964   -61.596202 
  745500    296.53668   -26.481921 
  746000    299.90621   -47.683587 
  746500    294.70536   -55.934126 
  747000    297.31087   -45.614639 
  747500    303.46245   -45.787311 
  748000    296.44212   -33.547331 
  748500      301.813   -38.440646 
  749000    302.08837   -61.618054 
  749500    297.99333   -41.762991 
  750000    297.36958   -39.121889 
  750500    297.44287   -34.543238 
  751000    299.02376   -40.322043 
  751500    306.29557   -55.198298 
  752000    298.86031   -36.062887 
  752500    299.55448   -21.831265 
  753000    298.35835   -50.190014 
  753500    303.23653   -33.567599 
  754000    301.97466   -27.897973 
  754500    297.45337    -35.27155 
  755000    299.05934   -24.398426 
  755500    296.95924   -29.724604 
  756000    296.43103   -36.634988 
  756500    299.95279   -42.298201 
  757000     302.0369   -33.480265 
  757500    301.06377   -35.745327 
  758000    298.21578   -68.724164 
  758500    298.97632   -59.419291 
  759000    294.45719   -43.274019 
  759500    300.34683   -7.8257422 
  760000    306.53257   -35.320071 
  760500    305.50307    -38.96487 
  761000    302.94858   -47.984233 
  761500    301.61494   -31.418802 
  762000    304.25917   -21.983276 
  762500    299.57728   -32.028185 
  763000    302.68977   -36.227618 
  763500    303.19306   -29.797193 
  764000    304.89018   -24.779467 
  764500    301.88705   -9.6592446 
  765000    302.37207   -47.601851 
  765500    300.13178   -17.066997 
  766000    297.97811   -31.073371 
  766500    303.75633   -35.433749 
  767000    302.78896   -45.441973 
  767500     308.3087   -50.228662 
  768000    298.88536   -36.453371 
  768500    300.29058   -19.579273 
  769000    301.51957   -43.534863 
  769500    303.38499   -54.147944 
  770000    302.07351   -42.702645 
  770500    299.18806   -24.658501 
  771000    296.95233   -20.407966 
  771500     295.8329   -33.235466 
  772000    303.45721   -38.132422 
  772500    299.10926   -19.139727 
  773000    295.98376   -24.813981 
  773500    299.88651   -44.603537 
  774000    300.53479   -44.172815 
  774500    298.64282   -34.133461 
  775000    299.78021      -29.967 
  775500    295.42062   -43.515641 
  776000    301.15592   -34.693367 
  776500    304.45659   -53.711569 
  777000    298.88858   -34.910445 
  777500    306.89693   -30.970629 
  778000    299.39664   -45.686732 
  778500    300.38562   -26.769039 
  779000    300.93843   -17.997162 
  779500    302.52976   -40.970229 
  780000    300.23563   -37.472649 
  780500    300.87562   -18.722339 
  781000    302.35863    -46.27459 
  781500    295.15799    -47.72301 
  782000    305.88914   -69.615621 
  782500    302.31614   -51.189491 
  783000    301.46312   -36.036772 
  783500    297.37566    -51.79034 
  784000      295.524   -44.326219 
  784500    297.31762   -33.208682 
  785000    294.95559     -36.0096 
  785500    296.28692   -45.396005 
  786000    297.85029   -35.867239 
  786500    307.19993   -41.082966 
  787000    299.09086   -52.658758 
  787500    298.79922   -38.878334 
  788000    295.96756   -28.528626 
  788500    298.35844   -43.961687 
  789000    298.87907   -29.344565 
  789500    299.92058    -36.76569 
  790000    301.24228   -59.109202 
  790500    301.74456   -38.636389 
  791000    302.49352   -44.422272 
  791500    299.46955   -38.422249 
  792000    299.96891   -31.554048 
  792500    299.06442   -36.263876 
  793000    295.60391   -60.778276 
  793500     297.5272   -38.655409 
  794000    301.88273   -40.430087 
  794500    296.76772   -30.953764 
  795000    302.31998   -40.752929 
  795500     301.8642   -29.407732 
  796000    301.08025   -43.585097 
  796500    302.81561   -69.413601 
  797000    302.53314   -34.210846 
  797500    304.65811   -32.172541 
  798000    299.83438   -41.363905 
  798500    299.59919   -42.232187 
  799000    297.18546   -42.575103 
  799500    301.38141    -53.19259 
  800000    295.45374   -29.178887 
  800500    298.90113   -38.572087 
  801000    300.96696   -48.825166 
  801500    298.89948   -26.563008 
  802000     301.8444   -35.752045 
  802500    302.72879   -26.653768 
  803000    299.14587   -48.335134 
  803500    298.06644   -45.291786 
  804000    301.46001    -30.84328 
  804500    300.19738   -31.841467 
  805000    300.81994   -53.172009 
  805500    301.53085   -51.229892 
  806000    299.52587   -15.237318 
  806500    299.78599   -58.128903 
  807000    299.98131   -71.438633 
  807500    295.30824   -45.013097 
  808000    296.41634   -50.817965 
  808500    298.73718   -42.761773 
  809000    304.24424   -33.045579 
  809500    302.11298   -49.025372 
  810000    299.15917   -30.940643 
  810500    300.03673   -50.595065 
  811000    301.43438   -40.416658 
  811500     297.6047   -61.843912 
  812000    301.83605  0.014505414 
  812500    297.22442   -29.155807 
  813000    299.29205   -29.737766 
  813500    302.72943   -36.955216 
  814000    301.96388   -30.082962 
  814500    300.20913   -25.235383 
  815000    302.63837   -34.864348 
  815500    298.57673   -38.356251 
  816000    304.14011    -41.69293 
  816500    300.35322   -46.798247 
  817000    295.93616   -31.583306 
  817500    298.63932   -25.387591 
  818000    300.92081   -40.457157 
  818500     298.3343   -29.874765 
  819000    300.92258   -38.908485 
  819500    306.18733   -43.381739 
  820000    308.40479   -49.469372 
  820500    299.95885   -50.535206 
  821000    303.69798   -26.426426 
  821500    299.41951   -36.266194 
  822000    298.49879   -53.047224 
  822500    297.85428   -22.218054 
  823000    301.20014   -48.281314 
  823500    301.57563   -27.471071 
  824000    297.53907   -47.599839 
  824500    300.98136   -47.519244 
  825000    301.38673   -67.024855 
  825500    300.66308   -25.035096 
  826000    296.97191   -59.000484 
  826500    300.30242   -51.254152 
  827000     296.5953   -27.070643 
  827500    303.41833    -42.72556 
  828000    301.91509   -43.331386 
  828500    304.65183   -46.791739 
  829000    297.40936   -25.050268 
  829500     297.9962   -20.797752 
  830000    299.92627   -43.652126 
  830500    296.26766   -48.383181 
  831000    297.43067   -45.007135 
  831500    299.72659   -44.669384 
  832000    306.26074   -38.751595 
  832500    299.60256   -44.798791 
  833000    296.64259   -41.360902 
  833500    296.17385   -43.465964 
  834000    299.98527   -27.073549 
  834500    300.47282   -60.462771 
  835000    297.79762   -36.486268 
  835500    307.65098   -51.168854 
  836000    303.70454    -23.93421 
  836500    306.12087   -15.684538 
  837000    297.44784   -36.755351 
  837500    303.86797   -63.384887 
  838000    300.30382   -38.412809 
  838500     301.7829   -40.527002 
  839000    296.15224   -51.204914 
  839500     300.5362   -61.749859 
  840000    308.20886   -39.156185 
  840500    299.53006   -27.099841 
  841000    302.86044    -26.80926 
  841500    303.94564   -45.516608 
  842000    298.04376   -40.413823 
  842500    299.13655   -34.683629 
  843000    301.90628   -50.633218 
  843500    299.25768   -44.995523 
  844000    297.11135   -38.430664 
  844500    300.04398   -68.628643 
  845000    302.82298   -58.693758 
  845500    306.49781   -39.021537 
  846000     299.1157    -44.85175 
  846500    299.48783   -26.707931 
  847000    294.57012   -32.369668 
  847500    302.88617   -43.316876 
  848000    301.53921   -27.067904 
  848500    302.17574   -44.207786 
  849000    300.84806   -27.402512 
  849500    302.47197   -56.996389 
  850000    300.54999   -54.272831 
  850500    300.87146   -24.898579 
  851000    301.78781   -52.873149 
  851500    302.25173   -54.142962 
  852000    296.43451   -47.595943 
  852500    307.87661   -51.760142 
  853000    304.22766   -29.685123 
  853500    300.89485   -30.975576 
  854000    300.52976   -47.738425 
  854500    301.88093   -27.721194 
  855000    302.25381   -52.569941 
  855500     296.7245   -59.263929 
  856000    299.44339   -50.291409 
  856500    299.21666    -35.65903 
  857000    302.55555   -30.890425 
  857500    305.53978   -32.719108 
  858000    295.87756    -54.59124 
  858500    296.98582   -39.715441 
  859000    304.58929   -49.830481 
  859500    302.33083   -34.798078 
  860000     296.9632   -18.662337 
  860500     297.2704   -36.940132 
  861000    296.11433   -17.037517 
  861500    299.07505   -40.155676 
  862000    298.76073   -34.316794 
  862500    303.07154   -34.097729 
  863000     298.1089    -48.03113 
  863500    294.83812   -25.562598 
  864000    297.58867   -41.032591 
  864500    299.72231   -44.308463 
  865000    301.62239   -41.190915 
  865500    303.32827   -32.007834 
  866000    305.59922   -45.601213 
  866500    296.59234   -36.761656 
  867000    298.05974   -14.175028 
  867500    303.15942   -31.516476 
  868000    301.78971   -30.354894 
  868500    298.85302   -43.945886 
  869000    305.38072   -16.787299 
  869500    300.01302    -50.29844 
  870000    298.41987   -39.267163 
  870500    301.78036   -47.562252 
  871000     299.2063   -45.399029 
  871500    301.68779   -47.623934 
  872000    304.09369   -25.075621 
  872500    295.66159   -40.342264 
  873000    299.97392   -51.509384 
  873500    301.57152   -41.405527 
  874000    293.55188   -56.693225 
  874500    300.12141   -42.407622 
  875000    304.46813   -54.713869 
  875500    303.13074   -13.808377 
  876000    296.25543   -34.432504 
  876500    300.09586   -50.469521 
  877000    300.81017   -36.881386 
  877500     297.2037   -39.666885 
  878000    301.01614   -35.486527 
  878500    302.91801   -44.106937 
  879000    295.36101   -26.363572 
  879500    301.83377   -38.095169 
  880000    298.56218   -37.071809 
  880500    296.34743   -36.526501 
  881000    297.33954   -43.967623 
  881500    307.65622   -32.300538 
  882000     302.3437   -22.689216 
  882500    299.80291   -69.690637 
  883000    304.55199   -60.225318 
  883500    297.15868   -36.053628 
  884000    296.34486   -10.434039 
  884500     300.4193   -40.386796 
  885000    298.89877   -46.759754 
  885500    296.67937   -24.197429 
  886000    301.34755   -57.226766 
  886500    300.49809   -3.2385556 
  887000    298.24975   -38.374371 
  887500    298.61707   -37.487241 
  888000    299.55557   -39.281094 
  888500    300.65775   -25.386542 
  889000    298.51118   -33.659335 
  889500    303.32411   -49.140072 
  890000     301.0159   -56.842028 
  890500    299.85715   -61.507491 
  891000    305.51507   -28.155236 
  891500    298.62121   -36.757421 
  892000    302.37702   -34.605353 
  892500    302.89035   -48.147971 
  893000    300.19568   -28.049407 
  893500     300.0852   -32.102469 
  894000    302.40875   -48.735048 
  894500    300.86484   -50.753273 
  895000    302.68844   -34.580263 
  895500    303.15997   -11.668291 
  896000    304.02297   -47.615925 
  896500    298.54126   -42.737562 
  897000    298.78902   -54.435363 
  897500    296.52939   -44.716795 
  898000    302.64729    -21.96136 
  898500    300.75266   -52.052878 
  899000    302.36793   -15.432245 
  899500    301.98565   -46.453066 
  900000    301.81314   -41.887383 
  900500    292.05364   -39.518721 
  901000    294.60645   -54.517601 
  901500    300.04454   -61.039844 
  902000    296.01869   -36.857354 
  902500    293.40738   -21.617257 
  903000    302.29749   -49.140788 
  903500    300.04926   -49.461322 
  904000     309.2982   -17.848503 
  904500    305.21793   -42.669323 
  905000    298.46693   -34.850446 
  905500    296.17513   -40.863691 
  906000    299.17619   -29.125598 
  906500    299.44347   -32.464656 
  907000    299.55749   -55.128562 
  907500     300.9193   -30.482698 
  908000    302.48301   -32.729107 
  908500    303.43331   -33.634716 
  909000    298.29879   -32.027081 
  909500     296.7184   -48.767113 
  910000    296.59369    -23.94663 
  910500    300.46804   -14.941995 
  911000    298.58821   -67.676324 
  911500    295.47322   -35.507369 
  912000    300.07175   -61.626733 
  912500    299.71943   -32.893067 
  913000    299.37033   -24.327656 
  913500    298.36965   -48.008846 
  914000    303.25414    -27.19157 
  914500    300.11084   -43.209998 
  915000    299.75529   -41.564913 
  915500    299.50581   -37.930131 
  916000    299.46621   -17.710957 
  916500    301.37278   -48.023367 
  917000     294.7485   -55.470412 
  917500    298.76976    -35.22193 
  918000    303.25625   -39.902077 
  918500    302.00724   -25.529356 
  919000    300.13482   -43.110906 
  919500    299.78174   -47.847934 
  920000    303.93333   -67.314869 
  920500    295.85634   -37.720843 
  921000    299.58851   -40.415765 
  921500     302.4449    -36.19408 
  922000    303.78581   -35.575314 
  922500    305.92866   -35.905111 
  923000    296.16121   -31.650015 
  923500    298.46195   -39.190533 
  924000    300.78927   -48.651579 
  924500    303.06221   -30.230198 
  925000    297.15644   -31.977605 
  925500    300.45387   -58.057001 
  926000    291.01626   -35.091579 
  926500    302.31032   -43.100982 
  927000    298.83854   -33.793396 
  927500    302.91879   -20.988797 
  928000    303.72738   -59.570724 
  928500    296.59348   -45.343934 
  929000    302.21317   -50.398287 
  929500     302.4506   -73.852011 
  930000    295.32454   -34.644888 
  930500    297.37571   -45.717383 
  931000    301.33969   -52.745337 
  931500    303.34496   -43.867866 
  932000    304.21081   -35.140691 
  932500    300.67427    -8.347218 
  933000    299.17432   -41.150824 
  933500    302.47985   -23.805549 
  934000    301.94696   -56.333232 
  934500    306.82158   -26.040794 
  935000    302.34339   -65.947945 
  935500    300.42025   -52.098378 
  936000    301.74048   -15.586605 
  936500    302.45866   -31.134801 
  937000    297.39861   -67.135262 
  937500    297.50349   -42.002445 
  938000    299.45928   -23.653107 
  938500    299.28597   -38.040322 
  939000    297.17262    -20.73273 
  939500    300.07578   -30.793762 
  940000     302.3789   -22.321617 
  940500    297.40079   -64.796193 
  941000    303.45606   -38.362665 
  941500    299.48152    -39.39813 
  942000    302.51823    -47.40028 
  942500    305.40899   -33.622866 
  943000    302.20742   -15.949785 
  943500    301.73867   -44.924257 
  944000    295.82011   -42.383051 
  944500    303.21622    -20.66418 
  945000    296.55285    -56.23144 
  945500    300.69102   -53.679707 
  946000    302.69496   -54.842591 
  946500     300.9261    -38.79393 
  947000    301.04104   -38.184622 
  947500    306.07248   -41.651494 
  948000    299.33631   -57.681848 
  948500    302.30585   -46.488426 
  949000    298.07764   -34.398104 
  949500    302.07789   -44.763037 
  950000    299.21608   -55.471125 
  950500    300.24282   -42.443545 
  951000    300.90114   -50.962682 
  951500    296.96346   -57.713295 
  952000    301.43452   -70.750027 
  952500     299.3548   -23.369698 
  953000    301.31868   -38.500227 
  953500    295.74795   -47.569326 
  954000    296.91975   -47.158662 
  954500    305.96414    -51.91404 
  955000     297.3452   -32.235499 
  955500    299.54154   -51.376203 
  956000    300.16404   -37.315146 
  956500     301.1575   -60.468857 
  957000    298.40715   -59.923837 
  957500    305.64089   -21.331306 
  958000    297.10638   -48.145053 
  958500    297.21904   -37.782612 
  959000    302.07743    -57.65345 
  959500    297.27448   -49.991293 
  960000     299.1005   -46.834842 
  960500    298.23132   -46.464481 
  961000    297.84293   -53.347676 
  961500    304.14296    -38.01338 
  962000    303.50242   -37.810152 
  962500    294.73308   -53.371279 
  963000    304.93857   -47.374049 
  963500     294.9683   -17.486884 
  964000    301.08043   -13.296563 
  964500    301.74312   -33.028913 
  965000    299.85105   -31.880904 
  965500     297.2942   -28.824446 
  966000    300.80749   -42.979104 
  966500    296.64739   -47.157029 
  967000    297.98803   -43.779611 
  967500    299.45281   -45.662698 
  968000    300.07138   -44.047275 
  968500     304.5454   -41.643067 
  969000    301.14767   -49.938322 
  969500    290.90134   -55.741233 
  970000    301.90231   -50.305954 
  970500    297.96327   -45.925097 
  971000    302.36718   -42.365834 
  971500    297.74354   -20.755101 
  972000    301.43618   -44.173743 
  972500    305.58339   -34.884473 
  973000    299.96241    -31.89467 
  973500    300.14051   -47.912518 
  974000    300.86704   -29.077713 
  974500    299.07807   -58.562473 
  975000    305.42677   -50.136981 
  975500    300.75104   -25.890511 
  976000    299.10969   -42.082421 
  976500    301.34924   -40.823308 
  977000     301.9908   -20.949038 
  977500    302.47711   -28.622721 
  978000    305.45147   -32.456033 
  978500     299.7927   -30.605745 
  979000    298.00675    -35.99531 
  979500    297.99468   -20.016961 
  980000     303.7659   -45.699358 
  980500    300.40949   -52.906989 
  981000    297.74945   -31.139019 
  981500    301.14744   -34.010425 
  982000    302.94537   -31.666652 
  982500    301.05873   -69.328922 
  983000    301.03235   -32.218977 
  983500    300.03745    -24.85606 
  984000    298.44579   -48.440033 
  984500    301.92875   -32.603783 
  985000    297.72713   -42.504508 
  985500    297.95333   -19.433815 
  986000    299.34726     -32.7393 
  986500    301.21981   -38.572739 
  987000    304.31222   -28.385899 
  987500    295.41613   -39.030967 
  988000    301.04035   -34.386945 
  988500    305.95525   -12.427687 
  989000    298.44269    -47.32297 
  989500    304.09229   -59.020819 
  990000    300.17916   -48.558446 
  990500    300.11624   -52.874452 
  991000     297.0083   -30.124134 
  991500    305.26711   -53.059225 
  992000    301.05145   -55.875531 
  992500    296.23644    -42.77102 
  993000    298.23933   -52.753389 
  993500     304.2939   -68.717771 
  994000    299.23928   -28.703382 
  994500    297.79969   -21.457223 
  995000    302.34765    -35.40606 
  995500    293.46129   -41.054818 
  996000     295.2862   -36.296657 
  996500    301.87538   -57.417924 
  997000    297.47358   -46.076587 
  997500    303.52851   -8.7171336 
  998000    302.98439   -31.814552 
  998500    299.06037   -25.143785 
  999000    301.04652   -68.206818 
  999500    301.97985   -27.261275 
 1000000    300.01529   -39.791239 
Loop time of 9727.85 on 16 procs for 1000000 steps with 19582 atoms

Performance: 8.882 ns/day, 2.702 hours/ns, 102.798 timesteps/s
99.4% CPU use with 16 MPI tasks x no OpenMP threads

MPI task timing breakdown:
Section |  min time  |  avg time  |  max time  |%varavg| %total
---------------------------------------------------------------
Pair    | 5628.4     | 6314.5     | 6811.1     | 464.1 | 64.91
Bond    | 0.21136    | 0.27215    | 0.34644    |   6.7 |  0.00
Kspace  | 1687.7     | 2181.9     | 2863       | 782.3 | 22.43
Neigh   | 487.79     | 490.62     | 492.51     |   6.9 |  5.04
Comm    | 233.5      | 252.88     | 281.86     |  88.5 |  2.60
Output  | 3.0713     | 3.0862     | 3.2349     |   2.2 |  0.03
Modify  | 439.68     | 456.86     | 476.16     |  49.4 |  4.70
Other   |            | 27.75      |            |       |  0.29

Nlocal:    1223.88 ave 1252 max 1209 min
Histogram: 4 2 1 2 3 1 2 0 0 1
Nghost:    7392.62 ave 7418 max 7338 min
Histogram: 1 0 1 0 0 2 2 3 4 3
Neighs:    302728 ave 323775 max 286937 min
Histogram: 3 0 3 3 2 1 0 1 1 2

Total # of neighbors = 4843655
Ave neighs/atom = 247.352
Ave special neighs/atom = 1.34634
Neighbor list builds = 52646
Dangerous builds = 0
  write_restart  end.${E}.restart
  write_restart  end.0.08.restart
PPPM initialization ...
WARNING: Using 12-bit tables for long-range coulomb (../kspace.cpp:321)
  G vector (1/distance) = 0.284296
  grid = 40 36 24
  stencil order = 5
  estimated absolute RMS force accuracy = 0.0311878
  estimated relative force accuracy = 9.39212e-05
  using double precision FFTs
  3d grid and FFT values/proc = 6555 2880

  clear
  next a
  next E
  jump system.in
variable a loop 5
variable E index 0.02 0.04 0.06 0.08 0.1             #电场
variable Wo equal 0.1553
log $a.log
log 5.log
