# Supplementary material for: The influences of electric field intensity and driving force on the slip behaviour of water flow in a nanochannel
Source: PLoS One. 2021 Sep 22;16(9):e0257589. doi: 10.1371/journal.pone.0257589 (PMC8457446; doi:10.1371/journal.pone.0257589)
Supplement: S1 Data — (ZIP) [file pone.0257589.s001.zip › data/ALH2O-E-1/5.log]

variable T equal 300
variable F equal 0.0005           #加速度
# ----------------- Init Section -----------------

    units        real
    atom_style   full
    pair_style   lj/cut/coul/long 9.0
    bond_style   harmonic
    angle_style  harmonic
    kspace_style pppm 0.0001


# ----------------- Atom Definition Section -----------------

read_data system.data
  orthogonal box = (0 -16.2 0) to (81 56.2 40.5)
  4 by 2 by 2 MPI processor grid
  reading atoms ...
  19582 atoms
  scanning bonds ...
  2 = max bonds/atom
  scanning angles ...
  1 = max angles/atom
  reading bonds ...
  8788 bonds
  reading angles ...
  4394 angles
  2 = max # of 1-2 neighbors
  1 = max # of 1-3 neighbors
  1 = max # of 1-4 neighbors
  2 = max # of special neighbors
#read_restart 1.restart

#1是up Al
#2是down Al
#3是 O
#4是 H

# ----------------- Settings Section -----------------
    pair_coeff   1 1  0.0  0.0         #上Al Al
    pair_coeff   1 2  0.0  0.0         #上Al下Al
    pair_coeff   1 3  ${Wo}  3.166    #上Al O
    pair_coeff   1 3  0.1553  3.166    
    pair_coeff   1 4  0.0  0.0         #上Al H

    pair_coeff   2 2  0.0  0.0         #下Al Al
    pair_coeff   2 3  ${Wo}  3.166    #下Al O
    pair_coeff   2 3  0.1553  3.166    
    pair_coeff   2 4  0.0  0.0         #下Al H

    pair_coeff   3 3  ${Wo}  3.166    # O  O
    pair_coeff   3 3  0.1553  3.166    
    pair_coeff   3 4  0.0  0.0         # O  H

    pair_coeff   4 4  0.0  0.0         # H  H

	bond_coeff   1     600.0   1.0
    angle_coeff  1   75.0    109.47

    group upwall type 1
3200 atoms in group upwall
    group downwall type 2
3200 atoms in group downwall
    group O type 3
4394 atoms in group O
    group H type 4
8788 atoms in group H

	group wall union upwall downwall
6400 atoms in group wall
    group spce type  3  4
13182 atoms in group spce
    fix fShakeSPCE spce shake 0.0001 10 0 b 1 a 1
  0 = # of size 2 clusters
  0 = # of size 3 clusters
  0 = # of size 4 clusters
  4394 = # of frozen angles

# ----------------- Run Section -----------------

  timestep 1
  compute	     T_spce spce temp/partial 0 1 1
  velocity     spce create $T 372748 temp T_spce
  velocity     spce create 300 372748 temp T_spce
  dump 2 all atom 100000 $a.lammpstrj
  dump 2 all atom 100000 5.lammpstrj

  fix   fxnvt spce nvt temp $T $T 100
  fix   fxnvt spce nvt temp 300 $T 100
  fix   fxnvt spce nvt temp 300 300 100
  fix_modify fxnvt temp T_spce
WARNING: Temperature for fix modify is not for group all (../fix_nh.cpp:1395)

  run   1000000
PPPM initialization ...
WARNING: Using 12-bit tables for long-range coulomb (../kspace.cpp:321)
  G vector (1/distance) = 0.284296
  grid = 40 36 24
  stencil order = 5
  estimated absolute RMS force accuracy = 0.0311878
  estimated relative force accuracy = 9.39212e-05
  using double precision FFTs
  3d grid and FFT values/proc = 6555 2880
Neighbor list info ...
  update every 1 steps, delay 10 steps, check yes
  max neighbors/atom: 2000, page size: 100000
  master list distance cutoff = 11
  ghost atom cutoff = 11
  binsize = 5.5, bins = 15 14 8
  1 neighbor lists, perpetual/occasional/extra = 1 0 0
  (1) pair lj/cut/coul/long, perpetual
      attributes: half, newton on
      pair build: half/bin/newton
      stencil: half/bin/3d/newton
      bin: standard
Per MPI rank memory allocation (min/avg/max) = 10.36 | 10.75 | 11.14 Mbytes
Step Temp E_pair E_mol TotEng Press 
       0    174.01248    18054.513            0    25931.982    32532.591 
 1000000    170.84908    -49107.24            0   -41372.977    1278.0526 
Loop time of 9551.59 on 16 procs for 1000000 steps with 19582 atoms

Performance: 9.046 ns/day, 2.653 hours/ns, 104.695 timesteps/s
99.4% CPU use with 16 MPI tasks x no OpenMP threads

MPI task timing breakdown:
Section |  min time  |  avg time  |  max time  |%varavg| %total
---------------------------------------------------------------
Pair    | 5612.4     | 6270.3     | 6779.6     | 454.1 | 65.65
Bond    | 0.2136     | 0.28409    | 0.39334    |   9.8 |  0.00
Kspace  | 1691.1     | 2191.5     | 2847.3     | 758.4 | 22.94
Neigh   | 479.87     | 482.8      | 484.3      |   6.7 |  5.05
Comm    | 228.62     | 249.19     | 279.08     |  92.3 |  2.61
Output  | 0.011208   | 0.012464   | 0.016363   |   1.1 |  0.00
Modify  | 314.32     | 329.35     | 345.02     |  50.7 |  3.45
Other   |            | 28.06      |            |       |  0.29

Nlocal:    1223.88 ave 1245 max 1200 min
Histogram: 2 0 2 3 1 0 1 3 2 2
Nghost:    7390.81 ave 7426 max 7369 min
Histogram: 3 2 3 2 2 0 0 2 0 2
Neighs:    302786 ave 324911 max 282744 min
Histogram: 2 0 2 2 2 4 2 0 1 1

Total # of neighbors = 4844569
Ave neighs/atom = 247.399
Ave special neighs/atom = 1.34634
Neighbor list builds = 52311
Dangerous builds = 30
  write_restart ${Wo}.restart
  write_restart 0.1553.restart
PPPM initialization ...
WARNING: Using 12-bit tables for long-range coulomb (../kspace.cpp:321)
  G vector (1/distance) = 0.284296
  grid = 40 36 24
  stencil order = 5
  estimated absolute RMS force accuracy = 0.0311878
  estimated relative force accuracy = 9.39212e-05
  using double precision FFTs
  3d grid and FFT values/proc = 6555 2880
 #--------------------E+F -----------------------
  timestep 1

  fix 1 spce gravity $F vector 1 0 0       #在x方向加速度为====0.0001
  fix 1 spce gravity 0.0005 vector 1 0 0       
  fix kick spce efield  0.0  $E 0.0        #在Y方向上加上电场==0.1
  fix kick spce efield  0.0  0.1 0.0        

  run   1000000
PPPM initialization ...
WARNING: Using 12-bit tables for long-range coulomb (../kspace.cpp:321)
  G vector (1/distance) = 0.284296
  grid = 40 36 24
  stencil order = 5
  estimated absolute RMS force accuracy = 0.0311878
  estimated relative force accuracy = 9.39212e-05
  using double precision FFTs
  3d grid and FFT values/proc = 6555 2880
Per MPI rank memory allocation (min/avg/max) = 10.75 | 10.89 | 11.15 Mbytes
Step Temp E_pair E_mol TotEng Press 
 1000000    170.84908    -49107.24            0   -41372.977    1278.3872 
 2000000    182.77223   -48895.305            0   -40621.287    1667.6661 
Loop time of 9607.13 on 16 procs for 1000000 steps with 19582 atoms

Performance: 8.993 ns/day, 2.669 hours/ns, 104.089 timesteps/s
99.4% CPU use with 16 MPI tasks x no OpenMP threads

MPI task timing breakdown:
Section |  min time  |  avg time  |  max time  |%varavg| %total
---------------------------------------------------------------
Pair    | 5624.8     | 6321.3     | 6799.8     | 472.1 | 65.80
Bond    | 0.20561    | 0.27705    | 0.36278    |   9.7 |  0.00
Kspace  | 1695.3     | 2169.7     | 2864.1     | 799.9 | 22.58
Neigh   | 484.98     | 487.99     | 489.69     |   6.6 |  5.08
Comm    | 233.1      | 252.37     | 280.11     |  83.2 |  2.63
Output  | 0.01129    | 0.012544   | 0.016392   |   1.1 |  0.00
Modify  | 336.06     | 347.79     | 364.64     |  51.5 |  3.62
Other   |            | 27.62      |            |       |  0.29

Nlocal:    1223.88 ave 1254 max 1199 min
Histogram: 3 2 1 0 1 3 3 0 2 1
Nghost:    7405.25 ave 7438 max 7346 min
Histogram: 1 0 2 0 2 1 1 2 4 3
Neighs:    303032 ave 333895 max 277398 min
Histogram: 2 0 4 2 1 3 1 1 0 2

Total # of neighbors = 4848518
Ave neighs/atom = 247.601
Ave special neighs/atom = 1.34634
Neighbor list builds = 52618
Dangerous builds = 0
  write_restart $a.${E}.restart
  write_restart 5.${E}.restart
  write_restart 5.0.1.restart
PPPM initialization ...
WARNING: Using 12-bit tables for long-range coulomb (../kspace.cpp:321)
  G vector (1/distance) = 0.284296
  grid = 40 36 24
  stencil order = 5
  estimated absolute RMS force accuracy = 0.0311878
  estimated relative force accuracy = 9.39212e-05
  using double precision FFTs
  3d grid and FFT values/proc = 6555 2880
# ------------------- compute ------------------
  reset_timestep 0
  compute force spce group/group wall      #计算力：水和墙

  thermo		500                        #输出力
  thermo_style custom step temp c_force[1]
  thermo_modify 	temp T_spce
WARNING: Temperature for thermo pressure is not for group all (../thermo.cpp:489)


  compute c_O O chunk/atom bin/1d y lower 0.2 units box            #氧：密度+速度
  fix O O ave/chunk 1 1000000 1000000 c_O vx norm sample file Ovx.$a
  fix O O ave/chunk 1 1000000 1000000 c_O vx norm sample file Ovx.5


  compute c_H H chunk/atom bin/1d y lower 0.2 units box            #氢：密度+速度
  fix H H ave/chunk 1 1000000 1000000 c_H vx norm sample file Hvx.$a
  fix H H ave/chunk 1 1000000 1000000 c_H vx norm sample file Hvx.5


  run 1000000
PPPM initialization ...
WARNING: Using 12-bit tables for long-range coulomb (../kspace.cpp:321)
  G vector (1/distance) = 0.284296
  grid = 40 36 24
  stencil order = 5
  estimated absolute RMS force accuracy = 0.0311878
  estimated relative force accuracy = 9.39212e-05
  using double precision FFTs
  3d grid and FFT values/proc = 6555 2880
Neighbor list info ...
  update every 1 steps, delay 10 steps, check yes
  max neighbors/atom: 2000, page size: 100000
  master list distance cutoff = 11
  ghost atom cutoff = 11
  binsize = 5.5, bins = 15 14 8
  2 neighbor lists, perpetual/occasional/extra = 1 1 0
  (1) pair lj/cut/coul/long, perpetual
      attributes: half, newton on
      pair build: half/bin/newton
      stencil: half/bin/3d/newton
      bin: standard
  (2) compute group/group, occasional, copy from (1)
      attributes: half, newton on
      pair build: copy
      stencil: none
      bin: none
Per MPI rank memory allocation (min/avg/max) = 11.1 | 11.44 | 11.65 Mbytes
Step Temp c_force[1] 
       0    304.37161   -25.117907 
     500    301.18597   -23.845244 
    1000    302.27848   -54.751531 
    1500    300.36096   -39.918061 
    2000    301.36273   -44.862239 
    2500    301.11008   -42.634743 
    3000    300.07303   -52.715209 
    3500    304.77134   -29.018255 
    4000    303.04751   -33.142222 
    4500    298.76184   -6.0265857 
    5000    304.88126   -29.306529 
    5500    300.07103   -49.347605 
    6000    294.79244   -14.893339 
    6500    295.62053   -37.643336 
    7000    298.11945   -43.419689 
    7500     305.2484   -22.648914 
    8000    304.50007   -27.362467 
    8500    298.28554   -45.696682 
    9000    305.16642   -31.092283 
    9500    303.17136   -47.830624 
   10000    305.88204   -48.600992 
   10500    303.00878   -17.059634 
   11000    300.56679   -56.548632 
   11500    305.24105   -16.935323 
   12000    297.34841   -26.044198 
   12500    300.38648   -52.485638 
   13000    308.72084   -52.745199 
   13500    297.80661   -53.981229 
   14000    302.57033   -30.663914 
   14500    304.45509   -50.009423 
   15000    299.92139    -42.95146 
   15500    300.19624   -50.049992 
   16000    297.97694   -32.426575 
   16500    300.13396   -28.552761 
   17000    298.83699   -46.363193 
   17500     302.8269   -61.643195 
   18000     295.2668   -55.586269 
   18500    297.58054   -35.052952 
   19000    300.82799   -21.049262 
   19500    303.42296    -30.59924 
   20000    303.40271     -53.4098 
   20500    301.62992   -60.531629 
   21000    296.71729   -46.763033 
   21500    299.48902   -28.995461 
   22000    301.60313   -60.087775 
   22500    302.21273   -22.864039 
   23000    296.72636   -21.824277 
   23500    299.82924   -47.467261 
   24000    300.34839   -52.384717 
   24500    302.84357   -22.918947 
   25000    296.25391   -47.972959 
   25500    300.26412   -45.644573 
   26000    301.15773   -52.386541 
   26500     302.6266     -27.4972 
   27000    302.92276   -23.228583 
   27500    295.44043   -56.807405 
   28000    296.89995    -37.04095 
   28500    301.91879   -40.046999 
   29000    300.75956   -51.188913 
   29500    298.81625   -51.666482 
   30000    307.37901   -26.224512 
   30500    302.99346   -17.331443 
   31000    299.95899   -20.710115 
   31500    301.61075   -42.189687 
   32000    302.13796   -28.429821 
   32500    303.05963   -43.833825 
   33000    295.41908   -42.552132 
   33500    298.46322   -33.281452 
   34000    302.16259    -54.13002 
   34500    300.35257   -61.146553 
   35000    298.82781   -18.148149 
   35500    303.70039   -41.966919 
   36000    296.81099    -16.68237 
   36500    301.64005   -49.937275 
   37000    298.41524    -23.69613 
   37500    302.41854   -30.470743 
   38000    291.23309   -44.341815 
   38500    294.92705   -29.156128 
   39000    302.17738   -36.511751 
   39500    307.91252   -35.154763 
   40000    300.92633    -40.95029 
   40500    298.83053    -51.77798 
   41000    297.35872   -59.244452 
   41500    300.17381   -34.138868 
   42000    301.52288   -47.114221 
   42500    302.83231   -21.829736 
   43000    303.73968   -42.855622 
   43500    302.28303   -33.494734 
   44000    299.94213   -24.666223 
   44500    305.45663   -42.857896 
   45000    302.67132   -45.379997 
   45500    298.66233   -21.843605 
   46000    302.67884   -47.826372 
   46500    301.49218   -41.360686 
   47000     301.2113   -33.592617 
   47500    296.50117   -22.482471 
   48000     294.4693   -36.877771 
   48500    303.61659   -43.847524 
   49000    302.15401    -60.11475 
   49500    299.27377   -41.667785 
   50000    301.07468   -42.726199 
   50500    298.35605   -29.894916 
   51000    295.38581   -54.207291 
   51500    298.26548   -21.824192 
   52000    299.30149   -48.970082 
   52500    298.42703   -54.659564 
   53000    293.73897   -42.876802 
   53500    301.00299   -31.097312 
   54000      304.118   -24.178836 
   54500     305.0437   -41.337599 
   55000     301.3258   -28.165853 
   55500    293.66966   -39.052639 
   56000    300.47328   -18.031879 
   56500    298.95968   -38.660241 
   57000     301.6613   -40.192096 
   57500    299.81298   -45.046062 
   58000    302.52033   -47.172314 
   58500    298.53439   -37.687982 
   59000    299.48442   -53.044543 
   59500    296.97677   -31.718184 
   60000    294.69713   -44.250424 
   60500    299.88318   -52.632921 
   61000    302.00567   -32.705506 
   61500    294.13875   -36.801799 
   62000    297.34761    -58.45626 
   62500    300.01421    -42.22031 
   63000    298.44422   -16.918373 
   63500    305.03016   -35.283663 
   64000    300.25621   -48.901837 
   64500     298.5728    -61.22036 
   65000    298.18971    -28.48574 
   65500    300.57429   -50.716314 
   66000     297.1768    -45.03755 
   66500    294.54685   -15.388023 
   67000    304.26135    -34.36262 
   67500    302.27203   -32.811792 
   68000    305.09729   -59.330754 
   68500    300.95548   -37.407889 
   69000    304.13925   -60.751071 
   69500    300.19831   -42.790482 
   70000    298.36345   -41.743924 
   70500    302.53724   -40.246756 
   71000    306.64818   -51.602781 
   71500    301.96408   -48.779424 
   72000    301.25547   -56.721045 
   72500    297.15153    -54.11804 
   73000    297.51037   -54.150333 
   73500    299.08877   -36.804564 
   74000    300.35724   -34.750544 
   74500    297.04632   -41.436214 
   75000    301.43665   -24.569761 
   75500    295.72789   -35.834718 
   76000    293.66723    -51.32378 
   76500    295.18088   -36.627092 
   77000    302.82537   -38.089867 
   77500      303.994   -16.872318 
   78000    300.62723   -59.273202 
   78500    300.11835   -43.043147 
   79000    294.06114   -43.867239 
   79500    300.11054   -40.241889 
   80000    301.39872   -38.270144 
   80500    294.19776   -58.023069 
   81000    301.87485   -28.453209 
   81500    305.56116   -7.6931307 
   82000    298.79385    -27.59688 
   82500    305.34456   -33.567214 
   83000    301.84878   -14.748418 
   83500    296.36075   -49.696038 
   84000    300.34427    -42.14492 
   84500    298.78515   -38.412303 
   85000    298.15264   -44.161486 
   85500    291.37386   -28.275604 
   86000    302.43559   -28.607975 
   86500    300.62468   -51.377292 
   87000     298.5737   -48.917151 
   87500    302.26249   -44.631898 
   88000     297.7165   -29.938958 
   88500    295.23974   -31.598294 
   89000    303.95341   -39.466776 
   89500    298.04972   -34.192856 
   90000    298.48416   -45.614145 
   90500    297.73362   -38.966305 
   91000    301.82557   -30.880526 
   91500    304.94145   -24.406562 
   92000     296.1186   -39.969004 
   92500    301.22635   -41.389842 
   93000    303.52366   -30.825516 
   93500    303.18464    -44.63601 
   94000    301.43323   -58.275924 
   94500     300.5579   -28.579299 
   95000    298.32303   -49.902475 
   95500    302.86219   -54.944246 
   96000    296.61331   -46.332486 
   96500    302.57731   -34.607973 
   97000    305.14526   -32.391385 
   97500      300.785   -22.920756 
   98000    302.10562   -39.882659 
   98500    300.06684   -45.742881 
   99000    301.64148   -46.528257 
   99500    305.18762   -33.140093 
  100000    304.07401   -24.537332 
  100500    297.48763   -30.950994 
  101000    303.32255   -27.366054 
  101500    295.57876   -50.581219 
  102000    295.85942   -44.182341 
  102500    297.57067   -54.342234 
  103000     297.2412   -27.555019 
  103500    301.64708    -53.71512 
  104000    302.52148   -46.209118 
  104500    301.58202   -33.690868 
  105000    301.28152   -22.062372 
  105500    302.99945   -37.156896 
  106000    300.93814   -44.896284 
  106500    303.84131    -52.56708 
  107000    306.72242   -19.690881 
  107500    296.23555     -41.7078 
  108000      300.451   -38.444012 
  108500    294.42419   -59.695597 
  109000    302.02609   -41.777308 
  109500    304.36048    -31.12233 
  110000    298.18753    -57.00866 
  110500    292.70672   -49.554114 
  111000    298.87016   -34.951265 
  111500    297.46685   -32.540597 
  112000     301.7603    -15.10152 
  112500    298.00758   -67.647563 
  113000    300.79606   -28.809058 
  113500    299.58409   -41.505253 
  114000    304.18706   -14.423099 
  114500    302.14369   -51.514068 
  115000     297.8592   -45.020861 
  115500      301.598    -31.41915 
  116000    298.42706   -31.902645 
  116500    300.79167   -38.267247 
  117000    300.45648    -45.31712 
  117500    299.63758   -49.654477 
  118000     294.6337   -38.753897 
  118500    299.18364   -41.347959 
  119000    296.88887   -43.986539 
  119500     298.6283   -25.598827 
  120000    302.50398   -44.021536 
  120500    298.88629   -55.623524 
  121000    297.61573   -48.748286 
  121500    300.31765   -42.220008 
  122000    307.73092   -33.854968 
  122500    298.87185   -52.011686 
  123000    296.17146   -48.828073 
  123500    299.14984   -33.898566 
  124000    304.76297   -16.860757 
  124500    296.44234   -29.818576 
  125000    297.21681   -47.503478 
  125500    301.47256   -42.053036 
  126000    299.91831   -48.028456 
  126500    301.23844   -40.792161 
  127000    298.57895   -64.183803 
  127500    297.74868   -34.759466 
  128000     297.7776   -53.696909 
  128500    301.35679   -21.306274 
  129000    296.45849   -49.292141 
  129500    297.98529   -50.096816 
  130000    300.79567    -50.78726 
  130500    299.80574   -36.091183 
  131000    300.38161   -13.207104 
  131500    298.34846   -18.621002 
  132000    305.62188   -24.624017 
  132500    302.24632   -58.106147 
  133000    299.90357   -42.923103 
  133500    298.53293   -33.684621 
  134000    299.94233   -50.215901 
  134500    297.76741   -33.355061 
  135000    300.56511   -35.521365 
  135500    302.25094   -42.253941 
  136000    305.01321   -41.374454 
  136500    293.45205    -14.71833 
  137000     304.8685   -28.255882 
  137500    303.66417   -52.000423 
  138000     294.7716   -36.411097 
  138500    293.99552   -70.061891 
  139000    297.75233    -39.62731 
  139500    301.62723   -40.578479 
  140000    300.65625   -43.071415 
  140500    298.77818   -34.313931 
  141000    299.05308   -50.333375 
  141500    297.32747   -42.335453 
  142000    299.44132   -16.263166 
  142500    306.47495   -66.637853 
  143000    299.54254   -33.796446 
  143500    299.31572   -43.267669 
  144000    300.78067   -48.875078 
  144500    297.69122   -35.893818 
  145000    297.49944   -45.823686 
  145500    301.84196   -33.653751 
  146000    296.20522   -27.772384 
  146500    303.37235   -58.498714 
  147000    298.52157   -37.874202 
  147500    301.63608   -12.160576 
  148000    300.08102   -55.614935 
  148500    300.65805   -28.320113 
  149000    303.03175   -40.604744 
  149500    295.89904   -19.723119 
  150000    299.25236   -31.635393 
  150500     300.5958   -22.635954 
  151000    305.24369   -36.813477 
  151500    304.37139   -25.922923 
  152000    304.49514   -34.379215 
  152500    303.54515   -37.454699 
  153000    295.90555   -26.832345 
  153500    298.96334   -42.366899 
  154000    300.45057   -46.791334 
  154500     303.8736    -40.25235 
  155000    305.11879   -51.918239 
  155500    305.72896   -42.022453 
  156000     297.2943    -29.09144 
  156500    296.37293   -37.960102 
  157000    303.88163   -69.361461 
  157500    299.80572   -31.685852 
  158000    299.00974   -31.816183 
  158500    296.61259   -45.929909 
  159000     298.4782   -53.546486 
  159500    299.77407   -51.066836 
  160000    298.59383   -46.760576 
  160500    300.21038   -47.143537 
  161000    301.20683     -32.3267 
  161500    300.30732   -35.670324 
  162000    298.48155   -29.582317 
  162500    297.27687   -23.913468 
  163000     296.3503   -43.180102 
  163500    303.03294   -54.116235 
  164000    301.00477   -19.557989 
  164500    294.40303    -35.58565 
  165000    300.53109   -36.344977 
  165500    297.75551   -41.942215 
  166000    300.37541   -50.374407 
  166500    301.33635   -17.615941 
  167000    300.64532   -40.067319 
  167500     300.4633   -37.386231 
  168000    305.98541   -46.018183 
  168500    300.80527   -20.047535 
  169000    301.03293   -51.888546 
  169500    294.91366   -20.314379 
  170000    303.42767   -55.794298 
  170500    301.45919   -40.343854 
  171000    302.13869   -36.849186 
  171500    301.03998   -38.391694 
  172000    306.29563   -53.225569 
  172500    303.54755   -59.289177 
  173000    302.68359   -52.614675 
  173500     298.7437   -18.642696 
  174000    303.97866   -33.204366 
  174500    299.01679   -46.781409 
  175000    298.09671   -49.604781 
  175500    303.04248   -55.593933 
  176000    302.52814   -56.483675 
  176500      305.461   -58.234753 
  177000    299.90317   -31.651967 
  177500    305.05561   -39.495115 
  178000    301.45336   -51.637336 
  178500    297.12927   -35.975306 
  179000    297.08686   -55.272482 
  179500    307.44439   -31.637233 
  180000    299.52699    -38.46608 
  180500    299.57666   -35.935089 
  181000    297.76825   -26.831805 
  181500    296.81874   -35.511862 
  182000    304.54651   -29.674133 
  182500    298.08342   -30.759295 
  183000    305.38685   -23.606381 
  183500    300.15475   -33.792148 
  184000    298.54218   -20.811846 
  184500    302.47205   -40.580354 
  185000    297.37168   -34.015885 
  185500    298.32351    -33.04276 
  186000    294.78023   -67.514039 
  186500    297.55773   -50.953064 
  187000    299.96754   -35.015303 
  187500     302.7162   -18.490728 
  188000    299.37722    -15.04139 
  188500    297.93792   -51.730388 
  189000    298.26758   -39.219318 
  189500    301.41479   -52.772121 
  190000    297.11988   -24.733889 
  190500     300.2428   -40.022988 
  191000    297.86276   -67.561137 
  191500    298.88572   -30.625329 
  192000    299.79111   -29.347996 
  192500    304.36014   -47.108683 
  193000    304.66418    -56.10262 
  193500    296.28095   -61.209769 
  194000     296.2434    -18.84142 
  194500    299.75854   -75.697822 
  195000    299.39715    -45.62165 
  195500     300.2348    -53.08715 
  196000    298.95554   -44.951193 
  196500     301.6041   -42.042053 
  197000    302.26276   -29.465347 
  197500    304.33441   -48.630334 
  198000    303.13302   -54.027573 
  198500     303.2019   -34.025516 
  199000    299.65541   -32.130015 
  199500    298.38836   -78.098869 
  200000    295.39906    -41.63578 
  200500    300.91492   -32.627505 
  201000    299.40445   -39.966745 
  201500    298.49593   -29.633263 
  202000    296.27015   -43.550615 
  202500    300.03693   -13.585569 
  203000    299.94098   -39.766968 
  203500    300.08046   -45.528098 
  204000    301.95552   -2.5646046 
  204500    299.17715   -33.497162 
  205000    300.66933   -53.783469 
  205500    302.65917   -46.721913 
  206000    299.56741   -59.861873 
  206500    302.28537   -43.288676 
  207000    296.50858   -53.029103 
  207500    299.91586   -48.134633 
  208000    296.58682   -38.004897 
  208500    299.82378   -32.340082 
  209000    300.71026   -45.264498 
  209500    299.22731   -24.892385 
  210000    301.64328   -33.312447 
  210500    301.04686   -50.889835 
  211000     303.2346   -21.709819 
  211500    302.42197    -32.00551 
  212000    303.90335   -26.142831 
  212500    297.22924   -32.328483 
  213000    305.62714   -26.511967 
  213500    306.21512   -29.490007 
  214000    297.70943   -37.363038 
  214500    300.48987   -26.333353 
  215000    297.67942    -62.42521 
  215500    300.82843   -35.231114 
  216000    300.32133   -68.680119 
  216500    296.92659   -40.093628 
  217000    300.65814   -28.993224 
  217500    300.41408   -32.495191 
  218000    303.61475   -49.953383 
  218500    298.66167   -56.550554 
  219000     296.6117   -22.231411 
  219500    300.00199   -44.564855 
  220000    298.10262   -34.064826 
  220500    301.52415   -36.025441 
  221000    296.67686   -45.592976 
  221500    301.14579   -48.784779 
  222000    301.04638   -28.147642 
  222500    304.87219    -25.46605 
  223000    297.72427   -44.565923 
  223500     303.5162   -30.183893 
  224000    302.56784   -14.566694 
  224500    291.16186   -30.882795 
  225000    299.34864   -37.991943 
  225500    297.51433   -27.157538 
  226000    299.92095   -29.568466 
  226500    297.04628   -41.937489 
  227000    294.47687    -50.71412 
  227500    297.98548    -30.09999 
  228000      298.583   -28.244546 
  228500    303.72486   -54.679521 
  229000     302.4036   -35.409083 
  229500    297.91414   -18.781719 
  230000    300.97754   -36.666825 
  230500     301.5765   -48.627637 
  231000    299.59977    -54.97044 
  231500    301.33635   -46.724361 
  232000    298.95743   -41.979223 
  232500    300.94014   -28.693603 
  233000     299.5387    -40.66953 
  233500    298.82268   -36.521043 
  234000    303.89652   -58.801157 
  234500    297.15145   -35.397688 
  235000    300.19366   -46.244408 
  235500    299.81231   -30.928291 
  236000    300.23908   -51.553586 
  236500     301.1178   -38.396038 
  237000    301.74545    -41.75877 
  237500    302.72988   -24.031796 
  238000    300.03581   -55.232976 
  238500    298.80199   -35.173563 
  239000    302.67087   -41.628973 
  239500    299.68433    -32.02631 
  240000    302.28393   -40.287774 
  240500    300.64828   -41.107729 
  241000    296.39765    -48.83635 
  241500     299.2608   -50.902963 
  242000    301.05145   -41.092869 
  242500    301.36939   -56.280184 
  243000    303.56649   -18.395528 
  243500     294.9674   -43.276691 
  244000    304.17342   -37.093483 
  244500    304.69354   -42.171756 
  245000    299.01509   -45.648186 
  245500    299.31727   -31.842459 
  246000    301.62454   -41.196542 
  246500    293.50156   -47.302578 
  247000     305.0171   -25.328124 
  247500    292.17976   -50.586887 
  248000    301.56928   -54.466732 
  248500     299.7955   -62.219271 
  249000    304.00954   -35.653624 
  249500    297.01048   -38.367944 
  250000    298.71523   -37.805099 
  250500    299.55046   -65.955708 
  251000    298.82445   -24.187736 
  251500    298.81998   -50.494947 
  252000    304.12117   -20.046048 
  252500    304.96275   -34.929369 
  253000    297.46052   -32.181497 
  253500      303.638   -30.668011 
  254000    302.91925   -48.166477 
  254500    302.23379   -30.731764 
  255000    292.25731   -51.888088 
  255500    300.27056   -33.232485 
  256000    296.54683    -74.75035 
  256500    298.54992   -65.897715 
  257000    300.24114    -32.75456 
  257500    295.79798    -54.22737 
  258000    298.75028   -50.327846 
  258500    301.45748   -56.075188 
  259000    297.20926   -30.377552 
  259500    299.39441   -37.057373 
  260000    295.64006   -37.483708 
  260500    296.90395    -42.53864 
  261000    299.79102   -50.850058 
  261500    300.41566    -40.11295 
  262000    297.83508   -37.371266 
  262500    304.73403   -41.898515 
  263000    297.52945   -32.289524 
  263500    300.99324   -39.462627 
  264000    308.06807   -48.929272 
  264500    301.60859   -40.123259 
  265000    303.57491   -12.112933 
  265500     302.6175    -52.57895 
  266000     301.4664   -21.937827 
  266500    302.53089   -34.678488 
  267000     296.6136   -62.257556 
  267500    298.37271   -11.404908 
  268000    302.18878   -37.884769 
  268500    299.73289   -41.904004 
  269000    294.70024   -35.418412 
  269500    298.03326   -37.212778 
  270000    298.30854   -45.098645 
  270500    299.61046   -47.088158 
  271000    301.96843   -34.759901 
  271500    300.55083   -34.213473 
  272000    303.73819   -44.671536 
  272500    295.32407   -17.553889 
  273000     303.2364   -60.887332 
  273500    305.37349   -44.176629 
  274000     298.1633   -37.583876 
  274500    297.48612   -44.731197 
  275000    303.72354    -26.67011 
  275500    297.78669   -66.035141 
  276000    293.25415   -47.343692 
  276500    298.65951   -26.742859 
  277000    297.32019    -45.14835 
  277500    298.17155   -20.594833 
  278000    299.49113   -45.001109 
  278500    291.69153   -27.634561 
  279000    299.61839   -43.431032 
  279500    299.89756   -34.740009 
  280000    299.71553   -27.533404 
  280500    303.83939   -34.198624 
  281000    301.83347   -62.682179 
  281500    298.37732   -37.023641 
  282000    295.92499   -19.028563 
  282500    298.75022   -35.127088 
  283000     301.0078    -66.17936 
  283500    297.17289   -37.890846 
  284000    297.55088   -31.329156 
  284500    303.03939   -38.726031 
  285000    297.86148   -65.729921 
  285500    300.45324   -43.265312 
  286000    300.89635   -24.689198 
  286500    299.12518   -57.239423 
  287000     299.6242   -10.262317 
  287500     299.3034   -48.963493 
  288000    300.25658   -36.452542 
  288500    302.70953   -50.036175 
  289000    306.93282   -29.914453 
  289500    294.91502   -40.664926 
  290000    298.64066   -30.681422 
  290500    299.02025   -34.060185 
  291000    295.68428    -48.43083 
  291500    303.97079   -31.891663 
  292000    301.88769   -16.777537 
  292500    300.15091   -44.670111 
  293000    295.59276   -57.920758 
  293500    298.35988   -43.212289 
  294000    298.89915   -34.981268 
  294500    301.24134   -39.403738 
  295000    295.89565    -48.84435 
  295500    302.85659   -37.583602 
  296000    304.69423   -33.397002 
  296500    299.54053   -52.993641 
  297000    302.37285   -41.216129 
  297500    304.55857   -52.665904 
  298000    301.15665   -31.794919 
  298500    294.28335    -37.78628 
  299000    297.10119   -32.889624 
  299500    305.36261   -55.591536 
  300000    299.33754   -53.157556 
  300500    300.14047   -35.642031 
  301000    293.08123   -43.209748 
  301500    304.09744    -23.76229 
  302000     303.7827   -34.583296 
  302500    305.73736   -48.476373 
  303000    298.78278    -35.65552 
  303500    302.45668   -35.870992 
  304000    298.36202   -45.838247 
  304500    301.87139   -38.971534 
  305000    299.68901   -32.001632 
  305500    299.03843   -33.660945 
  306000    301.39513   -18.335519 
  306500    300.58411   -16.580498 
  307000    297.11375   -29.389406 
  307500    298.41924   -36.271709 
  308000    305.75117   -56.936577 
  308500    301.71843   -31.190244 
  309000      296.029   -41.012775 
  309500    298.03936   -43.024254 
  310000    293.82706   -31.836828 
  310500    301.65376   -26.122454 
  311000    294.79763   -46.395078 
  311500     301.8283   -32.131512 
  312000     291.5587   -62.555378 
  312500    296.10439   -27.816184 
  313000    301.15868   -21.881445 
  313500    295.80158   -22.877721 
  314000    298.73187   -13.642125 
  314500    298.43853   -29.726556 
  315000     304.7993   -43.764895 
  315500    305.29808   -60.068107 
  316000    296.15385   -29.740605 
  316500    299.15069   -41.566919 
  317000    307.53045     -11.6017 
  317500    296.35165   -29.646247 
  318000    300.61781   -49.486782 
  318500    301.00401    -32.93777 
  319000    298.77935   -36.391248 
  319500    302.63295   -37.620661 
  320000    306.18217   -36.769654 
  320500    302.43324   -51.891496 
  321000    301.73221   -27.820554 
  321500    302.74801   -43.377582 
  322000     302.3988   -30.032764 
  322500     300.6709   -26.789146 
  323000    293.50833   -36.829085 
  323500    300.29704   -15.937874 
  324000    304.10103   -37.793543 
  324500    300.75846   -34.548519 
  325000    297.18882   -54.744516 
  325500     299.0172   -41.146412 
  326000    299.18825   -34.954571 
  326500    298.51807   -45.147683 
  327000    299.92511   -27.599712 
  327500    301.21693   -44.973726 
  328000    295.35416   -28.332968 
  328500    297.19922   -52.199644 
  329000    294.42384   -33.550664 
  329500    297.87151   -73.062761 
  330000    300.87328   -39.747721 
  330500    297.76089     -36.3807 
  331000    306.70903    -34.94936 
  331500    300.80246   -64.447063 
  332000    295.10805   -46.856103 
  332500    299.94394   -62.238148 
  333000    301.45285   -45.723522 
  333500    302.97302    -41.49271 
  334000     297.1821   -54.386012 
  334500    304.22822   -31.273326 
  335000     301.3409   -28.417932 
  335500    297.03292   -39.359126 
  336000    297.85273   -14.710779 
  336500    299.08613   -53.164423 
  337000    299.22997   -33.820393 
  337500    298.71717   -24.615322 
  338000    298.94842    -39.92501 
  338500    294.28612    -41.28675 
  339000    295.22518   -34.609864 
  339500    300.43548   -42.383547 
  340000    295.34745   -35.244573 
  340500    306.74055   -39.219551 
  341000     304.0118   -36.225011 
  341500    300.44624    -20.26728 
  342000    300.37887    -25.82649 
  342500    298.91409    -33.01501 
  343000    300.88865   -33.214915 
  343500     301.3492   -43.391158 
  344000    299.85997   -39.085052 
  344500    293.33024   -42.891164 
  345000    300.11021   -37.154499 
  345500     306.5661   -25.936681 
  346000    299.93038   -50.269943 
  346500    296.97675   -40.607458 
  347000    296.39644   -58.588586 
  347500    301.41322   -38.882546 
  348000    299.96398   -17.438311 
  348500    298.24207   -31.745915 
  349000    295.14608   -48.630787 
  349500    298.28772   -60.747946 
  350000    300.34917   -35.497481 
  350500    293.82685   -20.641847 
  351000    301.95368   -42.698006 
  351500    309.04092   -54.794107 
  352000    298.44664   -49.554189 
  352500    303.70473    -15.56742 
  353000    299.05598   -47.862296 
  353500    298.05303   -41.226182 
  354000    300.27964   -32.777689 
  354500    300.52918   -27.047721 
  355000     299.3248    -27.37798 
  355500    299.91307   -57.553105 
  356000    301.66099   -51.500984 
  356500    298.10393   -20.459679 
  357000    301.03094   -12.702164 
  357500    299.86629    -47.71393 
  358000    298.67312   -56.256934 
  358500    298.33342   -53.988591 
  359000    301.93354   -16.335141 
  359500    302.76701   -26.867272 
  360000    303.67683   -14.200794 
  360500    301.73244   -27.696114 
  361000    303.45104   -26.043417 
  361500    298.32968   -22.901494 
  362000    299.67227   -33.195169 
  362500    301.92427    -45.33067 
  363000    301.97336   -35.643711 
  363500    297.05135   -49.207382 
  364000    300.70381   -54.494064 
  364500    300.39521   -36.045138 
  365000    301.21157   -33.630946 
  365500    301.62186    -47.59401 
  366000    299.73684    -46.48355 
  366500    298.99627   -26.921608 
  367000    296.94368   -18.216731 
  367500     295.3284   -26.756932 
  368000    303.22263   -31.210086 
  368500    300.65072   -36.144905 
  369000    294.05834   -62.401707 
  369500    302.22051   -56.016143 
  370000    297.52811   -49.953319 
  370500    305.05128   -36.410103 
  371000    302.45609   -34.115761 
  371500    302.61809   -38.709662 
  372000    302.53963   -43.092599 
  372500    302.35806   -13.608057 
  373000    297.51451    -10.94702 
  373500     300.2031   -38.082904 
  374000    302.98641   -30.688552 
  374500    300.44736   -43.852557 
  375000    301.49782   -35.446738 
  375500     301.4248    -53.02115 
  376000    296.10995    -30.77093 
  376500    299.65546   -31.079211 
  377000     297.7963   -54.199523 
  377500    300.89828   -32.662997 
  378000    300.67245   -30.133227 
  378500    297.89033   -43.957432 
  379000    302.53063   -16.369395 
  379500    301.76726   -37.020288 
  380000    297.88992   -63.935957 
  380500     302.5869   -28.128083 
  381000    304.76287   -51.030443 
  381500    302.34532   -40.856972 
  382000    293.03939   -44.121227 
  382500    297.83001   -21.775628 
  383000    299.24993   -31.731003 
  383500    308.41382    -44.62428 
  384000    304.14466   -30.953031 
  384500    300.66698   -36.258769 
  385000    297.32143   -34.946816 
  385500    302.44981   -35.478433 
  386000    303.62335   -31.035222 
  386500    300.51576   -40.072594 
  387000    302.72152   -34.701669 
  387500    308.14367   -37.070332 
  388000    303.87169    -46.94777 
  388500    303.49649   -18.505474 
  389000    300.18155   -40.373546 
  389500    295.29657   -43.057659 
  390000    296.41788   -18.806645 
  390500    298.12714   -34.613759 
  391000    303.17753   -56.046781 
  391500     302.4082   -43.145795 
  392000    296.77671   -18.312182 
  392500     295.7502   -32.899578 
  393000    302.68234   -40.353881 
  393500    301.94935   -39.197312 
  394000      304.436   -35.247203 
  394500    297.07821   -51.494503 
  395000    299.34584   -47.112808 
  395500    304.59817   -27.613492 
  396000     305.7086   -45.982763 
  396500    297.62672    -66.05632 
  397000    304.83421   -47.407857 
  397500    305.92799   -25.986024 
  398000    296.01215   -36.329786 
  398500    296.62152   -55.631307 
  399000    300.23434   -29.365418 
  399500    296.35706   -39.750499 
  400000    303.83375   -38.879209 
  400500    297.61846   -47.919029 
  401000    298.43733   -46.406827 
  401500    302.75245    -44.92463 
  402000    292.29708   -62.988785 
  402500    294.40363   -38.952222 
  403000     299.7658   -40.170632 
  403500    300.10796   -75.561042 
  404000    301.64418   -31.656447 
  404500    300.97038   -36.090454 
  405000    302.71397   -31.287467 
  405500    297.24297   -36.779035 
  406000    296.60467   -30.968941 
  406500    296.65797   -44.291584 
  407000    301.37133   -74.656115 
  407500    303.28144   -47.294742 
  408000    300.03554   -59.824984 
  408500    296.75833   -57.500867 
  409000    298.45955   -34.516107 
  409500    304.52239   -32.752728 
  410000    298.66433   -50.706226 
  410500    298.59715    -40.11596 
  411000     296.8224   -34.923608 
  411500    304.56401   -24.807175 
  412000    294.86681   -36.395315 
  412500    300.94951   -34.180083 
  413000    297.89208   -63.567575 
  413500    294.55536   -64.320739 
  414000    300.19266   -61.932909 
  414500    299.00576   -57.438424 
  415000    300.05004    -42.76385 
  415500    301.41757   -18.453179 
  416000    295.48945    -38.57197 
  416500     299.9725   -37.885437 
  417000    301.20005   -61.030717 
  417500    303.31911   -60.400126 
  418000    297.09689   -20.073397 
  418500    301.85083   -35.618821 
  419000    297.19034   -46.637331 
  419500    302.50307   -36.969709 
  420000    302.01716    -16.61805 
  420500    297.86002     -43.2801 
  421000    292.83356   -34.019003 
  421500    301.37637   -26.688473 
  422000     299.4954   -22.205137 
  422500     299.5262   -51.349316 
  423000    302.79694   -43.316478 
  423500    298.39075   -39.857465 
  424000    297.98948    -29.33109 
  424500    301.92923   -37.071017 
  425000    299.68229   -43.366677 
  425500    302.80183   -25.021982 
  426000    303.81027    -35.24464 
  426500    300.37729   -19.871519 
  427000     302.6411   -58.070285 
  427500    296.09603   -30.156115 
  428000    292.97697   -52.580092 
  428500    300.04215   -32.860091 
  429000    299.02622    -45.50912 
  429500    300.44547   -45.693218 
  430000     300.8971   -40.811344 
  430500    301.45891   -29.378842 
  431000    297.29862   -33.648974 
  431500    297.44661   -41.324061 
  432000     296.4473   -33.677599 
  432500     295.4826   -36.128683 
  433000    301.68702   -53.625752 
  433500    301.87765   -42.700484 
  434000    310.12052   -29.165864 
  434500    304.38949   -33.990382 
  435000    302.64721   -68.297065 
  435500    298.26989   -51.782128 
  436000    296.85929   -40.191931 
  436500    303.88489   -48.464761 
  437000    302.76204   -32.102125 
  437500    301.80319   -33.526836 
  438000    301.55138   -31.355448 
  438500    300.16993   -57.790448 
  439000    305.23403   -51.671314 
  439500    297.83404    -41.86338 
  440000    299.19062   -57.510407 
  440500    292.67566   -40.893416 
  441000    296.25618   -47.331615 
  441500    296.31502    -43.92875 
  442000    290.81548   -21.228742 
  442500     303.1395   -52.781704 
  443000    300.48246   -44.071958 
  443500    301.81162   -55.604338 
  444000    306.04369   -50.637779 
  444500    306.19159   -36.489578 
  445000    298.49424   -42.427884 
  445500    301.81124   -72.230996 
  446000    306.07463   -49.121309 
  446500    297.15787   -25.830341 
  447000    306.21595   -31.529583 
  447500    305.63885    -50.62521 
  448000    299.87731   -25.219451 
  448500    300.10094   -44.802952 
  449000     297.1488   -32.793888 
  449500    298.41147   -40.694765 
  450000    303.91552   -46.307982 
  450500    297.81213   -45.231521 
  451000    298.40437   -32.267254 
  451500    302.55143   -40.778068 
  452000    300.97214   -45.724365 
  452500    297.49637   -43.319073 
  453000    301.87459   -42.090074 
  453500    294.58092   -38.476954 
  454000    294.41236   -41.729693 
  454500    296.88749   -13.169151 
  455000    301.15226   -50.943185 
  455500    302.66925   -41.586118 
  456000    294.65486   -6.7345235 
  456500    298.53794   -26.373633 
  457000    297.28963   -37.083169 
  457500    301.81455   -54.625475 
  458000    303.24023   -57.052729 
  458500    294.06094   -27.583594 
  459000     295.1754   -24.491272 
  459500    299.27476    -30.02697 
  460000    297.58172   -44.604278 
  460500    303.12065    -27.76385 
  461000    301.50486    -23.74422 
  461500    299.48309   -47.706968 
  462000    295.82222   -39.263347 
  462500    301.04975   -25.922972 
  463000    303.25759    -35.75838 
  463500    302.71929   -60.767699 
  464000    299.31537   -49.284018 
  464500    302.16858   -31.562266 
  465000    299.18793   -64.770746 
  465500    298.15125   -51.381389 
  466000    297.75823   -40.328552 
  466500    303.05659   -38.558799 
  467000    298.55765   -53.348245 
  467500    302.92381   -52.125455 
  468000    299.24303   -40.292462 
  468500     302.1942   -53.216748 
  469000    298.29897   -44.539125 
  469500    297.45789   -26.098404 
  470000    297.99037   -49.591461 
  470500    302.92738    -28.44889 
  471000    301.69839   -38.993574 
  471500    305.57803   -37.460543 
  472000    301.12553    -39.10877 
  472500    298.77895   -47.725415 
  473000    301.89817   -36.347356 
  473500     297.1781   -45.622864 
  474000    297.73587   -32.609495 
  474500    300.66246   -35.902793 
  475000    298.59421   -2.3531647 
  475500    296.28629   -45.720171 
  476000    304.40018   -53.693939 
  476500    306.53532   -44.389001 
  477000    306.04592   -30.944179 
  477500    299.81221   -47.835566 
  478000    301.37654   -32.816156 
  478500    294.63878   -51.249887 
  479000     299.9736   -44.893744 
  479500    296.28766   -47.349343 
  480000    295.33163    -52.10904 
  480500    303.69139   -43.678599 
  481000    302.56899   -34.773317 
  481500     296.3797   -41.417625 
  482000     300.8074   -55.419098 
  482500    302.35513   -32.591126 
  483000    302.03416   -42.481851 
  483500    297.72176   -45.204268 
  484000    297.66561   -43.256212 
  484500    296.63927   -25.846848 
  485000     302.7558   -59.970301 
  485500    304.77014   -59.707416 
  486000    298.13721   -40.091325 
  486500    299.30775   -41.196229 
  487000    300.27504   -41.082194 
  487500    298.55668   -52.951329 
  488000     296.8815   -46.125376 
  488500    302.26505   -53.677824 
  489000    300.14247    -44.16121 
  489500    303.12709   -37.116479 
  490000    297.30737   -50.819383 
  490500    304.25601   -53.523588 
  491000    302.38397   -50.442097 
  491500    296.73567   -44.700567 
  492000    299.28239   -39.577364 
  492500    301.06502   -26.656782 
  493000    300.31945   -41.027775 
  493500    296.66021   -38.681395 
  494000    299.94729   -44.864386 
  494500    297.60128   -36.828379 
  495000    294.97382   -43.540291 
  495500    296.87882   -46.989435 
  496000    300.64582   -28.126094 
  496500    299.66402    -36.50101 
  497000    295.93836   -49.477334 
  497500    303.31072   -45.384052 
  498000    300.98218   -43.561393 
  498500    299.66001   -43.886673 
  499000     298.4582   -34.317745 
  499500    304.56557   -58.512757 
  500000     296.8387   -42.655276 
  500500    306.31875   -44.589635 
  501000    300.29097   -28.481625 
  501500    299.18623   -31.447772 
  502000    300.43652   -50.602084 
  502500    301.77116   -30.106957 
  503000    303.16187   -62.420863 
  503500    302.22633   -53.899112 
  504000    301.24556   -47.962373 
  504500    306.14148   -27.274571 
  505000      293.265   -38.970948 
  505500    299.74812   -17.211444 
  506000      298.009   -29.796837 
  506500    294.35418    -29.85922 
  507000    299.71742   -12.716581 
  507500    295.72676   -67.635949 
  508000    294.55805   -31.733476 
  508500    304.03066   -40.665841 
  509000    298.03309   -21.576515 
  509500    299.78954   -36.146146 
  510000    298.44028   -39.546189 
  510500    300.93995    -41.54377 
  511000    301.19882   -41.596027 
  511500    300.16927   -32.943058 
  512000    297.07575   -34.748154 
  512500     303.2449   -52.409295 
  513000     299.4051   -26.431947 
  513500    294.21405   -28.465623 
  514000    298.53847   -71.903855 
  514500    305.31099   -29.104544 
  515000    302.47107   -42.027983 
  515500    307.45323   -35.648353 
  516000    299.93864   -25.951582 
  516500    297.03297   -47.954345 
  517000    298.02797   -36.054355 
  517500    302.01314   -41.297777 
  518000     302.7107   -22.724358 
  518500    302.99478   -42.717627 
  519000    299.33836   -45.439483 
  519500    300.68312   -31.123555 
  520000    298.05789   -56.980523 
  520500    304.14619   -54.354941 
  521000    294.10734   -45.136802 
  521500    297.78625    -35.00131 
  522000    301.01575   -22.312233 
  522500    301.81117    -20.73338 
  523000    298.24213    -20.58377 
  523500    297.23024   -44.308334 
  524000    302.80666   -35.093813 
  524500    300.51427   -37.155308 
  525000    300.47778   -22.633007 
  525500    298.75326   -39.062153 
  526000    301.21711   -34.548907 
  526500    302.77486   -46.590666 
  527000    301.05187   -42.251595 
  527500    300.83149   -42.366984 
  528000    299.36276   -63.963584 
  528500    302.88816   -25.363331 
  529000    300.90018   -38.917693 
  529500    298.63229   -35.221396 
  530000    299.83635   -66.520937 
  530500    298.78417   -47.673633 
  531000    301.76981    -54.96475 
  531500    301.29329   -27.439541 
  532000    293.68402   -14.652853 
  532500    298.46324   -43.506107 
  533000    303.65681   -47.749527 
  533500    294.46277   -24.876577 
  534000    300.42829   -48.326211 
  534500    300.15717   -49.613962 
  535000    300.23051   -26.420625 
  535500    301.25277   -15.260841 
  536000    302.61125   -47.621799 
  536500    306.35504   -41.302342 
  537000    303.18027   -14.956095 
  537500    299.69432   -46.906793 
  538000    300.78273   -53.888459 
  538500    297.59153    -27.58439 
  539000    296.59139   -23.419828 
  539500    304.66392   -37.022063 
  540000    299.60327   -30.386738 
  540500    302.30402   -34.383653 
  541000    291.59948   -32.055263 
  541500    295.88805   -44.707392 
  542000    296.78163   -37.366115 
  542500    299.56571   -38.356814 
  543000    304.03149   -30.735087 
  543500    300.44197   -48.704711 
  544000    301.99846   -17.705195 
  544500    298.94634   -50.865245 
  545000    301.25993   -43.797152 
  545500    299.30681   -35.836527 
  546000    301.81937   -15.934355 
  546500    299.52037   -33.038209 
  547000     296.6612    -60.60943 
  547500    305.46936   -28.843094 
  548000    300.43042   -19.262907 
  548500    295.58601   -52.374588 
  549000    298.05531   -46.618897 
  549500    307.29033   -66.861146 
  550000    299.00496   -38.255273 
  550500    302.65163   -26.197328 
  551000    301.71603    -43.94546 
  551500    304.73875   -35.656601 
  552000    298.84867   -29.054511 
  552500    302.41464   -29.938366 
  553000    302.84295   -39.754809 
  553500    299.09161   -59.408004 
  554000      298.252   -41.245415 
  554500    306.44288   -49.026509 
  555000    298.51903   -29.396626 
  555500    300.17183   -58.903966 
  556000    305.82108   -39.128272 
  556500    300.66789   -40.918781 
  557000     295.2764   -44.771456 
  557500    300.91887   -39.509941 
  558000    300.41893   -32.182278 
  558500    297.35236   -29.224203 
  559000     298.9184   -50.142995 
  559500    301.05738   -32.712232 
  560000      293.282   -30.424219 
  560500    301.01624   -40.831084 
  561000    294.82481   -47.311475 
  561500    301.39303   -56.347089 
  562000    298.82235   -46.462671 
  562500    303.65038   -28.010639 
  563000    302.00381   -42.310342 
  563500    295.54153   -36.707665 
  564000    301.22911   -32.663793 
  564500    297.06453    -29.50248 
  565000    304.25029   -49.341722 
  565500    307.26642    -29.06232 
  566000    299.91173   -44.253679 
  566500    293.86995   -21.375983 
  567000    301.67406   -35.657649 
  567500    300.37158   -25.649099 
  568000    303.10686   -31.719955 
  568500    293.35179    -55.88278 
  569000    308.32252   -38.845035 
  569500    302.26191   -26.608259 
  570000    299.00183   -50.200476 
  570500    299.59816   -12.753188 
  571000    298.20318   -35.191122 
  571500    295.94787   -30.740725 
  572000    297.97236   -28.526958 
  572500    302.94545   -50.400594 
  573000    298.69553   -35.372213 
  573500    298.58723   -73.362932 
  574000    302.24405   -48.734526 
  574500     300.5302   -32.754641 
  575000    302.29438   -58.908562 
  575500    299.14274   -46.499483 
  576000    306.14344    -37.83123 
  576500    297.50779   -35.395397 
  577000    303.87752   -35.724765 
  577500    297.16976   -39.924685 
  578000    298.55199   -53.382868 
  578500    296.70767   -40.741246 
  579000    302.71054   -47.633509 
  579500    295.79667   -52.977374 
  580000    293.86528   -55.571351 
  580500    304.71029   -23.071132 
  581000    304.93737   -20.153838 
  581500    292.26946   -20.082345 
  582000    302.00574   -46.198385 
  582500    302.39312   -29.324262 
  583000    299.06441   -34.299624 
  583500    296.68861   -33.386071 
  584000    307.11669   -48.012625 
  584500    306.62775   -29.861662 
  585000    300.32115   -31.167762 
  585500    306.16333   -39.402001 
  586000    295.96039   -23.285732 
  586500    298.90582   -30.783167 
  587000    303.52635   -38.665793 
  587500    295.69748   -38.394558 
  588000    308.38836   -26.261881 
  588500    303.17963    -29.66233 
  589000    301.42317   -47.595388 
  589500     301.1914   -40.358917 
  590000    292.80287    -20.75434 
  590500    302.32506   -41.031689 
  591000    302.80798   -29.512464 
  591500      297.849   -42.386854 
  592000    298.12305    -52.87242 
  592500    296.91425   -26.780404 
  593000    298.43843   -46.539341 
  593500    297.99181   -29.588827 
  594000     287.6385   -66.037487 
  594500    302.52603   -41.049121 
  595000    298.33932   -45.965564 
  595500    296.88589   -55.588484 
  596000    298.73009   -54.223052 
  596500    304.20135   -55.282554 
  597000    300.42737   -49.212154 
  597500    306.24458   -43.096923 
  598000      305.955   -39.630003 
  598500    295.11505   -45.207115 
  599000     300.3325   -61.437617 
  599500    298.66637   -40.212758 
  600000    302.68884   -17.393845 
  600500    297.70736   -31.047173 
  601000    305.48348   -41.197866 
  601500    295.29763   -43.733668 
  602000    298.64228   -20.657936 
  602500    298.06006   -23.541177 
  603000    301.33083   -56.109937 
  603500     297.3182    -37.02221 
  604000    297.83308   -34.934848 
  604500     297.3743   -44.560297 
  605000    297.86319   -57.417687 
  605500    297.62113   -52.081755 
  606000    302.35066   -48.019234 
  606500    297.92289   -50.013193 
  607000    305.16955    -51.39254 
  607500     301.1809   -32.119372 
  608000    300.72672   -27.825986 
  608500     305.2591   -56.126342 
  609000    301.58581   -27.942705 
  609500    301.87323   -55.997106 
  610000    304.74769    -37.70907 
  610500    293.20781   -50.991017 
  611000    302.33037   -29.319759 
  611500     304.6537   -34.372882 
  612000    297.72185   -44.524093 
  612500     304.1098   -30.935108 
  613000    300.33328   -32.743472 
  613500    299.05516   -26.786034 
  614000     296.6108   -18.297326 
  614500    298.70868   -27.875869 
  615000    296.36218   -60.936125 
  615500    302.41211   -53.172752 
  616000    298.03587   -34.384293 
  616500    296.66263   -16.382634 
  617000    301.64525   -41.881145 
  617500    302.44128   -54.189584 
  618000    298.66222   -47.768529 
  618500    298.40276   -46.744732 
  619000    302.80267   -35.807424 
  619500    303.09397   -39.195544 
  620000    299.67121   -23.642629 
  620500    301.37845       -31.33 
  621000    301.70361   -43.360122 
  621500    297.23192   -44.904853 
  622000    301.51603   -46.596546 
  622500    304.68871   -38.290426 
  623000    296.03474   -63.017271 
  623500    301.90058   -30.899203 
  624000    297.36137   -37.211215 
  624500    296.55347   -64.424365 
  625000    297.51957   -42.228445 
  625500    302.51642   -24.388841 
  626000    297.68869   -50.517797 
  626500    300.64273   -42.816416 
  627000    294.13273   -44.383633 
  627500    299.15116   -36.477412 
  628000    302.03899     -37.4638 
  628500    297.07042   -39.768449 
  629000     296.7531   -24.696833 
  629500    307.36713   -30.737889 
  630000     296.1347   -32.382047 
  630500    296.36262   -19.424609 
  631000    300.09103   -40.508642 
  631500    300.82085   -36.865984 
  632000    300.26426   -56.700424 
  632500    298.09565   -37.172781 
  633000    297.40685   -62.799395 
  633500    295.81342   -35.077818 
  634000    301.74742   -18.533067 
  634500    301.58614    -37.48696 
  635000    298.20986   -18.721328 
  635500    296.24289   -32.646087 
  636000    303.36909   -43.103639 
  636500    301.12876   -24.828916 
  637000    300.15336   -40.242085 
  637500    299.39805    -24.65407 
  638000    298.97123   -44.368688 
  638500    305.43471   -33.947487 
  639000    299.48427   -31.068752 
  639500    295.16473   -23.499684 
  640000    301.71504   -56.795525 
  640500    303.03182   -26.229731 
  641000     307.6078   -25.161806 
  641500    301.52124   -24.539201 
  642000     299.6883   -53.806833 
  642500    296.58784   -12.564018 
  643000     293.7758   -33.402451 
  643500    302.24513   -4.5996679 
  644000    299.82278   -31.086622 
  644500    295.30701   -20.605949 
  645000    299.76022   -60.889327 
  645500    304.88496   -23.970353 
  646000    301.48555   -24.425769 
  646500    300.85595   -30.529285 
  647000    302.44382   -25.862463 
  647500    303.53888   -53.973179 
  648000    298.84127   -52.633141 
  648500    301.21021   -54.155091 
  649000    302.84682   -24.048825 
  649500    301.18661   -42.772087 
  650000    296.89254   -23.759441 
  650500    301.94278   -48.374742 
  651000    299.35262   -32.255181 
  651500    297.71375   -54.027337 
  652000    296.69373   -26.268196 
  652500    298.38103   -30.958938 
  653000    297.04368   -51.620485 
  653500    302.07036   -34.650494 
  654000    299.63054   -18.160091 
  654500    303.74154    -58.43839 
  655000    300.89922   -37.648909 
  655500    297.86519   -39.989931 
  656000    299.44907   -26.826101 
  656500    299.35328   -54.237785 
  657000    297.15583   -34.250276 
  657500    305.01248   -28.463011 
  658000    295.54917   -36.813331 
  658500    299.70594   -46.250141 
  659000    298.59015   -49.965311 
  659500    303.75794   -37.058625 
  660000    303.12422   -39.711598 
  660500    294.88179   -29.423721 
  661000    304.11981   -50.569932 
  661500    294.36489   -68.432135 
  662000    300.67108   -42.815474 
  662500    297.59561   -42.143039 
  663000    298.30037   -32.820098 
  663500    304.26728   -27.411864 
  664000    307.40559   -36.342096 
  664500    300.55388   -44.205285 
  665000    298.28765   -32.707748 
  665500    300.60194   -47.447771 
  666000    302.20087   -24.631083 
  666500    300.42738   -43.586698 
  667000    297.54149   -42.201472 
  667500    306.37616   -24.754228 
  668000    300.40149   -39.193343 
  668500    304.27166   -76.329966 
  669000    302.28799   -42.789357 
  669500    301.17231   -42.624452 
  670000    297.68585   -28.648982 
  670500    305.51326   -67.516323 
  671000    301.03931   -29.287552 
  671500    302.92773   -40.839706 
  672000    302.18598   -51.218286 
  672500    302.52284   -38.556061 
  673000    302.83832   -34.908027 
  673500    299.40643   -31.702691 
  674000    297.80545   -33.434273 
  674500    298.04333   -58.190471 
  675000    297.99752   -41.715688 
  675500    297.73517   -17.571726 
  676000    298.03758   -45.849918 
  676500    301.58878    -34.59122 
  677000    301.05194   -26.815843 
  677500    306.14229   -30.802597 
  678000    298.98907   -57.931947 
  678500    295.75897   -43.743511 
  679000    300.42056   -22.072602 
  679500    306.97458   -30.291999 
  680000    298.58627   -36.331205 
  680500    305.68793   -43.338815 
  681000    299.00613   -35.414607 
  681500    300.21393   -23.094712 
  682000    309.39254    -44.37975 
  682500    302.45965   -50.973882 
  683000    301.81536    -33.09175 
  683500    303.15971    -38.67202 
  684000     298.6001   -49.760796 
  684500    298.57811    -31.90082 
  685000    299.17067   -42.243154 
  685500    301.96538   -54.427493 
  686000    298.02337   -27.173776 
  686500    300.87781   -24.568424 
  687000    301.00735   -40.054655 
  687500    299.62228   -52.787771 
  688000     300.6279   -28.382284 
  688500    300.11595   -41.428996 
  689000    297.59228   -37.591721 
  689500    294.46837   -34.844615 
  690000    301.15547   -26.132437 
  690500    302.26008   -19.463724 
  691000    301.93931   -34.499604 
  691500    300.05338   -22.413188 
  692000    300.55362   -57.184111 
  692500    303.79415   -35.820872 
  693000    302.82056   -35.473799 
  693500     302.3287   -41.833657 
  694000    293.52146   -52.005921 
  694500    303.11253   -36.817504 
  695000    294.92843   -9.5383573 
  695500     292.0607   -45.146755 
  696000    299.48461   -42.954765 
  696500    305.37258   -35.749592 
  697000    298.12898   -41.557736 
  697500    302.39997   -40.479384 
  698000    299.23124   -6.0631331 
  698500    294.02578   -41.184086 
  699000     300.2339   -71.874346 
  699500    299.46333   -66.124021 
  700000    295.80242   -66.441692 
  700500     297.0002   -38.875237 
  701000    303.90389   -52.517303 
  701500    300.18425   -32.890813 
  702000    299.94634   -31.847508 
  702500    300.52495   -50.032159 
  703000    297.63366   -27.019742 
  703500    304.63789   -31.889905 
  704000    300.67558   -60.390037 
  704500    303.45158   -46.771886 
  705000    293.52458   -33.151678 
  705500    299.31337    -46.17801 
  706000    304.30573   -58.320503 
  706500     298.8546   -22.299784 
  707000    297.84433   -46.097102 
  707500    298.12881   -38.409791 
  708000    301.46978   -58.967928 
  708500    300.96745    -18.65536 
  709000    301.22338   -57.062995 
  709500    300.18449   -33.758287 
  710000    301.54003   -28.114517 
  710500    299.52435   -40.851379 
  711000    301.93607   -46.743127 
  711500    305.33741   -33.906955 
  712000    300.41191   -45.673137 
  712500    300.20485   -54.096207 
  713000    295.89345   -44.517651 
  713500    301.56475   -44.463314 
  714000    299.40589   -42.288315 
  714500    296.76175   -35.973901 
  715000    299.98006   -50.821415 
  715500    301.77942   -38.806308 
  716000    297.39353   -33.317656 
  716500    295.45503   -64.954301 
  717000    295.26937   -46.082786 
  717500    297.18084    -36.93436 
  718000    304.25067   -46.885423 
  718500    296.32559   -50.612764 
  719000    300.70142    -52.54807 
  719500    300.86956   -50.355437 
  720000    302.19976   -49.435767 
  720500    295.43639   -28.100914 
  721000    300.91601   -61.206393 
  721500    299.51852   -32.771187 
  722000     301.7887   -38.240188 
  722500     299.9526   -41.150683 
  723000     295.4248   -64.836185 
  723500    301.50163   -44.235414 
  724000    301.05193   -49.821197 
  724500    300.40775   -44.721543 
  725000    299.37266   -38.708437 
  725500    297.46582   -58.822012 
  726000    300.09836   -41.303794 
  726500    296.10104   -33.920363 
  727000    297.39499   -37.607067 
  727500    303.74526   -46.719944 
  728000    295.92035   -53.204369 
  728500    294.23322    -16.84573 
  729000    298.46923    -57.43365 
  729500    298.28154   -39.969863 
  730000    299.00805   -35.370064 
  730500    302.05858   -26.203006 
  731000    308.20184   -38.563764 
  731500    297.83752   -52.257098 
  732000    301.23019   -33.471078 
  732500    299.89514   -46.476774 
  733000    303.78988   -38.074798 
  733500    298.87113   -40.940235 
  734000    293.07037   -31.489855 
  734500    297.00904   -44.119591 
  735000    297.02058   -49.566493 
  735500    295.28421   -33.800436 
  736000    301.52702   -23.291423 
  736500    299.36493   -41.813536 
  737000    298.07382   -28.486659 
  737500    298.94941   -46.417305 
  738000    294.77051   -36.504262 
  738500    293.55473   -39.525158 
  739000    301.88575   -39.705496 
  739500    301.43652   -18.521199 
  740000    297.75063   -28.548095 
  740500    301.12902   -41.794182 
  741000    302.10518    -19.63398 
  741500    300.96569   -42.768933 
  742000    296.82565   -41.254284 
  742500    302.72583   -45.845344 
  743000    300.04629   -23.839163 
  743500    293.89017   -29.197528 
  744000    308.34772   -22.302047 
  744500    296.95642   -37.727209 
  745000    294.82486    -32.20737 
  745500    297.24275   -33.399775 
  746000    305.68326   -28.418543 
  746500     296.6242    -39.42019 
  747000    295.87358   -42.833476 
  747500    303.96189   -35.801557 
  748000    301.78751   -41.371244 
  748500    295.56055   -16.976681 
  749000    296.55322   -32.827678 
  749500     299.3627   -58.924635 
  750000    297.37027   -46.572306 
  750500    299.97578   -12.225119 
  751000    301.71215   -33.349469 
  751500    300.60389   -51.071353 
  752000    295.79091   -35.823696 
  752500    304.65106   -57.840965 
  753000    306.20393   -47.241114 
  753500    302.09618   -7.3518974 
  754000    295.94677   -36.852824 
  754500    294.12312   -53.285005 
  755000    301.49745   -33.010845 
  755500    304.85569   -30.567424 
  756000    298.41547   -12.834748 
  756500    298.11408    -34.61563 
  757000    295.67993   -42.568161 
  757500    302.77339   -41.395879 
  758000    304.74297    -43.32083 
  758500    303.49835   -40.780219 
  759000    297.66268   -46.624036 
  759500    299.22707   -40.311831 
  760000    306.79445   -57.616975 
  760500    300.49004   -31.724678 
  761000    302.92599   -50.267777 
  761500    297.77449   -40.268965 
  762000    298.11281   -11.194963 
  762500    299.40787    -22.70686 
  763000     298.5403   -33.002258 
  763500    299.61016    -45.14419 
  764000    301.22192   -50.826735 
  764500    302.13448   -43.661658 
  765000     301.4346   -37.253237 
  765500    302.61729   -58.953386 
  766000    295.02358   -49.205464 
  766500    301.94639   -55.843426 
  767000     302.0578   -36.755331 
  767500    302.25028   -45.065079 
  768000    301.47665   -22.195329 
  768500    303.50579   -34.645988 
  769000     302.8573    -61.65289 
  769500    299.73902   -18.272294 
  770000    300.77749   -42.200776 
  770500     296.7475   -30.648926 
  771000    303.26952   -54.642594 
  771500    298.89189   -40.082801 
  772000    302.89716   -43.184201 
  772500    303.95224   -19.586561 
  773000    301.16705      -48.046 
  773500    300.88765   -28.982071 
  774000    296.88877   -30.085372 
  774500    294.40226   -28.302636 
  775000     302.3205   -60.434818 
  775500    294.90636   -42.601328 
  776000    298.25677   -59.583349 
  776500     302.0517   -27.219384 
  777000    302.82863   -31.911613 
  777500    295.22991    -37.28655 
  778000    302.78942   -41.438663 
  778500    301.57064   -30.184454 
  779000    300.43402   -59.339432 
  779500    301.23376   -39.856059 
  780000    300.31716   -53.264406 
  780500    294.76354   -45.959527 
  781000    300.09075   -28.528733 
  781500    298.70495   -58.053079 
  782000    296.63758   -44.096893 
  782500      296.568   -44.014368 
  783000    301.93601   -38.895235 
  783500    300.79903   -24.034008 
  784000    304.65462   -47.313389 
  784500    297.77156   -47.295752 
  785000    300.81548   -23.232588 
  785500    300.56627    -47.05046 
  786000    298.99335    -55.94289 
  786500    299.77988   -66.384824 
  787000    299.13089   -44.306992 
  787500    299.39022   -50.716559 
  788000    295.29283   -58.436636 
  788500    302.62504    2.0107143 
  789000    298.42854   -47.057564 
  789500    299.74391   -44.444137 
  790000    298.09413   -44.082717 
  790500    289.57067   -40.017404 
  791000    303.78516   -52.871314 
  791500    300.64534   -40.974947 
  792000     295.0113   -29.537953 
  792500    297.71982   -39.804275 
  793000    303.19322   -15.470622 
  793500    301.68329   -38.434178 
  794000    301.29124   -50.553692 
  794500    304.42261   -31.715678 
  795000    300.96457   -56.615089 
  795500    300.16274   -21.745374 
  796000     298.9334   -46.055532 
  796500    301.75794   -47.971191 
  797000    303.20134   -40.777118 
  797500     302.4857   -20.457476 
  798000    299.42614   -25.811205 
  798500    301.61337     -53.4268 
  799000    299.01613   -39.325489 
  799500    295.96666   -48.325772 
  800000    298.84903   -14.709347 
  800500    298.16384   -53.433219 
  801000     301.3709   -43.750946 
  801500    297.37756   -38.248059 
  802000    300.39183   -49.326875 
  802500    299.52819   -39.412119 
  803000    304.73376   -19.499594 
  803500    300.90947   -30.396653 
  804000     300.3927    -47.00191 
  804500    299.98692   -39.187297 
  805000    305.77384   -60.532998 
  805500     305.7565   -55.206493 
  806000    306.07677   -19.391401 
  806500    298.90432   -33.375611 
  807000    300.54602   -63.558683 
  807500    298.66252   -23.026309 
  808000    302.69216   -58.819949 
  808500    304.66365   -34.177996 
  809000    300.46866   -65.549581 
  809500    294.11372   -40.419208 
  810000    302.85114   -27.296199 
  810500    300.61955   -54.964234 
  811000    303.97971   -43.658488 
  811500     304.1094   -30.998286 
  812000    306.76555   -51.152305 
  812500    306.26675   -62.595954 
  813000    300.95836   -20.473204 
  813500    305.02941   -35.478955 
  814000    301.35224    -39.03035 
  814500    299.43308   -40.012279 
  815000    303.51226   -32.719562 
  815500    293.96456   -40.665577 
  816000    301.43778   -48.193019 
  816500    306.69498   -45.987297 
  817000    302.24111   -43.079276 
  817500     299.1462   -31.209466 
  818000    300.36383    -7.515991 
  818500    297.12572   -20.368739 
  819000    293.96773   -70.648124 
  819500    301.72396    -48.14387 
  820000    297.95665   -50.093369 
  820500    302.29395   -22.999654 
  821000    296.35918   -37.964429 
  821500    298.84045   -32.926601 
  822000    300.62506   -44.201343 
  822500     299.2071   -26.214387 
  823000    294.89214   -36.041843 
  823500    297.88483   -56.649517 
  824000    299.98788   -37.134408 
  824500    300.14332   -43.764788 
  825000    299.76499   -41.482214 
  825500    305.35353   -28.112122 
  826000     297.5504   -54.990865 
  826500    303.91344   -25.101949 
  827000    300.28893     -33.2105 
  827500    302.95553   -25.770699 
  828000    299.32546   -31.301649 
  828500    300.09968   -26.644309 
  829000    298.33786   -29.605372 
  829500    302.31409   -61.781211 
  830000    296.97165   -52.211554 
  830500    295.98191    -17.38625 
  831000    302.31943   -33.518291 
  831500    305.00023   -51.639659 
  832000     304.9343   -15.013936 
  832500    300.29849   -14.462207 
  833000    301.17895    -21.81763 
  833500    294.42906   -41.696285 
  834000    295.22522   -55.777137 
  834500    300.19088   -51.339562 
  835000    297.13552   -37.710824 
  835500    294.89182   -32.862863 
  836000    297.60741   -44.958041 
  836500    296.21971   -50.010724 
  837000    300.73533   -19.182936 
  837500    296.29964   -24.893063 
  838000     302.8609   -37.767718 
  838500    300.72713   -32.440879 
  839000    299.36154    -58.51234 
  839500    302.53882   -29.074327 
  840000    301.03909   -42.314158 
  840500    298.53858   -17.396762 
  841000    299.44601     -20.2484 
  841500    300.28207   -35.436199 
  842000    302.13506   -37.518721 
  842500     300.5283   -68.970705 
  843000    299.23025   -36.224133 
  843500     303.1353   -30.031891 
  844000    293.74507   -26.873118 
  844500    301.59645   -61.717345 
  845000    295.13197   -31.765097 
  845500     299.1639   -21.881882 
  846000    301.69853   -36.734533 
  846500    301.44739   -16.798802 
  847000    302.95161   -41.005647 
  847500    301.19375   -64.530381 
  848000    305.04014   -25.527392 
  848500    300.08143   -26.252448 
  849000    305.39122   -46.430165 
  849500    295.09549   -50.297479 
  850000    297.86063   -31.563134 
  850500    297.92577    -12.35192 
  851000    298.33493   -32.607769 
  851500    296.27183   -40.429054 
  852000    298.87922   -80.774287 
  852500    299.94657   -36.750424 
  853000    304.50695    -34.67723 
  853500    299.24806   -38.521303 
  854000    299.40892   -26.482641 
  854500    306.32529   -32.609853 
  855000    293.73527   -50.640157 
  855500    303.18077   -54.959774 
  856000    294.58947   -39.841584 
  856500    300.77723   -24.525913 
  857000    301.58715   -45.686822 
  857500    298.60293   -63.049474 
  858000    301.56077    -44.72612 
  858500    302.54239   -59.452844 
  859000    296.04014   -44.261018 
  859500    302.38658   -43.282421 
  860000    295.64288   -36.660289 
  860500    304.22385   -43.304639 
  861000    297.17442   -20.619971 
  861500    301.17897   -26.793345 
  862000    300.20346   -5.0656401 
  862500    299.42695   -63.776048 
  863000    296.56571   -18.888905 
  863500    301.42467   -46.062229 
  864000    297.13486   -30.555816 
  864500    301.00623    -44.15731 
  865000    297.15098   -52.206815 
  865500    297.25004   -45.773452 
  866000    303.59176   -19.950249 
  866500    300.02122    -39.62366 
  867000     301.2702   -68.835092 
  867500     297.8041   -25.460072 
  868000    299.46044   -37.620603 
  868500    295.17772   -55.948986 
  869000    301.69526   -33.130326 
  869500    299.87598   -33.671307 
  870000    296.65905   -27.031826 
  870500     304.2784   -43.115313 
  871000     305.1505   -48.063451 
  871500    297.33946    -25.40028 
  872000    298.60041   -38.151714 
  872500    299.36047   -47.897321 
  873000    300.21702    -50.45797 
  873500    298.00913   -44.507087 
  874000    298.86555   -31.186052 
  874500    297.17323   -49.493366 
  875000    302.90885   -40.557852 
  875500    297.44101   -34.126315 
  876000     301.6422    -32.83154 
  876500    299.98506   -41.102835 
  877000    304.39715   -35.195372 
  877500    298.78247   -16.639053 
  878000    307.00406   -48.378875 
  878500    299.60755   -31.727587 
  879000    297.80174   -55.090774 
  879500    299.52346   -41.497298 
  880000    302.03427    -47.68846 
  880500    303.03075   -35.110326 
  881000    301.33193    -39.48522 
  881500    299.49801   -43.143904 
  882000    300.56508   -25.944855 
  882500    302.58128   -40.170231 
  883000    300.31537     -25.5589 
  883500    298.37384   -41.985135 
  884000    302.07546   -37.265127 
  884500    303.85051   -39.523116 
  885000    300.43293   -52.779941 
  885500    300.30134   -39.681251 
  886000    300.76004   -21.296662 
  886500    297.99398   -42.065098 
  887000    302.87655   -37.051397 
  887500    300.69122    -29.77831 
  888000    302.50272   -28.759428 
  888500    298.87201   -33.441639 
  889000    300.05811   -47.529793 
  889500    296.68374   -27.645576 
  890000    301.81522   -62.521674 
  890500    295.53589   -18.669574 
  891000    301.16971   -39.006224 
  891500    302.97194   -53.159938 
  892000    303.31594     -62.4235 
  892500    299.52547   -24.079713 
  893000    307.31755   -32.119751 
  893500    306.60021    -41.68078 
  894000    300.11576   -51.965729 
  894500    298.68906   -38.347232 
  895000    300.55098   -31.054626 
  895500    301.81594   -26.002228 
  896000    299.78699   -42.771606 
  896500    296.12166   -46.719706 
  897000    298.66356   -20.836948 
  897500    299.47273   -34.486774 
  898000    300.40956   -35.982423 
  898500    299.33232   -27.195457 
  899000    294.80368    -26.07136 
  899500    298.98614   -37.032606 
  900000     304.4768   -20.301359 
  900500    300.10394    -51.47258 
  901000    302.07007   -62.427255 
  901500    298.83508   -26.822627 
  902000    306.25067   -63.382491 
  902500    304.25555   -47.363275 
  903000    296.60601   -42.456203 
  903500    300.70828   -54.580487 
  904000    300.76354   -54.693829 
  904500    294.80445   -36.884375 
  905000    305.24665   -40.457047 
  905500    302.38979   -25.503642 
  906000    304.35029   -51.953474 
  906500    304.84247   -27.883335 
  907000    293.59592   -53.319239 
  907500    296.29756   -37.056829 
  908000    293.19813   -40.233858 
  908500    300.59986   -38.824548 
  909000    294.78178   -22.853994 
  909500    298.46513   -58.405609 
  910000    300.36345    -60.57709 
  910500    292.32067   -37.445915 
  911000    301.36106   -69.470728 
  911500    300.87391   -26.484629 
  912000    300.36522   -48.719074 
  912500    294.73989   -31.903218 
  913000    305.92518   -37.685492 
  913500    305.32865   -35.052402 
  914000    299.08827   -15.312222 
  914500    300.46068   -27.847374 
  915000    297.44072   -41.019426 
  915500    301.66163   -43.745332 
  916000    299.23048   -55.882301 
  916500    300.60962    -59.95318 
  917000    295.38411   -58.930973 
  917500    299.94623   -28.376254 
  918000    302.73602   -54.398161 
  918500    301.32224   -39.533213 
  919000    303.44706    -44.29191 
  919500    298.80395   -47.752055 
  920000    293.99293   -37.984322 
  920500    298.04424   -49.604739 
  921000    303.13991   -38.230411 
  921500    301.74427   -52.817023 
  922000    297.86945   -32.611859 
  922500    303.72081   -40.509267 
  923000    301.94484   -48.645386 
  923500    298.39012   -46.647067 
  924000    295.59008   -33.516052 
  924500     298.0935   -39.060182 
  925000    298.79013   -36.810931 
  925500    298.65078   -36.226561 
  926000    301.04703    -39.81952 
  926500    296.26649   -61.897865 
  927000     295.8484   -44.176562 
  927500    297.31644   -47.891623 
  928000    303.73237   -41.758782 
  928500    299.35048   -12.527791 
  929000    293.38353   -18.657445 
  929500    297.05342   -47.470757 
  930000    297.67296   -68.317108 
  930500     296.2648   -70.191787 
  931000    296.90417   -25.005493 
  931500    305.11401   -34.597779 
  932000     296.9474   -27.582565 
  932500    299.39846   -33.836268 
  933000    297.24429   -51.902773 
  933500    297.93496   -42.952306 
  934000    301.14276   -51.725864 
  934500    300.79996   -29.989587 
  935000     300.2589   -49.699595 
  935500     297.5307    -52.31057 
  936000    297.38612   -35.763883 
  936500    292.57118   -24.194754 
  937000    299.29354   -41.234606 
  937500    298.06663   -61.477853 
  938000    297.02051   -24.544825 
  938500     301.4104   -21.843949 
  939000      303.017   -45.906667 
  939500     300.4282   -48.341905 
  940000    297.67727   -50.989087 
  940500    304.08141   -32.078056 
  941000    292.81798   -32.499435 
  941500     295.2928   -47.830898 
  942000    298.33099   -42.832453 
  942500    295.98865   -53.475974 
  943000    304.03891   -41.818621 
  943500    304.52629   -51.839218 
  944000    298.08876   -34.521405 
  944500    303.48608   -44.660018 
  945000    299.84421   -40.256431 
  945500    300.82744    -98.82329 
  946000    304.33963   -48.525955 
  946500    294.67621   -32.821328 
  947000    296.80601   -32.118913 
  947500    300.28389   -42.876557 
  948000     302.5369   -28.774531 
  948500    299.27951    -32.89362 
  949000    298.31762   -49.362127 
  949500     303.2019   -38.695376 
  950000    298.83302   -26.539837 
  950500    302.90913   -46.449219 
  951000    300.01984   -6.9958564 
  951500    298.81582    -37.33317 
  952000    301.24292   -35.417483 
  952500    302.18097   -51.026251 
  953000    297.70877   -39.280022 
  953500    306.63428   -39.754228 
  954000    295.32593   -46.524679 
  954500    299.37415   -25.136623 
  955000    299.58092   -16.312907 
  955500    302.74505   -67.008354 
  956000     302.3478   -9.1703786 
  956500    295.12138   -39.414763 
  957000    298.85232    -54.25589 
  957500    302.27704    -25.33117 
  958000    303.12123   -29.850569 
  958500    292.22875   -46.169993 
  959000    297.93248   -38.681539 
  959500    300.48431   -37.041495 
  960000    302.01141   -44.742336 
  960500     304.8836   -33.751853 
  961000    301.02594   -33.977205 
  961500    302.91541   -45.577997 
  962000    296.25278   -19.930931 
  962500    298.93142   -27.973509 
  963000    301.26743   -54.129242 
  963500    298.48548   -37.558038 
  964000    304.45988   -30.461676 
  964500     300.4833   -50.359635 
  965000    298.00633   -38.514029 
  965500    297.38184   -56.243277 
  966000    299.94933   -54.797816 
  966500     297.7646   -41.412798 
  967000    296.77498   -40.303102 
  967500    299.67761   -26.407782 
  968000     297.4236   -37.785846 
  968500    305.01377   -39.042931 
  969000    297.42319   -57.217953 
  969500     301.4107   -54.431233 
  970000    297.78057   -29.280415 
  970500    301.16446   -47.326973 
  971000    293.56365   -23.494222 
  971500    301.02743   -34.793273 
  972000    306.03048    -58.62659 
  972500    303.57162   -28.400821 
  973000    297.34895   -35.062599 
  973500    296.62813   -42.160798 
  974000    305.10528   -37.745016 
  974500    299.44749   -31.535872 
  975000    303.08243   -24.013737 
  975500    298.69299   -49.400113 
  976000    301.94431   -20.699793 
  976500    300.40818   -48.405029 
  977000     300.8389   -27.709385 
  977500    302.37022   -49.726234 
  978000    295.31722   -12.258942 
  978500    297.33582   -25.351679 
  979000    303.72125   -44.239392 
  979500    301.83028   -39.165334 
  980000    296.87551   -39.418568 
  980500    296.79695   -43.071693 
  981000     297.9933   -39.948563 
  981500    300.35331   -23.707192 
  982000    300.72412   -43.498989 
  982500    299.88222   -40.440732 
  983000    299.71112   -43.366651 
  983500    303.48332   -46.947701 
  984000    299.18372   -36.193237 
  984500    296.79018   -60.730394 
  985000    302.05427   -43.758124 
  985500     301.2667   -27.196557 
  986000    301.35984   -57.955067 
  986500    300.01918   -34.237694 
  987000    301.72798   -37.147987 
  987500    305.22393   -39.750983 
  988000    297.97891   -45.995922 
  988500    298.46453   -29.297039 
  989000    301.14398   -63.553845 
  989500    299.86847   -46.351208 
  990000    300.00951   -34.967702 
  990500    300.61818   -50.111759 
  991000    301.67705   -52.030554 
  991500    302.44057   -15.772071 
  992000    301.28643   -40.854362 
  992500    301.78275   -34.986715 
  993000      300.042   -27.174518 
  993500    301.87242   -41.767841 
  994000    296.40638   -53.170867 
  994500    298.08887    -61.20057 
  995000     301.4878    -52.08586 
  995500    295.39482   -33.472243 
  996000    295.70936   -53.215171 
  996500    302.10321   -48.617833 
  997000      305.542   -41.391551 
  997500     298.9862   -45.958165 
  998000    296.78122   -55.629005 
  998500    296.54681   -24.156887 
  999000    303.37636   -27.395684 
  999500    299.71745   -37.423342 
 1000000    299.87069   -15.406213 
Loop time of 9780.2 on 16 procs for 1000000 steps with 19582 atoms

Performance: 8.834 ns/day, 2.717 hours/ns, 102.247 timesteps/s
99.4% CPU use with 16 MPI tasks x no OpenMP threads

MPI task timing breakdown:
Section |  min time  |  avg time  |  max time  |%varavg| %total
---------------------------------------------------------------
Pair    | 5641.6     | 6322.4     | 6884.1     | 469.2 | 64.65
Bond    | 0.21701    | 0.2819     | 0.35405    |   8.4 |  0.00
Kspace  | 1667.4     | 2228.3     | 2903.6     | 785.7 | 22.78
Neigh   | 485.32     | 488.19     | 489.82     |   6.4 |  4.99
Comm    | 239.49     | 258.03     | 288.32     |  76.1 |  2.64
Output  | 3.0897     | 3.1045     | 3.2684     |   2.4 |  0.03
Modify  | 439.6      | 451.3      | 469.67     |  42.6 |  4.61
Other   |            | 28.55      |            |       |  0.29

Nlocal:    1223.88 ave 1246 max 1201 min
Histogram: 3 0 0 2 3 1 2 2 2 1
Nghost:    7400.81 ave 7442 max 7363 min
Histogram: 2 2 1 1 2 1 3 1 2 1
Neighs:    302729 ave 326901 max 277758 min
Histogram: 2 1 2 0 3 3 1 0 1 3

Total # of neighbors = 4843663
Ave neighs/atom = 247.353
Ave special neighs/atom = 1.34634
Neighbor list builds = 52623
Dangerous builds = 0
  write_restart  end.${E}.restart
  write_restart  end.0.1.restart
PPPM initialization ...
WARNING: Using 12-bit tables for long-range coulomb (../kspace.cpp:321)
  G vector (1/distance) = 0.284296
  grid = 40 36 24
  stencil order = 5
  estimated absolute RMS force accuracy = 0.0311878
  estimated relative force accuracy = 9.39212e-05
  using double precision FFTs
  3d grid and FFT values/proc = 6555 2880

  clear
  next a
  next E
  jump system.in


Total wall time: 39:43:12
