# Supplementary material for: The influences of electric field intensity and driving force on the slip behaviour of water flow in a nanochannel
Source: PLoS One. 2021 Sep 22;16(9):e0257589. doi: 10.1371/journal.pone.0257589 (PMC8457446; doi:10.1371/journal.pone.0257589)
Supplement: S1 Data — (ZIP) [file pone.0257589.s001.zip › data/ALH2O-E-1/Hvx.1]

# Chunk-averaged data for fix H and group norm
# Timestep Number-of-chunks Total-count
# Chunk Coord1 Ncount vx
1000000 362 8788
  1 -16.1 0 0
  2 -15.9 0 0
  3 -15.7 0 0
  4 -15.5 0 0
  5 -15.3 0 0
  6 -15.1 0 0
  7 -14.9 0 0
  8 -14.7 0 0
  9 -14.5 0 0
  10 -14.3 0 0
  11 -14.1 0 0
  12 -13.9 0 0
  13 -13.7 0 0
  14 -13.5 0 0
  15 -13.3 0 0
  16 -13.1 0 0
  17 -12.9 0 0
  18 -12.7 0 0
  19 -12.5 0 0
  20 -12.3 0 0
  21 -12.1 0 0
  22 -11.9 0 0
  23 -11.7 0 0
  24 -11.5 0 0
  25 -11.3 0 0
  26 -11.1 0 0
  27 -10.9 0 0
  28 -10.7 0 0
  29 -10.5 0 0
  30 -10.3 0 0
  31 -10.1 0 0
  32 -9.9 0 0
  33 -9.7 0 0
  34 -9.5 0 0
  35 -9.3 0 0
  36 -9.1 0 0
  37 -8.9 0 0
  38 -8.7 0 0
  39 -8.5 0 0
  40 -8.3 0 0
  41 -8.1 0 0
  42 -7.9 0 0
  43 -7.7 0 0
  44 -7.5 0 0
  45 -7.3 0 0
  46 -7.1 0 0
  47 -6.9 0 0
  48 -6.7 0 0
  49 -6.5 0 0
  50 -6.3 0 0
  51 -6.1 0 0
  52 -5.9 0 0
  53 -5.7 0 0
  54 -5.5 0 0
  55 -5.3 0 0
  56 -5.1 0 0
  57 -4.9 0 0
  58 -4.7 0 0
  59 -4.5 0 0
  60 -4.3 0 0
  61 -4.1 0 0
  62 -3.9 0 0
  63 -3.7 0 0
  64 -3.5 0 0
  65 -3.3 0 0
  66 -3.1 0 0
  67 -2.9 0 0
  68 -2.7 0 0
  69 -2.5 0 0
  70 -2.3 0 0
  71 -2.1 0 0
  72 -1.9 0 0
  73 -1.7 0 0
  74 -1.5 0 0
  75 -1.3 0 0
  76 -1.1 0 0
  77 -0.9 0 0
  78 -0.7 0 0
  79 -0.5 0 0
  80 -0.3 0 0
  81 -0.1 0 0
  82 0.1 0 0
  83 0.3 0 0
  84 0.5 0 0
  85 0.7 0 0
  86 0.9 0 0
  87 1.1 0.005359 9.37808e-06
  88 1.3 0.132562 0.000145019
  89 1.5 0.969584 0.000953993
  90 1.7 3.28097 0.00168161
  91 1.9 6.76793 0.00196121
  92 2.1 11.3827 0.00209062
  93 2.3 19.8116 0.00210138
  94 2.5 37.1407 0.00213293
  95 2.7 63.5013 0.00217537
  96 2.9 85.8336 0.00221815
  97 3.1 90.4073 0.00224586
  98 3.3 80.3136 0.00226028
  99 3.5 66.7533 0.00226651
  100 3.7 56.4523 0.00226294
  101 3.9 49.354 0.00227226
  102 4.1 43.5868 0.00228237
  103 4.3 39.6166 0.00228912
  104 4.5 38.4583 0.00229979
  105 4.7 38.7696 0.00232362
  106 4.9 38.3439 0.00233257
  107 5.1 37.4387 0.00234587
  108 5.3 38.2343 0.002341
  109 5.5 42.0876 0.00234648
  110 5.7 48.5843 0.00236052
  111 5.9 54.8627 0.00236768
  112 6.1 58.648 0.00237418
  113 6.3 59.1802 0.00239368
  114 6.5 57.1107 0.00239715
  115 6.7 53.7366 0.00240376
  116 6.9 50.2584 0.00240026
  117 7.1 47.426 0.00241938
  118 7.3 45.4714 0.00242805
  119 7.5 44.1866 0.00243755
  120 7.7 43.6918 0.00245248
  121 7.9 43.9318 0.00245265
  122 8.1 44.7677 0.0024579
  123 8.3 46.2075 0.00246436
  124 8.5 47.7039 0.002463
  125 8.7 48.9432 0.00247829
  126 8.9 49.7212 0.002486
  127 9.1 50.0099 0.00249236
  128 9.3 50.0522 0.00250002
  129 9.5 49.9096 0.00249802
  130 9.7 49.6632 0.00250961
  131 9.9 49.2793 0.00251337
  132 10.1 48.8095 0.00251389
  133 10.3 48.3332 0.00252718
  134 10.5 47.7838 0.00253718
  135 10.7 47.48 0.00253852
  136 10.9 47.3163 0.00253847
  137 11.1 47.1225 0.002549
  138 11.3 47.1393 0.00255393
  139 11.5 47.4752 0.002559
  140 11.7 47.874 0.00256894
  141 11.9 48.2954 0.00256802
  142 12.1 48.6829 0.00257116
  143 12.3 48.9045 0.00256988
  144 12.5 48.9808 0.00257714
  145 12.7 49.1019 0.00258483
  146 12.9 48.9815 0.00259796
  147 13.1 48.7026 0.00259245
  148 13.3 48.3068 0.00259948
  149 13.5 48.1125 0.00260108
  150 13.7 47.8574 0.00261601
  151 13.9 47.8566 0.00260986
  152 14.1 48.0049 0.00260718
  153 14.3 48.2043 0.00261023
  154 14.5 48.3697 0.00261129
  155 14.7 48.4283 0.00262275
  156 14.9 48.4461 0.00262017
  157 15.1 48.408 0.00262862
  158 15.3 48.4134 0.00263274
  159 15.5 48.3927 0.00263608
  160 15.7 48.4536 0.00263713
  161 15.9 48.3559 0.00264429
  162 16.1 48.4537 0.00264342
  163 16.3 48.4828 0.00264155
  164 16.5 48.3158 0.00263683
  165 16.7 48.3251 0.00264825
  166 16.9 48.3191 0.00264872
  167 17.1 48.2315 0.00264693
  168 17.3 48.2024 0.00265116
  169 17.5 48.1983 0.00264016
  170 17.7 48.1876 0.002655
  171 17.9 48.3886 0.00265895
  172 18.1 48.393 0.00265809
  173 18.3 48.5285 0.0026531
  174 18.5 48.4801 0.00266271
  175 18.7 48.3574 0.00265923
  176 18.9 48.2286 0.0026549
  177 19.1 48.2583 0.00266955
  178 19.3 48.3128 0.00266368
  179 19.5 48.4226 0.00266684
  180 19.7 48.4865 0.00265867
  181 19.9 48.4574 0.00265993
  182 20.1 48.2928 0.0026583
  183 20.3 48.1718 0.00266131
  184 20.5 48.1882 0.00266747
  185 20.7 48.2139 0.00265441
  186 20.9 48.329 0.00266032
  187 21.1 48.4472 0.00266827
  188 21.3 48.5187 0.002662
  189 21.5 48.6021 0.00266146
  190 21.7 48.5304 0.00265931
  191 21.9 48.398 0.00265874
  192 22.1 48.1896 0.00265893
  193 22.3 48.1124 0.00265123
  194 22.5 48.1806 0.00265981
  195 22.7 48.2042 0.00265063
  196 22.9 48.1595 0.00265162
  197 23.1 48.1728 0.00264258
  198 23.3 48.2999 0.00264893
  199 23.5 48.3258 0.00264651
  200 23.7 48.3674 0.00264489
  201 23.9 48.4532 0.00263924
  202 24.1 48.497 0.00263534
  203 24.3 48.5544 0.00263483
  204 24.5 48.5471 0.00263928
  205 24.7 48.4944 0.00262195
  206 24.9 48.392 0.00262366
  207 25.1 48.2879 0.00261833
  208 25.3 48.3129 0.00262487
  209 25.5 48.3218 0.00261741
  210 25.7 48.1301 0.00262307
  211 25.9 48.018 0.00261483
  212 26.1 47.8227 0.00260559
  213 26.3 47.8999 0.00260178
  214 26.5 48.0567 0.00260195
  215 26.7 48.3053 0.0026004
  216 26.9 48.541 0.00258203
  217 27.1 48.7715 0.00258509
  218 27.3 48.9953 0.0025765
  219 27.5 49.0153 0.00257637
  220 27.7 48.8635 0.00257743
  221 27.9 48.6841 0.00256318
  222 28.1 48.3744 0.00255897
  223 28.3 47.9383 0.00254933
  224 28.5 47.5724 0.00253848
  225 28.7 47.4137 0.00254241
  226 28.9 47.2184 0.00254499
  227 29.1 47.2159 0.00253583
  228 29.3 47.3922 0.00251928
  229 29.5 47.7643 0.00251419
  230 29.7 48.1798 0.00251553
  231 29.9 48.6068 0.00250895
  232 30.1 49.1836 0.00250164
  233 30.3 49.6081 0.00249864
  234 30.5 50.0086 0.00249507
  235 30.7 50.2927 0.00248296
  236 30.9 50.2519 0.00248875
  237 31.1 49.7334 0.00247569
  238 31.3 48.9274 0.00245612
  239 31.5 47.7046 0.0024479
  240 31.7 46.2965 0.00245188
  241 31.9 44.9112 0.00243819
  242 32.1 44.0156 0.00243484
  243 32.3 43.7842 0.00242839
  244 32.5 44.4011 0.00241252
  245 32.7 45.6972 0.00241577
  246 32.9 47.5773 0.0023979
  247 33.1 50.1235 0.00238712
  248 33.3 53.2228 0.0023755
  249 33.5 56.2298 0.00237591
  250 33.7 58.2239 0.00236301
  251 33.9 57.7965 0.00235989
  252 34.1 54.4263 0.00234671
  253 34.3 48.6475 0.00233438
  254 34.5 42.6131 0.00232888
  255 34.7 38.823 0.00232559
  256 34.9 37.8732 0.00231208
  257 35.1 38.6591 0.00230048
  258 35.3 39.0981 0.00228149
  259 35.5 38.8731 0.00226901
  260 35.7 39.9381 0.002267
  261 35.9 43.6146 0.00224627
  262 36.1 49.3744 0.00223883
  263 36.3 56.7238 0.00223257
  264 36.5 66.7203 0.00222527
  265 36.7 79.2454 0.00222419
  266 36.9 87.9914 0.00220237
  267 37.1 82.4665 0.00217329
  268 37.3 61.0645 0.00214709
  269 37.5 36.6454 0.00210343
  270 37.7 20.9079 0.00207134
  271 37.9 13.3304 0.00204654
  272 38.1 8.77446 0.00196941
  273 38.3 4.59047 0.00175513
  274 38.5 1.44409 0.00114884
  275 38.7 0.201044 0.000229391
  276 38.9 0.006991 9.94884e-06
  277 39.1 4.6e-05 7.51762e-08
  278 39.3 0 0
  279 39.5 0 0
  280 39.7 0 0
  281 39.9 0 0
  282 40.1 0 0
  283 40.3 0 0
  284 40.5 0 0
  285 40.7 0 0
  286 40.9 0 0
  287 41.1 0 0
  288 41.3 0 0
  289 41.5 0 0
  290 41.7 0 0
  291 41.9 0 0
  292 42.1 0 0
  293 42.3 0 0
  294 42.5 0 0
  295 42.7 0 0
  296 42.9 0 0
  297 43.1 0 0
  298 43.3 0 0
  299 43.5 0 0
  300 43.7 0 0
  301 43.9 0 0
  302 44.1 0 0
  303 44.3 0 0
  304 44.5 0 0
  305 44.7 0 0
  306 44.9 0 0
  307 45.1 0 0
  308 45.3 0 0
  309 45.5 0 0
  310 45.7 0 0
  311 45.9 0 0
  312 46.1 0 0
  313 46.3 0 0
  314 46.5 0 0
  315 46.7 0 0
  316 46.9 0 0
  317 47.1 0 0
  318 47.3 0 0
  319 47.5 0 0
  320 47.7 0 0
  321 47.9 0 0
  322 48.1 0 0
  323 48.3 0 0
  324 48.5 0 0
  325 48.7 0 0
  326 48.9 0 0
  327 49.1 0 0
  328 49.3 0 0
  329 49.5 0 0
  330 49.7 0 0
  331 49.9 0 0
  332 50.1 0 0
  333 50.3 0 0
  334 50.5 0 0
  335 50.7 0 0
  336 50.9 0 0
  337 51.1 0 0
  338 51.3 0 0
  339 51.5 0 0
  340 51.7 0 0
  341 51.9 0 0
  342 52.1 0 0
  343 52.3 0 0
  344 52.5 0 0
  345 52.7 0 0
  346 52.9 0 0
  347 53.1 0 0
  348 53.3 0 0
  349 53.5 0 0
  350 53.7 0 0
  351 53.9 0 0
  352 54.1 0 0
  353 54.3 0 0
  354 54.5 0 0
  355 54.7 0 0
  356 54.9 0 0
  357 55.1 0 0
  358 55.3 0 0
  359 55.5 0 0
  360 55.7 0 0
  361 55.9 0 0
  362 56.1 0 0
