# Supplementary material for: The influences of electric field intensity and driving force on the slip behaviour of water flow in a nanochannel
Source: PLoS One. 2021 Sep 22;16(9):e0257589. doi: 10.1371/journal.pone.0257589 (PMC8457446; doi:10.1371/journal.pone.0257589)
Supplement: S1 Data — (ZIP) [file pone.0257589.s001.zip › data/ALH2O-E-1/Hvx.2]

# Chunk-averaged data for fix H and group norm
# Timestep Number-of-chunks Total-count
# Chunk Coord1 Ncount vx
1000000 362 8788
  1 -16.1 0 0
  2 -15.9 0 0
  3 -15.7 0 0
  4 -15.5 0 0
  5 -15.3 0 0
  6 -15.1 0 0
  7 -14.9 0 0
  8 -14.7 0 0
  9 -14.5 0 0
  10 -14.3 0 0
  11 -14.1 0 0
  12 -13.9 0 0
  13 -13.7 0 0
  14 -13.5 0 0
  15 -13.3 0 0
  16 -13.1 0 0
  17 -12.9 0 0
  18 -12.7 0 0
  19 -12.5 0 0
  20 -12.3 0 0
  21 -12.1 0 0
  22 -11.9 0 0
  23 -11.7 0 0
  24 -11.5 0 0
  25 -11.3 0 0
  26 -11.1 0 0
  27 -10.9 0 0
  28 -10.7 0 0
  29 -10.5 0 0
  30 -10.3 0 0
  31 -10.1 0 0
  32 -9.9 0 0
  33 -9.7 0 0
  34 -9.5 0 0
  35 -9.3 0 0
  36 -9.1 0 0
  37 -8.9 0 0
  38 -8.7 0 0
  39 -8.5 0 0
  40 -8.3 0 0
  41 -8.1 0 0
  42 -7.9 0 0
  43 -7.7 0 0
  44 -7.5 0 0
  45 -7.3 0 0
  46 -7.1 0 0
  47 -6.9 0 0
  48 -6.7 0 0
  49 -6.5 0 0
  50 -6.3 0 0
  51 -6.1 0 0
  52 -5.9 0 0
  53 -5.7 0 0
  54 -5.5 0 0
  55 -5.3 0 0
  56 -5.1 0 0
  57 -4.9 0 0
  58 -4.7 0 0
  59 -4.5 0 0
  60 -4.3 0 0
  61 -4.1 0 0
  62 -3.9 0 0
  63 -3.7 0 0
  64 -3.5 0 0
  65 -3.3 0 0
  66 -3.1 0 0
  67 -2.9 0 0
  68 -2.7 0 0
  69 -2.5 0 0
  70 -2.3 0 0
  71 -2.1 0 0
  72 -1.9 0 0
  73 -1.7 0 0
  74 -1.5 0 0
  75 -1.3 0 0
  76 -1.1 0 0
  77 -0.9 0 0
  78 -0.7 0 0
  79 -0.5 0 0
  80 -0.3 0 0
  81 -0.1 0 0
  82 0.1 0 0
  83 0.3 0 0
  84 0.5 0 0
  85 0.7 0 0
  86 0.9 1.8e-05 1.19427e-07
  87 1.1 0.003823 -1.97721e-06
  88 1.3 0.106687 0.00012924
  89 1.5 0.811065 0.000842035
  90 1.7 2.78241 0.00155864
  91 1.9 5.9974 0.0018814
  92 2.1 10.5859 0.00199478
  93 2.3 19.3061 0.002006
  94 2.5 37.3569 0.00205064
  95 2.7 64.5166 0.0020832
  96 2.9 86.9053 0.00212327
  97 3.1 91.0806 0.0021532
  98 3.3 80.3341 0.00216933
  99 3.5 66.5001 0.00216892
  100 3.7 56.136 0.00217474
  101 3.9 49.1032 0.00218392
  102 4.1 43.4746 0.00218252
  103 4.3 39.6375 0.00219814
  104 4.5 38.4588 0.00221034
  105 4.7 38.5902 0.00221818
  106 4.9 38.0961 0.00223198
  107 5.1 37.2137 0.00223878
  108 5.3 38.2354 0.00223919
  109 5.5 42.3204 0.00225581
  110 5.7 48.895 0.00226598
  111 5.9 55.2102 0.0022693
  112 6.1 58.7535 0.00227997
  113 6.3 59.0924 0.0022914
  114 6.5 56.8922 0.00229119
  115 6.7 53.61 0.00230399
  116 6.9 50.1942 0.00231745
  117 7.1 47.3094 0.00231347
  118 7.3 45.2769 0.00233042
  119 7.5 44.064 0.0023339
  120 7.7 43.5932 0.00234475
  121 7.9 43.8529 0.00234326
  122 8.1 44.8359 0.00235372
  123 8.3 46.2579 0.00236261
  124 8.5 47.7688 0.00236654
  125 8.7 49.1054 0.00237543
  126 8.9 49.9066 0.00237287
  127 9.1 50.3351 0.00239184
  128 9.3 50.4007 0.00240622
  129 9.5 50.108 0.00239829
  130 9.7 49.6812 0.00241002
  131 9.9 49.0857 0.00240756
  132 10.1 48.5819 0.00241535
  133 10.3 48.0829 0.00243014
  134 10.5 47.6164 0.00242845
  135 10.7 47.3487 0.0024378
  136 10.9 47.1577 0.00243598
  137 11.1 47.2165 0.00244999
  138 11.3 47.2572 0.00245545
  139 11.5 47.5461 0.00245025
  140 11.7 47.9785 0.00245711
  141 11.9 48.4809 0.00246156
  142 12.1 48.9126 0.00246615
  143 12.3 49.1478 0.00246758
  144 12.5 49.1653 0.00247986
  145 12.7 48.9556 0.00248066
  146 12.9 48.7882 0.0024831
  147 13.1 48.5424 0.00249502
  148 13.3 48.2416 0.00249664
  149 13.5 48.0359 0.00250199
  150 13.7 47.9019 0.00249583
  151 13.9 47.8139 0.00250752
  152 14.1 47.8296 0.0024976
  153 14.3 47.9803 0.00251746
  154 14.5 48.1474 0.00251114
  155 14.7 48.3291 0.0025135
  156 14.9 48.4725 0.00251746
  157 15.1 48.6392 0.00253275
  158 15.3 48.6136 0.00251959
  159 15.5 48.5459 0.00252897
  160 15.7 48.5164 0.00253227
  161 15.9 48.4734 0.0025252
  162 16.1 48.339 0.00253691
  163 16.3 48.2361 0.00253155
  164 16.5 48.1969 0.00253596
  165 16.7 48.2269 0.00253877
  166 16.9 48.1915 0.00254584
  167 17.1 48.1646 0.00254438
  168 17.3 48.2443 0.00253738
  169 17.5 48.3127 0.00255356
  170 17.7 48.3545 0.00255369
  171 17.9 48.3286 0.00254346
  172 18.1 48.3892 0.00255076
  173 18.3 48.3772 0.0025572
  174 18.5 48.464 0.00255127
  175 18.7 48.3909 0.00255371
  176 18.9 48.3537 0.00255671
  177 19.1 48.3151 0.00255285
  178 19.3 48.4063 0.0025518
  179 19.5 48.3411 0.00255371
  180 19.7 48.2676 0.00255709
  181 19.9 48.2266 0.00255686
  182 20.1 48.3035 0.00255436
  183 20.3 48.3008 0.00255966
  184 20.5 48.2881 0.00255511
  185 20.7 48.3035 0.00255054
  186 20.9 48.3542 0.00255534
  187 21.1 48.4654 0.00255474
  188 21.3 48.4831 0.00256438
  189 21.5 48.3595 0.00255084
  190 21.7 48.2972 0.00254442
  191 21.9 48.2261 0.00255333
  192 22.1 48.3763 0.00253484
  193 22.3 48.3674 0.00253509
  194 22.5 48.3573 0.00254325
  195 22.7 48.2828 0.00254179
  196 22.9 48.1407 0.00253844
  197 23.1 48.1275 0.00254142
  198 23.3 48.1877 0.00253609
  199 23.5 48.3019 0.0025344
  200 23.7 48.2608 0.00253262
  201 23.9 48.3144 0.00252441
  202 24.1 48.3222 0.00253659
  203 24.3 48.5189 0.00251835
  204 24.5 48.5079 0.00252638
  205 24.7 48.5208 0.00252274
  206 24.9 48.52 0.00251815
  207 25.1 48.3436 0.00251244
  208 25.3 48.3003 0.00249878
  209 25.5 48.1524 0.00251548
  210 25.7 48.0298 0.00250707
  211 25.9 47.9396 0.00250217
  212 26.1 47.8943 0.00249735
  213 26.3 48.0364 0.00248966
  214 26.5 48.244 0.00248635
  215 26.7 48.516 0.0024957
  216 26.9 48.6672 0.0024778
  217 27.1 48.8259 0.0024774
  218 27.3 48.868 0.00246979
  219 27.5 48.9435 0.0024658
  220 27.7 48.8559 0.00246219
  221 27.9 48.5888 0.00245674
  222 28.1 48.2034 0.0024552
  223 28.3 47.9364 0.00244747
  224 28.5 47.5031 0.00244101
  225 28.7 47.2222 0.00243573
  226 28.9 47.1654 0.00242542
  227 29.1 47.2583 0.0024302
  228 29.3 47.5969 0.00242022
  229 29.5 47.8914 0.00240615
  230 29.7 48.3164 0.00240757
  231 29.9 48.8337 0.00240014
  232 30.1 49.2142 0.00239595
  233 30.3 49.6136 0.00238655
  234 30.5 50.0033 0.00237841
  235 30.7 50.0515 0.00236849
  236 30.9 49.9446 0.00235392
  237 31.1 49.4972 0.00236104
  238 31.3 48.6528 0.00235781
  239 31.5 47.4314 0.00234779
  240 31.7 46.0586 0.00233971
  241 31.9 44.8587 0.00232198
  242 32.1 44.1824 0.00232191
  243 32.3 44.0779 0.00231209
  244 32.5 44.62 0.00228977
  245 32.7 45.8747 0.00229677
  246 32.9 47.7173 0.00228597
  247 33.1 50.3487 0.00227017
  248 33.3 53.3102 0.00226202
  249 33.5 56.1388 0.00225794
  250 33.7 58.032 0.00224753
  251 33.9 57.6778 0.00223984
  252 34.1 54.2725 0.00222818
  253 34.3 48.5455 0.00221756
  254 34.5 42.6072 0.00219387
  255 34.7 38.9714 0.00220705
  256 34.9 38.1532 0.00219717
  257 35.1 38.8476 0.00218435
  258 35.3 39.213 0.00216624
  259 35.5 39.059 0.002154
  260 35.7 40.1826 0.00213892
  261 35.9 43.7452 0.00212967
  262 36.1 49.4469 0.00211989
  263 36.3 56.7498 0.00211891
  264 36.5 66.7441 0.00209904
  265 36.7 79.0609 0.00209635
  266 36.9 87.2355 0.00208972
  267 37.1 81.4428 0.00205862
  268 37.3 60.2217 0.00202327
  269 37.5 36.3956 0.00199093
  270 37.7 21.371 0.00196793
  271 37.9 14.2558 0.00196224
  272 38.1 9.86846 0.00188116
  273 38.3 5.3945 0.00165447
  274 38.5 1.78333 0.00120379
  275 38.7 0.266747 0.000294479
  276 38.9 0.010459 1.34122e-05
  277 39.1 1.5e-05 -1.32166e-07
  278 39.3 0 0
  279 39.5 0 0
  280 39.7 0 0
  281 39.9 0 0
  282 40.1 0 0
  283 40.3 0 0
  284 40.5 0 0
  285 40.7 0 0
  286 40.9 0 0
  287 41.1 0 0
  288 41.3 0 0
  289 41.5 0 0
  290 41.7 0 0
  291 41.9 0 0
  292 42.1 0 0
  293 42.3 0 0
  294 42.5 0 0
  295 42.7 0 0
  296 42.9 0 0
  297 43.1 0 0
  298 43.3 0 0
  299 43.5 0 0
  300 43.7 0 0
  301 43.9 0 0
  302 44.1 0 0
  303 44.3 0 0
  304 44.5 0 0
  305 44.7 0 0
  306 44.9 0 0
  307 45.1 0 0
  308 45.3 0 0
  309 45.5 0 0
  310 45.7 0 0
  311 45.9 0 0
  312 46.1 0 0
  313 46.3 0 0
  314 46.5 0 0
  315 46.7 0 0
  316 46.9 0 0
  317 47.1 0 0
  318 47.3 0 0
  319 47.5 0 0
  320 47.7 0 0
  321 47.9 0 0
  322 48.1 0 0
  323 48.3 0 0
  324 48.5 0 0
  325 48.7 0 0
  326 48.9 0 0
  327 49.1 0 0
  328 49.3 0 0
  329 49.5 0 0
  330 49.7 0 0
  331 49.9 0 0
  332 50.1 0 0
  333 50.3 0 0
  334 50.5 0 0
  335 50.7 0 0
  336 50.9 0 0
  337 51.1 0 0
  338 51.3 0 0
  339 51.5 0 0
  340 51.7 0 0
  341 51.9 0 0
  342 52.1 0 0
  343 52.3 0 0
  344 52.5 0 0
  345 52.7 0 0
  346 52.9 0 0
  347 53.1 0 0
  348 53.3 0 0
  349 53.5 0 0
  350 53.7 0 0
  351 53.9 0 0
  352 54.1 0 0
  353 54.3 0 0
  354 54.5 0 0
  355 54.7 0 0
  356 54.9 0 0
  357 55.1 0 0
  358 55.3 0 0
  359 55.5 0 0
  360 55.7 0 0
  361 55.9 0 0
  362 56.1 0 0
