# Supplementary material for: The influences of electric field intensity and driving force on the slip behaviour of water flow in a nanochannel
Source: PLoS One. 2021 Sep 22;16(9):e0257589. doi: 10.1371/journal.pone.0257589 (PMC8457446; doi:10.1371/journal.pone.0257589)
Supplement: S1 Data — (ZIP) [file pone.0257589.s001.zip › data/ALH2O-E-1/Hvx.3]

# Chunk-averaged data for fix H and group norm
# Timestep Number-of-chunks Total-count
# Chunk Coord1 Ncount vx
1000000 362 8788
  1 -16.1 0 0
  2 -15.9 0 0
  3 -15.7 0 0
  4 -15.5 0 0
  5 -15.3 0 0
  6 -15.1 0 0
  7 -14.9 0 0
  8 -14.7 0 0
  9 -14.5 0 0
  10 -14.3 0 0
  11 -14.1 0 0
  12 -13.9 0 0
  13 -13.7 0 0
  14 -13.5 0 0
  15 -13.3 0 0
  16 -13.1 0 0
  17 -12.9 0 0
  18 -12.7 0 0
  19 -12.5 0 0
  20 -12.3 0 0
  21 -12.1 0 0
  22 -11.9 0 0
  23 -11.7 0 0
  24 -11.5 0 0
  25 -11.3 0 0
  26 -11.1 0 0
  27 -10.9 0 0
  28 -10.7 0 0
  29 -10.5 0 0
  30 -10.3 0 0
  31 -10.1 0 0
  32 -9.9 0 0
  33 -9.7 0 0
  34 -9.5 0 0
  35 -9.3 0 0
  36 -9.1 0 0
  37 -8.9 0 0
  38 -8.7 0 0
  39 -8.5 0 0
  40 -8.3 0 0
  41 -8.1 0 0
  42 -7.9 0 0
  43 -7.7 0 0
  44 -7.5 0 0
  45 -7.3 0 0
  46 -7.1 0 0
  47 -6.9 0 0
  48 -6.7 0 0
  49 -6.5 0 0
  50 -6.3 0 0
  51 -6.1 0 0
  52 -5.9 0 0
  53 -5.7 0 0
  54 -5.5 0 0
  55 -5.3 0 0
  56 -5.1 0 0
  57 -4.9 0 0
  58 -4.7 0 0
  59 -4.5 0 0
  60 -4.3 0 0
  61 -4.1 0 0
  62 -3.9 0 0
  63 -3.7 0 0
  64 -3.5 0 0
  65 -3.3 0 0
  66 -3.1 0 0
  67 -2.9 0 0
  68 -2.7 0 0
  69 -2.5 0 0
  70 -2.3 0 0
  71 -2.1 0 0
  72 -1.9 0 0
  73 -1.7 0 0
  74 -1.5 0 0
  75 -1.3 0 0
  76 -1.1 0 0
  77 -0.9 0 0
  78 -0.7 0 0
  79 -0.5 0 0
  80 -0.3 0 0
  81 -0.1 0 0
  82 0.1 0 0
  83 0.3 0 0
  84 0.5 0 0
  85 0.7 0 0
  86 0.9 6e-06 1.51126e-07
  87 1.1 0.003255 7.88238e-06
  88 1.3 0.082239 8.71167e-05
  89 1.5 0.656855 0.000624498
  90 1.7 2.31954 0.00146152
  91 1.9 5.18895 0.00181203
  92 2.1 9.75929 0.00194049
  93 2.3 18.7364 0.00196778
  94 2.5 37.4778 0.0020127
  95 2.7 65.5041 0.00205527
  96 2.9 88.3816 0.00209722
  97 3.1 92.0374 0.00212256
  98 3.3 80.6274 0.00213729
  99 3.5 66.3049 0.00213478
  100 3.7 56.0448 0.00213926
  101 3.9 49.1552 0.00215546
  102 4.1 43.4012 0.0021622
  103 4.3 39.4191 0.00216073
  104 4.5 38.1575 0.00216354
  105 4.7 38.2962 0.00218004
  106 4.9 37.7696 0.00219053
  107 5.1 36.9997 0.0021973
  108 5.3 37.9751 0.00222095
  109 5.5 42.253 0.00222368
  110 5.7 48.9634 0.00222879
  111 5.9 55.3802 0.00224284
  112 6.1 59.179 0.00224148
  113 6.3 59.3544 0.00224608
  114 6.5 57.0456 0.00226292
  115 6.7 53.5375 0.00226286
  116 6.9 50.0664 0.00227052
  117 7.1 47.2211 0.00228321
  118 7.3 45.2241 0.00228594
  119 7.5 44.041 0.00230262
  120 7.7 43.5685 0.00229911
  121 7.9 43.8304 0.00231181
  122 8.1 44.7916 0.00232384
  123 8.3 46.2123 0.00232091
  124 8.5 47.6629 0.00232306
  125 8.7 48.8778 0.00233981
  126 8.9 49.7787 0.00234942
  127 9.1 50.1685 0.00234439
  128 9.3 50.3005 0.00235245
  129 9.5 50.1151 0.00236944
  130 9.7 49.7209 0.00237405
  131 9.9 49.2854 0.0023715
  132 10.1 48.8974 0.00238847
  133 10.3 48.3603 0.00239067
  134 10.5 48.0557 0.00239578
  135 10.7 47.5772 0.00239295
  136 10.9 47.2622 0.0024052
  137 11.1 47.15 0.00242543
  138 11.3 47.2044 0.0024082
  139 11.5 47.3638 0.00241409
  140 11.7 47.7772 0.00242308
  141 11.9 48.244 0.00242823
  142 12.1 48.5513 0.00242746
  143 12.3 48.8932 0.00243064
  144 12.5 49.1458 0.00243328
  145 12.7 49.1438 0.00244164
  146 12.9 48.9894 0.00243608
  147 13.1 48.6768 0.00244987
  148 13.3 48.4423 0.00245318
  149 13.5 48.1532 0.0024466
  150 13.7 47.886 0.00246253
  151 13.9 47.8462 0.00246162
  152 14.1 47.9052 0.00246578
  153 14.3 48.1355 0.0024711
  154 14.5 48.2605 0.00246709
  155 14.7 48.3961 0.00247787
  156 14.9 48.4159 0.00248918
  157 15.1 48.4483 0.00248449
  158 15.3 48.504 0.00247613
  159 15.5 48.4862 0.0024849
  160 15.7 48.4966 0.00249228
  161 15.9 48.4922 0.00248706
  162 16.1 48.415 0.00249108
  163 16.3 48.3772 0.00248709
  164 16.5 48.316 0.00250739
  165 16.7 48.3168 0.00250115
  166 16.9 48.2676 0.00250361
  167 17.1 48.3019 0.00249712
  168 17.3 48.1645 0.00250211
  169 17.5 48.1705 0.00250156
  170 17.7 48.2836 0.00251135
  171 17.9 48.2552 0.00250762
  172 18.1 48.2946 0.00250512
  173 18.3 48.3146 0.00251532
  174 18.5 48.4108 0.00250589
  175 18.7 48.3821 0.00251414
  176 18.9 48.4754 0.00251555
  177 19.1 48.4593 0.00251307
  178 19.3 48.3579 0.00251445
  179 19.5 48.2779 0.00250601
  180 19.7 48.2787 0.00252266
  181 19.9 48.3302 0.00251492
  182 20.1 48.2863 0.00250728
  183 20.3 48.3477 0.00251361
  184 20.5 48.3511 0.00250837
  185 20.7 48.2183 0.0025199
  186 20.9 48.2073 0.00250782
  187 21.1 48.319 0.00251212
  188 21.3 48.3403 0.0025032
  189 21.5 48.3313 0.00251383
  190 21.7 48.3332 0.00251328
  191 21.9 48.3844 0.00250418
  192 22.1 48.3949 0.00251282
  193 22.3 48.3245 0.00250875
  194 22.5 48.3827 0.00250617
  195 22.7 48.3657 0.00249857
  196 22.9 48.3135 0.00251135
  197 23.1 48.2675 0.00250654
  198 23.3 48.3725 0.00249449
  199 23.5 48.3395 0.00250632
  200 23.7 48.3633 0.00249149
  201 23.9 48.4237 0.00249388
  202 24.1 48.424 0.00249315
  203 24.3 48.3823 0.00248507
  204 24.5 48.5038 0.00248895
  205 24.7 48.5034 0.00248449
  206 24.9 48.5007 0.00247888
  207 25.1 48.2936 0.00247944
  208 25.3 48.2378 0.00247854
  209 25.5 48.093 0.00246629
  210 25.7 48.0136 0.00246815
  211 25.9 47.987 0.00246798
  212 26.1 47.8845 0.00246014
  213 26.3 47.8774 0.00245313
  214 26.5 48.1652 0.00243983
  215 26.7 48.4144 0.00244891
  216 26.9 48.7037 0.00244071
  217 27.1 48.8512 0.00244135
  218 27.3 49.0068 0.00242914
  219 27.5 49.0133 0.00242639
  220 27.7 48.9587 0.00242179
  221 27.9 48.6252 0.00241917
  222 28.1 48.254 0.00241089
  223 28.3 47.8673 0.00240294
  224 28.5 47.4748 0.00239341
  225 28.7 47.1774 0.00239586
  226 28.9 47.1865 0.00238602
  227 29.1 47.3295 0.00238572
  228 29.3 47.5092 0.00237533
  229 29.5 47.8387 0.00236909
  230 29.7 48.2157 0.00237125
  231 29.9 48.7223 0.00235576
  232 30.1 49.2158 0.00235795
  233 30.3 49.5826 0.00233635
  234 30.5 49.9126 0.00233577
  235 30.7 50.1009 0.00232751
  236 30.9 49.9848 0.00231101
  237 31.1 49.483 0.00231066
  238 31.3 48.5708 0.00229805
  239 31.5 47.4154 0.00229631
  240 31.7 46.0672 0.00228231
  241 31.9 44.9001 0.00227841
  242 32.1 44.203 0.00227125
  243 32.3 44.1695 0.00226188
  244 32.5 44.7335 0.00224112
  245 32.7 46.0006 0.00224686
  246 32.9 47.9374 0.00223299
  247 33.1 50.3317 0.00222792
  248 33.3 53.2364 0.00221462
  249 33.5 56.0254 0.00220814
  250 33.7 57.8442 0.00220706
  251 33.9 57.4084 0.00218237
  252 34.1 54.0123 0.0021722
  253 34.3 48.4769 0.00217204
  254 34.5 42.7278 0.0021608
  255 34.7 39.1238 0.00215385
  256 34.9 38.3557 0.00214532
  257 35.1 38.9464 0.00212723
  258 35.3 39.4064 0.00212699
  259 35.5 39.2095 0.00209541
  260 35.7 40.1436 0.00208849
  261 35.9 43.7685 0.00208063
  262 36.1 49.5544 0.00206787
  263 36.3 56.8906 0.00206804
  264 36.5 66.8213 0.00206016
  265 36.7 78.5913 0.00204924
  266 36.9 86.0444 0.0020338
  267 37.1 79.8442 0.00200216
  268 37.3 59.0008 0.00196175
  269 37.5 36.059 0.00195084
  270 37.7 21.7843 0.00194459
  271 37.9 15.2117 0.00188651
  272 38.1 11.0294 0.00182361
  273 38.3 6.25171 0.00165016
  274 38.5 2.11709 0.00121276
  275 38.7 0.324263 0.000276614
  276 38.9 0.012755 4.60088e-06
  277 39.1 7.1e-05 -2.94625e-07
  278 39.3 0 0
  279 39.5 0 0
  280 39.7 0 0
  281 39.9 0 0
  282 40.1 0 0
  283 40.3 0 0
  284 40.5 0 0
  285 40.7 0 0
  286 40.9 0 0
  287 41.1 0 0
  288 41.3 0 0
  289 41.5 0 0
  290 41.7 0 0
  291 41.9 0 0
  292 42.1 0 0
  293 42.3 0 0
  294 42.5 0 0
  295 42.7 0 0
  296 42.9 0 0
  297 43.1 0 0
  298 43.3 0 0
  299 43.5 0 0
  300 43.7 0 0
  301 43.9 0 0
  302 44.1 0 0
  303 44.3 0 0
  304 44.5 0 0
  305 44.7 0 0
  306 44.9 0 0
  307 45.1 0 0
  308 45.3 0 0
  309 45.5 0 0
  310 45.7 0 0
  311 45.9 0 0
  312 46.1 0 0
  313 46.3 0 0
  314 46.5 0 0
  315 46.7 0 0
  316 46.9 0 0
  317 47.1 0 0
  318 47.3 0 0
  319 47.5 0 0
  320 47.7 0 0
  321 47.9 0 0
  322 48.1 0 0
  323 48.3 0 0
  324 48.5 0 0
  325 48.7 0 0
  326 48.9 0 0
  327 49.1 0 0
  328 49.3 0 0
  329 49.5 0 0
  330 49.7 0 0
  331 49.9 0 0
  332 50.1 0 0
  333 50.3 0 0
  334 50.5 0 0
  335 50.7 0 0
  336 50.9 0 0
  337 51.1 0 0
  338 51.3 0 0
  339 51.5 0 0
  340 51.7 0 0
  341 51.9 0 0
  342 52.1 0 0
  343 52.3 0 0
  344 52.5 0 0
  345 52.7 0 0
  346 52.9 0 0
  347 53.1 0 0
  348 53.3 0 0
  349 53.5 0 0
  350 53.7 0 0
  351 53.9 0 0
  352 54.1 0 0
  353 54.3 0 0
  354 54.5 0 0
  355 54.7 0 0
  356 54.9 0 0
  357 55.1 0 0
  358 55.3 0 0
  359 55.5 0 0
  360 55.7 0 0
  361 55.9 0 0
  362 56.1 0 0
