# Supplementary material for: The influences of electric field intensity and driving force on the slip behaviour of water flow in a nanochannel
Source: PLoS One. 2021 Sep 22;16(9):e0257589. doi: 10.1371/journal.pone.0257589 (PMC8457446; doi:10.1371/journal.pone.0257589)
Supplement: S1 Data — (ZIP) [file pone.0257589.s001.zip › data/ALH2O-E-1/Hvx.4]

# Chunk-averaged data for fix H and group norm
# Timestep Number-of-chunks Total-count
# Chunk Coord1 Ncount vx
1000000 362 8788
  1 -16.1 0 0
  2 -15.9 0 0
  3 -15.7 0 0
  4 -15.5 0 0
  5 -15.3 0 0
  6 -15.1 0 0
  7 -14.9 0 0
  8 -14.7 0 0
  9 -14.5 0 0
  10 -14.3 0 0
  11 -14.1 0 0
  12 -13.9 0 0
  13 -13.7 0 0
  14 -13.5 0 0
  15 -13.3 0 0
  16 -13.1 0 0
  17 -12.9 0 0
  18 -12.7 0 0
  19 -12.5 0 0
  20 -12.3 0 0
  21 -12.1 0 0
  22 -11.9 0 0
  23 -11.7 0 0
  24 -11.5 0 0
  25 -11.3 0 0
  26 -11.1 0 0
  27 -10.9 0 0
  28 -10.7 0 0
  29 -10.5 0 0
  30 -10.3 0 0
  31 -10.1 0 0
  32 -9.9 0 0
  33 -9.7 0 0
  34 -9.5 0 0
  35 -9.3 0 0
  36 -9.1 0 0
  37 -8.9 0 0
  38 -8.7 0 0
  39 -8.5 0 0
  40 -8.3 0 0
  41 -8.1 0 0
  42 -7.9 0 0
  43 -7.7 0 0
  44 -7.5 0 0
  45 -7.3 0 0
  46 -7.1 0 0
  47 -6.9 0 0
  48 -6.7 0 0
  49 -6.5 0 0
  50 -6.3 0 0
  51 -6.1 0 0
  52 -5.9 0 0
  53 -5.7 0 0
  54 -5.5 0 0
  55 -5.3 0 0
  56 -5.1 0 0
  57 -4.9 0 0
  58 -4.7 0 0
  59 -4.5 0 0
  60 -4.3 0 0
  61 -4.1 0 0
  62 -3.9 0 0
  63 -3.7 0 0
  64 -3.5 0 0
  65 -3.3 0 0
  66 -3.1 0 0
  67 -2.9 0 0
  68 -2.7 0 0
  69 -2.5 0 0
  70 -2.3 0 0
  71 -2.1 0 0
  72 -1.9 0 0
  73 -1.7 0 0
  74 -1.5 0 0
  75 -1.3 0 0
  76 -1.1 0 0
  77 -0.9 0 0
  78 -0.7 0 0
  79 -0.5 0 0
  80 -0.3 0 0
  81 -0.1 0 0
  82 0.1 0 0
  83 0.3 0 0
  84 0.5 0 0
  85 0.7 0 0
  86 0.9 6e-06 4.66314e-08
  87 1.1 0.002141 -1.26587e-06
  88 1.3 0.063092 6.51729e-05
  89 1.5 0.511925 0.000565954
  90 1.7 1.89549 0.00137185
  91 1.9 4.47757 0.00181161
  92 2.1 8.86939 0.00191619
  93 2.3 18.1063 0.0019571
  94 2.5 37.478 0.00198977
  95 2.7 66.5011 0.00203052
  96 2.9 89.8853 0.00207844
  97 3.1 93.1581 0.00211147
  98 3.3 81.0271 0.00212729
  99 3.5 66.3155 0.00212198
  100 3.7 55.9048 0.00211403
  101 3.9 49.0547 0.00213197
  102 4.1 43.3777 0.00213811
  103 4.3 39.3794 0.00214707
  104 4.5 37.9958 0.00215358
  105 4.7 38.0211 0.00216307
  106 4.9 37.5111 0.00217245
  107 5.1 36.776 0.0021873
  108 5.3 37.8936 0.00219007
  109 5.5 42.2082 0.00220036
  110 5.7 48.9883 0.00220629
  111 5.9 55.5909 0.00221549
  112 6.1 59.3841 0.00221566
  113 6.3 59.6817 0.00222728
  114 6.5 57.3214 0.00223278
  115 6.7 53.843 0.00224852
  116 6.9 50.2122 0.0022455
  117 7.1 47.2586 0.00225293
  118 7.3 45.2001 0.00226403
  119 7.5 43.8291 0.00227054
  120 7.7 43.4007 0.00226844
  121 7.9 43.7338 0.00228819
  122 8.1 44.764 0.00229412
  123 8.3 46.25 0.00229387
  124 8.5 47.8728 0.00230802
  125 8.7 49.2165 0.00231604
  126 8.9 50.0389 0.00231031
  127 9.1 50.3365 0.00232429
  128 9.3 50.1761 0.00233186
  129 9.5 49.9763 0.00233078
  130 9.7 49.6354 0.00234284
  131 9.9 49.2299 0.00234902
  132 10.1 48.8448 0.00235782
  133 10.3 48.3514 0.00235521
  134 10.5 47.9146 0.00236154
  135 10.7 47.5343 0.00236484
  136 10.9 47.2784 0.00237109
  137 11.1 47.121 0.00237274
  138 11.3 47.1446 0.00237929
  139 11.5 47.3802 0.00238649
  140 11.7 47.7401 0.00239324
  141 11.9 48.3464 0.00239908
  142 12.1 48.8697 0.00240698
  143 12.3 49.1484 0.00240094
  144 12.5 49.2393 0.00240666
  145 12.7 49.1005 0.00241351
  146 12.9 48.8626 0.00241651
  147 13.1 48.6436 0.00242168
  148 13.3 48.4485 0.00241446
  149 13.5 48.1535 0.00242141
  150 13.7 47.9148 0.00242826
  151 13.9 47.812 0.0024254
  152 14.1 47.7778 0.00243405
  153 14.3 47.9168 0.00244365
  154 14.5 48.0335 0.00243416
  155 14.7 48.1794 0.00243751
  156 14.9 48.3935 0.00245078
  157 15.1 48.5388 0.00244713
  158 15.3 48.6302 0.00244921
  159 15.5 48.5767 0.00245725
  160 15.7 48.5442 0.00245767
  161 15.9 48.5209 0.00245158
  162 16.1 48.5277 0.00246789
  163 16.3 48.4655 0.00246066
  164 16.5 48.3411 0.0024621
  165 16.7 48.2159 0.00246007
  166 16.9 48.174 0.00245779
  167 17.1 48.125 0.00246473
  168 17.3 48.1383 0.0024637
  169 17.5 48.2051 0.0024695
  170 17.7 48.1736 0.00246624
  171 17.9 48.2268 0.00247449
  172 18.1 48.3341 0.00248
  173 18.3 48.4005 0.00247696
  174 18.5 48.427 0.00247467
  175 18.7 48.4571 0.00247531
  176 18.9 48.5696 0.00247162
  177 19.1 48.5612 0.00247882
  178 19.3 48.3968 0.00246915
  179 19.5 48.2778 0.0024668
  180 19.7 48.2349 0.00247258
  181 19.9 48.2118 0.00246926
  182 20.1 48.2452 0.00247652
  183 20.3 48.1265 0.00247926
  184 20.5 48.0958 0.00246704
  185 20.7 48.1982 0.00247253
  186 20.9 48.3713 0.00246541
  187 21.1 48.34 0.00247141
  188 21.3 48.3071 0.00247031
  189 21.5 48.342 0.00246828
  190 21.7 48.3635 0.002457
  191 21.9 48.4028 0.00245897
  192 22.1 48.3617 0.00246147
  193 22.3 48.3137 0.00245839
  194 22.5 48.233 0.0024594
  195 22.7 48.2464 0.00245649
  196 22.9 48.2252 0.00244531
  197 23.1 48.307 0.0024478
  198 23.3 48.3409 0.00244112
  199 23.5 48.2697 0.00244988
  200 23.7 48.3121 0.00243954
  201 23.9 48.3457 0.00243329
  202 24.1 48.4032 0.0024386
  203 24.3 48.3359 0.00243211
  204 24.5 48.3187 0.00243317
  205 24.7 48.313 0.00242865
  206 24.9 48.3221 0.00242085
  207 25.1 48.3474 0.00242059
  208 25.3 48.2961 0.00241281
  209 25.5 48.2892 0.00240607
  210 25.7 48.1568 0.0024035
  211 25.9 48.0281 0.00241281
  212 26.1 47.7807 0.00239972
  213 26.3 47.9321 0.0024078
  214 26.5 48.1804 0.00238772
  215 26.7 48.4298 0.00239607
  216 26.9 48.6642 0.0023755
  217 27.1 48.854 0.00238321
  218 27.3 49.0345 0.00238039
  219 27.5 49.0422 0.00237041
  220 27.7 48.7409 0.00236735
  221 27.9 48.4554 0.0023556
  222 28.1 48.1436 0.00235134
  223 28.3 47.8897 0.0023525
  224 28.5 47.5865 0.00235096
  225 28.7 47.3578 0.00233306
  226 28.9 47.2907 0.00233553
  227 29.1 47.404 0.0023371
  228 29.3 47.6931 0.00231215
  229 29.5 47.9766 0.00232148
  230 29.7 48.2795 0.00230696
  231 29.9 48.7229 0.00230217
  232 30.1 49.1547 0.00230117
  233 30.3 49.65 0.00228892
  234 30.5 49.981 0.00228299
  235 30.7 50.0303 0.00227048
  236 30.9 49.8297 0.00226848
  237 31.1 49.1819 0.00227366
  238 31.3 48.398 0.00224539
  239 31.5 47.1291 0.00224696
  240 31.7 46.008 0.00224424
  241 31.9 45.0377 0.00222144
  242 32.1 44.3934 0.00221598
  243 32.3 44.4525 0.0022085
  244 32.5 45.027 0.00221149
  245 32.7 46.311 0.00219991
  246 32.9 48.1843 0.00218583
  247 33.1 50.5163 0.00217636
  248 33.3 53.1213 0.00216636
  249 33.5 55.7751 0.00215013
  250 33.7 57.4122 0.0021553
  251 33.9 56.889 0.00212645
  252 34.1 53.6465 0.00213709
  253 34.3 48.1835 0.00211795
  254 34.5 42.7202 0.00210726
  255 34.7 39.2336 0.00209633
  256 34.9 38.4525 0.00209195
  257 35.1 39.1431 0.00207942
  258 35.3 39.636 0.00207427
  259 35.5 39.5319 0.00204548
  260 35.7 40.43 0.00204574
  261 35.9 43.9062 0.00202863
  262 36.1 49.6963 0.00201525
  263 36.3 57.1908 0.00200593
  264 36.5 66.8872 0.00199953
  265 36.7 78.1362 0.00199374
  266 36.9 84.8993 0.00197959
  267 37.1 78.1697 0.00194779
  268 37.3 57.5802 0.00190702
  269 37.5 35.55 0.00188732
  270 37.7 22.142 0.00188534
  271 37.9 16.1583 0.00186883
  272 38.1 12.247 0.0017801
  273 38.3 7.2438 0.00163072
  274 38.5 2.53016 0.00120931
  275 38.7 0.393591 0.000326465
  276 38.9 0.014958 1.38059e-05
  277 39.1 7e-06 -3.73935e-08
  278 39.3 0 0
  279 39.5 0 0
  280 39.7 0 0
  281 39.9 0 0
  282 40.1 0 0
  283 40.3 0 0
  284 40.5 0 0
  285 40.7 0 0
  286 40.9 0 0
  287 41.1 0 0
  288 41.3 0 0
  289 41.5 0 0
  290 41.7 0 0
  291 41.9 0 0
  292 42.1 0 0
  293 42.3 0 0
  294 42.5 0 0
  295 42.7 0 0
  296 42.9 0 0
  297 43.1 0 0
  298 43.3 0 0
  299 43.5 0 0
  300 43.7 0 0
  301 43.9 0 0
  302 44.1 0 0
  303 44.3 0 0
  304 44.5 0 0
  305 44.7 0 0
  306 44.9 0 0
  307 45.1 0 0
  308 45.3 0 0
  309 45.5 0 0
  310 45.7 0 0
  311 45.9 0 0
  312 46.1 0 0
  313 46.3 0 0
  314 46.5 0 0
  315 46.7 0 0
  316 46.9 0 0
  317 47.1 0 0
  318 47.3 0 0
  319 47.5 0 0
  320 47.7 0 0
  321 47.9 0 0
  322 48.1 0 0
  323 48.3 0 0
  324 48.5 0 0
  325 48.7 0 0
  326 48.9 0 0
  327 49.1 0 0
  328 49.3 0 0
  329 49.5 0 0
  330 49.7 0 0
  331 49.9 0 0
  332 50.1 0 0
  333 50.3 0 0
  334 50.5 0 0
  335 50.7 0 0
  336 50.9 0 0
  337 51.1 0 0
  338 51.3 0 0
  339 51.5 0 0
  340 51.7 0 0
  341 51.9 0 0
  342 52.1 0 0
  343 52.3 0 0
  344 52.5 0 0
  345 52.7 0 0
  346 52.9 0 0
  347 53.1 0 0
  348 53.3 0 0
  349 53.5 0 0
  350 53.7 0 0
  351 53.9 0 0
  352 54.1 0 0
  353 54.3 0 0
  354 54.5 0 0
  355 54.7 0 0
  356 54.9 0 0
  357 55.1 0 0
  358 55.3 0 0
  359 55.5 0 0
  360 55.7 0 0
  361 55.9 0 0
  362 56.1 0 0
