# Supplementary material for: The influences of electric field intensity and driving force on the slip behaviour of water flow in a nanochannel
Source: PLoS One. 2021 Sep 22;16(9):e0257589. doi: 10.1371/journal.pone.0257589 (PMC8457446; doi:10.1371/journal.pone.0257589)
Supplement: S1 Data — (ZIP) [file pone.0257589.s001.zip › data/ALH2O-E-1/Hvx.5]

# Chunk-averaged data for fix H and group norm
# Timestep Number-of-chunks Total-count
# Chunk Coord1 Ncount vx
1000000 362 8788
  1 -16.1 0 0
  2 -15.9 0 0
  3 -15.7 0 0
  4 -15.5 0 0
  5 -15.3 0 0
  6 -15.1 0 0
  7 -14.9 0 0
  8 -14.7 0 0
  9 -14.5 0 0
  10 -14.3 0 0
  11 -14.1 0 0
  12 -13.9 0 0
  13 -13.7 0 0
  14 -13.5 0 0
  15 -13.3 0 0
  16 -13.1 0 0
  17 -12.9 0 0
  18 -12.7 0 0
  19 -12.5 0 0
  20 -12.3 0 0
  21 -12.1 0 0
  22 -11.9 0 0
  23 -11.7 0 0
  24 -11.5 0 0
  25 -11.3 0 0
  26 -11.1 0 0
  27 -10.9 0 0
  28 -10.7 0 0
  29 -10.5 0 0
  30 -10.3 0 0
  31 -10.1 0 0
  32 -9.9 0 0
  33 -9.7 0 0
  34 -9.5 0 0
  35 -9.3 0 0
  36 -9.1 0 0
  37 -8.9 0 0
  38 -8.7 0 0
  39 -8.5 0 0
  40 -8.3 0 0
  41 -8.1 0 0
  42 -7.9 0 0
  43 -7.7 0 0
  44 -7.5 0 0
  45 -7.3 0 0
  46 -7.1 0 0
  47 -6.9 0 0
  48 -6.7 0 0
  49 -6.5 0 0
  50 -6.3 0 0
  51 -6.1 0 0
  52 -5.9 0 0
  53 -5.7 0 0
  54 -5.5 0 0
  55 -5.3 0 0
  56 -5.1 0 0
  57 -4.9 0 0
  58 -4.7 0 0
  59 -4.5 0 0
  60 -4.3 0 0
  61 -4.1 0 0
  62 -3.9 0 0
  63 -3.7 0 0
  64 -3.5 0 0
  65 -3.3 0 0
  66 -3.1 0 0
  67 -2.9 0 0
  68 -2.7 0 0
  69 -2.5 0 0
  70 -2.3 0 0
  71 -2.1 0 0
  72 -1.9 0 0
  73 -1.7 0 0
  74 -1.5 0 0
  75 -1.3 0 0
  76 -1.1 0 0
  77 -0.9 0 0
  78 -0.7 0 0
  79 -0.5 0 0
  80 -0.3 0 0
  81 -0.1 0 0
  82 0.1 0 0
  83 0.3 0 0
  84 0.5 0 0
  85 0.7 0 0
  86 0.9 0 0
  87 1.1 0.001519 8.66697e-07
  88 1.3 0.050576 3.26944e-05
  89 1.5 0.411571 0.000434549
  90 1.7 1.57428 0.00119429
  91 1.9 3.93781 0.00165689
  92 2.1 8.22047 0.00175863
  93 2.3 17.6146 0.00178782
  94 2.5 37.6222 0.0018377
  95 2.7 67.1883 0.00188986
  96 2.9 90.5734 0.00193249
  97 3.1 93.431 0.0019564
  98 3.3 80.9226 0.00196765
  99 3.5 66.1737 0.00197494
  100 3.7 55.6747 0.00197253
  101 3.9 48.883 0.0019803
  102 4.1 43.3377 0.00198322
  103 4.3 39.336 0.00199321
  104 4.5 37.898 0.00200052
  105 4.7 37.9766 0.0020199
  106 4.9 37.4406 0.00203417
  107 5.1 36.7063 0.00203362
  108 5.3 37.7362 0.00203178
  109 5.5 42.063 0.00205529
  110 5.7 49.0216 0.00206022
  111 5.9 55.5954 0.00206687
  112 6.1 59.405 0.00207202
  113 6.3 59.7389 0.00208301
  114 6.5 57.4667 0.00207521
  115 6.7 53.834 0.00209883
  116 6.9 50.1101 0.00210134
  117 7.1 47.1832 0.00211094
  118 7.3 45.1129 0.00211563
  119 7.5 43.8044 0.00211391
  120 7.7 43.3136 0.00213383
  121 7.9 43.6084 0.00213872
  122 8.1 44.7005 0.00214777
  123 8.3 46.2072 0.00214889
  124 8.5 47.7461 0.00214986
  125 8.7 49.0218 0.00215842
  126 8.9 49.9724 0.00217425
  127 9.1 50.3455 0.00219289
  128 9.3 50.3728 0.00218686
  129 9.5 50.0436 0.00219754
  130 9.7 49.7018 0.00219473
  131 9.9 49.2676 0.00220583
  132 10.1 48.7909 0.00220827
  133 10.3 48.2271 0.00220926
  134 10.5 47.8485 0.0022117
  135 10.7 47.5522 0.00222769
  136 10.9 47.3293 0.00222577
  137 11.1 47.123 0.00223401
  138 11.3 47.2031 0.00223763
  139 11.5 47.3986 0.00223792
  140 11.7 47.7356 0.00225235
  141 11.9 48.2807 0.00225254
  142 12.1 48.771 0.00226061
  143 12.3 48.9951 0.0022589
  144 12.5 49.1299 0.0022576
  145 12.7 49.1133 0.00227552
  146 12.9 48.9501 0.00227057
  147 13.1 48.6262 0.00227299
  148 13.3 48.3109 0.00227913
  149 13.5 48.0943 0.00228788
  150 13.7 48.0648 0.00228214
  151 13.9 47.9674 0.00229896
  152 14.1 47.8981 0.00228302
  153 14.3 47.9523 0.00229922
  154 14.5 48.0472 0.00229605
  155 14.7 48.1714 0.00230058
  156 14.9 48.2525 0.0023125
  157 15.1 48.3505 0.0023011
  158 15.3 48.3904 0.00230566
  159 15.5 48.378 0.00231092
  160 15.7 48.369 0.00231378
  161 15.9 48.5033 0.00230621
  162 16.1 48.5123 0.00231538
  163 16.3 48.4381 0.00230554
  164 16.5 48.4738 0.00231797
  165 16.7 48.4268 0.00232202
  166 16.9 48.2806 0.00232654
  167 17.1 48.2362 0.00232829
  168 17.3 48.2282 0.00232197
  169 17.5 48.2446 0.00233212
  170 17.7 48.2682 0.00232118
  171 17.9 48.3088 0.00232522
  172 18.1 48.3047 0.00232878
  173 18.3 48.2936 0.00231383
  174 18.5 48.307 0.00232074
  175 18.7 48.3065 0.0023255
  176 18.9 48.2869 0.00232428
  177 19.1 48.2387 0.00232441
  178 19.3 48.2553 0.00232093
  179 19.5 48.3665 0.00231899
  180 19.7 48.4407 0.00232286
  181 19.9 48.2964 0.00231945
  182 20.1 48.1994 0.0023256
  183 20.3 48.1566 0.00232377
  184 20.5 48.2369 0.00232165
  185 20.7 48.2533 0.00232246
  186 20.9 48.3055 0.00231384
  187 21.1 48.3582 0.00232123
  188 21.3 48.4904 0.00231925
  189 21.5 48.4847 0.00231781
  190 21.7 48.4245 0.00231787
  191 21.9 48.344 0.00230578
  192 22.1 48.2499 0.00231253
  193 22.3 48.2315 0.00231831
  194 22.5 48.2649 0.00230857
  195 22.7 48.1881 0.00230989
  196 22.9 48.3077 0.00229922
  197 23.1 48.2748 0.00230387
  198 23.3 48.2446 0.00229749
  199 23.5 48.2122 0.00229621
  200 23.7 48.2266 0.00229503
  201 23.9 48.3244 0.00229273
  202 24.1 48.3961 0.00228685
  203 24.3 48.3488 0.00228756
  204 24.5 48.4623 0.00227698
  205 24.7 48.4212 0.00227699
  206 24.9 48.4719 0.00227977
  207 25.1 48.4525 0.00227038
  208 25.3 48.318 0.0022745
  209 25.5 48.1984 0.00226135
  210 25.7 48.142 0.00226413
  211 25.9 48.0039 0.00225825
  212 26.1 47.924 0.00225039
  213 26.3 47.9102 0.00224384
  214 26.5 48.1498 0.00223222
  215 26.7 48.4736 0.00223072
  216 26.9 48.6937 0.00224233
  217 27.1 48.8852 0.00223167
  218 27.3 48.9477 0.00222986
  219 27.5 49.0728 0.00221495
  220 27.7 49.0675 0.00222177
  221 27.9 48.8076 0.00220895
  222 28.1 48.4429 0.00220166
  223 28.3 47.922 0.002197
  224 28.5 47.5312 0.00219272
  225 28.7 47.2916 0.00219558
  226 28.9 47.1931 0.00218204
  227 29.1 47.1842 0.00216899
  228 29.3 47.405 0.00216987
  229 29.5 47.6805 0.00215915
  230 29.7 48.0432 0.00215278
  231 29.9 48.5806 0.00214392
  232 30.1 49.2043 0.00213752
  233 30.3 49.6905 0.00212492
  234 30.5 50.1284 0.00212419
  235 30.7 50.2059 0.00211662
  236 30.9 49.9394 0.00210506
  237 31.1 49.4748 0.00210914
  238 31.3 48.6568 0.00209859
  239 31.5 47.4798 0.00208587
  240 31.7 46.1327 0.00207686
  241 31.9 45.0219 0.00207013
  242 32.1 44.3758 0.00206971
  243 32.3 44.2742 0.00205371
  244 32.5 44.8959 0.00205145
  245 32.7 46.1148 0.00203387
  246 32.9 47.894 0.00204118
  247 33.1 50.2668 0.00201399
  248 33.3 52.9031 0.00200599
  249 33.5 55.6246 0.00200385
  250 33.7 57.2378 0.00199225
  251 33.9 56.9017 0.00198958
  252 34.1 53.8144 0.00197873
  253 34.3 48.507 0.00196522
  254 34.5 43.0113 0.00196089
  255 34.7 39.4499 0.00194541
  256 34.9 38.5554 0.00193817
  257 35.1 39.2808 0.00192946
  258 35.3 39.7761 0.00191659
  259 35.5 39.7224 0.0019011
  260 35.7 40.5645 0.00188071
  261 35.9 43.9147 0.00186778
  262 36.1 49.6874 0.00186809
  263 36.3 57.0483 0.00185929
  264 36.5 66.7839 0.00184148
  265 36.7 77.7892 0.00183351
  266 36.9 84.3581 0.00181959
  267 37.1 77.4317 0.00180017
  268 37.3 56.9591 0.00175774
  269 37.5 35.3446 0.0017331
  270 37.7 22.5 0.00172416
  271 37.9 16.9976 0.00170689
  272 38.1 13.4701 0.00164361
  273 38.3 8.24312 0.00147264
  274 38.5 2.97964 0.00120498
  275 38.7 0.480957 0.000330452
  276 38.9 0.020428 2.33255e-05
  277 39.1 0.000107 2.64543e-07
  278 39.3 0 0
  279 39.5 0 0
  280 39.7 0 0
  281 39.9 0 0
  282 40.1 0 0
  283 40.3 0 0
  284 40.5 0 0
  285 40.7 0 0
  286 40.9 0 0
  287 41.1 0 0
  288 41.3 0 0
  289 41.5 0 0
  290 41.7 0 0
  291 41.9 0 0
  292 42.1 0 0
  293 42.3 0 0
  294 42.5 0 0
  295 42.7 0 0
  296 42.9 0 0
  297 43.1 0 0
  298 43.3 0 0
  299 43.5 0 0
  300 43.7 0 0
  301 43.9 0 0
  302 44.1 0 0
  303 44.3 0 0
  304 44.5 0 0
  305 44.7 0 0
  306 44.9 0 0
  307 45.1 0 0
  308 45.3 0 0
  309 45.5 0 0
  310 45.7 0 0
  311 45.9 0 0
  312 46.1 0 0
  313 46.3 0 0
  314 46.5 0 0
  315 46.7 0 0
  316 46.9 0 0
  317 47.1 0 0
  318 47.3 0 0
  319 47.5 0 0
  320 47.7 0 0
  321 47.9 0 0
  322 48.1 0 0
  323 48.3 0 0
  324 48.5 0 0
  325 48.7 0 0
  326 48.9 0 0
  327 49.1 0 0
  328 49.3 0 0
  329 49.5 0 0
  330 49.7 0 0
  331 49.9 0 0
  332 50.1 0 0
  333 50.3 0 0
  334 50.5 0 0
  335 50.7 0 0
  336 50.9 0 0
  337 51.1 0 0
  338 51.3 0 0
  339 51.5 0 0
  340 51.7 0 0
  341 51.9 0 0
  342 52.1 0 0
  343 52.3 0 0
  344 52.5 0 0
  345 52.7 0 0
  346 52.9 0 0
  347 53.1 0 0
  348 53.3 0 0
  349 53.5 0 0
  350 53.7 0 0
  351 53.9 0 0
  352 54.1 0 0
  353 54.3 0 0
  354 54.5 0 0
  355 54.7 0 0
  356 54.9 0 0
  357 55.1 0 0
  358 55.3 0 0
  359 55.5 0 0
  360 55.7 0 0
  361 55.9 0 0
  362 56.1 0 0
