# Supplementary material for: The influences of electric field intensity and driving force on the slip behaviour of water flow in a nanochannel
Source: PLoS One. 2021 Sep 22;16(9):e0257589. doi: 10.1371/journal.pone.0257589 (PMC8457446; doi:10.1371/journal.pone.0257589)
Supplement: S1 Data — (ZIP) [file pone.0257589.s001.zip › data/ALH2O-E-1/Ovx.1]

# Chunk-averaged data for fix O and group norm
# Timestep Number-of-chunks Total-count
# Chunk Coord1 Ncount vx
1000000 362 4394
  1 -16.1 0 0
  2 -15.9 0 0
  3 -15.7 0 0
  4 -15.5 0 0
  5 -15.3 0 0
  6 -15.1 0 0
  7 -14.9 0 0
  8 -14.7 0 0
  9 -14.5 0 0
  10 -14.3 0 0
  11 -14.1 0 0
  12 -13.9 0 0
  13 -13.7 0 0
  14 -13.5 0 0
  15 -13.3 0 0
  16 -13.1 0 0
  17 -12.9 0 0
  18 -12.7 0 0
  19 -12.5 0 0
  20 -12.3 0 0
  21 -12.1 0 0
  22 -11.9 0 0
  23 -11.7 0 0
  24 -11.5 0 0
  25 -11.3 0 0
  26 -11.1 0 0
  27 -10.9 0 0
  28 -10.7 0 0
  29 -10.5 0 0
  30 -10.3 0 0
  31 -10.1 0 0
  32 -9.9 0 0
  33 -9.7 0 0
  34 -9.5 0 0
  35 -9.3 0 0
  36 -9.1 0 0
  37 -8.9 0 0
  38 -8.7 0 0
  39 -8.5 0 0
  40 -8.3 0 0
  41 -8.1 0 0
  42 -7.9 0 0
  43 -7.7 0 0
  44 -7.5 0 0
  45 -7.3 0 0
  46 -7.1 0 0
  47 -6.9 0 0
  48 -6.7 0 0
  49 -6.5 0 0
  50 -6.3 0 0
  51 -6.1 0 0
  52 -5.9 0 0
  53 -5.7 0 0
  54 -5.5 0 0
  55 -5.3 0 0
  56 -5.1 0 0
  57 -4.9 0 0
  58 -4.7 0 0
  59 -4.5 0 0
  60 -4.3 0 0
  61 -4.1 0 0
  62 -3.9 0 0
  63 -3.7 0 0
  64 -3.5 0 0
  65 -3.3 0 0
  66 -3.1 0 0
  67 -2.9 0 0
  68 -2.7 0 0
  69 -2.5 0 0
  70 -2.3 0 0
  71 -2.1 0 0
  72 -1.9 0 0
  73 -1.7 0 0
  74 -1.5 0 0
  75 -1.3 0 0
  76 -1.1 0 0
  77 -0.9 0 0
  78 -0.7 0 0
  79 -0.5 0 0
  80 -0.3 0 0
  81 -0.1 0 0
  82 0.1 0 0
  83 0.3 0 0
  84 0.5 0 0
  85 0.7 0 0
  86 0.9 0 0
  87 1.1 0 0
  88 1.3 0 0
  89 1.5 0 0
  90 1.7 0 0
  91 1.9 0.000282 4.43166e-07
  92 2.1 0.054793 7.78602e-05
  93 2.3 1.43549 0.00122359
  94 2.5 10.6426 0.00186939
  95 2.7 34.4612 0.00208331
  96 2.9 58.1607 0.00219943
  97 3.1 61.5303 0.00226071
  98 3.3 50.9103 0.0022808
  99 3.5 38.4499 0.00228267
  100 3.7 28.5676 0.00229319
  101 3.9 21.6137 0.00229213
  102 4.1 16.9109 0.00229594
  103 4.3 13.8933 0.00227662
  104 4.5 12.2095 0.00230048
  105 4.7 11.6858 0.00230529
  106 4.9 12.3708 0.00231468
  107 5.1 14.9268 0.00232012
  108 5.3 20.2215 0.00234279
  109 5.5 27.3108 0.00234528
  110 5.7 32.7719 0.00236126
  111 5.9 34.0111 0.00237872
  112 6.1 32.0632 0.00239558
  113 6.3 29.2888 0.0023956
  114 6.5 26.7714 0.00237943
  115 6.7 24.774 0.00240302
  116 6.9 23.3794 0.00241337
  117 7.1 22.3113 0.00241644
  118 7.3 21.7139 0.00242951
  119 7.5 21.3784 0.00242822
  120 7.7 21.4462 0.00244699
  121 7.9 21.7966 0.00243996
  122 8.1 22.3802 0.002467
  123 8.3 23.1988 0.00246762
  124 8.5 23.9345 0.00247492
  125 8.7 24.682 0.00247863
  126 8.9 25.1907 0.00249189
  127 9.1 25.5448 0.00248741
  128 9.3 25.7356 0.00249533
  129 9.5 25.674 0.00250555
  130 9.7 25.3664 0.00251151
  131 9.9 24.8251 0.00251059
  132 10.1 24.2446 0.00251533
  133 10.3 23.7114 0.00252043
  134 10.5 23.3008 0.00253383
  135 10.7 23.0459 0.00253946
  136 10.9 23.0112 0.00254652
  137 11.1 23.157 0.00255204
  138 11.3 23.5912 0.00256143
  139 11.5 24.0413 0.0025706
  140 11.7 24.3448 0.00255607
  141 11.9 24.5992 0.00256325
  142 12.1 24.6376 0.00257272
  143 12.3 24.6072 0.00257227
  144 12.5 24.5533 0.00258376
  145 12.7 24.4313 0.00257447
  146 12.9 24.3192 0.00259396
  147 13.1 24.2373 0.00259318
  148 13.3 24.1201 0.00260952
  149 13.5 24.0605 0.00260168
  150 13.7 23.9997 0.00260371
  151 13.9 23.9024 0.0026074
  152 14.1 23.8681 0.00260529
  153 14.3 23.9651 0.00261656
  154 14.5 24.0355 0.00261657
  155 14.7 24.2181 0.00261438
  156 14.9 24.342 0.00262475
  157 15.1 24.3241 0.00263186
  158 15.3 24.3821 0.00263001
  159 15.5 24.3586 0.00263218
  160 15.7 24.2264 0.00264936
  161 15.9 24.2068 0.00262843
  162 16.1 24.0977 0.00264031
  163 16.3 24.1051 0.00264624
  164 16.5 24.1452 0.00264146
  165 16.7 24.0787 0.00264221
  166 16.9 24.0488 0.00264474
  167 17.1 24.1307 0.00265345
  168 17.3 24.2052 0.00265759
  169 17.5 24.2317 0.00265375
  170 17.7 24.2065 0.00265357
  171 17.9 24.138 0.00265108
  172 18.1 24.1386 0.00264842
  173 18.3 24.1875 0.00266303
  174 18.5 24.1618 0.00266165
  175 18.7 24.1734 0.00266343
  176 18.9 24.1858 0.00265771
  177 19.1 24.292 0.00266637
  178 19.3 24.2177 0.00265713
  179 19.5 24.2096 0.00265903
  180 19.7 24.0674 0.00266074
  181 19.9 24.0403 0.00266461
  182 20.1 24.1577 0.00265935
  183 20.3 24.188 0.00266167
  184 20.5 24.1408 0.00266756
  185 20.7 24.1231 0.00266473
  186 20.9 24.1965 0.00266041
  187 21.1 24.1944 0.00266156
  188 21.3 24.2466 0.00265873
  189 21.5 24.2097 0.00265508
  190 21.7 24.2931 0.00266066
  191 21.9 24.1951 0.00265598
  192 22.1 24.2282 0.00265856
  193 22.3 24.1684 0.00265558
  194 22.5 24.0805 0.00265584
  195 22.7 24.0898 0.00265212
  196 22.9 24.0599 0.00265352
  197 23.1 24.0093 0.00265603
  198 23.3 24.008 0.00263576
  199 23.5 24.0994 0.00264455
  200 23.7 24.1671 0.00264167
  201 23.9 24.2329 0.00264329
  202 24.1 24.3088 0.00263887
  203 24.3 24.2693 0.00263698
  204 24.5 24.2842 0.00263629
  205 24.7 24.3105 0.00263039
  206 24.9 24.3655 0.00262594
  207 25.1 24.331 0.00261933
  208 25.3 24.183 0.00261333
  209 25.5 24.0318 0.00262294
  210 25.7 24.0087 0.00261979
  211 25.9 23.869 0.00260533
  212 26.1 23.8367 0.00260672
  213 26.3 23.9451 0.00260437
  214 26.5 24.0205 0.00260757
  215 26.7 24.0438 0.00259808
  216 26.9 24.18 0.00259067
  217 27.1 24.282 0.00258092
  218 27.3 24.3532 0.00258216
  219 27.5 24.5502 0.00258144
  220 27.7 24.6679 0.00257197
  221 27.9 24.6775 0.00256094
  222 28.1 24.5858 0.0025516
  223 28.3 24.3633 0.00255362
  224 28.5 23.9856 0.00255695
  225 28.7 23.6775 0.00254053
  226 28.9 23.3276 0.00253284
  227 29.1 23.1109 0.00252664
  228 29.3 23.0381 0.00251954
  229 29.5 23.2025 0.00252793
  230 29.7 23.6496 0.00251457
  231 29.9 24.1749 0.00250523
  232 30.1 24.7784 0.00249684
  233 30.3 25.2607 0.00250017
  234 30.5 25.6096 0.00249841
  235 30.7 25.7738 0.00248339
  236 30.9 25.5802 0.00248413
  237 31.1 25.3534 0.00246694
  238 31.3 24.7559 0.00246233
  239 31.5 24.0987 0.0024614
  240 31.7 23.2911 0.00245054
  241 31.9 22.3906 0.00243812
  242 32.1 21.7813 0.00243705
  243 32.3 21.3915 0.00242302
  244 32.5 21.3668 0.00241035
  245 32.7 21.7271 0.00240423
  246 32.9 22.3521 0.00238514
  247 33.1 23.3591 0.00239686
  248 33.3 24.7392 0.00238352
  249 33.5 26.7236 0.0023751
  250 33.7 29.1721 0.00237789
  251 33.9 31.7962 0.00235898
  252 34.1 33.3069 0.00235074
  253 34.3 32.1927 0.00233142
  254 34.5 27.0078 0.00232621
  255 34.7 20.2887 0.00231565
  256 34.9 15.278 0.00229328
  257 35.1 12.7608 0.00227812
  258 35.3 12.0833 0.00227235
  259 35.5 12.7161 0.0022636
  260 35.7 14.3978 0.00225798
  261 35.9 17.3681 0.00226049
  262 36.1 21.8794 0.0022516
  263 36.3 28.5606 0.00224416
  264 36.5 38.0146 0.00224822
  265 36.7 50.0002 0.00224379
  266 36.9 59.9226 0.00222146
  267 37.1 56.8903 0.00216872
  268 37.3 34.3035 0.00203588
  269 37.5 10.9192 0.00182769
  270 37.7 1.52493 0.00119731
  271 37.9 0.059883 7.55301e-05
  272 38.1 0.000302 4.84473e-07
  273 38.3 0 0
  274 38.5 0 0
  275 38.7 0 0
  276 38.9 0 0
  277 39.1 0 0
  278 39.3 0 0
  279 39.5 0 0
  280 39.7 0 0
  281 39.9 0 0
  282 40.1 0 0
  283 40.3 0 0
  284 40.5 0 0
  285 40.7 0 0
  286 40.9 0 0
  287 41.1 0 0
  288 41.3 0 0
  289 41.5 0 0
  290 41.7 0 0
  291 41.9 0 0
  292 42.1 0 0
  293 42.3 0 0
  294 42.5 0 0
  295 42.7 0 0
  296 42.9 0 0
  297 43.1 0 0
  298 43.3 0 0
  299 43.5 0 0
  300 43.7 0 0
  301 43.9 0 0
  302 44.1 0 0
  303 44.3 0 0
  304 44.5 0 0
  305 44.7 0 0
  306 44.9 0 0
  307 45.1 0 0
  308 45.3 0 0
  309 45.5 0 0
  310 45.7 0 0
  311 45.9 0 0
  312 46.1 0 0
  313 46.3 0 0
  314 46.5 0 0
  315 46.7 0 0
  316 46.9 0 0
  317 47.1 0 0
  318 47.3 0 0
  319 47.5 0 0
  320 47.7 0 0
  321 47.9 0 0
  322 48.1 0 0
  323 48.3 0 0
  324 48.5 0 0
  325 48.7 0 0
  326 48.9 0 0
  327 49.1 0 0
  328 49.3 0 0
  329 49.5 0 0
  330 49.7 0 0
  331 49.9 0 0
  332 50.1 0 0
  333 50.3 0 0
  334 50.5 0 0
  335 50.7 0 0
  336 50.9 0 0
  337 51.1 0 0
  338 51.3 0 0
  339 51.5 0 0
  340 51.7 0 0
  341 51.9 0 0
  342 52.1 0 0
  343 52.3 0 0
  344 52.5 0 0
  345 52.7 0 0
  346 52.9 0 0
  347 53.1 0 0
  348 53.3 0 0
  349 53.5 0 0
  350 53.7 0 0
  351 53.9 0 0
  352 54.1 0 0
  353 54.3 0 0
  354 54.5 0 0
  355 54.7 0 0
  356 54.9 0 0
  357 55.1 0 0
  358 55.3 0 0
  359 55.5 0 0
  360 55.7 0 0
  361 55.9 0 0
  362 56.1 0 0
