# Supplementary material for: The influences of electric field intensity and driving force on the slip behaviour of water flow in a nanochannel
Source: PLoS One. 2021 Sep 22;16(9):e0257589. doi: 10.1371/journal.pone.0257589 (PMC8457446; doi:10.1371/journal.pone.0257589)
Supplement: S1 Data — (ZIP) [file pone.0257589.s001.zip › data/ALH2O-E-1/Ovx.2]

# Chunk-averaged data for fix O and group norm
# Timestep Number-of-chunks Total-count
# Chunk Coord1 Ncount vx
1000000 362 4394
  1 -16.1 0 0
  2 -15.9 0 0
  3 -15.7 0 0
  4 -15.5 0 0
  5 -15.3 0 0
  6 -15.1 0 0
  7 -14.9 0 0
  8 -14.7 0 0
  9 -14.5 0 0
  10 -14.3 0 0
  11 -14.1 0 0
  12 -13.9 0 0
  13 -13.7 0 0
  14 -13.5 0 0
  15 -13.3 0 0
  16 -13.1 0 0
  17 -12.9 0 0
  18 -12.7 0 0
  19 -12.5 0 0
  20 -12.3 0 0
  21 -12.1 0 0
  22 -11.9 0 0
  23 -11.7 0 0
  24 -11.5 0 0
  25 -11.3 0 0
  26 -11.1 0 0
  27 -10.9 0 0
  28 -10.7 0 0
  29 -10.5 0 0
  30 -10.3 0 0
  31 -10.1 0 0
  32 -9.9 0 0
  33 -9.7 0 0
  34 -9.5 0 0
  35 -9.3 0 0
  36 -9.1 0 0
  37 -8.9 0 0
  38 -8.7 0 0
  39 -8.5 0 0
  40 -8.3 0 0
  41 -8.1 0 0
  42 -7.9 0 0
  43 -7.7 0 0
  44 -7.5 0 0
  45 -7.3 0 0
  46 -7.1 0 0
  47 -6.9 0 0
  48 -6.7 0 0
  49 -6.5 0 0
  50 -6.3 0 0
  51 -6.1 0 0
  52 -5.9 0 0
  53 -5.7 0 0
  54 -5.5 0 0
  55 -5.3 0 0
  56 -5.1 0 0
  57 -4.9 0 0
  58 -4.7 0 0
  59 -4.5 0 0
  60 -4.3 0 0
  61 -4.1 0 0
  62 -3.9 0 0
  63 -3.7 0 0
  64 -3.5 0 0
  65 -3.3 0 0
  66 -3.1 0 0
  67 -2.9 0 0
  68 -2.7 0 0
  69 -2.5 0 0
  70 -2.3 0 0
  71 -2.1 0 0
  72 -1.9 0 0
  73 -1.7 0 0
  74 -1.5 0 0
  75 -1.3 0 0
  76 -1.1 0 0
  77 -0.9 0 0
  78 -0.7 0 0
  79 -0.5 0 0
  80 -0.3 0 0
  81 -0.1 0 0
  82 0.1 0 0
  83 0.3 0 0
  84 0.5 0 0
  85 0.7 0 0
  86 0.9 0 0
  87 1.1 0 0
  88 1.3 0 0
  89 1.5 0 0
  90 1.7 0 0
  91 1.9 0.000187 2.68734e-07
  92 2.1 0.051705 6.65262e-05
  93 2.3 1.44106 0.00119832
  94 2.5 10.7622 0.00178624
  95 2.7 34.9151 0.00199461
  96 2.9 58.5998 0.00211611
  97 3.1 61.7254 0.00217299
  98 3.3 50.9256 0.00218478
  99 3.5 38.2374 0.00218685
  100 3.7 28.3938 0.00219787
  101 3.9 21.3945 0.00219863
  102 4.1 16.7182 0.00219091
  103 4.3 13.7698 0.00219291
  104 4.5 12.1028 0.00219127
  105 4.7 11.651 0.00220648
  106 4.9 12.4026 0.00221672
  107 5.1 14.9919 0.00221351
  108 5.3 20.3412 0.00224236
  109 5.5 27.3873 0.00225844
  110 5.7 32.8315 0.00226563
  111 5.9 34.1235 0.00227681
  112 6.1 32.2583 0.00228254
  113 6.3 29.3969 0.00228925
  114 6.5 26.761 0.00229667
  115 6.7 24.6311 0.00230129
  116 6.9 23.0851 0.00231458
  117 7.1 22.1332 0.00232256
  118 7.3 21.6023 0.00233242
  119 7.5 21.3395 0.00234306
  120 7.7 21.3004 0.00233903
  121 7.9 21.6702 0.00234828
  122 8.1 22.4859 0.00235205
  123 8.3 23.279 0.00235767
  124 8.5 24.137 0.00236404
  125 8.7 24.8372 0.00236862
  126 8.9 25.4788 0.00238281
  127 9.1 25.7297 0.0023942
  128 9.3 25.7415 0.00239468
  129 9.5 25.6159 0.0024017
  130 9.7 25.1623 0.00240392
  131 9.9 24.7789 0.00242471
  132 10.1 24.2399 0.00241795
  133 10.3 23.69 0.00242497
  134 10.5 23.1534 0.00243624
  135 10.7 23.0279 0.00242952
  136 10.9 22.9801 0.00243764
  137 11.1 23.1589 0.00244639
  138 11.3 23.5293 0.00245398
  139 11.5 24.0729 0.00245152
  140 11.7 24.4244 0.00246258
  141 11.9 24.6423 0.0024722
  142 12.1 24.7714 0.00246428
  143 12.3 24.779 0.00247364
  144 12.5 24.7218 0.00247283
  145 12.7 24.5609 0.00247763
  146 12.9 24.4231 0.00247909
  147 13.1 24.1414 0.00248627
  148 13.3 23.8942 0.00249588
  149 13.5 23.7246 0.00250768
  150 13.7 23.7447 0.00249694
  151 13.9 23.8642 0.00251238
  152 14.1 23.9259 0.00250721
  153 14.3 23.9394 0.00251492
  154 14.5 24.1226 0.00251653
  155 14.7 24.2769 0.00251579
  156 14.9 24.3839 0.00251787
  157 15.1 24.3572 0.00251151
  158 15.3 24.3842 0.00252321
  159 15.5 24.3809 0.00252678
  160 15.7 24.2745 0.00253405
  161 15.9 24.2281 0.00253664
  162 16.1 24.1476 0.00253397
  163 16.3 23.939 0.00253686
  164 16.5 23.9907 0.00253825
  165 16.7 24.0624 0.0025435
  166 16.9 24.0492 0.00253061
  167 17.1 24.1708 0.00253678
  168 17.3 24.2449 0.00254663
  169 17.5 24.1186 0.0025519
  170 17.7 24.2076 0.00254725
  171 17.9 24.222 0.00256183
  172 18.1 24.1506 0.0025483
  173 18.3 24.184 0.00255055
  174 18.5 24.2031 0.00255467
  175 18.7 24.1548 0.00255082
  176 18.9 24.1629 0.0025526
  177 19.1 24.1892 0.00255654
  178 19.3 24.2531 0.00256128
  179 19.5 24.1849 0.0025561
  180 19.7 24.1687 0.00256121
  181 19.9 24.1442 0.00255019
  182 20.1 24.0649 0.00255573
  183 20.3 24.0993 0.00255286
  184 20.5 24.1695 0.00255668
  185 20.7 24.1148 0.0025561
  186 20.9 24.1828 0.00255871
  187 21.1 24.2162 0.00254902
  188 21.3 24.1298 0.00254666
  189 21.5 24.1517 0.00255048
  190 21.7 24.2548 0.00254715
  191 21.9 24.2852 0.00255
  192 22.1 24.2697 0.00254307
  193 22.3 24.1791 0.00254284
  194 22.5 24.1167 0.00254125
  195 22.7 24.0314 0.00253774
  196 22.9 24.0841 0.00253452
  197 23.1 24.0396 0.00254356
  198 23.3 24.0648 0.00253501
  199 23.5 24.0989 0.00254253
  200 23.7 24.1172 0.00253525
  201 23.9 24.2004 0.00252241
  202 24.1 24.2177 0.00253395
  203 24.3 24.2352 0.00253479
  204 24.5 24.2145 0.0025243
  205 24.7 24.3362 0.00251704
  206 24.9 24.3161 0.00251291
  207 25.1 24.2849 0.00250745
  208 25.3 24.2075 0.00251032
  209 25.5 24.0907 0.00251119
  210 25.7 23.9863 0.00250163
  211 25.9 23.9307 0.00249567
  212 26.1 23.8843 0.00250427
  213 26.3 23.9478 0.00248898
  214 26.5 23.951 0.00249753
  215 26.7 24.0012 0.0024825
  216 26.9 24.1793 0.00247185
  217 27.1 24.3989 0.00247514
  218 27.3 24.6326 0.0024677
  219 27.5 24.7223 0.00246579
  220 27.7 24.6555 0.00246745
  221 27.9 24.5018 0.00246389
  222 28.1 24.3687 0.00245537
  223 28.3 24.1004 0.00244783
  224 28.5 23.9218 0.00243705
  225 28.7 23.5934 0.00243315
  226 28.9 23.3628 0.00242947
  227 29.1 23.1339 0.00242302
  228 29.3 23.1761 0.00242431
  229 29.5 23.3523 0.00242031
  230 29.7 23.8328 0.00240222
  231 29.9 24.3003 0.00239587
  232 30.1 24.7518 0.00238758
  233 30.3 25.225 0.00237422
  234 30.5 25.5474 0.0023727
  235 30.7 25.7011 0.00238428
  236 30.9 25.6172 0.00235997
  237 31.1 25.1065 0.0023659
  238 31.3 24.5431 0.00234499
  239 31.5 24.0184 0.00234514
  240 31.7 23.1248 0.00234084
  241 31.9 22.2921 0.00231802
  242 32.1 21.626 0.00231523
  243 32.3 21.409 0.00232093
  244 32.5 21.5686 0.00229384
  245 32.7 22.013 0.00228285
  246 32.9 22.647 0.00229217
  247 33.1 23.5132 0.00226595
  248 33.3 24.8801 0.00226399
  249 33.5 26.7661 0.00225386
  250 33.7 29.1511 0.00225546
  251 33.9 31.5621 0.00224178
  252 34.1 33.0913 0.0022416
  253 34.3 31.8722 0.00222089
  254 34.5 26.8149 0.0022073
  255 34.7 20.3164 0.0021869
  256 34.9 15.3937 0.00217904
  257 35.1 12.9987 0.00215285
  258 35.3 12.3468 0.00215442
  259 35.5 12.9831 0.00213371
  260 35.7 14.6285 0.0021331
  261 35.9 17.5264 0.0021383
  262 36.1 22.0082 0.00213267
  263 36.3 28.5323 0.00213116
  264 36.5 37.9198 0.00212487
  265 36.7 49.6021 0.0021225
  266 36.9 59.2589 0.00211094
  267 37.1 56.5133 0.00204767
  268 37.3 34.4939 0.00191789
  269 37.5 11.2524 0.00171085
  270 37.7 1.64999 0.00119016
  271 37.9 0.068224 7.7617e-05
  272 38.1 0.000247 2.01251e-07
  273 38.3 0 0
  274 38.5 0 0
  275 38.7 0 0
  276 38.9 0 0
  277 39.1 0 0
  278 39.3 0 0
  279 39.5 0 0
  280 39.7 0 0
  281 39.9 0 0
  282 40.1 0 0
  283 40.3 0 0
  284 40.5 0 0
  285 40.7 0 0
  286 40.9 0 0
  287 41.1 0 0
  288 41.3 0 0
  289 41.5 0 0
  290 41.7 0 0
  291 41.9 0 0
  292 42.1 0 0
  293 42.3 0 0
  294 42.5 0 0
  295 42.7 0 0
  296 42.9 0 0
  297 43.1 0 0
  298 43.3 0 0
  299 43.5 0 0
  300 43.7 0 0
  301 43.9 0 0
  302 44.1 0 0
  303 44.3 0 0
  304 44.5 0 0
  305 44.7 0 0
  306 44.9 0 0
  307 45.1 0 0
  308 45.3 0 0
  309 45.5 0 0
  310 45.7 0 0
  311 45.9 0 0
  312 46.1 0 0
  313 46.3 0 0
  314 46.5 0 0
  315 46.7 0 0
  316 46.9 0 0
  317 47.1 0 0
  318 47.3 0 0
  319 47.5 0 0
  320 47.7 0 0
  321 47.9 0 0
  322 48.1 0 0
  323 48.3 0 0
  324 48.5 0 0
  325 48.7 0 0
  326 48.9 0 0
  327 49.1 0 0
  328 49.3 0 0
  329 49.5 0 0
  330 49.7 0 0
  331 49.9 0 0
  332 50.1 0 0
  333 50.3 0 0
  334 50.5 0 0
  335 50.7 0 0
  336 50.9 0 0
  337 51.1 0 0
  338 51.3 0 0
  339 51.5 0 0
  340 51.7 0 0
  341 51.9 0 0
  342 52.1 0 0
  343 52.3 0 0
  344 52.5 0 0
  345 52.7 0 0
  346 52.9 0 0
  347 53.1 0 0
  348 53.3 0 0
  349 53.5 0 0
  350 53.7 0 0
  351 53.9 0 0
  352 54.1 0 0
  353 54.3 0 0
  354 54.5 0 0
  355 54.7 0 0
  356 54.9 0 0
  357 55.1 0 0
  358 55.3 0 0
  359 55.5 0 0
  360 55.7 0 0
  361 55.9 0 0
  362 56.1 0 0
