# Supplementary material for: The influences of electric field intensity and driving force on the slip behaviour of water flow in a nanochannel
Source: PLoS One. 2021 Sep 22;16(9):e0257589. doi: 10.1371/journal.pone.0257589 (PMC8457446; doi:10.1371/journal.pone.0257589)
Supplement: S1 Data — (ZIP) [file pone.0257589.s001.zip › data/ALH2O-E-1/Ovx.3]

# Chunk-averaged data for fix O and group norm
# Timestep Number-of-chunks Total-count
# Chunk Coord1 Ncount vx
1000000 362 4394
  1 -16.1 0 0
  2 -15.9 0 0
  3 -15.7 0 0
  4 -15.5 0 0
  5 -15.3 0 0
  6 -15.1 0 0
  7 -14.9 0 0
  8 -14.7 0 0
  9 -14.5 0 0
  10 -14.3 0 0
  11 -14.1 0 0
  12 -13.9 0 0
  13 -13.7 0 0
  14 -13.5 0 0
  15 -13.3 0 0
  16 -13.1 0 0
  17 -12.9 0 0
  18 -12.7 0 0
  19 -12.5 0 0
  20 -12.3 0 0
  21 -12.1 0 0
  22 -11.9 0 0
  23 -11.7 0 0
  24 -11.5 0 0
  25 -11.3 0 0
  26 -11.1 0 0
  27 -10.9 0 0
  28 -10.7 0 0
  29 -10.5 0 0
  30 -10.3 0 0
  31 -10.1 0 0
  32 -9.9 0 0
  33 -9.7 0 0
  34 -9.5 0 0
  35 -9.3 0 0
  36 -9.1 0 0
  37 -8.9 0 0
  38 -8.7 0 0
  39 -8.5 0 0
  40 -8.3 0 0
  41 -8.1 0 0
  42 -7.9 0 0
  43 -7.7 0 0
  44 -7.5 0 0
  45 -7.3 0 0
  46 -7.1 0 0
  47 -6.9 0 0
  48 -6.7 0 0
  49 -6.5 0 0
  50 -6.3 0 0
  51 -6.1 0 0
  52 -5.9 0 0
  53 -5.7 0 0
  54 -5.5 0 0
  55 -5.3 0 0
  56 -5.1 0 0
  57 -4.9 0 0
  58 -4.7 0 0
  59 -4.5 0 0
  60 -4.3 0 0
  61 -4.1 0 0
  62 -3.9 0 0
  63 -3.7 0 0
  64 -3.5 0 0
  65 -3.3 0 0
  66 -3.1 0 0
  67 -2.9 0 0
  68 -2.7 0 0
  69 -2.5 0 0
  70 -2.3 0 0
  71 -2.1 0 0
  72 -1.9 0 0
  73 -1.7 0 0
  74 -1.5 0 0
  75 -1.3 0 0
  76 -1.1 0 0
  77 -0.9 0 0
  78 -0.7 0 0
  79 -0.5 0 0
  80 -0.3 0 0
  81 -0.1 0 0
  82 0.1 0 0
  83 0.3 0 0
  84 0.5 0 0
  85 0.7 0 0
  86 0.9 0 0
  87 1.1 0 0
  88 1.3 0 0
  89 1.5 0 0
  90 1.7 0 0
  91 1.9 0.000262 2.83046e-07
  92 2.1 0.055448 7.69572e-05
  93 2.3 1.43856 0.00117758
  94 2.5 10.7829 0.00177382
  95 2.7 35.1318 0.00196227
  96 2.9 59.2343 0.00208739
  97 3.1 62.3053 0.00214188
  98 3.3 51.0685 0.00215217
  99 3.5 38.2522 0.00215753
  100 3.7 28.2765 0.00215859
  101 3.9 21.2159 0.0021558
  102 4.1 16.5028 0.00215741
  103 4.3 13.5636 0.00217698
  104 4.5 11.8952 0.0021869
  105 4.7 11.4283 0.00216197
  106 4.9 12.1818 0.00218024
  107 5.1 14.9282 0.00218497
  108 5.3 20.3759 0.00219668
  109 5.5 27.6668 0.00221694
  110 5.7 33.0943 0.00222928
  111 5.9 34.2248 0.00224112
  112 6.1 32.3696 0.00225284
  113 6.3 29.3665 0.0022624
  114 6.5 26.6276 0.00225926
  115 6.7 24.5001 0.00226811
  116 6.9 23.1167 0.0022776
  117 7.1 22.153 0.00228472
  118 7.3 21.5556 0.00228721
  119 7.5 21.2596 0.00229857
  120 7.7 21.3552 0.00229944
  121 7.9 21.7653 0.00230067
  122 8.1 22.4856 0.00232337
  123 8.3 23.265 0.00232186
  124 8.5 24.0985 0.00232512
  125 8.7 24.7047 0.00234127
  126 8.9 25.2828 0.00234646
  127 9.1 25.5499 0.00235068
  128 9.3 25.7059 0.00235995
  129 9.5 25.642 0.00236796
  130 9.7 25.4244 0.00237117
  131 9.9 24.8822 0.00237458
  132 10.1 24.2782 0.00238338
  133 10.3 23.7672 0.00239511
  134 10.5 23.38 0.00239018
  135 10.7 23.1433 0.00239984
  136 10.9 23.0897 0.00240576
  137 11.1 23.2777 0.00241253
  138 11.3 23.4758 0.00242133
  139 11.5 23.869 0.00241173
  140 11.7 24.247 0.00242187
  141 11.9 24.5772 0.00242161
  142 12.1 24.7084 0.0024246
  143 12.3 24.6247 0.00244143
  144 12.5 24.5803 0.0024399
  145 12.7 24.5062 0.00244602
  146 12.9 24.4038 0.00244161
  147 13.1 24.1619 0.00244918
  148 13.3 24.1795 0.00245059
  149 13.5 23.9851 0.00245034
  150 13.7 23.9486 0.00245062
  151 13.9 23.9435 0.00246181
  152 14.1 23.9709 0.00246741
  153 14.3 23.9644 0.00247129
  154 14.5 24.046 0.00247399
  155 14.7 24.1752 0.00247538
  156 14.9 24.2003 0.00248011
  157 15.1 24.2385 0.00248546
  158 15.3 24.2773 0.00248904
  159 15.5 24.3891 0.00249252
  160 15.7 24.3429 0.00248404
  161 15.9 24.2532 0.00248746
  162 16.1 24.2857 0.00249492
  163 16.3 24.2302 0.00249854
  164 16.5 24.1023 0.00249636
  165 16.7 23.9745 0.00249623
  166 16.9 24.1237 0.00250724
  167 17.1 24.0972 0.00249683
  168 17.3 24.0859 0.00249786
  169 17.5 24.0948 0.00250219
  170 17.7 24.1298 0.00251225
  171 17.9 24.1344 0.00250948
  172 18.1 24.2348 0.00250443
  173 18.3 24.1871 0.00251141
  174 18.5 24.1501 0.00250261
  175 18.7 24.1442 0.00251542
  176 18.9 24.2634 0.00250951
  177 19.1 24.2008 0.00250802
  178 19.3 24.2171 0.00251768
  179 19.5 24.1969 0.00251215
  180 19.7 24.2266 0.00251982
  181 19.9 24.1924 0.00251846
  182 20.1 24.0872 0.00250565
  183 20.3 24.1212 0.00250942
  184 20.5 24.0721 0.00251048
  185 20.7 24.1329 0.00251627
  186 20.9 24.0623 0.00251022
  187 21.1 24.0783 0.00251068
  188 21.3 24.1459 0.00250805
  189 21.5 24.2496 0.00251185
  190 21.7 24.2685 0.00251059
  191 21.9 24.2826 0.00250496
  192 22.1 24.2217 0.00250837
  193 22.3 24.198 0.00251257
  194 22.5 24.1376 0.00250678
  195 22.7 24.1365 0.00250101
  196 22.9 24.1351 0.00251084
  197 23.1 24.0799 0.00250353
  198 23.3 24.0986 0.0025001
  199 23.5 24.1128 0.00250369
  200 23.7 24.1807 0.0024928
  201 23.9 24.1672 0.00249428
  202 24.1 24.2297 0.00249025
  203 24.3 24.3895 0.00249144
  204 24.5 24.3945 0.00248681
  205 24.7 24.2704 0.00248488
  206 24.9 24.258 0.00247419
  207 25.1 24.139 0.00248389
  208 25.3 24.0903 0.00247536
  209 25.5 24.0424 0.00247854
  210 25.7 23.9703 0.00245716
  211 25.9 23.9246 0.00246166
  212 26.1 23.9165 0.00244902
  213 26.3 23.9048 0.00245663
  214 26.5 23.9715 0.00244734
  215 26.7 24.0398 0.00245301
  216 26.9 24.2148 0.00243506
  217 27.1 24.3979 0.00244101
  218 27.3 24.5492 0.0024291
  219 27.5 24.6327 0.00242395
  220 27.7 24.6565 0.00241952
  221 27.9 24.7021 0.00241508
  222 28.1 24.4882 0.00240664
  223 28.3 24.241 0.00240459
  224 28.5 23.8914 0.00240564
  225 28.7 23.5128 0.00238532
  226 28.9 23.19 0.00238731
  227 29.1 23.1202 0.00238844
  228 29.3 23.0898 0.00237663
  229 29.5 23.2649 0.00236833
  230 29.7 23.8341 0.00236054
  231 29.9 24.3414 0.00236218
  232 30.1 24.8601 0.00234412
  233 30.3 25.3282 0.00233827
  234 30.5 25.5826 0.00233968
  235 30.7 25.6114 0.00232436
  236 30.9 25.4577 0.00231322
  237 31.1 25.0703 0.00230697
  238 31.3 24.5201 0.00229805
  239 31.5 23.895 0.00229865
  240 31.7 23.1642 0.00227922
  241 31.9 22.2954 0.0022679
  242 32.1 21.7986 0.00226982
  243 32.3 21.5431 0.00225511
  244 32.5 21.5861 0.00224856
  245 32.7 21.9532 0.00225126
  246 32.9 22.6074 0.00223649
  247 33.1 23.665 0.00222603
  248 33.3 24.9425 0.00221904
  249 33.5 26.8223 0.00220636
  250 33.7 29.1277 0.00218883
  251 33.9 31.5233 0.00219597
  252 34.1 32.9378 0.00218638
  253 34.3 31.5819 0.00218382
  254 34.5 26.704 0.00215633
  255 34.7 20.1613 0.00213359
  256 34.9 15.3717 0.00213204
  257 35.1 13.1072 0.00211942
  258 35.3 12.5683 0.00209266
  259 35.5 13.2066 0.00208652
  260 35.7 14.9349 0.00208404
  261 35.9 17.7582 0.00209135
  262 36.1 22.2156 0.00208689
  263 36.3 28.6827 0.00207878
  264 36.5 37.683 0.00208344
  265 36.7 48.7841 0.00207317
  266 36.9 58.4841 0.00205222
  267 37.1 55.9247 0.00199628
  268 37.3 34.54 0.00186951
  269 37.5 11.5381 0.00164364
  270 37.7 1.73901 0.00113434
  271 37.9 0.075144 8.54342e-05
  272 38.1 0.000382 3.64329e-07
  273 38.3 0 0
  274 38.5 0 0
  275 38.7 0 0
  276 38.9 0 0
  277 39.1 0 0
  278 39.3 0 0
  279 39.5 0 0
  280 39.7 0 0
  281 39.9 0 0
  282 40.1 0 0
  283 40.3 0 0
  284 40.5 0 0
  285 40.7 0 0
  286 40.9 0 0
  287 41.1 0 0
  288 41.3 0 0
  289 41.5 0 0
  290 41.7 0 0
  291 41.9 0 0
  292 42.1 0 0
  293 42.3 0 0
  294 42.5 0 0
  295 42.7 0 0
  296 42.9 0 0
  297 43.1 0 0
  298 43.3 0 0
  299 43.5 0 0
  300 43.7 0 0
  301 43.9 0 0
  302 44.1 0 0
  303 44.3 0 0
  304 44.5 0 0
  305 44.7 0 0
  306 44.9 0 0
  307 45.1 0 0
  308 45.3 0 0
  309 45.5 0 0
  310 45.7 0 0
  311 45.9 0 0
  312 46.1 0 0
  313 46.3 0 0
  314 46.5 0 0
  315 46.7 0 0
  316 46.9 0 0
  317 47.1 0 0
  318 47.3 0 0
  319 47.5 0 0
  320 47.7 0 0
  321 47.9 0 0
  322 48.1 0 0
  323 48.3 0 0
  324 48.5 0 0
  325 48.7 0 0
  326 48.9 0 0
  327 49.1 0 0
  328 49.3 0 0
  329 49.5 0 0
  330 49.7 0 0
  331 49.9 0 0
  332 50.1 0 0
  333 50.3 0 0
  334 50.5 0 0
  335 50.7 0 0
  336 50.9 0 0
  337 51.1 0 0
  338 51.3 0 0
  339 51.5 0 0
  340 51.7 0 0
  341 51.9 0 0
  342 52.1 0 0
  343 52.3 0 0
  344 52.5 0 0
  345 52.7 0 0
  346 52.9 0 0
  347 53.1 0 0
  348 53.3 0 0
  349 53.5 0 0
  350 53.7 0 0
  351 53.9 0 0
  352 54.1 0 0
  353 54.3 0 0
  354 54.5 0 0
  355 54.7 0 0
  356 54.9 0 0
  357 55.1 0 0
  358 55.3 0 0
  359 55.5 0 0
  360 55.7 0 0
  361 55.9 0 0
  362 56.1 0 0
