# Supplementary material for: The influences of electric field intensity and driving force on the slip behaviour of water flow in a nanochannel
Source: PLoS One. 2021 Sep 22;16(9):e0257589. doi: 10.1371/journal.pone.0257589 (PMC8457446; doi:10.1371/journal.pone.0257589)
Supplement: S1 Data — (ZIP) [file pone.0257589.s001.zip › data/ALH2O-E-1/Ovx.4]

# Chunk-averaged data for fix O and group norm
# Timestep Number-of-chunks Total-count
# Chunk Coord1 Ncount vx
1000000 362 4394
  1 -16.1 0 0
  2 -15.9 0 0
  3 -15.7 0 0
  4 -15.5 0 0
  5 -15.3 0 0
  6 -15.1 0 0
  7 -14.9 0 0
  8 -14.7 0 0
  9 -14.5 0 0
  10 -14.3 0 0
  11 -14.1 0 0
  12 -13.9 0 0
  13 -13.7 0 0
  14 -13.5 0 0
  15 -13.3 0 0
  16 -13.1 0 0
  17 -12.9 0 0
  18 -12.7 0 0
  19 -12.5 0 0
  20 -12.3 0 0
  21 -12.1 0 0
  22 -11.9 0 0
  23 -11.7 0 0
  24 -11.5 0 0
  25 -11.3 0 0
  26 -11.1 0 0
  27 -10.9 0 0
  28 -10.7 0 0
  29 -10.5 0 0
  30 -10.3 0 0
  31 -10.1 0 0
  32 -9.9 0 0
  33 -9.7 0 0
  34 -9.5 0 0
  35 -9.3 0 0
  36 -9.1 0 0
  37 -8.9 0 0
  38 -8.7 0 0
  39 -8.5 0 0
  40 -8.3 0 0
  41 -8.1 0 0
  42 -7.9 0 0
  43 -7.7 0 0
  44 -7.5 0 0
  45 -7.3 0 0
  46 -7.1 0 0
  47 -6.9 0 0
  48 -6.7 0 0
  49 -6.5 0 0
  50 -6.3 0 0
  51 -6.1 0 0
  52 -5.9 0 0
  53 -5.7 0 0
  54 -5.5 0 0
  55 -5.3 0 0
  56 -5.1 0 0
  57 -4.9 0 0
  58 -4.7 0 0
  59 -4.5 0 0
  60 -4.3 0 0
  61 -4.1 0 0
  62 -3.9 0 0
  63 -3.7 0 0
  64 -3.5 0 0
  65 -3.3 0 0
  66 -3.1 0 0
  67 -2.9 0 0
  68 -2.7 0 0
  69 -2.5 0 0
  70 -2.3 0 0
  71 -2.1 0 0
  72 -1.9 0 0
  73 -1.7 0 0
  74 -1.5 0 0
  75 -1.3 0 0
  76 -1.1 0 0
  77 -0.9 0 0
  78 -0.7 0 0
  79 -0.5 0 0
  80 -0.3 0 0
  81 -0.1 0 0
  82 0.1 0 0
  83 0.3 0 0
  84 0.5 0 0
  85 0.7 0 0
  86 0.9 0 0
  87 1.1 0 0
  88 1.3 0 0
  89 1.5 0 0
  90 1.7 0 0
  91 1.9 0.000126 1.21676e-07
  92 2.1 0.048594 5.77168e-05
  93 2.3 1.42831 0.00116209
  94 2.5 10.8228 0.00176129
  95 2.7 35.5091 0.00195664
  96 2.9 59.8377 0.00207151
  97 3.1 62.789 0.00211779
  98 3.3 51.2406 0.00214072
  99 3.5 38.3327 0.00214676
  100 3.7 28.1822 0.00214098
  101 3.9 20.997 0.00214173
  102 4.1 16.3095 0.00214877
  103 4.3 13.4411 0.00215072
  104 4.5 11.7784 0.00213042
  105 4.7 11.2888 0.0021501
  106 4.9 12.1464 0.00215441
  107 5.1 14.8885 0.00217674
  108 5.3 20.4027 0.00217768
  109 5.5 27.6226 0.0021945
  110 5.7 33.2164 0.00220772
  111 5.9 34.4852 0.00222495
  112 6.1 32.4517 0.00222464
  113 6.3 29.3656 0.00223488
  114 6.5 26.6589 0.00224244
  115 6.7 24.6938 0.00224102
  116 6.9 23.1731 0.00225041
  117 7.1 22.1105 0.00225567
  118 7.3 21.5215 0.00226298
  119 7.5 21.2827 0.0022607
  120 7.7 21.3716 0.00227166
  121 7.9 21.8084 0.00227286
  122 8.1 22.4896 0.00229981
  123 8.3 23.271 0.00230342
  124 8.5 24.0403 0.0023026
  125 8.7 24.7264 0.00231061
  126 8.9 25.242 0.00231975
  127 9.1 25.6123 0.00233442
  128 9.3 25.8083 0.00233127
  129 9.5 25.8043 0.00233828
  130 9.7 25.4699 0.00234159
  131 9.9 24.8867 0.00234076
  132 10.1 24.2957 0.0023487
  133 10.3 23.6975 0.00236152
  134 10.5 23.1682 0.00236743
  135 10.7 22.8989 0.00236993
  136 10.9 23.0495 0.0023669
  137 11.1 23.2628 0.00236806
  138 11.3 23.528 0.0023841
  139 11.5 23.8993 0.00238687
  140 11.7 24.3609 0.00238876
  141 11.9 24.6539 0.00240322
  142 12.1 24.7659 0.00240333
  143 12.3 24.7619 0.00240344
  144 12.5 24.6535 0.00240762
  145 12.7 24.6301 0.00240721
  146 12.9 24.4565 0.00241719
  147 13.1 24.2496 0.00241823
  148 13.3 24.066 0.00241751
  149 13.5 23.8918 0.00242422
  150 13.7 23.7811 0.00243701
  151 13.9 23.763 0.00243468
  152 14.1 23.7686 0.0024335
  153 14.3 23.9001 0.00243567
  154 14.5 24.0381 0.00242877
  155 14.7 24.2362 0.00244854
  156 14.9 24.3074 0.0024528
  157 15.1 24.2968 0.00244935
  158 15.3 24.3642 0.00245345
  159 15.5 24.3524 0.00245507
  160 15.7 24.4015 0.00245087
  161 15.9 24.2975 0.0024548
  162 16.1 24.2738 0.00245626
  163 16.3 24.1645 0.00246214
  164 16.5 24.0622 0.00246026
  165 16.7 24.022 0.0024592
  166 16.9 24.0567 0.00246332
  167 17.1 24.0858 0.00246737
  168 17.3 24.1405 0.00246241
  169 17.5 24.0266 0.00247683
  170 17.7 23.9396 0.00247162
  171 17.9 24.0716 0.00246432
  172 18.1 24.236 0.00248282
  173 18.3 24.343 0.00247068
  174 18.5 24.3131 0.00247442
  175 18.7 24.2976 0.00247665
  176 18.9 24.2681 0.00248296
  177 19.1 24.2129 0.00247279
  178 19.3 24.1593 0.00247774
  179 19.5 24.1273 0.00247369
  180 19.7 24.1856 0.00247202
  181 19.9 24.0991 0.00245751
  182 20.1 23.9965 0.00247077
  183 20.3 23.9811 0.00247601
  184 20.5 24.1045 0.00247328
  185 20.7 24.0987 0.00247392
  186 20.9 24.2068 0.002469
  187 21.1 24.1653 0.00246956
  188 21.3 24.2115 0.00246431
  189 21.5 24.2359 0.00246307
  190 21.7 24.1741 0.00246517
  191 21.9 24.1851 0.00246692
  192 22.1 24.1563 0.00246193
  193 22.3 24.15 0.00245738
  194 22.5 24.1139 0.00246041
  195 22.7 24.2193 0.00244554
  196 22.9 24.1154 0.00245063
  197 23.1 24.105 0.00245126
  198 23.3 24.1443 0.00244283
  199 23.5 24.0994 0.0024456
  200 23.7 24.1216 0.00242832
  201 23.9 24.1075 0.00243157
  202 24.1 24.1864 0.00243904
  203 24.3 24.1876 0.00244111
  204 24.5 24.1671 0.00242504
  205 24.7 24.2663 0.00242996
  206 24.9 24.2892 0.00242736
  207 25.1 24.213 0.0024196
  208 25.3 24.1965 0.00240797
  209 25.5 24.0863 0.00241096
  210 25.7 23.9357 0.00240113
  211 25.9 23.9624 0.00240701
  212 26.1 23.9656 0.00240446
  213 26.3 23.9443 0.0024024
  214 26.5 24.0621 0.00239501
  215 26.7 24.0851 0.002389
  216 26.9 24.1837 0.00238287
  217 27.1 24.225 0.002388
  218 27.3 24.4156 0.00237485
  219 27.5 24.5859 0.00235842
  220 27.7 24.7583 0.00235976
  221 27.9 24.6094 0.00236215
  222 28.1 24.4708 0.00235788
  223 28.3 24.2596 0.00235223
  224 28.5 23.8874 0.0023395
  225 28.7 23.508 0.00234598
  226 28.9 23.3092 0.00233469
  227 29.1 23.2037 0.00232046
  228 29.3 23.216 0.00231998
  229 29.5 23.4366 0.00231232
  230 29.7 23.847 0.00230974
  231 29.9 24.4055 0.00229902
  232 30.1 24.8567 0.00230196
  233 30.3 25.3062 0.0022949
  234 30.5 25.4756 0.00228801
  235 30.7 25.4308 0.00227311
  236 30.9 25.2827 0.00226565
  237 31.1 24.9948 0.00225396
  238 31.3 24.561 0.00225112
  239 31.5 23.9251 0.00223724
  240 31.7 23.0762 0.00224333
  241 31.9 22.3366 0.00223125
  242 32.1 21.8509 0.00221717
  243 32.3 21.5768 0.00221138
  244 32.5 21.7004 0.00220219
  245 32.7 22.1046 0.00218422
  246 32.9 22.8217 0.00218203
  247 33.1 23.7195 0.00217582
  248 33.3 25.078 0.00216867
  249 33.5 26.8681 0.00216939
  250 33.7 29.1224 0.00215518
  251 33.9 31.2979 0.00213314
  252 34.1 32.3783 0.00213689
  253 34.3 31.082 0.00212186
  254 34.5 26.3699 0.00210573
  255 34.7 20.2357 0.00208749
  256 34.9 15.5946 0.00207367
  257 35.1 13.2795 0.00206088
  258 35.3 12.8187 0.00204896
  259 35.5 13.4963 0.00204089
  260 35.7 15.2988 0.00202886
  261 35.9 18.1088 0.00203878
  262 36.1 22.4634 0.00202615
  263 36.3 28.7371 0.00202809
  264 36.5 37.3336 0.00202857
  265 36.7 48.2077 0.00201396
  266 36.9 57.5129 0.00199635
  267 37.1 55.206 0.00194581
  268 37.3 34.6333 0.00181461
  269 37.5 11.9161 0.00159639
  270 37.7 1.85644 0.0011164
  271 37.9 0.084121 9.60516e-05
  272 38.1 0.000305 3.09482e-07
  273 38.3 0 0
  274 38.5 0 0
  275 38.7 0 0
  276 38.9 0 0
  277 39.1 0 0
  278 39.3 0 0
  279 39.5 0 0
  280 39.7 0 0
  281 39.9 0 0
  282 40.1 0 0
  283 40.3 0 0
  284 40.5 0 0
  285 40.7 0 0
  286 40.9 0 0
  287 41.1 0 0
  288 41.3 0 0
  289 41.5 0 0
  290 41.7 0 0
  291 41.9 0 0
  292 42.1 0 0
  293 42.3 0 0
  294 42.5 0 0
  295 42.7 0 0
  296 42.9 0 0
  297 43.1 0 0
  298 43.3 0 0
  299 43.5 0 0
  300 43.7 0 0
  301 43.9 0 0
  302 44.1 0 0
  303 44.3 0 0
  304 44.5 0 0
  305 44.7 0 0
  306 44.9 0 0
  307 45.1 0 0
  308 45.3 0 0
  309 45.5 0 0
  310 45.7 0 0
  311 45.9 0 0
  312 46.1 0 0
  313 46.3 0 0
  314 46.5 0 0
  315 46.7 0 0
  316 46.9 0 0
  317 47.1 0 0
  318 47.3 0 0
  319 47.5 0 0
  320 47.7 0 0
  321 47.9 0 0
  322 48.1 0 0
  323 48.3 0 0
  324 48.5 0 0
  325 48.7 0 0
  326 48.9 0 0
  327 49.1 0 0
  328 49.3 0 0
  329 49.5 0 0
  330 49.7 0 0
  331 49.9 0 0
  332 50.1 0 0
  333 50.3 0 0
  334 50.5 0 0
  335 50.7 0 0
  336 50.9 0 0
  337 51.1 0 0
  338 51.3 0 0
  339 51.5 0 0
  340 51.7 0 0
  341 51.9 0 0
  342 52.1 0 0
  343 52.3 0 0
  344 52.5 0 0
  345 52.7 0 0
  346 52.9 0 0
  347 53.1 0 0
  348 53.3 0 0
  349 53.5 0 0
  350 53.7 0 0
  351 53.9 0 0
  352 54.1 0 0
  353 54.3 0 0
  354 54.5 0 0
  355 54.7 0 0
  356 54.9 0 0
  357 55.1 0 0
  358 55.3 0 0
  359 55.5 0 0
  360 55.7 0 0
  361 55.9 0 0
  362 56.1 0 0
