# Supplementary material for: The influences of electric field intensity and driving force on the slip behaviour of water flow in a nanochannel
Source: PLoS One. 2021 Sep 22;16(9):e0257589. doi: 10.1371/journal.pone.0257589 (PMC8457446; doi:10.1371/journal.pone.0257589)
Supplement: S1 Data — (ZIP) [file pone.0257589.s001.zip › data/ALH2O-E-1/Ovx.5]

# Chunk-averaged data for fix O and group norm
# Timestep Number-of-chunks Total-count
# Chunk Coord1 Ncount vx
1000000 362 4394
  1 -16.1 0 0
  2 -15.9 0 0
  3 -15.7 0 0
  4 -15.5 0 0
  5 -15.3 0 0
  6 -15.1 0 0
  7 -14.9 0 0
  8 -14.7 0 0
  9 -14.5 0 0
  10 -14.3 0 0
  11 -14.1 0 0
  12 -13.9 0 0
  13 -13.7 0 0
  14 -13.5 0 0
  15 -13.3 0 0
  16 -13.1 0 0
  17 -12.9 0 0
  18 -12.7 0 0
  19 -12.5 0 0
  20 -12.3 0 0
  21 -12.1 0 0
  22 -11.9 0 0
  23 -11.7 0 0
  24 -11.5 0 0
  25 -11.3 0 0
  26 -11.1 0 0
  27 -10.9 0 0
  28 -10.7 0 0
  29 -10.5 0 0
  30 -10.3 0 0
  31 -10.1 0 0
  32 -9.9 0 0
  33 -9.7 0 0
  34 -9.5 0 0
  35 -9.3 0 0
  36 -9.1 0 0
  37 -8.9 0 0
  38 -8.7 0 0
  39 -8.5 0 0
  40 -8.3 0 0
  41 -8.1 0 0
  42 -7.9 0 0
  43 -7.7 0 0
  44 -7.5 0 0
  45 -7.3 0 0
  46 -7.1 0 0
  47 -6.9 0 0
  48 -6.7 0 0
  49 -6.5 0 0
  50 -6.3 0 0
  51 -6.1 0 0
  52 -5.9 0 0
  53 -5.7 0 0
  54 -5.5 0 0
  55 -5.3 0 0
  56 -5.1 0 0
  57 -4.9 0 0
  58 -4.7 0 0
  59 -4.5 0 0
  60 -4.3 0 0
  61 -4.1 0 0
  62 -3.9 0 0
  63 -3.7 0 0
  64 -3.5 0 0
  65 -3.3 0 0
  66 -3.1 0 0
  67 -2.9 0 0
  68 -2.7 0 0
  69 -2.5 0 0
  70 -2.3 0 0
  71 -2.1 0 0
  72 -1.9 0 0
  73 -1.7 0 0
  74 -1.5 0 0
  75 -1.3 0 0
  76 -1.1 0 0
  77 -0.9 0 0
  78 -0.7 0 0
  79 -0.5 0 0
  80 -0.3 0 0
  81 -0.1 0 0
  82 0.1 0 0
  83 0.3 0 0
  84 0.5 0 0
  85 0.7 0 0
  86 0.9 0 0
  87 1.1 0 0
  88 1.3 0 0
  89 1.5 0 0
  90 1.7 0 0
  91 1.9 0.000124 -1.31996e-07
  92 2.1 0.053547 6.23829e-05
  93 2.3 1.47445 0.00109372
  94 2.5 11.1757 0.00163314
  95 2.7 36.067 0.00181571
  96 2.9 60.0465 0.00192071
  97 3.1 62.6482 0.00196835
  98 3.3 51.0503 0.0019935
  99 3.5 38.0557 0.0019881
  100 3.7 27.8957 0.00198808
  101 3.9 21.0056 0.0019847
  102 4.1 16.2843 0.00199661
  103 4.3 13.367 0.00198944
  104 4.5 11.7675 0.00199876
  105 4.7 11.2461 0.00199684
  106 4.9 12.0611 0.00201063
  107 5.1 14.8208 0.00203514
  108 5.3 20.3472 0.00204563
  109 5.5 27.8523 0.00205978
  110 5.7 33.346 0.00205726
  111 5.9 34.5408 0.00207046
  112 6.1 32.4493 0.00207456
  113 6.3 29.326 0.00207982
  114 6.5 26.5962 0.00208733
  115 6.7 24.4827 0.0020962
  116 6.9 23.1108 0.00210692
  117 7.1 22.2088 0.00211036
  118 7.3 21.5851 0.00211446
  119 7.5 21.2226 0.00211912
  120 7.7 21.2587 0.00212897
  121 7.9 21.6653 0.00213184
  122 8.1 22.4548 0.00214273
  123 8.3 23.2149 0.00214932
  124 8.5 23.9677 0.00217212
  125 8.7 24.7606 0.00217073
  126 8.9 25.4052 0.00217122
  127 9.1 25.7409 0.00217707
  128 9.3 25.8816 0.00218902
  129 9.5 25.6082 0.00218874
  130 9.7 25.2631 0.00220842
  131 9.9 24.8074 0.00220383
  132 10.1 24.2833 0.00221512
  133 10.3 23.6944 0.00221118
  134 10.5 23.3561 0.00221804
  135 10.7 23.0936 0.00222979
  136 10.9 23.0836 0.00222303
  137 11.1 23.3248 0.00223322
  138 11.3 23.5194 0.00223613
  139 11.5 23.8589 0.00223744
  140 11.7 24.3001 0.00224912
  141 11.9 24.5435 0.00225199
  142 12.1 24.6442 0.00226054
  143 12.3 24.6507 0.0022576
  144 12.5 24.6252 0.00227342
  145 12.7 24.5149 0.00227181
  146 12.9 24.3382 0.00226629
  147 13.1 24.289 0.00227714
  148 13.3 24.2212 0.00228702
  149 13.5 24.0379 0.00228051
  150 13.7 23.9019 0.00228513
  151 13.9 23.8868 0.00228887
  152 14.1 23.8494 0.0022985
  153 14.3 23.903 0.00230206
  154 14.5 24.0161 0.00229914
  155 14.7 24.1256 0.00230729
  156 14.9 24.0477 0.00230496
  157 15.1 24.1709 0.00230833
  158 15.3 24.2722 0.00230108
  159 15.5 24.3012 0.00229442
  160 15.7 24.3472 0.00231563
  161 15.9 24.3476 0.00230968
  162 16.1 24.2267 0.00231175
  163 16.3 24.1563 0.00232287
  164 16.5 24.1459 0.00232352
  165 16.7 24.0971 0.00231766
  166 16.9 24.1025 0.00231632
  167 17.1 24.2003 0.00232264
  168 17.3 24.1355 0.00233075
  169 17.5 24.1638 0.00232412
  170 17.7 24.0946 0.00232985
  171 17.9 24.0934 0.00232578
  172 18.1 24.1178 0.00232761
  173 18.3 24.152 0.00232796
  174 18.5 24.2536 0.00232372
  175 18.7 24.1462 0.00231751
  176 18.9 24.1539 0.00231829
  177 19.1 24.1767 0.00231468
  178 19.3 24.1492 0.00232564
  179 19.5 24.1539 0.00232565
  180 19.7 24.1558 0.00232435
  181 19.9 24.0787 0.00232238
  182 20.1 24.0876 0.00232726
  183 20.3 24.1466 0.00232741
  184 20.5 24.1253 0.00232061
  185 20.7 24.1069 0.0023199
  186 20.9 24.1762 0.00231935
  187 21.1 24.2725 0.00232039
  188 21.3 24.1577 0.00231778
  189 21.5 24.2259 0.00231144
  190 21.7 24.1927 0.00231038
  191 21.9 24.1707 0.00231506
  192 22.1 24.2154 0.00231623
  193 22.3 24.153 0.00230297
  194 22.5 24.1183 0.00230859
  195 22.7 24.1325 0.00230562
  196 22.9 24.1187 0.00230546
  197 23.1 24.0843 0.00230013
  198 23.3 24.0709 0.00229905
  199 23.5 24.0275 0.00229423
  200 23.7 23.9938 0.0022933
  201 23.9 24.1641 0.00229966
  202 24.1 24.2613 0.00228571
  203 24.3 24.283 0.0022829
  204 24.5 24.2351 0.00227853
  205 24.7 24.3799 0.00228137
  206 24.9 24.3529 0.00228124
  207 25.1 24.2199 0.00227554
  208 25.3 24.1496 0.00226161
  209 25.5 24.0905 0.00225562
  210 25.7 23.9158 0.0022632
  211 25.9 23.9246 0.00225018
  212 26.1 23.9826 0.00224146
  213 26.3 23.9509 0.00224565
  214 26.5 23.9624 0.00224725
  215 26.7 24.0963 0.00224557
  216 26.9 24.2504 0.00223035
  217 27.1 24.3668 0.00222595
  218 27.3 24.529 0.00221856
  219 27.5 24.5718 0.0022208
  220 27.7 24.7045 0.00221521
  221 27.9 24.7279 0.00222182
  222 28.1 24.5927 0.00220745
  223 28.3 24.3261 0.00219216
  224 28.5 23.9779 0.00219233
  225 28.7 23.5992 0.00219221
  226 28.9 23.2689 0.00217314
  227 29.1 23.0396 0.00217365
  228 29.3 22.9769 0.00217278
  229 29.5 23.2287 0.00215653
  230 29.7 23.6711 0.00214609
  231 29.9 24.1688 0.00214098
  232 30.1 24.862 0.00213997
  233 30.3 25.3296 0.00212514
  234 30.5 25.6714 0.00211769
  235 30.7 25.7013 0.00212218
  236 30.9 25.5689 0.00210463
  237 31.1 25.2074 0.0021011
  238 31.3 24.5796 0.00209917
  239 31.5 23.9702 0.00208552
  240 31.7 23.1455 0.00207647
  241 31.9 22.3246 0.00207257
  242 32.1 21.7106 0.00206881
  243 32.3 21.4609 0.00205489
  244 32.5 21.4995 0.00203517
  245 32.7 21.9475 0.00203264
  246 32.9 22.7396 0.00202894
  247 33.1 23.744 0.00202655
  248 33.3 25.1722 0.00201222
  249 33.5 26.9227 0.0020007
  250 33.7 29.0344 0.00199655
  251 33.9 31.1997 0.00198938
  252 34.1 32.3386 0.0019769
  253 34.3 31.0619 0.00196922
  254 34.5 26.4487 0.00195963
  255 34.7 20.4017 0.00194345
  256 34.9 15.6682 0.00191932
  257 35.1 13.3448 0.0019113
  258 35.3 12.8812 0.00189872
  259 35.5 13.6435 0.00189303
  260 35.7 15.451 0.00187939
  261 35.9 18.3239 0.00186225
  262 36.1 22.5741 0.00187251
  263 36.3 28.7212 0.00186284
  264 36.5 37.0993 0.00186399
  265 36.7 47.7122 0.00186126
  266 36.9 56.8101 0.00184366
  267 37.1 54.9393 0.00178823
  268 37.3 35.1244 0.00166598
  269 37.5 12.3896 0.0014614
  270 37.7 2.01619 0.00104967
  271 37.9 0.094793 8.05281e-05
  272 38.1 0.000408 5.61591e-07
  273 38.3 0 0
  274 38.5 0 0
  275 38.7 0 0
  276 38.9 0 0
  277 39.1 0 0
  278 39.3 0 0
  279 39.5 0 0
  280 39.7 0 0
  281 39.9 0 0
  282 40.1 0 0
  283 40.3 0 0
  284 40.5 0 0
  285 40.7 0 0
  286 40.9 0 0
  287 41.1 0 0
  288 41.3 0 0
  289 41.5 0 0
  290 41.7 0 0
  291 41.9 0 0
  292 42.1 0 0
  293 42.3 0 0
  294 42.5 0 0
  295 42.7 0 0
  296 42.9 0 0
  297 43.1 0 0
  298 43.3 0 0
  299 43.5 0 0
  300 43.7 0 0
  301 43.9 0 0
  302 44.1 0 0
  303 44.3 0 0
  304 44.5 0 0
  305 44.7 0 0
  306 44.9 0 0
  307 45.1 0 0
  308 45.3 0 0
  309 45.5 0 0
  310 45.7 0 0
  311 45.9 0 0
  312 46.1 0 0
  313 46.3 0 0
  314 46.5 0 0
  315 46.7 0 0
  316 46.9 0 0
  317 47.1 0 0
  318 47.3 0 0
  319 47.5 0 0
  320 47.7 0 0
  321 47.9 0 0
  322 48.1 0 0
  323 48.3 0 0
  324 48.5 0 0
  325 48.7 0 0
  326 48.9 0 0
  327 49.1 0 0
  328 49.3 0 0
  329 49.5 0 0
  330 49.7 0 0
  331 49.9 0 0
  332 50.1 0 0
  333 50.3 0 0
  334 50.5 0 0
  335 50.7 0 0
  336 50.9 0 0
  337 51.1 0 0
  338 51.3 0 0
  339 51.5 0 0
  340 51.7 0 0
  341 51.9 0 0
  342 52.1 0 0
  343 52.3 0 0
  344 52.5 0 0
  345 52.7 0 0
  346 52.9 0 0
  347 53.1 0 0
  348 53.3 0 0
  349 53.5 0 0
  350 53.7 0 0
  351 53.9 0 0
  352 54.1 0 0
  353 54.3 0 0
  354 54.5 0 0
  355 54.7 0 0
  356 54.9 0 0
  357 55.1 0 0
  358 55.3 0 0
  359 55.5 0 0
  360 55.7 0 0
  361 55.9 0 0
  362 56.1 0 0
