# Supplementary material for: The influences of electric field intensity and driving force on the slip behaviour of water flow in a nanochannel
Source: PLoS One. 2021 Sep 22;16(9):e0257589. doi: 10.1371/journal.pone.0257589 (PMC8457446; doi:10.1371/journal.pone.0257589)
Supplement: S1 Data — (ZIP) [file pone.0257589.s001.zip › data/ALH2O-E-1/system.data]

LAMMPS Description

     19582  atoms
     8788  bonds
     4394  angles
     0  dihedrals
     0  impropers

     4  atom types
     1  bond types
     1  angle types

  0.0 81.0 xlo xhi
  -16.2 56.2 ylo yhi
  0.0 40.5 zlo zhi

Masses

    1 27.0
    2 27.0
    3 15.9994
    4 1.008

Atoms # full

1 1 3 -0.8476 0.0 3.0 0.0
2 1 4 0.4238 -0.8164904 3.0 0.577359
3 1 4 0.4238 0.8164904 3.0 0.577359
4 2 3 -0.8476 2.9 3.0 0.0
5 2 4 0.4238 2.0835096 3.0 0.577359
6 2 4 0.4238 3.7164904 3.0 0.577359
7 3 3 -0.8476 5.8 3.0 0.0
8 3 4 0.4238 4.9835096 3.0 0.577359
9 3 4 0.4238 6.6164904 3.0 0.577359
10 4 3 -0.8476 8.7 3.0 0.0
11 4 4 0.4238 7.8835096 3.0 0.577359
12 4 4 0.4238 9.5164904 3.0 0.577359
13 5 3 -0.8476 11.6 3.0 0.0
14 5 4 0.4238 10.7835096 3.0 0.577359
15 5 4 0.4238 12.4164904 3.0 0.577359
16 6 3 -0.8476 14.5 3.0 0.0
17 6 4 0.4238 13.6835096 3.0 0.577359
18 6 4 0.4238 15.3164904 3.0 0.577359
19 7 3 -0.8476 17.4 3.0 0.0
20 7 4 0.4238 16.5835096 3.0 0.577359
21 7 4 0.4238 18.2164904 3.0 0.577359
22 8 3 -0.8476 20.3 3.0 0.0
23 8 4 0.4238 19.4835096 3.0 0.577359
24 8 4 0.4238 21.1164904 3.0 0.577359
25 9 3 -0.8476 23.2 3.0 0.0
26 9 4 0.4238 22.3835096 3.0 0.577359
27 9 4 0.4238 24.0164904 3.0 0.577359
28 10 3 -0.8476 26.1 3.0 0.0
29 10 4 0.4238 25.2835096 3.0 0.577359
30 10 4 0.4238 26.9164904 3.0 0.577359
31 11 3 -0.8476 29.0 3.0 0.0
32 11 4 0.4238 28.1835096 3.0 0.577359
33 11 4 0.4238 29.8164904 3.0 0.577359
34 12 3 -0.8476 31.9 3.0 0.0
35 12 4 0.4238 31.0835096 3.0 0.577359
36 12 4 0.4238 32.7164904 3.0 0.577359
37 13 3 -0.8476 34.8 3.0 0.0
38 13 4 0.4238 33.9835096 3.0 0.577359
39 13 4 0.4238 35.6164904 3.0 0.577359
40 14 3 -0.8476 37.7 3.0 0.0
41 14 4 0.4238 36.8835096 3.0 0.577359
42 14 4 0.4238 38.5164904 3.0 0.577359
43 15 3 -0.8476 40.6 3.0 0.0
44 15 4 0.4238 39.7835096 3.0 0.577359
45 15 4 0.4238 41.4164904 3.0 0.577359
46 16 3 -0.8476 43.5 3.0 0.0
47 16 4 0.4238 42.6835096 3.0 0.577359
48 16 4 0.4238 44.3164904 3.0 0.577359
49 17 3 -0.8476 46.4 3.0 0.0
50 17 4 0.4238 45.5835096 3.0 0.577359
51 17 4 0.4238 47.2164904 3.0 0.577359
52 18 3 -0.8476 49.3 3.0 0.0
53 18 4 0.4238 48.4835096 3.0 0.577359
54 18 4 0.4238 50.1164904 3.0 0.577359
55 19 3 -0.8476 52.2 3.0 0.0
56 19 4 0.4238 51.3835096 3.0 0.577359
57 19 4 0.4238 53.0164904 3.0 0.577359
58 20 3 -0.8476 55.1 3.0 0.0
59 20 4 0.4238 54.2835096 3.0 0.577359
60 20 4 0.4238 55.9164904 3.0 0.577359
61 21 3 -0.8476 58.0 3.0 0.0
62 21 4 0.4238 57.1835096 3.0 0.577359
63 21 4 0.4238 58.8164904 3.0 0.577359
64 22 3 -0.8476 60.9 3.0 0.0
65 22 4 0.4238 60.0835096 3.0 0.577359
66 22 4 0.4238 61.7164904 3.0 0.577359
67 23 3 -0.8476 63.8 3.0 0.0
68 23 4 0.4238 62.9835096 3.0 0.577359
69 23 4 0.4238 64.6164904 3.0 0.577359
70 24 3 -0.8476 66.7 3.0 0.0
71 24 4 0.4238 65.8835096 3.0 0.577359
72 24 4 0.4238 67.5164904 3.0 0.577359
73 25 3 -0.8476 69.6 3.0 0.0
74 25 4 0.4238 68.7835096 3.0 0.577359
75 25 4 0.4238 70.4164904 3.0 0.577359
76 26 3 -0.8476 72.5 3.0 0.0
77 26 4 0.4238 71.6835096 3.0 0.577359
78 26 4 0.4238 73.3164904 3.0 0.577359
79 27 3 -0.8476 0.0 5.9 0.0
80 27 4 0.4238 -0.8164904 5.9 0.577359
81 27 4 0.4238 0.8164904 5.9 0.577359
82 28 3 -0.8476 2.9 5.9 0.0
83 28 4 0.4238 2.0835096 5.9 0.577359
84 28 4 0.4238 3.7164904 5.9 0.577359
85 29 3 -0.8476 5.8 5.9 0.0
86 29 4 0.4238 4.9835096 5.9 0.577359
87 29 4 0.4238 6.6164904 5.9 0.577359
88 30 3 -0.8476 8.7 5.9 0.0
89 30 4 0.4238 7.8835096 5.9 0.577359
90 30 4 0.4238 9.5164904 5.9 0.577359
91 31 3 -0.8476 11.6 5.9 0.0
92 31 4 0.4238 10.7835096 5.9 0.577359
93 31 4 0.4238 12.4164904 5.9 0.577359
94 32 3 -0.8476 14.5 5.9 0.0
95 32 4 0.4238 13.6835096 5.9 0.577359
96 32 4 0.4238 15.3164904 5.9 0.577359
97 33 3 -0.8476 17.4 5.9 0.0
98 33 4 0.4238 16.5835096 5.9 0.577359
99 33 4 0.4238 18.2164904 5.9 0.577359
100 34 3 -0.8476 20.3 5.9 0.0
101 34 4 0.4238 19.4835096 5.9 0.577359
102 34 4 0.4238 21.1164904 5.9 0.577359
103 35 3 -0.8476 23.2 5.9 0.0
104 35 4 0.4238 22.3835096 5.9 0.577359
105 35 4 0.4238 24.0164904 5.9 0.577359
106 36 3 -0.8476 26.1 5.9 0.0
107 36 4 0.4238 25.2835096 5.9 0.577359
108 36 4 0.4238 26.9164904 5.9 0.577359
109 37 3 -0.8476 29.0 5.9 0.0
110 37 4 0.4238 28.1835096 5.9 0.577359
111 37 4 0.4238 29.8164904 5.9 0.577359
112 38 3 -0.8476 31.9 5.9 0.0
113 38 4 0.4238 31.0835096 5.9 0.577359
114 38 4 0.4238 32.7164904 5.9 0.577359
115 39 3 -0.8476 34.8 5.9 0.0
116 39 4 0.4238 33.9835096 5.9 0.577359
117 39 4 0.4238 35.6164904 5.9 0.577359
118 40 3 -0.8476 37.7 5.9 0.0
119 40 4 0.4238 36.8835096 5.9 0.577359
120 40 4 0.4238 38.5164904 5.9 0.577359
121 41 3 -0.8476 40.6 5.9 0.0
122 41 4 0.4238 39.7835096 5.9 0.577359
123 41 4 0.4238 41.4164904 5.9 0.577359
124 42 3 -0.8476 43.5 5.9 0.0
125 42 4 0.4238 42.6835096 5.9 0.577359
126 42 4 0.4238 44.3164904 5.9 0.577359
127 43 3 -0.8476 46.4 5.9 0.0
128 43 4 0.4238 45.5835096 5.9 0.577359
129 43 4 0.4238 47.2164904 5.9 0.577359
130 44 3 -0.8476 49.3 5.9 0.0
131 44 4 0.4238 48.4835096 5.9 0.577359
132 44 4 0.4238 50.1164904 5.9 0.577359
133 45 3 -0.8476 52.2 5.9 0.0
134 45 4 0.4238 51.3835096 5.9 0.577359
135 45 4 0.4238 53.0164904 5.9 0.577359
136 46 3 -0.8476 55.1 5.9 0.0
137 46 4 0.4238 54.2835096 5.9 0.577359
138 46 4 0.4238 55.9164904 5.9 0.577359
139 47 3 -0.8476 58.0 5.9 0.0
140 47 4 0.4238 57.1835096 5.9 0.577359
141 47 4 0.4238 58.8164904 5.9 0.577359
142 48 3 -0.8476 60.9 5.9 0.0
143 48 4 0.4238 60.0835096 5.9 0.577359
144 48 4 0.4238 61.7164904 5.9 0.577359
145 49 3 -0.8476 63.8 5.9 0.0
146 49 4 0.4238 62.9835096 5.9 0.577359
147 49 4 0.4238 64.6164904 5.9 0.577359
148 50 3 -0.8476 66.7 5.9 0.0
149 50 4 0.4238 65.8835096 5.9 0.577359
150 50 4 0.4238 67.5164904 5.9 0.577359
151 51 3 -0.8476 69.6 5.9 0.0
152 51 4 0.4238 68.7835096 5.9 0.577359
153 51 4 0.4238 70.4164904 5.9 0.577359
154 52 3 -0.8476 72.5 5.9 0.0
155 52 4 0.4238 71.6835096 5.9 0.577359
156 52 4 0.4238 73.3164904 5.9 0.577359
157 53 3 -0.8476 0.0 8.8 0.0
158 53 4 0.4238 -0.8164904 8.8 0.577359
159 53 4 0.4238 0.8164904 8.8 0.577359
160 54 3 -0.8476 2.9 8.8 0.0
161 54 4 0.4238 2.0835096 8.8 0.577359
162 54 4 0.4238 3.7164904 8.8 0.577359
163 55 3 -0.8476 5.8 8.8 0.0
164 55 4 0.4238 4.9835096 8.8 0.577359
165 55 4 0.4238 6.6164904 8.8 0.577359
166 56 3 -0.8476 8.7 8.8 0.0
167 56 4 0.4238 7.8835096 8.8 0.577359
168 56 4 0.4238 9.5164904 8.8 0.577359
169 57 3 -0.8476 11.6 8.8 0.0
170 57 4 0.4238 10.7835096 8.8 0.577359
171 57 4 0.4238 12.4164904 8.8 0.577359
172 58 3 -0.8476 14.5 8.8 0.0
173 58 4 0.4238 13.6835096 8.8 0.577359
174 58 4 0.4238 15.3164904 8.8 0.577359
175 59 3 -0.8476 17.4 8.8 0.0
176 59 4 0.4238 16.5835096 8.8 0.577359
177 59 4 0.4238 18.2164904 8.8 0.577359
178 60 3 -0.8476 20.3 8.8 0.0
179 60 4 0.4238 19.4835096 8.8 0.577359
180 60 4 0.4238 21.1164904 8.8 0.577359
181 61 3 -0.8476 23.2 8.8 0.0
182 61 4 0.4238 22.3835096 8.8 0.577359
183 61 4 0.4238 24.0164904 8.8 0.577359
184 62 3 -0.8476 26.1 8.8 0.0
185 62 4 0.4238 25.2835096 8.8 0.577359
186 62 4 0.4238 26.9164904 8.8 0.577359
187 63 3 -0.8476 29.0 8.8 0.0
188 63 4 0.4238 28.1835096 8.8 0.577359
189 63 4 0.4238 29.8164904 8.8 0.577359
190 64 3 -0.8476 31.9 8.8 0.0
191 64 4 0.4238 31.0835096 8.8 0.577359
192 64 4 0.4238 32.7164904 8.8 0.577359
193 65 3 -0.8476 34.8 8.8 0.0
194 65 4 0.4238 33.9835096 8.8 0.577359
195 65 4 0.4238 35.6164904 8.8 0.577359
196 66 3 -0.8476 37.7 8.8 0.0
197 66 4 0.4238 36.8835096 8.8 0.577359
198 66 4 0.4238 38.5164904 8.8 0.577359
199 67 3 -0.8476 40.6 8.8 0.0
200 67 4 0.4238 39.7835096 8.8 0.577359
201 67 4 0.4238 41.4164904 8.8 0.577359
202 68 3 -0.8476 43.5 8.8 0.0
203 68 4 0.4238 42.6835096 8.8 0.577359
204 68 4 0.4238 44.3164904 8.8 0.577359
205 69 3 -0.8476 46.4 8.8 0.0
206 69 4 0.4238 45.5835096 8.8 0.577359
207 69 4 0.4238 47.2164904 8.8 0.577359
208 70 3 -0.8476 49.3 8.8 0.0
209 70 4 0.4238 48.4835096 8.8 0.577359
210 70 4 0.4238 50.1164904 8.8 0.577359
211 71 3 -0.8476 52.2 8.8 0.0
212 71 4 0.4238 51.3835096 8.8 0.577359
213 71 4 0.4238 53.0164904 8.8 0.577359
214 72 3 -0.8476 55.1 8.8 0.0
215 72 4 0.4238 54.2835096 8.8 0.577359
216 72 4 0.4238 55.9164904 8.8 0.577359
217 73 3 -0.8476 58.0 8.8 0.0
218 73 4 0.4238 57.1835096 8.8 0.577359
219 73 4 0.4238 58.8164904 8.8 0.577359
220 74 3 -0.8476 60.9 8.8 0.0
221 74 4 0.4238 60.0835096 8.8 0.577359
222 74 4 0.4238 61.7164904 8.8 0.577359
223 75 3 -0.8476 63.8 8.8 0.0
224 75 4 0.4238 62.9835096 8.8 0.577359
225 75 4 0.4238 64.6164904 8.8 0.577359
226 76 3 -0.8476 66.7 8.8 0.0
227 76 4 0.4238 65.8835096 8.8 0.577359
228 76 4 0.4238 67.5164904 8.8 0.577359
229 77 3 -0.8476 69.6 8.8 0.0
230 77 4 0.4238 68.7835096 8.8 0.577359
231 77 4 0.4238 70.4164904 8.8 0.577359
232 78 3 -0.8476 72.5 8.8 0.0
233 78 4 0.4238 71.6835096 8.8 0.577359
234 78 4 0.4238 73.3164904 8.8 0.577359
235 79 3 -0.8476 0.0 11.7 0.0
236 79 4 0.4238 -0.8164904 11.7 0.577359
237 79 4 0.4238 0.8164904 11.7 0.577359
238 80 3 -0.8476 2.9 11.7 0.0
239 80 4 0.4238 2.0835096 11.7 0.577359
240 80 4 0.4238 3.7164904 11.7 0.577359
241 81 3 -0.8476 5.8 11.7 0.0
242 81 4 0.4238 4.9835096 11.7 0.577359
243 81 4 0.4238 6.6164904 11.7 0.577359
244 82 3 -0.8476 8.7 11.7 0.0
245 82 4 0.4238 7.8835096 11.7 0.577359
246 82 4 0.4238 9.5164904 11.7 0.577359
247 83 3 -0.8476 11.6 11.7 0.0
248 83 4 0.4238 10.7835096 11.7 0.577359
249 83 4 0.4238 12.4164904 11.7 0.577359
250 84 3 -0.8476 14.5 11.7 0.0
251 84 4 0.4238 13.6835096 11.7 0.577359
252 84 4 0.4238 15.3164904 11.7 0.577359
253 85 3 -0.8476 17.4 11.7 0.0
254 85 4 0.4238 16.5835096 11.7 0.577359
255 85 4 0.4238 18.2164904 11.7 0.577359
256 86 3 -0.8476 20.3 11.7 0.0
257 86 4 0.4238 19.4835096 11.7 0.577359
258 86 4 0.4238 21.1164904 11.7 0.577359
259 87 3 -0.8476 23.2 11.7 0.0
260 87 4 0.4238 22.3835096 11.7 0.577359
261 87 4 0.4238 24.0164904 11.7 0.577359
262 88 3 -0.8476 26.1 11.7 0.0
263 88 4 0.4238 25.2835096 11.7 0.577359
264 88 4 0.4238 26.9164904 11.7 0.577359
265 89 3 -0.8476 29.0 11.7 0.0
266 89 4 0.4238 28.1835096 11.7 0.577359
267 89 4 0.4238 29.8164904 11.7 0.577359
268 90 3 -0.8476 31.9 11.7 0.0
269 90 4 0.4238 31.0835096 11.7 0.577359
270 90 4 0.4238 32.7164904 11.7 0.577359
271 91 3 -0.8476 34.8 11.7 0.0
272 91 4 0.4238 33.9835096 11.7 0.577359
273 91 4 0.4238 35.6164904 11.7 0.577359
274 92 3 -0.8476 37.7 11.7 0.0
275 92 4 0.4238 36.8835096 11.7 0.577359
276 92 4 0.4238 38.5164904 11.7 0.577359
277 93 3 -0.8476 40.6 11.7 0.0
278 93 4 0.4238 39.7835096 11.7 0.577359
279 93 4 0.4238 41.4164904 11.7 0.577359
280 94 3 -0.8476 43.5 11.7 0.0
281 94 4 0.4238 42.6835096 11.7 0.577359
282 94 4 0.4238 44.3164904 11.7 0.577359
283 95 3 -0.8476 46.4 11.7 0.0
284 95 4 0.4238 45.5835096 11.7 0.577359
285 95 4 0.4238 47.2164904 11.7 0.577359
286 96 3 -0.8476 49.3 11.7 0.0
287 96 4 0.4238 48.4835096 11.7 0.577359
288 96 4 0.4238 50.1164904 11.7 0.577359
289 97 3 -0.8476 52.2 11.7 0.0
290 97 4 0.4238 51.3835096 11.7 0.577359
291 97 4 0.4238 53.0164904 11.7 0.577359
292 98 3 -0.8476 55.1 11.7 0.0
293 98 4 0.4238 54.2835096 11.7 0.577359
294 98 4 0.4238 55.9164904 11.7 0.577359
295 99 3 -0.8476 58.0 11.7 0.0
296 99 4 0.4238 57.1835096 11.7 0.577359
297 99 4 0.4238 58.8164904 11.7 0.577359
298 100 3 -0.8476 60.9 11.7 0.0
299 100 4 0.4238 60.0835096 11.7 0.577359
300 100 4 0.4238 61.7164904 11.7 0.577359
301 101 3 -0.8476 63.8 11.7 0.0
302 101 4 0.4238 62.9835096 11.7 0.577359
303 101 4 0.4238 64.6164904 11.7 0.577359
304 102 3 -0.8476 66.7 11.7 0.0
305 102 4 0.4238 65.8835096 11.7 0.577359
306 102 4 0.4238 67.5164904 11.7 0.577359
307 103 3 -0.8476 69.6 11.7 0.0
308 103 4 0.4238 68.7835096 11.7 0.577359
309 103 4 0.4238 70.4164904 11.7 0.577359
310 104 3 -0.8476 72.5 11.7 0.0
311 104 4 0.4238 71.6835096 11.7 0.577359
312 104 4 0.4238 73.3164904 11.7 0.577359
313 105 3 -0.8476 0.0 14.6 0.0
314 105 4 0.4238 -0.8164904 14.6 0.577359
315 105 4 0.4238 0.8164904 14.6 0.577359
316 106 3 -0.8476 2.9 14.6 0.0
317 106 4 0.4238 2.0835096 14.6 0.577359
318 106 4 0.4238 3.7164904 14.6 0.577359
319 107 3 -0.8476 5.8 14.6 0.0
320 107 4 0.4238 4.9835096 14.6 0.577359
321 107 4 0.4238 6.6164904 14.6 0.577359
322 108 3 -0.8476 8.7 14.6 0.0
323 108 4 0.4238 7.8835096 14.6 0.577359
324 108 4 0.4238 9.5164904 14.6 0.577359
325 109 3 -0.8476 11.6 14.6 0.0
326 109 4 0.4238 10.7835096 14.6 0.577359
327 109 4 0.4238 12.4164904 14.6 0.577359
328 110 3 -0.8476 14.5 14.6 0.0
329 110 4 0.4238 13.6835096 14.6 0.577359
330 110 4 0.4238 15.3164904 14.6 0.577359
331 111 3 -0.8476 17.4 14.6 0.0
332 111 4 0.4238 16.5835096 14.6 0.577359
333 111 4 0.4238 18.2164904 14.6 0.577359
334 112 3 -0.8476 20.3 14.6 0.0
335 112 4 0.4238 19.4835096 14.6 0.577359
336 112 4 0.4238 21.1164904 14.6 0.577359
337 113 3 -0.8476 23.2 14.6 0.0
338 113 4 0.4238 22.3835096 14.6 0.577359
339 113 4 0.4238 24.0164904 14.6 0.577359
340 114 3 -0.8476 26.1 14.6 0.0
341 114 4 0.4238 25.2835096 14.6 0.577359
342 114 4 0.4238 26.9164904 14.6 0.577359
343 115 3 -0.8476 29.0 14.6 0.0
344 115 4 0.4238 28.1835096 14.6 0.577359
345 115 4 0.4238 29.8164904 14.6 0.577359
346 116 3 -0.8476 31.9 14.6 0.0
347 116 4 0.4238 31.0835096 14.6 0.577359
348 116 4 0.4238 32.7164904 14.6 0.577359
349 117 3 -0.8476 34.8 14.6 0.0
350 117 4 0.4238 33.9835096 14.6 0.577359
351 117 4 0.4238 35.6164904 14.6 0.577359
352 118 3 -0.8476 37.7 14.6 0.0
353 118 4 0.4238 36.8835096 14.6 0.577359
354 118 4 0.4238 38.5164904 14.6 0.577359
355 119 3 -0.8476 40.6 14.6 0.0
356 119 4 0.4238 39.7835096 14.6 0.577359
357 119 4 0.4238 41.4164904 14.6 0.577359
358 120 3 -0.8476 43.5 14.6 0.0
359 120 4 0.4238 42.6835096 14.6 0.577359
360 120 4 0.4238 44.3164904 14.6 0.577359
361 121 3 -0.8476 46.4 14.6 0.0
362 121 4 0.4238 45.5835096 14.6 0.577359
363 121 4 0.4238 47.2164904 14.6 0.577359
364 122 3 -0.8476 49.3 14.6 0.0
365 122 4 0.4238 48.4835096 14.6 0.577359
366 122 4 0.4238 50.1164904 14.6 0.577359
367 123 3 -0.8476 52.2 14.6 0.0
368 123 4 0.4238 51.3835096 14.6 0.577359
369 123 4 0.4238 53.0164904 14.6 0.577359
370 124 3 -0.8476 55.1 14.6 0.0
371 124 4 0.4238 54.2835096 14.6 0.577359
372 124 4 0.4238 55.9164904 14.6 0.577359
373 125 3 -0.8476 58.0 14.6 0.0
374 125 4 0.4238 57.1835096 14.6 0.577359
375 125 4 0.4238 58.8164904 14.6 0.577359
376 126 3 -0.8476 60.9 14.6 0.0
377 126 4 0.4238 60.0835096 14.6 0.577359
378 126 4 0.4238 61.7164904 14.6 0.577359
379 127 3 -0.8476 63.8 14.6 0.0
380 127 4 0.4238 62.9835096 14.6 0.577359
381 127 4 0.4238 64.6164904 14.6 0.577359
382 128 3 -0.8476 66.7 14.6 0.0
383 128 4 0.4238 65.8835096 14.6 0.577359
384 128 4 0.4238 67.5164904 14.6 0.577359
385 129 3 -0.8476 69.6 14.6 0.0
386 129 4 0.4238 68.7835096 14.6 0.577359
387 129 4 0.4238 70.4164904 14.6 0.577359
388 130 3 -0.8476 72.5 14.6 0.0
389 130 4 0.4238 71.6835096 14.6 0.577359
390 130 4 0.4238 73.3164904 14.6 0.577359
391 131 3 -0.8476 0.0 17.5 0.0
392 131 4 0.4238 -0.8164904 17.5 0.577359
393 131 4 0.4238 0.8164904 17.5 0.577359
394 132 3 -0.8476 2.9 17.5 0.0
395 132 4 0.4238 2.0835096 17.5 0.577359
396 132 4 0.4238 3.7164904 17.5 0.577359
397 133 3 -0.8476 5.8 17.5 0.0
398 133 4 0.4238 4.9835096 17.5 0.577359
399 133 4 0.4238 6.6164904 17.5 0.577359
400 134 3 -0.8476 8.7 17.5 0.0
401 134 4 0.4238 7.8835096 17.5 0.577359
402 134 4 0.4238 9.5164904 17.5 0.577359
403 135 3 -0.8476 11.6 17.5 0.0
404 135 4 0.4238 10.7835096 17.5 0.577359
405 135 4 0.4238 12.4164904 17.5 0.577359
406 136 3 -0.8476 14.5 17.5 0.0
407 136 4 0.4238 13.6835096 17.5 0.577359
408 136 4 0.4238 15.3164904 17.5 0.577359
409 137 3 -0.8476 17.4 17.5 0.0
410 137 4 0.4238 16.5835096 17.5 0.577359
411 137 4 0.4238 18.2164904 17.5 0.577359
412 138 3 -0.8476 20.3 17.5 0.0
413 138 4 0.4238 19.4835096 17.5 0.577359
414 138 4 0.4238 21.1164904 17.5 0.577359
415 139 3 -0.8476 23.2 17.5 0.0
416 139 4 0.4238 22.3835096 17.5 0.577359
417 139 4 0.4238 24.0164904 17.5 0.577359
418 140 3 -0.8476 26.1 17.5 0.0
419 140 4 0.4238 25.2835096 17.5 0.577359
420 140 4 0.4238 26.9164904 17.5 0.577359
421 141 3 -0.8476 29.0 17.5 0.0
422 141 4 0.4238 28.1835096 17.5 0.577359
423 141 4 0.4238 29.8164904 17.5 0.577359
424 142 3 -0.8476 31.9 17.5 0.0
425 142 4 0.4238 31.0835096 17.5 0.577359
426 142 4 0.4238 32.7164904 17.5 0.577359
427 143 3 -0.8476 34.8 17.5 0.0
428 143 4 0.4238 33.9835096 17.5 0.577359
429 143 4 0.4238 35.6164904 17.5 0.577359
430 144 3 -0.8476 37.7 17.5 0.0
431 144 4 0.4238 36.8835096 17.5 0.577359
432 144 4 0.4238 38.5164904 17.5 0.577359
433 145 3 -0.8476 40.6 17.5 0.0
434 145 4 0.4238 39.7835096 17.5 0.577359
435 145 4 0.4238 41.4164904 17.5 0.577359
436 146 3 -0.8476 43.5 17.5 0.0
437 146 4 0.4238 42.6835096 17.5 0.577359
438 146 4 0.4238 44.3164904 17.5 0.577359
439 147 3 -0.8476 46.4 17.5 0.0
440 147 4 0.4238 45.5835096 17.5 0.577359
441 147 4 0.4238 47.2164904 17.5 0.577359
442 148 3 -0.8476 49.3 17.5 0.0
443 148 4 0.4238 48.4835096 17.5 0.577359
444 148 4 0.4238 50.1164904 17.5 0.577359
445 149 3 -0.8476 52.2 17.5 0.0
446 149 4 0.4238 51.3835096 17.5 0.577359
447 149 4 0.4238 53.0164904 17.5 0.577359
448 150 3 -0.8476 55.1 17.5 0.0
449 150 4 0.4238 54.2835096 17.5 0.577359
450 150 4 0.4238 55.9164904 17.5 0.577359
451 151 3 -0.8476 58.0 17.5 0.0
452 151 4 0.4238 57.1835096 17.5 0.577359
453 151 4 0.4238 58.8164904 17.5 0.577359
454 152 3 -0.8476 60.9 17.5 0.0
455 152 4 0.4238 60.0835096 17.5 0.577359
456 152 4 0.4238 61.7164904 17.5 0.577359
457 153 3 -0.8476 63.8 17.5 0.0
458 153 4 0.4238 62.9835096 17.5 0.577359
459 153 4 0.4238 64.6164904 17.5 0.577359
460 154 3 -0.8476 66.7 17.5 0.0
461 154 4 0.4238 65.8835096 17.5 0.577359
462 154 4 0.4238 67.5164904 17.5 0.577359
463 155 3 -0.8476 69.6 17.5 0.0
464 155 4 0.4238 68.7835096 17.5 0.577359
465 155 4 0.4238 70.4164904 17.5 0.577359
466 156 3 -0.8476 72.5 17.5 0.0
467 156 4 0.4238 71.6835096 17.5 0.577359
468 156 4 0.4238 73.3164904 17.5 0.577359
469 157 3 -0.8476 0.0 20.4 0.0
470 157 4 0.4238 -0.8164904 20.4 0.577359
471 157 4 0.4238 0.8164904 20.4 0.577359
472 158 3 -0.8476 2.9 20.4 0.0
473 158 4 0.4238 2.0835096 20.4 0.577359
474 158 4 0.4238 3.7164904 20.4 0.577359
475 159 3 -0.8476 5.8 20.4 0.0
476 159 4 0.4238 4.9835096 20.4 0.577359
477 159 4 0.4238 6.6164904 20.4 0.577359
478 160 3 -0.8476 8.7 20.4 0.0
479 160 4 0.4238 7.8835096 20.4 0.577359
480 160 4 0.4238 9.5164904 20.4 0.577359
481 161 3 -0.8476 11.6 20.4 0.0
482 161 4 0.4238 10.7835096 20.4 0.577359
483 161 4 0.4238 12.4164904 20.4 0.577359
484 162 3 -0.8476 14.5 20.4 0.0
485 162 4 0.4238 13.6835096 20.4 0.577359
486 162 4 0.4238 15.3164904 20.4 0.577359
487 163 3 -0.8476 17.4 20.4 0.0
488 163 4 0.4238 16.5835096 20.4 0.577359
489 163 4 0.4238 18.2164904 20.4 0.577359
490 164 3 -0.8476 20.3 20.4 0.0
491 164 4 0.4238 19.4835096 20.4 0.577359
492 164 4 0.4238 21.1164904 20.4 0.577359
493 165 3 -0.8476 23.2 20.4 0.0
494 165 4 0.4238 22.3835096 20.4 0.577359
495 165 4 0.4238 24.0164904 20.4 0.577359
496 166 3 -0.8476 26.1 20.4 0.0
497 166 4 0.4238 25.2835096 20.4 0.577359
498 166 4 0.4238 26.9164904 20.4 0.577359
499 167 3 -0.8476 29.0 20.4 0.0
500 167 4 0.4238 28.1835096 20.4 0.577359
501 167 4 0.4238 29.8164904 20.4 0.577359
502 168 3 -0.8476 31.9 20.4 0.0
503 168 4 0.4238 31.0835096 20.4 0.577359
504 168 4 0.4238 32.7164904 20.4 0.577359
505 169 3 -0.8476 34.8 20.4 0.0
506 169 4 0.4238 33.9835096 20.4 0.577359
507 169 4 0.4238 35.6164904 20.4 0.577359
508 170 3 -0.8476 37.7 20.4 0.0
509 170 4 0.4238 36.8835096 20.4 0.577359
510 170 4 0.4238 38.5164904 20.4 0.577359
511 171 3 -0.8476 40.6 20.4 0.0
512 171 4 0.4238 39.7835096 20.4 0.577359
513 171 4 0.4238 41.4164904 20.4 0.577359
514 172 3 -0.8476 43.5 20.4 0.0
515 172 4 0.4238 42.6835096 20.4 0.577359
516 172 4 0.4238 44.3164904 20.4 0.577359
517 173 3 -0.8476 46.4 20.4 0.0
518 173 4 0.4238 45.5835096 20.4 0.577359
519 173 4 0.4238 47.2164904 20.4 0.577359
520 174 3 -0.8476 49.3 20.4 0.0
521 174 4 0.4238 48.4835096 20.4 0.577359
522 174 4 0.4238 50.1164904 20.4 0.577359
523 175 3 -0.8476 52.2 20.4 0.0
524 175 4 0.4238 51.3835096 20.4 0.577359
525 175 4 0.4238 53.0164904 20.4 0.577359
526 176 3 -0.8476 55.1 20.4 0.0
527 176 4 0.4238 54.2835096 20.4 0.577359
528 176 4 0.4238 55.9164904 20.4 0.577359
529 177 3 -0.8476 58.0 20.4 0.0
530 177 4 0.4238 57.1835096 20.4 0.577359
531 177 4 0.4238 58.8164904 20.4 0.577359
532 178 3 -0.8476 60.9 20.4 0.0
533 178 4 0.4238 60.0835096 20.4 0.577359
534 178 4 0.4238 61.7164904 20.4 0.577359
535 179 3 -0.8476 63.8 20.4 0.0
536 179 4 0.4238 62.9835096 20.4 0.577359
537 179 4 0.4238 64.6164904 20.4 0.577359
538 180 3 -0.8476 66.7 20.4 0.0
539 180 4 0.4238 65.8835096 20.4 0.577359
540 180 4 0.4238 67.5164904 20.4 0.577359
541 181 3 -0.8476 69.6 20.4 0.0
542 181 4 0.4238 68.7835096 20.4 0.577359
543 181 4 0.4238 70.4164904 20.4 0.577359
544 182 3 -0.8476 72.5 20.4 0.0
545 182 4 0.4238 71.6835096 20.4 0.577359
546 182 4 0.4238 73.3164904 20.4 0.577359
547 183 3 -0.8476 0.0 23.3 0.0
548 183 4 0.4238 -0.8164904 23.3 0.577359
549 183 4 0.4238 0.8164904 23.3 0.577359
550 184 3 -0.8476 2.9 23.3 0.0
551 184 4 0.4238 2.0835096 23.3 0.577359
552 184 4 0.4238 3.7164904 23.3 0.577359
553 185 3 -0.8476 5.8 23.3 0.0
554 185 4 0.4238 4.9835096 23.3 0.577359
555 185 4 0.4238 6.6164904 23.3 0.577359
556 186 3 -0.8476 8.7 23.3 0.0
557 186 4 0.4238 7.8835096 23.3 0.577359
558 186 4 0.4238 9.5164904 23.3 0.577359
559 187 3 -0.8476 11.6 23.3 0.0
560 187 4 0.4238 10.7835096 23.3 0.577359
561 187 4 0.4238 12.4164904 23.3 0.577359
562 188 3 -0.8476 14.5 23.3 0.0
563 188 4 0.4238 13.6835096 23.3 0.577359
564 188 4 0.4238 15.3164904 23.3 0.577359
565 189 3 -0.8476 17.4 23.3 0.0
566 189 4 0.4238 16.5835096 23.3 0.577359
567 189 4 0.4238 18.2164904 23.3 0.577359
568 190 3 -0.8476 20.3 23.3 0.0
569 190 4 0.4238 19.4835096 23.3 0.577359
570 190 4 0.4238 21.1164904 23.3 0.577359
571 191 3 -0.8476 23.2 23.3 0.0
572 191 4 0.4238 22.3835096 23.3 0.577359
573 191 4 0.4238 24.0164904 23.3 0.577359
574 192 3 -0.8476 26.1 23.3 0.0
575 192 4 0.4238 25.2835096 23.3 0.577359
576 192 4 0.4238 26.9164904 23.3 0.577359
577 193 3 -0.8476 29.0 23.3 0.0
578 193 4 0.4238 28.1835096 23.3 0.577359
579 193 4 0.4238 29.8164904 23.3 0.577359
580 194 3 -0.8476 31.9 23.3 0.0
581 194 4 0.4238 31.0835096 23.3 0.577359
582 194 4 0.4238 32.7164904 23.3 0.577359
583 195 3 -0.8476 34.8 23.3 0.0
584 195 4 0.4238 33.9835096 23.3 0.577359
585 195 4 0.4238 35.6164904 23.3 0.577359
586 196 3 -0.8476 37.7 23.3 0.0
587 196 4 0.4238 36.8835096 23.3 0.577359
588 196 4 0.4238 38.5164904 23.3 0.577359
589 197 3 -0.8476 40.6 23.3 0.0
590 197 4 0.4238 39.7835096 23.3 0.577359
591 197 4 0.4238 41.4164904 23.3 0.577359
592 198 3 -0.8476 43.5 23.3 0.0
593 198 4 0.4238 42.6835096 23.3 0.577359
594 198 4 0.4238 44.3164904 23.3 0.577359
595 199 3 -0.8476 46.4 23.3 0.0
596 199 4 0.4238 45.5835096 23.3 0.577359
597 199 4 0.4238 47.2164904 23.3 0.577359
598 200 3 -0.8476 49.3 23.3 0.0
599 200 4 0.4238 48.4835096 23.3 0.577359
600 200 4 0.4238 50.1164904 23.3 0.577359
601 201 3 -0.8476 52.2 23.3 0.0
602 201 4 0.4238 51.3835096 23.3 0.577359
603 201 4 0.4238 53.0164904 23.3 0.577359
604 202 3 -0.8476 55.1 23.3 0.0
605 202 4 0.4238 54.2835096 23.3 0.577359
606 202 4 0.4238 55.9164904 23.3 0.577359
607 203 3 -0.8476 58.0 23.3 0.0
608 203 4 0.4238 57.1835096 23.3 0.577359
609 203 4 0.4238 58.8164904 23.3 0.577359
610 204 3 -0.8476 60.9 23.3 0.0
611 204 4 0.4238 60.0835096 23.3 0.577359
612 204 4 0.4238 61.7164904 23.3 0.577359
613 205 3 -0.8476 63.8 23.3 0.0
614 205 4 0.4238 62.9835096 23.3 0.577359
615 205 4 0.4238 64.6164904 23.3 0.577359
616 206 3 -0.8476 66.7 23.3 0.0
617 206 4 0.4238 65.8835096 23.3 0.577359
618 206 4 0.4238 67.5164904 23.3 0.577359
619 207 3 -0.8476 69.6 23.3 0.0
620 207 4 0.4238 68.7835096 23.3 0.577359
621 207 4 0.4238 70.4164904 23.3 0.577359
622 208 3 -0.8476 72.5 23.3 0.0
623 208 4 0.4238 71.6835096 23.3 0.577359
624 208 4 0.4238 73.3164904 23.3 0.577359
625 209 3 -0.8476 0.0 26.2 0.0
626 209 4 0.4238 -0.8164904 26.2 0.577359
627 209 4 0.4238 0.8164904 26.2 0.577359
628 210 3 -0.8476 2.9 26.2 0.0
629 210 4 0.4238 2.0835096 26.2 0.577359
630 210 4 0.4238 3.7164904 26.2 0.577359
631 211 3 -0.8476 5.8 26.2 0.0
632 211 4 0.4238 4.9835096 26.2 0.577359
633 211 4 0.4238 6.6164904 26.2 0.577359
634 212 3 -0.8476 8.7 26.2 0.0
635 212 4 0.4238 7.8835096 26.2 0.577359
636 212 4 0.4238 9.5164904 26.2 0.577359
637 213 3 -0.8476 11.6 26.2 0.0
638 213 4 0.4238 10.7835096 26.2 0.577359
639 213 4 0.4238 12.4164904 26.2 0.577359
640 214 3 -0.8476 14.5 26.2 0.0
641 214 4 0.4238 13.6835096 26.2 0.577359
642 214 4 0.4238 15.3164904 26.2 0.577359
643 215 3 -0.8476 17.4 26.2 0.0
644 215 4 0.4238 16.5835096 26.2 0.577359
645 215 4 0.4238 18.2164904 26.2 0.577359
646 216 3 -0.8476 20.3 26.2 0.0
647 216 4 0.4238 19.4835096 26.2 0.577359
648 216 4 0.4238 21.1164904 26.2 0.577359
649 217 3 -0.8476 23.2 26.2 0.0
650 217 4 0.4238 22.3835096 26.2 0.577359
651 217 4 0.4238 24.0164904 26.2 0.577359
652 218 3 -0.8476 26.1 26.2 0.0
653 218 4 0.4238 25.2835096 26.2 0.577359
654 218 4 0.4238 26.9164904 26.2 0.577359
655 219 3 -0.8476 29.0 26.2 0.0
656 219 4 0.4238 28.1835096 26.2 0.577359
657 219 4 0.4238 29.8164904 26.2 0.577359
658 220 3 -0.8476 31.9 26.2 0.0
659 220 4 0.4238 31.0835096 26.2 0.577359
660 220 4 0.4238 32.7164904 26.2 0.577359
661 221 3 -0.8476 34.8 26.2 0.0
662 221 4 0.4238 33.9835096 26.2 0.577359
663 221 4 0.4238 35.6164904 26.2 0.577359
664 222 3 -0.8476 37.7 26.2 0.0
665 222 4 0.4238 36.8835096 26.2 0.577359
666 222 4 0.4238 38.5164904 26.2 0.577359
667 223 3 -0.8476 40.6 26.2 0.0
668 223 4 0.4238 39.7835096 26.2 0.577359
669 223 4 0.4238 41.4164904 26.2 0.577359
670 224 3 -0.8476 43.5 26.2 0.0
671 224 4 0.4238 42.6835096 26.2 0.577359
672 224 4 0.4238 44.3164904 26.2 0.577359
673 225 3 -0.8476 46.4 26.2 0.0
674 225 4 0.4238 45.5835096 26.2 0.577359
675 225 4 0.4238 47.2164904 26.2 0.577359
676 226 3 -0.8476 49.3 26.2 0.0
677 226 4 0.4238 48.4835096 26.2 0.577359
678 226 4 0.4238 50.1164904 26.2 0.577359
679 227 3 -0.8476 52.2 26.2 0.0
680 227 4 0.4238 51.3835096 26.2 0.577359
681 227 4 0.4238 53.0164904 26.2 0.577359
682 228 3 -0.8476 55.1 26.2 0.0
683 228 4 0.4238 54.2835096 26.2 0.577359
684 228 4 0.4238 55.9164904 26.2 0.577359
685 229 3 -0.8476 58.0 26.2 0.0
686 229 4 0.4238 57.1835096 26.2 0.577359
687 229 4 0.4238 58.8164904 26.2 0.577359
688 230 3 -0.8476 60.9 26.2 0.0
689 230 4 0.4238 60.0835096 26.2 0.577359
690 230 4 0.4238 61.7164904 26.2 0.577359
691 231 3 -0.8476 63.8 26.2 0.0
692 231 4 0.4238 62.9835096 26.2 0.577359
693 231 4 0.4238 64.6164904 26.2 0.577359
694 232 3 -0.8476 66.7 26.2 0.0
695 232 4 0.4238 65.8835096 26.2 0.577359
696 232 4 0.4238 67.5164904 26.2 0.577359
697 233 3 -0.8476 69.6 26.2 0.0
698 233 4 0.4238 68.7835096 26.2 0.577359
699 233 4 0.4238 70.4164904 26.2 0.577359
700 234 3 -0.8476 72.5 26.2 0.0
701 234 4 0.4238 71.6835096 26.2 0.577359
702 234 4 0.4238 73.3164904 26.2 0.577359
703 235 3 -0.8476 0.0 29.1 0.0
704 235 4 0.4238 -0.8164904 29.1 0.577359
705 235 4 0.4238 0.8164904 29.1 0.577359
706 236 3 -0.8476 2.9 29.1 0.0
707 236 4 0.4238 2.0835096 29.1 0.577359
708 236 4 0.4238 3.7164904 29.1 0.577359
709 237 3 -0.8476 5.8 29.1 0.0
710 237 4 0.4238 4.9835096 29.1 0.577359
711 237 4 0.4238 6.6164904 29.1 0.577359
712 238 3 -0.8476 8.7 29.1 0.0
713 238 4 0.4238 7.8835096 29.1 0.577359
714 238 4 0.4238 9.5164904 29.1 0.577359
715 239 3 -0.8476 11.6 29.1 0.0
716 239 4 0.4238 10.7835096 29.1 0.577359
717 239 4 0.4238 12.4164904 29.1 0.577359
718 240 3 -0.8476 14.5 29.1 0.0
719 240 4 0.4238 13.6835096 29.1 0.577359
720 240 4 0.4238 15.3164904 29.1 0.577359
721 241 3 -0.8476 17.4 29.1 0.0
722 241 4 0.4238 16.5835096 29.1 0.577359
723 241 4 0.4238 18.2164904 29.1 0.577359
724 242 3 -0.8476 20.3 29.1 0.0
725 242 4 0.4238 19.4835096 29.1 0.577359
726 242 4 0.4238 21.1164904 29.1 0.577359
727 243 3 -0.8476 23.2 29.1 0.0
728 243 4 0.4238 22.3835096 29.1 0.577359
729 243 4 0.4238 24.0164904 29.1 0.577359
730 244 3 -0.8476 26.1 29.1 0.0
731 244 4 0.4238 25.2835096 29.1 0.577359
732 244 4 0.4238 26.9164904 29.1 0.577359
733 245 3 -0.8476 29.0 29.1 0.0
734 245 4 0.4238 28.1835096 29.1 0.577359
735 245 4 0.4238 29.8164904 29.1 0.577359
736 246 3 -0.8476 31.9 29.1 0.0
737 246 4 0.4238 31.0835096 29.1 0.577359
738 246 4 0.4238 32.7164904 29.1 0.577359
739 247 3 -0.8476 34.8 29.1 0.0
740 247 4 0.4238 33.9835096 29.1 0.577359
741 247 4 0.4238 35.6164904 29.1 0.577359
742 248 3 -0.8476 37.7 29.1 0.0
743 248 4 0.4238 36.8835096 29.1 0.577359
744 248 4 0.4238 38.5164904 29.1 0.577359
745 249 3 -0.8476 40.6 29.1 0.0
746 249 4 0.4238 39.7835096 29.1 0.577359
747 249 4 0.4238 41.4164904 29.1 0.577359
748 250 3 -0.8476 43.5 29.1 0.0
749 250 4 0.4238 42.6835096 29.1 0.577359
750 250 4 0.4238 44.3164904 29.1 0.577359
751 251 3 -0.8476 46.4 29.1 0.0
752 251 4 0.4238 45.5835096 29.1 0.577359
753 251 4 0.4238 47.2164904 29.1 0.577359
754 252 3 -0.8476 49.3 29.1 0.0
755 252 4 0.4238 48.4835096 29.1 0.577359
756 252 4 0.4238 50.1164904 29.1 0.577359
757 253 3 -0.8476 52.2 29.1 0.0
758 253 4 0.4238 51.3835096 29.1 0.577359
759 253 4 0.4238 53.0164904 29.1 0.577359
760 254 3 -0.8476 55.1 29.1 0.0
761 254 4 0.4238 54.2835096 29.1 0.577359
762 254 4 0.4238 55.9164904 29.1 0.577359
763 255 3 -0.8476 58.0 29.1 0.0
764 255 4 0.4238 57.1835096 29.1 0.577359
765 255 4 0.4238 58.8164904 29.1 0.577359
766 256 3 -0.8476 60.9 29.1 0.0
767 256 4 0.4238 60.0835096 29.1 0.577359
768 256 4 0.4238 61.7164904 29.1 0.577359
769 257 3 -0.8476 63.8 29.1 0.0
770 257 4 0.4238 62.9835096 29.1 0.577359
771 257 4 0.4238 64.6164904 29.1 0.577359
772 258 3 -0.8476 66.7 29.1 0.0
773 258 4 0.4238 65.8835096 29.1 0.577359
774 258 4 0.4238 67.5164904 29.1 0.577359
775 259 3 -0.8476 69.6 29.1 0.0
776 259 4 0.4238 68.7835096 29.1 0.577359
777 259 4 0.4238 70.4164904 29.1 0.577359
778 260 3 -0.8476 72.5 29.1 0.0
779 260 4 0.4238 71.6835096 29.1 0.577359
780 260 4 0.4238 73.3164904 29.1 0.577359
781 261 3 -0.8476 0.0 32.0 0.0
782 261 4 0.4238 -0.8164904 32.0 0.577359
783 261 4 0.4238 0.8164904 32.0 0.577359
784 262 3 -0.8476 2.9 32.0 0.0
785 262 4 0.4238 2.0835096 32.0 0.577359
786 262 4 0.4238 3.7164904 32.0 0.577359
787 263 3 -0.8476 5.8 32.0 0.0
788 263 4 0.4238 4.9835096 32.0 0.577359
789 263 4 0.4238 6.6164904 32.0 0.577359
790 264 3 -0.8476 8.7 32.0 0.0
791 264 4 0.4238 7.8835096 32.0 0.577359
792 264 4 0.4238 9.5164904 32.0 0.577359
793 265 3 -0.8476 11.6 32.0 0.0
794 265 4 0.4238 10.7835096 32.0 0.577359
795 265 4 0.4238 12.4164904 32.0 0.577359
796 266 3 -0.8476 14.5 32.0 0.0
797 266 4 0.4238 13.6835096 32.0 0.577359
798 266 4 0.4238 15.3164904 32.0 0.577359
799 267 3 -0.8476 17.4 32.0 0.0
800 267 4 0.4238 16.5835096 32.0 0.577359
801 267 4 0.4238 18.2164904 32.0 0.577359
802 268 3 -0.8476 20.3 32.0 0.0
803 268 4 0.4238 19.4835096 32.0 0.577359
804 268 4 0.4238 21.1164904 32.0 0.577359
805 269 3 -0.8476 23.2 32.0 0.0
806 269 4 0.4238 22.3835096 32.0 0.577359
807 269 4 0.4238 24.0164904 32.0 0.577359
808 270 3 -0.8476 26.1 32.0 0.0
809 270 4 0.4238 25.2835096 32.0 0.577359
810 270 4 0.4238 26.9164904 32.0 0.577359
811 271 3 -0.8476 29.0 32.0 0.0
812 271 4 0.4238 28.1835096 32.0 0.577359
813 271 4 0.4238 29.8164904 32.0 0.577359
814 272 3 -0.8476 31.9 32.0 0.0
815 272 4 0.4238 31.0835096 32.0 0.577359
816 272 4 0.4238 32.7164904 32.0 0.577359
817 273 3 -0.8476 34.8 32.0 0.0
818 273 4 0.4238 33.9835096 32.0 0.577359
819 273 4 0.4238 35.6164904 32.0 0.577359
820 274 3 -0.8476 37.7 32.0 0.0
821 274 4 0.4238 36.8835096 32.0 0.577359
822 274 4 0.4238 38.5164904 32.0 0.577359
823 275 3 -0.8476 40.6 32.0 0.0
824 275 4 0.4238 39.7835096 32.0 0.577359
825 275 4 0.4238 41.4164904 32.0 0.577359
826 276 3 -0.8476 43.5 32.0 0.0
827 276 4 0.4238 42.6835096 32.0 0.577359
828 276 4 0.4238 44.3164904 32.0 0.577359
829 277 3 -0.8476 46.4 32.0 0.0
830 277 4 0.4238 45.5835096 32.0 0.577359
831 277 4 0.4238 47.2164904 32.0 0.577359
832 278 3 -0.8476 49.3 32.0 0.0
833 278 4 0.4238 48.4835096 32.0 0.577359
834 278 4 0.4238 50.1164904 32.0 0.577359
835 279 3 -0.8476 52.2 32.0 0.0
836 279 4 0.4238 51.3835096 32.0 0.577359
837 279 4 0.4238 53.0164904 32.0 0.577359
838 280 3 -0.8476 55.1 32.0 0.0
839 280 4 0.4238 54.2835096 32.0 0.577359
840 280 4 0.4238 55.9164904 32.0 0.577359
841 281 3 -0.8476 58.0 32.0 0.0
842 281 4 0.4238 57.1835096 32.0 0.577359
843 281 4 0.4238 58.8164904 32.0 0.577359
844 282 3 -0.8476 60.9 32.0 0.0
845 282 4 0.4238 60.0835096 32.0 0.577359
846 282 4 0.4238 61.7164904 32.0 0.577359
847 283 3 -0.8476 63.8 32.0 0.0
848 283 4 0.4238 62.9835096 32.0 0.577359
849 283 4 0.4238 64.6164904 32.0 0.577359
850 284 3 -0.8476 66.7 32.0 0.0
851 284 4 0.4238 65.8835096 32.0 0.577359
852 284 4 0.4238 67.5164904 32.0 0.577359
853 285 3 -0.8476 69.6 32.0 0.0
854 285 4 0.4238 68.7835096 32.0 0.577359
855 285 4 0.4238 70.4164904 32.0 0.577359
856 286 3 -0.8476 72.5 32.0 0.0
857 286 4 0.4238 71.6835096 32.0 0.577359
858 286 4 0.4238 73.3164904 32.0 0.577359
859 287 3 -0.8476 0.0 34.9 0.0
860 287 4 0.4238 -0.8164904 34.9 0.577359
861 287 4 0.4238 0.8164904 34.9 0.577359
862 288 3 -0.8476 2.9 34.9 0.0
863 288 4 0.4238 2.0835096 34.9 0.577359
864 288 4 0.4238 3.7164904 34.9 0.577359
865 289 3 -0.8476 5.8 34.9 0.0
866 289 4 0.4238 4.9835096 34.9 0.577359
867 289 4 0.4238 6.6164904 34.9 0.577359
868 290 3 -0.8476 8.7 34.9 0.0
869 290 4 0.4238 7.8835096 34.9 0.577359
870 290 4 0.4238 9.5164904 34.9 0.577359
871 291 3 -0.8476 11.6 34.9 0.0
872 291 4 0.4238 10.7835096 34.9 0.577359
873 291 4 0.4238 12.4164904 34.9 0.577359
874 292 3 -0.8476 14.5 34.9 0.0
875 292 4 0.4238 13.6835096 34.9 0.577359
876 292 4 0.4238 15.3164904 34.9 0.577359
877 293 3 -0.8476 17.4 34.9 0.0
878 293 4 0.4238 16.5835096 34.9 0.577359
879 293 4 0.4238 18.2164904 34.9 0.577359
880 294 3 -0.8476 20.3 34.9 0.0
881 294 4 0.4238 19.4835096 34.9 0.577359
882 294 4 0.4238 21.1164904 34.9 0.577359
883 295 3 -0.8476 23.2 34.9 0.0
884 295 4 0.4238 22.3835096 34.9 0.577359
885 295 4 0.4238 24.0164904 34.9 0.577359
886 296 3 -0.8476 26.1 34.9 0.0
887 296 4 0.4238 25.2835096 34.9 0.577359
888 296 4 0.4238 26.9164904 34.9 0.577359
889 297 3 -0.8476 29.0 34.9 0.0
890 297 4 0.4238 28.1835096 34.9 0.577359
891 297 4 0.4238 29.8164904 34.9 0.577359
892 298 3 -0.8476 31.9 34.9 0.0
893 298 4 0.4238 31.0835096 34.9 0.577359
894 298 4 0.4238 32.7164904 34.9 0.577359
895 299 3 -0.8476 34.8 34.9 0.0
896 299 4 0.4238 33.9835096 34.9 0.577359
897 299 4 0.4238 35.6164904 34.9 0.577359
898 300 3 -0.8476 37.7 34.9 0.0
899 300 4 0.4238 36.8835096 34.9 0.577359
900 300 4 0.4238 38.5164904 34.9 0.577359
901 301 3 -0.8476 40.6 34.9 0.0
902 301 4 0.4238 39.7835096 34.9 0.577359
903 301 4 0.4238 41.4164904 34.9 0.577359
904 302 3 -0.8476 43.5 34.9 0.0
905 302 4 0.4238 42.6835096 34.9 0.577359
906 302 4 0.4238 44.3164904 34.9 0.577359
907 303 3 -0.8476 46.4 34.9 0.0
908 303 4 0.4238 45.5835096 34.9 0.577359
909 303 4 0.4238 47.2164904 34.9 0.577359
910 304 3 -0.8476 49.3 34.9 0.0
911 304 4 0.4238 48.4835096 34.9 0.577359
912 304 4 0.4238 50.1164904 34.9 0.577359
913 305 3 -0.8476 52.2 34.9 0.0
914 305 4 0.4238 51.3835096 34.9 0.577359
915 305 4 0.4238 53.0164904 34.9 0.577359
916 306 3 -0.8476 55.1 34.9 0.0
917 306 4 0.4238 54.2835096 34.9 0.577359
918 306 4 0.4238 55.9164904 34.9 0.577359
919 307 3 -0.8476 58.0 34.9 0.0
920 307 4 0.4238 57.1835096 34.9 0.577359
921 307 4 0.4238 58.8164904 34.9 0.577359
922 308 3 -0.8476 60.9 34.9 0.0
923 308 4 0.4238 60.0835096 34.9 0.577359
924 308 4 0.4238 61.7164904 34.9 0.577359
925 309 3 -0.8476 63.8 34.9 0.0
926 309 4 0.4238 62.9835096 34.9 0.577359
927 309 4 0.4238 64.6164904 34.9 0.577359
928 310 3 -0.8476 66.7 34.9 0.0
929 310 4 0.4238 65.8835096 34.9 0.577359
930 310 4 0.4238 67.5164904 34.9 0.577359
931 311 3 -0.8476 69.6 34.9 0.0
932 311 4 0.4238 68.7835096 34.9 0.577359
933 311 4 0.4238 70.4164904 34.9 0.577359
934 312 3 -0.8476 72.5 34.9 0.0
935 312 4 0.4238 71.6835096 34.9 0.577359
936 312 4 0.4238 73.3164904 34.9 0.577359
937 313 3 -0.8476 0.0 37.8 0.0
938 313 4 0.4238 -0.8164904 37.8 0.577359
939 313 4 0.4238 0.8164904 37.8 0.577359
940 314 3 -0.8476 2.9 37.8 0.0
941 314 4 0.4238 2.0835096 37.8 0.577359
942 314 4 0.4238 3.7164904 37.8 0.577359
943 315 3 -0.8476 5.8 37.8 0.0
944 315 4 0.4238 4.9835096 37.8 0.577359
945 315 4 0.4238 6.6164904 37.8 0.577359
946 316 3 -0.8476 8.7 37.8 0.0
947 316 4 0.4238 7.8835096 37.8 0.577359
948 316 4 0.4238 9.5164904 37.8 0.577359
949 317 3 -0.8476 11.6 37.8 0.0
950 317 4 0.4238 10.7835096 37.8 0.577359
951 317 4 0.4238 12.4164904 37.8 0.577359
952 318 3 -0.8476 14.5 37.8 0.0
953 318 4 0.4238 13.6835096 37.8 0.577359
954 318 4 0.4238 15.3164904 37.8 0.577359
955 319 3 -0.8476 17.4 37.8 0.0
956 319 4 0.4238 16.5835096 37.8 0.577359
957 319 4 0.4238 18.2164904 37.8 0.577359
958 320 3 -0.8476 20.3 37.8 0.0
959 320 4 0.4238 19.4835096 37.8 0.577359
960 320 4 0.4238 21.1164904 37.8 0.577359
961 321 3 -0.8476 23.2 37.8 0.0
962 321 4 0.4238 22.3835096 37.8 0.577359
963 321 4 0.4238 24.0164904 37.8 0.577359
964 322 3 -0.8476 26.1 37.8 0.0
965 322 4 0.4238 25.2835096 37.8 0.577359
966 322 4 0.4238 26.9164904 37.8 0.577359
967 323 3 -0.8476 29.0 37.8 0.0
968 323 4 0.4238 28.1835096 37.8 0.577359
969 323 4 0.4238 29.8164904 37.8 0.577359
970 324 3 -0.8476 31.9 37.8 0.0
971 324 4 0.4238 31.0835096 37.8 0.577359
972 324 4 0.4238 32.7164904 37.8 0.577359
973 325 3 -0.8476 34.8 37.8 0.0
974 325 4 0.4238 33.9835096 37.8 0.577359
975 325 4 0.4238 35.6164904 37.8 0.577359
976 326 3 -0.8476 37.7 37.8 0.0
977 326 4 0.4238 36.8835096 37.8 0.577359
978 326 4 0.4238 38.5164904 37.8 0.577359
979 327 3 -0.8476 40.6 37.8 0.0
980 327 4 0.4238 39.7835096 37.8 0.577359
981 327 4 0.4238 41.4164904 37.8 0.577359
982 328 3 -0.8476 43.5 37.8 0.0
983 328 4 0.4238 42.6835096 37.8 0.577359
984 328 4 0.4238 44.3164904 37.8 0.577359
985 329 3 -0.8476 46.4 37.8 0.0
986 329 4 0.4238 45.5835096 37.8 0.577359
987 329 4 0.4238 47.2164904 37.8 0.577359
988 330 3 -0.8476 49.3 37.8 0.0
989 330 4 0.4238 48.4835096 37.8 0.577359
990 330 4 0.4238 50.1164904 37.8 0.577359
991 331 3 -0.8476 52.2 37.8 0.0
992 331 4 0.4238 51.3835096 37.8 0.577359
993 331 4 0.4238 53.0164904 37.8 0.577359
994 332 3 -0.8476 55.1 37.8 0.0
995 332 4 0.4238 54.2835096 37.8 0.577359
996 332 4 0.4238 55.9164904 37.8 0.577359
997 333 3 -0.8476 58.0 37.8 0.0
998 333 4 0.4238 57.1835096 37.8 0.577359
999 333 4 0.4238 58.8164904 37.8 0.577359
1000 334 3 -0.8476 60.9 37.8 0.0
1001 334 4 0.4238 60.0835096 37.8 0.577359
1002 334 4 0.4238 61.7164904 37.8 0.577359
1003 335 3 -0.8476 63.8 37.8 0.0
1004 335 4 0.4238 62.9835096 37.8 0.577359
1005 335 4 0.4238 64.6164904 37.8 0.577359
1006 336 3 -0.8476 66.7 37.8 0.0
1007 336 4 0.4238 65.8835096 37.8 0.577359
1008 336 4 0.4238 67.5164904 37.8 0.577359
1009 337 3 -0.8476 69.6 37.8 0.0
1010 337 4 0.4238 68.7835096 37.8 0.577359
1011 337 4 0.4238 70.4164904 37.8 0.577359
1012 338 3 -0.8476 72.5 37.8 0.0
1013 338 4 0.4238 71.6835096 37.8 0.577359
1014 338 4 0.4238 73.3164904 37.8 0.577359
1015 339 3 -0.8476 0.0 3.0 3.0
1016 339 4 0.4238 -0.8164904 3.0 3.577359
1017 339 4 0.4238 0.8164904 3.0 3.577359
1018 340 3 -0.8476 2.9 3.0 3.0
1019 340 4 0.4238 2.0835096 3.0 3.577359
1020 340 4 0.4238 3.7164904 3.0 3.577359
1021 341 3 -0.8476 5.8 3.0 3.0
1022 341 4 0.4238 4.9835096 3.0 3.577359
1023 341 4 0.4238 6.6164904 3.0 3.577359
1024 342 3 -0.8476 8.7 3.0 3.0
1025 342 4 0.4238 7.8835096 3.0 3.577359
1026 342 4 0.4238 9.5164904 3.0 3.577359
1027 343 3 -0.8476 11.6 3.0 3.0
1028 343 4 0.4238 10.7835096 3.0 3.577359
1029 343 4 0.4238 12.4164904 3.0 3.577359
1030 344 3 -0.8476 14.5 3.0 3.0
1031 344 4 0.4238 13.6835096 3.0 3.577359
1032 344 4 0.4238 15.3164904 3.0 3.577359
1033 345 3 -0.8476 17.4 3.0 3.0
1034 345 4 0.4238 16.5835096 3.0 3.577359
1035 345 4 0.4238 18.2164904 3.0 3.577359
1036 346 3 -0.8476 20.3 3.0 3.0
1037 346 4 0.4238 19.4835096 3.0 3.577359
1038 346 4 0.4238 21.1164904 3.0 3.577359
1039 347 3 -0.8476 23.2 3.0 3.0
1040 347 4 0.4238 22.3835096 3.0 3.577359
1041 347 4 0.4238 24.0164904 3.0 3.577359
1042 348 3 -0.8476 26.1 3.0 3.0
1043 348 4 0.4238 25.2835096 3.0 3.577359
1044 348 4 0.4238 26.9164904 3.0 3.577359
1045 349 3 -0.8476 29.0 3.0 3.0
1046 349 4 0.4238 28.1835096 3.0 3.577359
1047 349 4 0.4238 29.8164904 3.0 3.577359
1048 350 3 -0.8476 31.9 3.0 3.0
1049 350 4 0.4238 31.0835096 3.0 3.577359
1050 350 4 0.4238 32.7164904 3.0 3.577359
1051 351 3 -0.8476 34.8 3.0 3.0
1052 351 4 0.4238 33.9835096 3.0 3.577359
1053 351 4 0.4238 35.6164904 3.0 3.577359
1054 352 3 -0.8476 37.7 3.0 3.0
1055 352 4 0.4238 36.8835096 3.0 3.577359
1056 352 4 0.4238 38.5164904 3.0 3.577359
1057 353 3 -0.8476 40.6 3.0 3.0
1058 353 4 0.4238 39.7835096 3.0 3.577359
1059 353 4 0.4238 41.4164904 3.0 3.577359
1060 354 3 -0.8476 43.5 3.0 3.0
1061 354 4 0.4238 42.6835096 3.0 3.577359
1062 354 4 0.4238 44.3164904 3.0 3.577359
1063 355 3 -0.8476 46.4 3.0 3.0
1064 355 4 0.4238 45.5835096 3.0 3.577359
1065 355 4 0.4238 47.2164904 3.0 3.577359
1066 356 3 -0.8476 49.3 3.0 3.0
1067 356 4 0.4238 48.4835096 3.0 3.577359
1068 356 4 0.4238 50.1164904 3.0 3.577359
1069 357 3 -0.8476 52.2 3.0 3.0
1070 357 4 0.4238 51.3835096 3.0 3.577359
1071 357 4 0.4238 53.0164904 3.0 3.577359
1072 358 3 -0.8476 55.1 3.0 3.0
1073 358 4 0.4238 54.2835096 3.0 3.577359
1074 358 4 0.4238 55.9164904 3.0 3.577359
1075 359 3 -0.8476 58.0 3.0 3.0
1076 359 4 0.4238 57.1835096 3.0 3.577359
1077 359 4 0.4238 58.8164904 3.0 3.577359
1078 360 3 -0.8476 60.9 3.0 3.0
1079 360 4 0.4238 60.0835096 3.0 3.577359
1080 360 4 0.4238 61.7164904 3.0 3.577359
1081 361 3 -0.8476 63.8 3.0 3.0
1082 361 4 0.4238 62.9835096 3.0 3.577359
1083 361 4 0.4238 64.6164904 3.0 3.577359
1084 362 3 -0.8476 66.7 3.0 3.0
1085 362 4 0.4238 65.8835096 3.0 3.577359
1086 362 4 0.4238 67.5164904 3.0 3.577359
1087 363 3 -0.8476 69.6 3.0 3.0
1088 363 4 0.4238 68.7835096 3.0 3.577359
1089 363 4 0.4238 70.4164904 3.0 3.577359
1090 364 3 -0.8476 72.5 3.0 3.0
1091 364 4 0.4238 71.6835096 3.0 3.577359
1092 364 4 0.4238 73.3164904 3.0 3.577359
1093 365 3 -0.8476 0.0 5.9 3.0
1094 365 4 0.4238 -0.8164904 5.9 3.577359
1095 365 4 0.4238 0.8164904 5.9 3.577359
1096 366 3 -0.8476 2.9 5.9 3.0
1097 366 4 0.4238 2.0835096 5.9 3.577359
1098 366 4 0.4238 3.7164904 5.9 3.577359
1099 367 3 -0.8476 5.8 5.9 3.0
1100 367 4 0.4238 4.9835096 5.9 3.577359
1101 367 4 0.4238 6.6164904 5.9 3.577359
1102 368 3 -0.8476 8.7 5.9 3.0
1103 368 4 0.4238 7.8835096 5.9 3.577359
1104 368 4 0.4238 9.5164904 5.9 3.577359
1105 369 3 -0.8476 11.6 5.9 3.0
1106 369 4 0.4238 10.7835096 5.9 3.577359
1107 369 4 0.4238 12.4164904 5.9 3.577359
1108 370 3 -0.8476 14.5 5.9 3.0
1109 370 4 0.4238 13.6835096 5.9 3.577359
1110 370 4 0.4238 15.3164904 5.9 3.577359
1111 371 3 -0.8476 17.4 5.9 3.0
1112 371 4 0.4238 16.5835096 5.9 3.577359
1113 371 4 0.4238 18.2164904 5.9 3.577359
1114 372 3 -0.8476 20.3 5.9 3.0
1115 372 4 0.4238 19.4835096 5.9 3.577359
1116 372 4 0.4238 21.1164904 5.9 3.577359
1117 373 3 -0.8476 23.2 5.9 3.0
1118 373 4 0.4238 22.3835096 5.9 3.577359
1119 373 4 0.4238 24.0164904 5.9 3.577359
1120 374 3 -0.8476 26.1 5.9 3.0
1121 374 4 0.4238 25.2835096 5.9 3.577359
1122 374 4 0.4238 26.9164904 5.9 3.577359
1123 375 3 -0.8476 29.0 5.9 3.0
1124 375 4 0.4238 28.1835096 5.9 3.577359
1125 375 4 0.4238 29.8164904 5.9 3.577359
1126 376 3 -0.8476 31.9 5.9 3.0
1127 376 4 0.4238 31.0835096 5.9 3.577359
1128 376 4 0.4238 32.7164904 5.9 3.577359
1129 377 3 -0.8476 34.8 5.9 3.0
1130 377 4 0.4238 33.9835096 5.9 3.577359
1131 377 4 0.4238 35.6164904 5.9 3.577359
1132 378 3 -0.8476 37.7 5.9 3.0
1133 378 4 0.4238 36.8835096 5.9 3.577359
1134 378 4 0.4238 38.5164904 5.9 3.577359
1135 379 3 -0.8476 40.6 5.9 3.0
1136 379 4 0.4238 39.7835096 5.9 3.577359
1137 379 4 0.4238 41.4164904 5.9 3.577359
1138 380 3 -0.8476 43.5 5.9 3.0
1139 380 4 0.4238 42.6835096 5.9 3.577359
1140 380 4 0.4238 44.3164904 5.9 3.577359
1141 381 3 -0.8476 46.4 5.9 3.0
1142 381 4 0.4238 45.5835096 5.9 3.577359
1143 381 4 0.4238 47.2164904 5.9 3.577359
1144 382 3 -0.8476 49.3 5.9 3.0
1145 382 4 0.4238 48.4835096 5.9 3.577359
1146 382 4 0.4238 50.1164904 5.9 3.577359
1147 383 3 -0.8476 52.2 5.9 3.0
1148 383 4 0.4238 51.3835096 5.9 3.577359
1149 383 4 0.4238 53.0164904 5.9 3.577359
1150 384 3 -0.8476 55.1 5.9 3.0
1151 384 4 0.4238 54.2835096 5.9 3.577359
1152 384 4 0.4238 55.9164904 5.9 3.577359
1153 385 3 -0.8476 58.0 5.9 3.0
1154 385 4 0.4238 57.1835096 5.9 3.577359
1155 385 4 0.4238 58.8164904 5.9 3.577359
1156 386 3 -0.8476 60.9 5.9 3.0
1157 386 4 0.4238 60.0835096 5.9 3.577359
1158 386 4 0.4238 61.7164904 5.9 3.577359
1159 387 3 -0.8476 63.8 5.9 3.0
1160 387 4 0.4238 62.9835096 5.9 3.577359
1161 387 4 0.4238 64.6164904 5.9 3.577359
1162 388 3 -0.8476 66.7 5.9 3.0
1163 388 4 0.4238 65.8835096 5.9 3.577359
1164 388 4 0.4238 67.5164904 5.9 3.577359
1165 389 3 -0.8476 69.6 5.9 3.0
1166 389 4 0.4238 68.7835096 5.9 3.577359
1167 389 4 0.4238 70.4164904 5.9 3.577359
1168 390 3 -0.8476 72.5 5.9 3.0
1169 390 4 0.4238 71.6835096 5.9 3.577359
1170 390 4 0.4238 73.3164904 5.9 3.577359
1171 391 3 -0.8476 0.0 8.8 3.0
1172 391 4 0.4238 -0.8164904 8.8 3.577359
1173 391 4 0.4238 0.8164904 8.8 3.577359
1174 392 3 -0.8476 2.9 8.8 3.0
1175 392 4 0.4238 2.0835096 8.8 3.577359
1176 392 4 0.4238 3.7164904 8.8 3.577359
1177 393 3 -0.8476 5.8 8.8 3.0
1178 393 4 0.4238 4.9835096 8.8 3.577359
1179 393 4 0.4238 6.6164904 8.8 3.577359
1180 394 3 -0.8476 8.7 8.8 3.0
1181 394 4 0.4238 7.8835096 8.8 3.577359
1182 394 4 0.4238 9.5164904 8.8 3.577359
1183 395 3 -0.8476 11.6 8.8 3.0
1184 395 4 0.4238 10.7835096 8.8 3.577359
1185 395 4 0.4238 12.4164904 8.8 3.577359
1186 396 3 -0.8476 14.5 8.8 3.0
1187 396 4 0.4238 13.6835096 8.8 3.577359
1188 396 4 0.4238 15.3164904 8.8 3.577359
1189 397 3 -0.8476 17.4 8.8 3.0
1190 397 4 0.4238 16.5835096 8.8 3.577359
1191 397 4 0.4238 18.2164904 8.8 3.577359
1192 398 3 -0.8476 20.3 8.8 3.0
1193 398 4 0.4238 19.4835096 8.8 3.577359
1194 398 4 0.4238 21.1164904 8.8 3.577359
1195 399 3 -0.8476 23.2 8.8 3.0
1196 399 4 0.4238 22.3835096 8.8 3.577359
1197 399 4 0.4238 24.0164904 8.8 3.577359
1198 400 3 -0.8476 26.1 8.8 3.0
1199 400 4 0.4238 25.2835096 8.8 3.577359
1200 400 4 0.4238 26.9164904 8.8 3.577359
1201 401 3 -0.8476 29.0 8.8 3.0
1202 401 4 0.4238 28.1835096 8.8 3.577359
1203 401 4 0.4238 29.8164904 8.8 3.577359
1204 402 3 -0.8476 31.9 8.8 3.0
1205 402 4 0.4238 31.0835096 8.8 3.577359
1206 402 4 0.4238 32.7164904 8.8 3.577359
1207 403 3 -0.8476 34.8 8.8 3.0
1208 403 4 0.4238 33.9835096 8.8 3.577359
1209 403 4 0.4238 35.6164904 8.8 3.577359
1210 404 3 -0.8476 37.7 8.8 3.0
1211 404 4 0.4238 36.8835096 8.8 3.577359
1212 404 4 0.4238 38.5164904 8.8 3.577359
1213 405 3 -0.8476 40.6 8.8 3.0
1214 405 4 0.4238 39.7835096 8.8 3.577359
1215 405 4 0.4238 41.4164904 8.8 3.577359
1216 406 3 -0.8476 43.5 8.8 3.0
1217 406 4 0.4238 42.6835096 8.8 3.577359
1218 406 4 0.4238 44.3164904 8.8 3.577359
1219 407 3 -0.8476 46.4 8.8 3.0
1220 407 4 0.4238 45.5835096 8.8 3.577359
1221 407 4 0.4238 47.2164904 8.8 3.577359
1222 408 3 -0.8476 49.3 8.8 3.0
1223 408 4 0.4238 48.4835096 8.8 3.577359
1224 408 4 0.4238 50.1164904 8.8 3.577359
1225 409 3 -0.8476 52.2 8.8 3.0
1226 409 4 0.4238 51.3835096 8.8 3.577359
1227 409 4 0.4238 53.0164904 8.8 3.577359
1228 410 3 -0.8476 55.1 8.8 3.0
1229 410 4 0.4238 54.2835096 8.8 3.577359
1230 410 4 0.4238 55.9164904 8.8 3.577359
1231 411 3 -0.8476 58.0 8.8 3.0
1232 411 4 0.4238 57.1835096 8.8 3.577359
1233 411 4 0.4238 58.8164904 8.8 3.577359
1234 412 3 -0.8476 60.9 8.8 3.0
1235 412 4 0.4238 60.0835096 8.8 3.577359
1236 412 4 0.4238 61.7164904 8.8 3.577359
1237 413 3 -0.8476 63.8 8.8 3.0
1238 413 4 0.4238 62.9835096 8.8 3.577359
1239 413 4 0.4238 64.6164904 8.8 3.577359
1240 414 3 -0.8476 66.7 8.8 3.0
1241 414 4 0.4238 65.8835096 8.8 3.577359
1242 414 4 0.4238 67.5164904 8.8 3.577359
1243 415 3 -0.8476 69.6 8.8 3.0
1244 415 4 0.4238 68.7835096 8.8 3.577359
1245 415 4 0.4238 70.4164904 8.8 3.577359
1246 416 3 -0.8476 72.5 8.8 3.0
1247 416 4 0.4238 71.6835096 8.8 3.577359
1248 416 4 0.4238 73.3164904 8.8 3.577359
1249 417 3 -0.8476 0.0 11.7 3.0
1250 417 4 0.4238 -0.8164904 11.7 3.577359
1251 417 4 0.4238 0.8164904 11.7 3.577359
1252 418 3 -0.8476 2.9 11.7 3.0
1253 418 4 0.4238 2.0835096 11.7 3.577359
1254 418 4 0.4238 3.7164904 11.7 3.577359
1255 419 3 -0.8476 5.8 11.7 3.0
1256 419 4 0.4238 4.9835096 11.7 3.577359
1257 419 4 0.4238 6.6164904 11.7 3.577359
1258 420 3 -0.8476 8.7 11.7 3.0
1259 420 4 0.4238 7.8835096 11.7 3.577359
1260 420 4 0.4238 9.5164904 11.7 3.577359
1261 421 3 -0.8476 11.6 11.7 3.0
1262 421 4 0.4238 10.7835096 11.7 3.577359
1263 421 4 0.4238 12.4164904 11.7 3.577359
1264 422 3 -0.8476 14.5 11.7 3.0
1265 422 4 0.4238 13.6835096 11.7 3.577359
1266 422 4 0.4238 15.3164904 11.7 3.577359
1267 423 3 -0.8476 17.4 11.7 3.0
1268 423 4 0.4238 16.5835096 11.7 3.577359
1269 423 4 0.4238 18.2164904 11.7 3.577359
1270 424 3 -0.8476 20.3 11.7 3.0
1271 424 4 0.4238 19.4835096 11.7 3.577359
1272 424 4 0.4238 21.1164904 11.7 3.577359
1273 425 3 -0.8476 23.2 11.7 3.0
1274 425 4 0.4238 22.3835096 11.7 3.577359
1275 425 4 0.4238 24.0164904 11.7 3.577359
1276 426 3 -0.8476 26.1 11.7 3.0
1277 426 4 0.4238 25.2835096 11.7 3.577359
1278 426 4 0.4238 26.9164904 11.7 3.577359
1279 427 3 -0.8476 29.0 11.7 3.0
1280 427 4 0.4238 28.1835096 11.7 3.577359
1281 427 4 0.4238 29.8164904 11.7 3.577359
1282 428 3 -0.8476 31.9 11.7 3.0
1283 428 4 0.4238 31.0835096 11.7 3.577359
1284 428 4 0.4238 32.7164904 11.7 3.577359
1285 429 3 -0.8476 34.8 11.7 3.0
1286 429 4 0.4238 33.9835096 11.7 3.577359
1287 429 4 0.4238 35.6164904 11.7 3.577359
1288 430 3 -0.8476 37.7 11.7 3.0
1289 430 4 0.4238 36.8835096 11.7 3.577359
1290 430 4 0.4238 38.5164904 11.7 3.577359
1291 431 3 -0.8476 40.6 11.7 3.0
1292 431 4 0.4238 39.7835096 11.7 3.577359
1293 431 4 0.4238 41.4164904 11.7 3.577359
1294 432 3 -0.8476 43.5 11.7 3.0
1295 432 4 0.4238 42.6835096 11.7 3.577359
1296 432 4 0.4238 44.3164904 11.7 3.577359
1297 433 3 -0.8476 46.4 11.7 3.0
1298 433 4 0.4238 45.5835096 11.7 3.577359
1299 433 4 0.4238 47.2164904 11.7 3.577359
1300 434 3 -0.8476 49.3 11.7 3.0
1301 434 4 0.4238 48.4835096 11.7 3.577359
1302 434 4 0.4238 50.1164904 11.7 3.577359
1303 435 3 -0.8476 52.2 11.7 3.0
1304 435 4 0.4238 51.3835096 11.7 3.577359
1305 435 4 0.4238 53.0164904 11.7 3.577359
1306 436 3 -0.8476 55.1 11.7 3.0
1307 436 4 0.4238 54.2835096 11.7 3.577359
1308 436 4 0.4238 55.9164904 11.7 3.577359
1309 437 3 -0.8476 58.0 11.7 3.0
1310 437 4 0.4238 57.1835096 11.7 3.577359
1311 437 4 0.4238 58.8164904 11.7 3.577359
1312 438 3 -0.8476 60.9 11.7 3.0
1313 438 4 0.4238 60.0835096 11.7 3.577359
1314 438 4 0.4238 61.7164904 11.7 3.577359
1315 439 3 -0.8476 63.8 11.7 3.0
1316 439 4 0.4238 62.9835096 11.7 3.577359
1317 439 4 0.4238 64.6164904 11.7 3.577359
1318 440 3 -0.8476 66.7 11.7 3.0
1319 440 4 0.4238 65.8835096 11.7 3.577359
1320 440 4 0.4238 67.5164904 11.7 3.577359
1321 441 3 -0.8476 69.6 11.7 3.0
1322 441 4 0.4238 68.7835096 11.7 3.577359
1323 441 4 0.4238 70.4164904 11.7 3.577359
1324 442 3 -0.8476 72.5 11.7 3.0
1325 442 4 0.4238 71.6835096 11.7 3.577359
1326 442 4 0.4238 73.3164904 11.7 3.577359
1327 443 3 -0.8476 0.0 14.6 3.0
1328 443 4 0.4238 -0.8164904 14.6 3.577359
1329 443 4 0.4238 0.8164904 14.6 3.577359
1330 444 3 -0.8476 2.9 14.6 3.0
1331 444 4 0.4238 2.0835096 14.6 3.577359
1332 444 4 0.4238 3.7164904 14.6 3.577359
1333 445 3 -0.8476 5.8 14.6 3.0
1334 445 4 0.4238 4.9835096 14.6 3.577359
1335 445 4 0.4238 6.6164904 14.6 3.577359
1336 446 3 -0.8476 8.7 14.6 3.0
1337 446 4 0.4238 7.8835096 14.6 3.577359
1338 446 4 0.4238 9.5164904 14.6 3.577359
1339 447 3 -0.8476 11.6 14.6 3.0
1340 447 4 0.4238 10.7835096 14.6 3.577359
1341 447 4 0.4238 12.4164904 14.6 3.577359
1342 448 3 -0.8476 14.5 14.6 3.0
1343 448 4 0.4238 13.6835096 14.6 3.577359
1344 448 4 0.4238 15.3164904 14.6 3.577359
1345 449 3 -0.8476 17.4 14.6 3.0
1346 449 4 0.4238 16.5835096 14.6 3.577359
1347 449 4 0.4238 18.2164904 14.6 3.577359
1348 450 3 -0.8476 20.3 14.6 3.0
1349 450 4 0.4238 19.4835096 14.6 3.577359
1350 450 4 0.4238 21.1164904 14.6 3.577359
1351 451 3 -0.8476 23.2 14.6 3.0
1352 451 4 0.4238 22.3835096 14.6 3.577359
1353 451 4 0.4238 24.0164904 14.6 3.577359
1354 452 3 -0.8476 26.1 14.6 3.0
1355 452 4 0.4238 25.2835096 14.6 3.577359
1356 452 4 0.4238 26.9164904 14.6 3.577359
1357 453 3 -0.8476 29.0 14.6 3.0
1358 453 4 0.4238 28.1835096 14.6 3.577359
1359 453 4 0.4238 29.8164904 14.6 3.577359
1360 454 3 -0.8476 31.9 14.6 3.0
1361 454 4 0.4238 31.0835096 14.6 3.577359
1362 454 4 0.4238 32.7164904 14.6 3.577359
1363 455 3 -0.8476 34.8 14.6 3.0
1364 455 4 0.4238 33.9835096 14.6 3.577359
1365 455 4 0.4238 35.6164904 14.6 3.577359
1366 456 3 -0.8476 37.7 14.6 3.0
1367 456 4 0.4238 36.8835096 14.6 3.577359
1368 456 4 0.4238 38.5164904 14.6 3.577359
1369 457 3 -0.8476 40.6 14.6 3.0
1370 457 4 0.4238 39.7835096 14.6 3.577359
1371 457 4 0.4238 41.4164904 14.6 3.577359
1372 458 3 -0.8476 43.5 14.6 3.0
1373 458 4 0.4238 42.6835096 14.6 3.577359
1374 458 4 0.4238 44.3164904 14.6 3.577359
1375 459 3 -0.8476 46.4 14.6 3.0
1376 459 4 0.4238 45.5835096 14.6 3.577359
1377 459 4 0.4238 47.2164904 14.6 3.577359
1378 460 3 -0.8476 49.3 14.6 3.0
1379 460 4 0.4238 48.4835096 14.6 3.577359
1380 460 4 0.4238 50.1164904 14.6 3.577359
1381 461 3 -0.8476 52.2 14.6 3.0
1382 461 4 0.4238 51.3835096 14.6 3.577359
1383 461 4 0.4238 53.0164904 14.6 3.577359
1384 462 3 -0.8476 55.1 14.6 3.0
1385 462 4 0.4238 54.2835096 14.6 3.577359
1386 462 4 0.4238 55.9164904 14.6 3.577359
1387 463 3 -0.8476 58.0 14.6 3.0
1388 463 4 0.4238 57.1835096 14.6 3.577359
1389 463 4 0.4238 58.8164904 14.6 3.577359
1390 464 3 -0.8476 60.9 14.6 3.0
1391 464 4 0.4238 60.0835096 14.6 3.577359
1392 464 4 0.4238 61.7164904 14.6 3.577359
1393 465 3 -0.8476 63.8 14.6 3.0
1394 465 4 0.4238 62.9835096 14.6 3.577359
1395 465 4 0.4238 64.6164904 14.6 3.577359
1396 466 3 -0.8476 66.7 14.6 3.0
1397 466 4 0.4238 65.8835096 14.6 3.577359
1398 466 4 0.4238 67.5164904 14.6 3.577359
1399 467 3 -0.8476 69.6 14.6 3.0
1400 467 4 0.4238 68.7835096 14.6 3.577359
1401 467 4 0.4238 70.4164904 14.6 3.577359
1402 468 3 -0.8476 72.5 14.6 3.0
1403 468 4 0.4238 71.6835096 14.6 3.577359
1404 468 4 0.4238 73.3164904 14.6 3.577359
1405 469 3 -0.8476 0.0 17.5 3.0
1406 469 4 0.4238 -0.8164904 17.5 3.577359
1407 469 4 0.4238 0.8164904 17.5 3.577359
1408 470 3 -0.8476 2.9 17.5 3.0
1409 470 4 0.4238 2.0835096 17.5 3.577359
1410 470 4 0.4238 3.7164904 17.5 3.577359
1411 471 3 -0.8476 5.8 17.5 3.0
1412 471 4 0.4238 4.9835096 17.5 3.577359
1413 471 4 0.4238 6.6164904 17.5 3.577359
1414 472 3 -0.8476 8.7 17.5 3.0
1415 472 4 0.4238 7.8835096 17.5 3.577359
1416 472 4 0.4238 9.5164904 17.5 3.577359
1417 473 3 -0.8476 11.6 17.5 3.0
1418 473 4 0.4238 10.7835096 17.5 3.577359
1419 473 4 0.4238 12.4164904 17.5 3.577359
1420 474 3 -0.8476 14.5 17.5 3.0
1421 474 4 0.4238 13.6835096 17.5 3.577359
1422 474 4 0.4238 15.3164904 17.5 3.577359
1423 475 3 -0.8476 17.4 17.5 3.0
1424 475 4 0.4238 16.5835096 17.5 3.577359
1425 475 4 0.4238 18.2164904 17.5 3.577359
1426 476 3 -0.8476 20.3 17.5 3.0
1427 476 4 0.4238 19.4835096 17.5 3.577359
1428 476 4 0.4238 21.1164904 17.5 3.577359
1429 477 3 -0.8476 23.2 17.5 3.0
1430 477 4 0.4238 22.3835096 17.5 3.577359
1431 477 4 0.4238 24.0164904 17.5 3.577359
1432 478 3 -0.8476 26.1 17.5 3.0
1433 478 4 0.4238 25.2835096 17.5 3.577359
1434 478 4 0.4238 26.9164904 17.5 3.577359
1435 479 3 -0.8476 29.0 17.5 3.0
1436 479 4 0.4238 28.1835096 17.5 3.577359
1437 479 4 0.4238 29.8164904 17.5 3.577359
1438 480 3 -0.8476 31.9 17.5 3.0
1439 480 4 0.4238 31.0835096 17.5 3.577359
1440 480 4 0.4238 32.7164904 17.5 3.577359
1441 481 3 -0.8476 34.8 17.5 3.0
1442 481 4 0.4238 33.9835096 17.5 3.577359
1443 481 4 0.4238 35.6164904 17.5 3.577359
1444 482 3 -0.8476 37.7 17.5 3.0
1445 482 4 0.4238 36.8835096 17.5 3.577359
1446 482 4 0.4238 38.5164904 17.5 3.577359
1447 483 3 -0.8476 40.6 17.5 3.0
1448 483 4 0.4238 39.7835096 17.5 3.577359
1449 483 4 0.4238 41.4164904 17.5 3.577359
1450 484 3 -0.8476 43.5 17.5 3.0
1451 484 4 0.4238 42.6835096 17.5 3.577359
1452 484 4 0.4238 44.3164904 17.5 3.577359
1453 485 3 -0.8476 46.4 17.5 3.0
1454 485 4 0.4238 45.5835096 17.5 3.577359
1455 485 4 0.4238 47.2164904 17.5 3.577359
1456 486 3 -0.8476 49.3 17.5 3.0
1457 486 4 0.4238 48.4835096 17.5 3.577359
1458 486 4 0.4238 50.1164904 17.5 3.577359
1459 487 3 -0.8476 52.2 17.5 3.0
1460 487 4 0.4238 51.3835096 17.5 3.577359
1461 487 4 0.4238 53.0164904 17.5 3.577359
1462 488 3 -0.8476 55.1 17.5 3.0
1463 488 4 0.4238 54.2835096 17.5 3.577359
1464 488 4 0.4238 55.9164904 17.5 3.577359
1465 489 3 -0.8476 58.0 17.5 3.0
1466 489 4 0.4238 57.1835096 17.5 3.577359
1467 489 4 0.4238 58.8164904 17.5 3.577359
1468 490 3 -0.8476 60.9 17.5 3.0
1469 490 4 0.4238 60.0835096 17.5 3.577359
1470 490 4 0.4238 61.7164904 17.5 3.577359
1471 491 3 -0.8476 63.8 17.5 3.0
1472 491 4 0.4238 62.9835096 17.5 3.577359
1473 491 4 0.4238 64.6164904 17.5 3.577359
1474 492 3 -0.8476 66.7 17.5 3.0
1475 492 4 0.4238 65.8835096 17.5 3.577359
1476 492 4 0.4238 67.5164904 17.5 3.577359
1477 493 3 -0.8476 69.6 17.5 3.0
1478 493 4 0.4238 68.7835096 17.5 3.577359
1479 493 4 0.4238 70.4164904 17.5 3.577359
1480 494 3 -0.8476 72.5 17.5 3.0
1481 494 4 0.4238 71.6835096 17.5 3.577359
1482 494 4 0.4238 73.3164904 17.5 3.577359
1483 495 3 -0.8476 0.0 20.4 3.0
1484 495 4 0.4238 -0.8164904 20.4 3.577359
1485 495 4 0.4238 0.8164904 20.4 3.577359
1486 496 3 -0.8476 2.9 20.4 3.0
1487 496 4 0.4238 2.0835096 20.4 3.577359
1488 496 4 0.4238 3.7164904 20.4 3.577359
1489 497 3 -0.8476 5.8 20.4 3.0
1490 497 4 0.4238 4.9835096 20.4 3.577359
1491 497 4 0.4238 6.6164904 20.4 3.577359
1492 498 3 -0.8476 8.7 20.4 3.0
1493 498 4 0.4238 7.8835096 20.4 3.577359
1494 498 4 0.4238 9.5164904 20.4 3.577359
1495 499 3 -0.8476 11.6 20.4 3.0
1496 499 4 0.4238 10.7835096 20.4 3.577359
1497 499 4 0.4238 12.4164904 20.4 3.577359
1498 500 3 -0.8476 14.5 20.4 3.0
1499 500 4 0.4238 13.6835096 20.4 3.577359
1500 500 4 0.4238 15.3164904 20.4 3.577359
1501 501 3 -0.8476 17.4 20.4 3.0
1502 501 4 0.4238 16.5835096 20.4 3.577359
1503 501 4 0.4238 18.2164904 20.4 3.577359
1504 502 3 -0.8476 20.3 20.4 3.0
1505 502 4 0.4238 19.4835096 20.4 3.577359
1506 502 4 0.4238 21.1164904 20.4 3.577359
1507 503 3 -0.8476 23.2 20.4 3.0
1508 503 4 0.4238 22.3835096 20.4 3.577359
1509 503 4 0.4238 24.0164904 20.4 3.577359
1510 504 3 -0.8476 26.1 20.4 3.0
1511 504 4 0.4238 25.2835096 20.4 3.577359
1512 504 4 0.4238 26.9164904 20.4 3.577359
1513 505 3 -0.8476 29.0 20.4 3.0
1514 505 4 0.4238 28.1835096 20.4 3.577359
1515 505 4 0.4238 29.8164904 20.4 3.577359
1516 506 3 -0.8476 31.9 20.4 3.0
1517 506 4 0.4238 31.0835096 20.4 3.577359
1518 506 4 0.4238 32.7164904 20.4 3.577359
1519 507 3 -0.8476 34.8 20.4 3.0
1520 507 4 0.4238 33.9835096 20.4 3.577359
1521 507 4 0.4238 35.6164904 20.4 3.577359
1522 508 3 -0.8476 37.7 20.4 3.0
1523 508 4 0.4238 36.8835096 20.4 3.577359
1524 508 4 0.4238 38.5164904 20.4 3.577359
1525 509 3 -0.8476 40.6 20.4 3.0
1526 509 4 0.4238 39.7835096 20.4 3.577359
1527 509 4 0.4238 41.4164904 20.4 3.577359
1528 510 3 -0.8476 43.5 20.4 3.0
1529 510 4 0.4238 42.6835096 20.4 3.577359
1530 510 4 0.4238 44.3164904 20.4 3.577359
1531 511 3 -0.8476 46.4 20.4 3.0
1532 511 4 0.4238 45.5835096 20.4 3.577359
1533 511 4 0.4238 47.2164904 20.4 3.577359
1534 512 3 -0.8476 49.3 20.4 3.0
1535 512 4 0.4238 48.4835096 20.4 3.577359
1536 512 4 0.4238 50.1164904 20.4 3.577359
1537 513 3 -0.8476 52.2 20.4 3.0
1538 513 4 0.4238 51.3835096 20.4 3.577359
1539 513 4 0.4238 53.0164904 20.4 3.577359
1540 514 3 -0.8476 55.1 20.4 3.0
1541 514 4 0.4238 54.2835096 20.4 3.577359
1542 514 4 0.4238 55.9164904 20.4 3.577359
1543 515 3 -0.8476 58.0 20.4 3.0
1544 515 4 0.4238 57.1835096 20.4 3.577359
1545 515 4 0.4238 58.8164904 20.4 3.577359
1546 516 3 -0.8476 60.9 20.4 3.0
1547 516 4 0.4238 60.0835096 20.4 3.577359
1548 516 4 0.4238 61.7164904 20.4 3.577359
1549 517 3 -0.8476 63.8 20.4 3.0
1550 517 4 0.4238 62.9835096 20.4 3.577359
1551 517 4 0.4238 64.6164904 20.4 3.577359
1552 518 3 -0.8476 66.7 20.4 3.0
1553 518 4 0.4238 65.8835096 20.4 3.577359
1554 518 4 0.4238 67.5164904 20.4 3.577359
1555 519 3 -0.8476 69.6 20.4 3.0
1556 519 4 0.4238 68.7835096 20.4 3.577359
1557 519 4 0.4238 70.4164904 20.4 3.577359
1558 520 3 -0.8476 72.5 20.4 3.0
1559 520 4 0.4238 71.6835096 20.4 3.577359
1560 520 4 0.4238 73.3164904 20.4 3.577359
1561 521 3 -0.8476 0.0 23.3 3.0
1562 521 4 0.4238 -0.8164904 23.3 3.577359
1563 521 4 0.4238 0.8164904 23.3 3.577359
1564 522 3 -0.8476 2.9 23.3 3.0
1565 522 4 0.4238 2.0835096 23.3 3.577359
1566 522 4 0.4238 3.7164904 23.3 3.577359
1567 523 3 -0.8476 5.8 23.3 3.0
1568 523 4 0.4238 4.9835096 23.3 3.577359
1569 523 4 0.4238 6.6164904 23.3 3.577359
1570 524 3 -0.8476 8.7 23.3 3.0
1571 524 4 0.4238 7.8835096 23.3 3.577359
1572 524 4 0.4238 9.5164904 23.3 3.577359
1573 525 3 -0.8476 11.6 23.3 3.0
1574 525 4 0.4238 10.7835096 23.3 3.577359
1575 525 4 0.4238 12.4164904 23.3 3.577359
1576 526 3 -0.8476 14.5 23.3 3.0
1577 526 4 0.4238 13.6835096 23.3 3.577359
1578 526 4 0.4238 15.3164904 23.3 3.577359
1579 527 3 -0.8476 17.4 23.3 3.0
1580 527 4 0.4238 16.5835096 23.3 3.577359
1581 527 4 0.4238 18.2164904 23.3 3.577359
1582 528 3 -0.8476 20.3 23.3 3.0
1583 528 4 0.4238 19.4835096 23.3 3.577359
1584 528 4 0.4238 21.1164904 23.3 3.577359
1585 529 3 -0.8476 23.2 23.3 3.0
1586 529 4 0.4238 22.3835096 23.3 3.577359
1587 529 4 0.4238 24.0164904 23.3 3.577359
1588 530 3 -0.8476 26.1 23.3 3.0
1589 530 4 0.4238 25.2835096 23.3 3.577359
1590 530 4 0.4238 26.9164904 23.3 3.577359
1591 531 3 -0.8476 29.0 23.3 3.0
1592 531 4 0.4238 28.1835096 23.3 3.577359
1593 531 4 0.4238 29.8164904 23.3 3.577359
1594 532 3 -0.8476 31.9 23.3 3.0
1595 532 4 0.4238 31.0835096 23.3 3.577359
1596 532 4 0.4238 32.7164904 23.3 3.577359
1597 533 3 -0.8476 34.8 23.3 3.0
1598 533 4 0.4238 33.9835096 23.3 3.577359
1599 533 4 0.4238 35.6164904 23.3 3.577359
1600 534 3 -0.8476 37.7 23.3 3.0
1601 534 4 0.4238 36.8835096 23.3 3.577359
1602 534 4 0.4238 38.5164904 23.3 3.577359
1603 535 3 -0.8476 40.6 23.3 3.0
1604 535 4 0.4238 39.7835096 23.3 3.577359
1605 535 4 0.4238 41.4164904 23.3 3.577359
1606 536 3 -0.8476 43.5 23.3 3.0
1607 536 4 0.4238 42.6835096 23.3 3.577359
1608 536 4 0.4238 44.3164904 23.3 3.577359
1609 537 3 -0.8476 46.4 23.3 3.0
1610 537 4 0.4238 45.5835096 23.3 3.577359
1611 537 4 0.4238 47.2164904 23.3 3.577359
1612 538 3 -0.8476 49.3 23.3 3.0
1613 538 4 0.4238 48.4835096 23.3 3.577359
1614 538 4 0.4238 50.1164904 23.3 3.577359
1615 539 3 -0.8476 52.2 23.3 3.0
1616 539 4 0.4238 51.3835096 23.3 3.577359
1617 539 4 0.4238 53.0164904 23.3 3.577359
1618 540 3 -0.8476 55.1 23.3 3.0
1619 540 4 0.4238 54.2835096 23.3 3.577359
1620 540 4 0.4238 55.9164904 23.3 3.577359
1621 541 3 -0.8476 58.0 23.3 3.0
1622 541 4 0.4238 57.1835096 23.3 3.577359
1623 541 4 0.4238 58.8164904 23.3 3.577359
1624 542 3 -0.8476 60.9 23.3 3.0
1625 542 4 0.4238 60.0835096 23.3 3.577359
1626 542 4 0.4238 61.7164904 23.3 3.577359
1627 543 3 -0.8476 63.8 23.3 3.0
1628 543 4 0.4238 62.9835096 23.3 3.577359
1629 543 4 0.4238 64.6164904 23.3 3.577359
1630 544 3 -0.8476 66.7 23.3 3.0
1631 544 4 0.4238 65.8835096 23.3 3.577359
1632 544 4 0.4238 67.5164904 23.3 3.577359
1633 545 3 -0.8476 69.6 23.3 3.0
1634 545 4 0.4238 68.7835096 23.3 3.577359
1635 545 4 0.4238 70.4164904 23.3 3.577359
1636 546 3 -0.8476 72.5 23.3 3.0
1637 546 4 0.4238 71.6835096 23.3 3.577359
1638 546 4 0.4238 73.3164904 23.3 3.577359
1639 547 3 -0.8476 0.0 26.2 3.0
1640 547 4 0.4238 -0.8164904 26.2 3.577359
1641 547 4 0.4238 0.8164904 26.2 3.577359
1642 548 3 -0.8476 2.9 26.2 3.0
1643 548 4 0.4238 2.0835096 26.2 3.577359
1644 548 4 0.4238 3.7164904 26.2 3.577359
1645 549 3 -0.8476 5.8 26.2 3.0
1646 549 4 0.4238 4.9835096 26.2 3.577359
1647 549 4 0.4238 6.6164904 26.2 3.577359
1648 550 3 -0.8476 8.7 26.2 3.0
1649 550 4 0.4238 7.8835096 26.2 3.577359
1650 550 4 0.4238 9.5164904 26.2 3.577359
1651 551 3 -0.8476 11.6 26.2 3.0
1652 551 4 0.4238 10.7835096 26.2 3.577359
1653 551 4 0.4238 12.4164904 26.2 3.577359
1654 552 3 -0.8476 14.5 26.2 3.0
1655 552 4 0.4238 13.6835096 26.2 3.577359
1656 552 4 0.4238 15.3164904 26.2 3.577359
1657 553 3 -0.8476 17.4 26.2 3.0
1658 553 4 0.4238 16.5835096 26.2 3.577359
1659 553 4 0.4238 18.2164904 26.2 3.577359
1660 554 3 -0.8476 20.3 26.2 3.0
1661 554 4 0.4238 19.4835096 26.2 3.577359
1662 554 4 0.4238 21.1164904 26.2 3.577359
1663 555 3 -0.8476 23.2 26.2 3.0
1664 555 4 0.4238 22.3835096 26.2 3.577359
1665 555 4 0.4238 24.0164904 26.2 3.577359
1666 556 3 -0.8476 26.1 26.2 3.0
1667 556 4 0.4238 25.2835096 26.2 3.577359
1668 556 4 0.4238 26.9164904 26.2 3.577359
1669 557 3 -0.8476 29.0 26.2 3.0
1670 557 4 0.4238 28.1835096 26.2 3.577359
1671 557 4 0.4238 29.8164904 26.2 3.577359
1672 558 3 -0.8476 31.9 26.2 3.0
1673 558 4 0.4238 31.0835096 26.2 3.577359
1674 558 4 0.4238 32.7164904 26.2 3.577359
1675 559 3 -0.8476 34.8 26.2 3.0
1676 559 4 0.4238 33.9835096 26.2 3.577359
1677 559 4 0.4238 35.6164904 26.2 3.577359
1678 560 3 -0.8476 37.7 26.2 3.0
1679 560 4 0.4238 36.8835096 26.2 3.577359
1680 560 4 0.4238 38.5164904 26.2 3.577359
1681 561 3 -0.8476 40.6 26.2 3.0
1682 561 4 0.4238 39.7835096 26.2 3.577359
1683 561 4 0.4238 41.4164904 26.2 3.577359
1684 562 3 -0.8476 43.5 26.2 3.0
1685 562 4 0.4238 42.6835096 26.2 3.577359
1686 562 4 0.4238 44.3164904 26.2 3.577359
1687 563 3 -0.8476 46.4 26.2 3.0
1688 563 4 0.4238 45.5835096 26.2 3.577359
1689 563 4 0.4238 47.2164904 26.2 3.577359
1690 564 3 -0.8476 49.3 26.2 3.0
1691 564 4 0.4238 48.4835096 26.2 3.577359
1692 564 4 0.4238 50.1164904 26.2 3.577359
1693 565 3 -0.8476 52.2 26.2 3.0
1694 565 4 0.4238 51.3835096 26.2 3.577359
1695 565 4 0.4238 53.0164904 26.2 3.577359
1696 566 3 -0.8476 55.1 26.2 3.0
1697 566 4 0.4238 54.2835096 26.2 3.577359
1698 566 4 0.4238 55.9164904 26.2 3.577359
1699 567 3 -0.8476 58.0 26.2 3.0
1700 567 4 0.4238 57.1835096 26.2 3.577359
1701 567 4 0.4238 58.8164904 26.2 3.577359
1702 568 3 -0.8476 60.9 26.2 3.0
1703 568 4 0.4238 60.0835096 26.2 3.577359
1704 568 4 0.4238 61.7164904 26.2 3.577359
1705 569 3 -0.8476 63.8 26.2 3.0
1706 569 4 0.4238 62.9835096 26.2 3.577359
1707 569 4 0.4238 64.6164904 26.2 3.577359
1708 570 3 -0.8476 66.7 26.2 3.0
1709 570 4 0.4238 65.8835096 26.2 3.577359
1710 570 4 0.4238 67.5164904 26.2 3.577359
1711 571 3 -0.8476 69.6 26.2 3.0
1712 571 4 0.4238 68.7835096 26.2 3.577359
1713 571 4 0.4238 70.4164904 26.2 3.577359
1714 572 3 -0.8476 72.5 26.2 3.0
1715 572 4 0.4238 71.6835096 26.2 3.577359
1716 572 4 0.4238 73.3164904 26.2 3.577359
1717 573 3 -0.8476 0.0 29.1 3.0
1718 573 4 0.4238 -0.8164904 29.1 3.577359
1719 573 4 0.4238 0.8164904 29.1 3.577359
1720 574 3 -0.8476 2.9 29.1 3.0
1721 574 4 0.4238 2.0835096 29.1 3.577359
1722 574 4 0.4238 3.7164904 29.1 3.577359
1723 575 3 -0.8476 5.8 29.1 3.0
1724 575 4 0.4238 4.9835096 29.1 3.577359
1725 575 4 0.4238 6.6164904 29.1 3.577359
1726 576 3 -0.8476 8.7 29.1 3.0
1727 576 4 0.4238 7.8835096 29.1 3.577359
1728 576 4 0.4238 9.5164904 29.1 3.577359
1729 577 3 -0.8476 11.6 29.1 3.0
1730 577 4 0.4238 10.7835096 29.1 3.577359
1731 577 4 0.4238 12.4164904 29.1 3.577359
1732 578 3 -0.8476 14.5 29.1 3.0
1733 578 4 0.4238 13.6835096 29.1 3.577359
1734 578 4 0.4238 15.3164904 29.1 3.577359
1735 579 3 -0.8476 17.4 29.1 3.0
1736 579 4 0.4238 16.5835096 29.1 3.577359
1737 579 4 0.4238 18.2164904 29.1 3.577359
1738 580 3 -0.8476 20.3 29.1 3.0
1739 580 4 0.4238 19.4835096 29.1 3.577359
1740 580 4 0.4238 21.1164904 29.1 3.577359
1741 581 3 -0.8476 23.2 29.1 3.0
1742 581 4 0.4238 22.3835096 29.1 3.577359
1743 581 4 0.4238 24.0164904 29.1 3.577359
1744 582 3 -0.8476 26.1 29.1 3.0
1745 582 4 0.4238 25.2835096 29.1 3.577359
1746 582 4 0.4238 26.9164904 29.1 3.577359
1747 583 3 -0.8476 29.0 29.1 3.0
1748 583 4 0.4238 28.1835096 29.1 3.577359
1749 583 4 0.4238 29.8164904 29.1 3.577359
1750 584 3 -0.8476 31.9 29.1 3.0
1751 584 4 0.4238 31.0835096 29.1 3.577359
1752 584 4 0.4238 32.7164904 29.1 3.577359
1753 585 3 -0.8476 34.8 29.1 3.0
1754 585 4 0.4238 33.9835096 29.1 3.577359
1755 585 4 0.4238 35.6164904 29.1 3.577359
1756 586 3 -0.8476 37.7 29.1 3.0
1757 586 4 0.4238 36.8835096 29.1 3.577359
1758 586 4 0.4238 38.5164904 29.1 3.577359
1759 587 3 -0.8476 40.6 29.1 3.0
1760 587 4 0.4238 39.7835096 29.1 3.577359
1761 587 4 0.4238 41.4164904 29.1 3.577359
1762 588 3 -0.8476 43.5 29.1 3.0
1763 588 4 0.4238 42.6835096 29.1 3.577359
1764 588 4 0.4238 44.3164904 29.1 3.577359
1765 589 3 -0.8476 46.4 29.1 3.0
1766 589 4 0.4238 45.5835096 29.1 3.577359
1767 589 4 0.4238 47.2164904 29.1 3.577359
1768 590 3 -0.8476 49.3 29.1 3.0
1769 590 4 0.4238 48.4835096 29.1 3.577359
1770 590 4 0.4238 50.1164904 29.1 3.577359
1771 591 3 -0.8476 52.2 29.1 3.0
1772 591 4 0.4238 51.3835096 29.1 3.577359
1773 591 4 0.4238 53.0164904 29.1 3.577359
1774 592 3 -0.8476 55.1 29.1 3.0
1775 592 4 0.4238 54.2835096 29.1 3.577359
1776 592 4 0.4238 55.9164904 29.1 3.577359
1777 593 3 -0.8476 58.0 29.1 3.0
1778 593 4 0.4238 57.1835096 29.1 3.577359
1779 593 4 0.4238 58.8164904 29.1 3.577359
1780 594 3 -0.8476 60.9 29.1 3.0
1781 594 4 0.4238 60.0835096 29.1 3.577359
1782 594 4 0.4238 61.7164904 29.1 3.577359
1783 595 3 -0.8476 63.8 29.1 3.0
1784 595 4 0.4238 62.9835096 29.1 3.577359
1785 595 4 0.4238 64.6164904 29.1 3.577359
1786 596 3 -0.8476 66.7 29.1 3.0
1787 596 4 0.4238 65.8835096 29.1 3.577359
1788 596 4 0.4238 67.5164904 29.1 3.577359
1789 597 3 -0.8476 69.6 29.1 3.0
1790 597 4 0.4238 68.7835096 29.1 3.577359
1791 597 4 0.4238 70.4164904 29.1 3.577359
1792 598 3 -0.8476 72.5 29.1 3.0
1793 598 4 0.4238 71.6835096 29.1 3.577359
1794 598 4 0.4238 73.3164904 29.1 3.577359
1795 599 3 -0.8476 0.0 32.0 3.0
1796 599 4 0.4238 -0.8164904 32.0 3.577359
1797 599 4 0.4238 0.8164904 32.0 3.577359
1798 600 3 -0.8476 2.9 32.0 3.0
1799 600 4 0.4238 2.0835096 32.0 3.577359
1800 600 4 0.4238 3.7164904 32.0 3.577359
1801 601 3 -0.8476 5.8 32.0 3.0
1802 601 4 0.4238 4.9835096 32.0 3.577359
1803 601 4 0.4238 6.6164904 32.0 3.577359
1804 602 3 -0.8476 8.7 32.0 3.0
1805 602 4 0.4238 7.8835096 32.0 3.577359
1806 602 4 0.4238 9.5164904 32.0 3.577359
1807 603 3 -0.8476 11.6 32.0 3.0
1808 603 4 0.4238 10.7835096 32.0 3.577359
1809 603 4 0.4238 12.4164904 32.0 3.577359
1810 604 3 -0.8476 14.5 32.0 3.0
1811 604 4 0.4238 13.6835096 32.0 3.577359
1812 604 4 0.4238 15.3164904 32.0 3.577359
1813 605 3 -0.8476 17.4 32.0 3.0
1814 605 4 0.4238 16.5835096 32.0 3.577359
1815 605 4 0.4238 18.2164904 32.0 3.577359
1816 606 3 -0.8476 20.3 32.0 3.0
1817 606 4 0.4238 19.4835096 32.0 3.577359
1818 606 4 0.4238 21.1164904 32.0 3.577359
1819 607 3 -0.8476 23.2 32.0 3.0
1820 607 4 0.4238 22.3835096 32.0 3.577359
1821 607 4 0.4238 24.0164904 32.0 3.577359
1822 608 3 -0.8476 26.1 32.0 3.0
1823 608 4 0.4238 25.2835096 32.0 3.577359
1824 608 4 0.4238 26.9164904 32.0 3.577359
1825 609 3 -0.8476 29.0 32.0 3.0
1826 609 4 0.4238 28.1835096 32.0 3.577359
1827 609 4 0.4238 29.8164904 32.0 3.577359
1828 610 3 -0.8476 31.9 32.0 3.0
1829 610 4 0.4238 31.0835096 32.0 3.577359
1830 610 4 0.4238 32.7164904 32.0 3.577359
1831 611 3 -0.8476 34.8 32.0 3.0
1832 611 4 0.4238 33.9835096 32.0 3.577359
1833 611 4 0.4238 35.6164904 32.0 3.577359
1834 612 3 -0.8476 37.7 32.0 3.0
1835 612 4 0.4238 36.8835096 32.0 3.577359
1836 612 4 0.4238 38.5164904 32.0 3.577359
1837 613 3 -0.8476 40.6 32.0 3.0
1838 613 4 0.4238 39.7835096 32.0 3.577359
1839 613 4 0.4238 41.4164904 32.0 3.577359
1840 614 3 -0.8476 43.5 32.0 3.0
1841 614 4 0.4238 42.6835096 32.0 3.577359
1842 614 4 0.4238 44.3164904 32.0 3.577359
1843 615 3 -0.8476 46.4 32.0 3.0
1844 615 4 0.4238 45.5835096 32.0 3.577359
1845 615 4 0.4238 47.2164904 32.0 3.577359
1846 616 3 -0.8476 49.3 32.0 3.0
1847 616 4 0.4238 48.4835096 32.0 3.577359
1848 616 4 0.4238 50.1164904 32.0 3.577359
1849 617 3 -0.8476 52.2 32.0 3.0
1850 617 4 0.4238 51.3835096 32.0 3.577359
1851 617 4 0.4238 53.0164904 32.0 3.577359
1852 618 3 -0.8476 55.1 32.0 3.0
1853 618 4 0.4238 54.2835096 32.0 3.577359
1854 618 4 0.4238 55.9164904 32.0 3.577359
1855 619 3 -0.8476 58.0 32.0 3.0
1856 619 4 0.4238 57.1835096 32.0 3.577359
1857 619 4 0.4238 58.8164904 32.0 3.577359
1858 620 3 -0.8476 60.9 32.0 3.0
1859 620 4 0.4238 60.0835096 32.0 3.577359
1860 620 4 0.4238 61.7164904 32.0 3.577359
1861 621 3 -0.8476 63.8 32.0 3.0
1862 621 4 0.4238 62.9835096 32.0 3.577359
1863 621 4 0.4238 64.6164904 32.0 3.577359
1864 622 3 -0.8476 66.7 32.0 3.0
1865 622 4 0.4238 65.8835096 32.0 3.577359
1866 622 4 0.4238 67.5164904 32.0 3.577359
1867 623 3 -0.8476 69.6 32.0 3.0
1868 623 4 0.4238 68.7835096 32.0 3.577359
1869 623 4 0.4238 70.4164904 32.0 3.577359
1870 624 3 -0.8476 72.5 32.0 3.0
1871 624 4 0.4238 71.6835096 32.0 3.577359
1872 624 4 0.4238 73.3164904 32.0 3.577359
1873 625 3 -0.8476 0.0 34.9 3.0
1874 625 4 0.4238 -0.8164904 34.9 3.577359
1875 625 4 0.4238 0.8164904 34.9 3.577359
1876 626 3 -0.8476 2.9 34.9 3.0
1877 626 4 0.4238 2.0835096 34.9 3.577359
1878 626 4 0.4238 3.7164904 34.9 3.577359
1879 627 3 -0.8476 5.8 34.9 3.0
1880 627 4 0.4238 4.9835096 34.9 3.577359
1881 627 4 0.4238 6.6164904 34.9 3.577359
1882 628 3 -0.8476 8.7 34.9 3.0
1883 628 4 0.4238 7.8835096 34.9 3.577359
1884 628 4 0.4238 9.5164904 34.9 3.577359
1885 629 3 -0.8476 11.6 34.9 3.0
1886 629 4 0.4238 10.7835096 34.9 3.577359
1887 629 4 0.4238 12.4164904 34.9 3.577359
1888 630 3 -0.8476 14.5 34.9 3.0
1889 630 4 0.4238 13.6835096 34.9 3.577359
1890 630 4 0.4238 15.3164904 34.9 3.577359
1891 631 3 -0.8476 17.4 34.9 3.0
1892 631 4 0.4238 16.5835096 34.9 3.577359
1893 631 4 0.4238 18.2164904 34.9 3.577359
1894 632 3 -0.8476 20.3 34.9 3.0
1895 632 4 0.4238 19.4835096 34.9 3.577359
1896 632 4 0.4238 21.1164904 34.9 3.577359
1897 633 3 -0.8476 23.2 34.9 3.0
1898 633 4 0.4238 22.3835096 34.9 3.577359
1899 633 4 0.4238 24.0164904 34.9 3.577359
1900 634 3 -0.8476 26.1 34.9 3.0
1901 634 4 0.4238 25.2835096 34.9 3.577359
1902 634 4 0.4238 26.9164904 34.9 3.577359
1903 635 3 -0.8476 29.0 34.9 3.0
1904 635 4 0.4238 28.1835096 34.9 3.577359
1905 635 4 0.4238 29.8164904 34.9 3.577359
1906 636 3 -0.8476 31.9 34.9 3.0
1907 636 4 0.4238 31.0835096 34.9 3.577359
1908 636 4 0.4238 32.7164904 34.9 3.577359
1909 637 3 -0.8476 34.8 34.9 3.0
1910 637 4 0.4238 33.9835096 34.9 3.577359
1911 637 4 0.4238 35.6164904 34.9 3.577359
1912 638 3 -0.8476 37.7 34.9 3.0
1913 638 4 0.4238 36.8835096 34.9 3.577359
1914 638 4 0.4238 38.5164904 34.9 3.577359
1915 639 3 -0.8476 40.6 34.9 3.0
1916 639 4 0.4238 39.7835096 34.9 3.577359
1917 639 4 0.4238 41.4164904 34.9 3.577359
1918 640 3 -0.8476 43.5 34.9 3.0
1919 640 4 0.4238 42.6835096 34.9 3.577359
1920 640 4 0.4238 44.3164904 34.9 3.577359
1921 641 3 -0.8476 46.4 34.9 3.0
1922 641 4 0.4238 45.5835096 34.9 3.577359
1923 641 4 0.4238 47.2164904 34.9 3.577359
1924 642 3 -0.8476 49.3 34.9 3.0
1925 642 4 0.4238 48.4835096 34.9 3.577359
1926 642 4 0.4238 50.1164904 34.9 3.577359
1927 643 3 -0.8476 52.2 34.9 3.0
1928 643 4 0.4238 51.3835096 34.9 3.577359
1929 643 4 0.4238 53.0164904 34.9 3.577359
1930 644 3 -0.8476 55.1 34.9 3.0
1931 644 4 0.4238 54.2835096 34.9 3.577359
1932 644 4 0.4238 55.9164904 34.9 3.577359
1933 645 3 -0.8476 58.0 34.9 3.0
1934 645 4 0.4238 57.1835096 34.9 3.577359
1935 645 4 0.4238 58.8164904 34.9 3.577359
1936 646 3 -0.8476 60.9 34.9 3.0
1937 646 4 0.4238 60.0835096 34.9 3.577359
1938 646 4 0.4238 61.7164904 34.9 3.577359
1939 647 3 -0.8476 63.8 34.9 3.0
1940 647 4 0.4238 62.9835096 34.9 3.577359
1941 647 4 0.4238 64.6164904 34.9 3.577359
1942 648 3 -0.8476 66.7 34.9 3.0
1943 648 4 0.4238 65.8835096 34.9 3.577359
1944 648 4 0.4238 67.5164904 34.9 3.577359
1945 649 3 -0.8476 69.6 34.9 3.0
1946 649 4 0.4238 68.7835096 34.9 3.577359
1947 649 4 0.4238 70.4164904 34.9 3.577359
1948 650 3 -0.8476 72.5 34.9 3.0
1949 650 4 0.4238 71.6835096 34.9 3.577359
1950 650 4 0.4238 73.3164904 34.9 3.577359
1951 651 3 -0.8476 0.0 37.8 3.0
1952 651 4 0.4238 -0.8164904 37.8 3.577359
1953 651 4 0.4238 0.8164904 37.8 3.577359
1954 652 3 -0.8476 2.9 37.8 3.0
1955 652 4 0.4238 2.0835096 37.8 3.577359
1956 652 4 0.4238 3.7164904 37.8 3.577359
1957 653 3 -0.8476 5.8 37.8 3.0
1958 653 4 0.4238 4.9835096 37.8 3.577359
1959 653 4 0.4238 6.6164904 37.8 3.577359
1960 654 3 -0.8476 8.7 37.8 3.0
1961 654 4 0.4238 7.8835096 37.8 3.577359
1962 654 4 0.4238 9.5164904 37.8 3.577359
1963 655 3 -0.8476 11.6 37.8 3.0
1964 655 4 0.4238 10.7835096 37.8 3.577359
1965 655 4 0.4238 12.4164904 37.8 3.577359
1966 656 3 -0.8476 14.5 37.8 3.0
1967 656 4 0.4238 13.6835096 37.8 3.577359
1968 656 4 0.4238 15.3164904 37.8 3.577359
1969 657 3 -0.8476 17.4 37.8 3.0
1970 657 4 0.4238 16.5835096 37.8 3.577359
1971 657 4 0.4238 18.2164904 37.8 3.577359
1972 658 3 -0.8476 20.3 37.8 3.0
1973 658 4 0.4238 19.4835096 37.8 3.577359
1974 658 4 0.4238 21.1164904 37.8 3.577359
1975 659 3 -0.8476 23.2 37.8 3.0
1976 659 4 0.4238 22.3835096 37.8 3.577359
1977 659 4 0.4238 24.0164904 37.8 3.577359
1978 660 3 -0.8476 26.1 37.8 3.0
1979 660 4 0.4238 25.2835096 37.8 3.577359
1980 660 4 0.4238 26.9164904 37.8 3.577359
1981 661 3 -0.8476 29.0 37.8 3.0
1982 661 4 0.4238 28.1835096 37.8 3.577359
1983 661 4 0.4238 29.8164904 37.8 3.577359
1984 662 3 -0.8476 31.9 37.8 3.0
1985 662 4 0.4238 31.0835096 37.8 3.577359
1986 662 4 0.4238 32.7164904 37.8 3.577359
1987 663 3 -0.8476 34.8 37.8 3.0
1988 663 4 0.4238 33.9835096 37.8 3.577359
1989 663 4 0.4238 35.6164904 37.8 3.577359
1990 664 3 -0.8476 37.7 37.8 3.0
1991 664 4 0.4238 36.8835096 37.8 3.577359
1992 664 4 0.4238 38.5164904 37.8 3.577359
1993 665 3 -0.8476 40.6 37.8 3.0
1994 665 4 0.4238 39.7835096 37.8 3.577359
1995 665 4 0.4238 41.4164904 37.8 3.577359
1996 666 3 -0.8476 43.5 37.8 3.0
1997 666 4 0.4238 42.6835096 37.8 3.577359
1998 666 4 0.4238 44.3164904 37.8 3.577359
1999 667 3 -0.8476 46.4 37.8 3.0
2000 667 4 0.4238 45.5835096 37.8 3.577359
2001 667 4 0.4238 47.2164904 37.8 3.577359
2002 668 3 -0.8476 49.3 37.8 3.0
2003 668 4 0.4238 48.4835096 37.8 3.577359
2004 668 4 0.4238 50.1164904 37.8 3.577359
2005 669 3 -0.8476 52.2 37.8 3.0
2006 669 4 0.4238 51.3835096 37.8 3.577359
2007 669 4 0.4238 53.0164904 37.8 3.577359
2008 670 3 -0.8476 55.1 37.8 3.0
2009 670 4 0.4238 54.2835096 37.8 3.577359
2010 670 4 0.4238 55.9164904 37.8 3.577359
2011 671 3 -0.8476 58.0 37.8 3.0
2012 671 4 0.4238 57.1835096 37.8 3.577359
2013 671 4 0.4238 58.8164904 37.8 3.577359
2014 672 3 -0.8476 60.9 37.8 3.0
2015 672 4 0.4238 60.0835096 37.8 3.577359
2016 672 4 0.4238 61.7164904 37.8 3.577359
2017 673 3 -0.8476 63.8 37.8 3.0
2018 673 4 0.4238 62.9835096 37.8 3.577359
2019 673 4 0.4238 64.6164904 37.8 3.577359
2020 674 3 -0.8476 66.7 37.8 3.0
2021 674 4 0.4238 65.8835096 37.8 3.577359
2022 674 4 0.4238 67.5164904 37.8 3.577359
2023 675 3 -0.8476 69.6 37.8 3.0
2024 675 4 0.4238 68.7835096 37.8 3.577359
2025 675 4 0.4238 70.4164904 37.8 3.577359
2026 676 3 -0.8476 72.5 37.8 3.0
2027 676 4 0.4238 71.6835096 37.8 3.577359
2028 676 4 0.4238 73.3164904 37.8 3.577359
2029 677 3 -0.8476 0.0 3.0 6.0
2030 677 4 0.4238 -0.8164904 3.0 6.577359
2031 677 4 0.4238 0.8164904 3.0 6.577359
2032 678 3 -0.8476 2.9 3.0 6.0
2033 678 4 0.4238 2.0835096 3.0 6.577359
2034 678 4 0.4238 3.7164904 3.0 6.577359
2035 679 3 -0.8476 5.8 3.0 6.0
2036 679 4 0.4238 4.9835096 3.0 6.577359
2037 679 4 0.4238 6.6164904 3.0 6.577359
2038 680 3 -0.8476 8.7 3.0 6.0
2039 680 4 0.4238 7.8835096 3.0 6.577359
2040 680 4 0.4238 9.5164904 3.0 6.577359
2041 681 3 -0.8476 11.6 3.0 6.0
2042 681 4 0.4238 10.7835096 3.0 6.577359
2043 681 4 0.4238 12.4164904 3.0 6.577359
2044 682 3 -0.8476 14.5 3.0 6.0
2045 682 4 0.4238 13.6835096 3.0 6.577359
2046 682 4 0.4238 15.3164904 3.0 6.577359
2047 683 3 -0.8476 17.4 3.0 6.0
2048 683 4 0.4238 16.5835096 3.0 6.577359
2049 683 4 0.4238 18.2164904 3.0 6.577359
2050 684 3 -0.8476 20.3 3.0 6.0
2051 684 4 0.4238 19.4835096 3.0 6.577359
2052 684 4 0.4238 21.1164904 3.0 6.577359
2053 685 3 -0.8476 23.2 3.0 6.0
2054 685 4 0.4238 22.3835096 3.0 6.577359
2055 685 4 0.4238 24.0164904 3.0 6.577359
2056 686 3 -0.8476 26.1 3.0 6.0
2057 686 4 0.4238 25.2835096 3.0 6.577359
2058 686 4 0.4238 26.9164904 3.0 6.577359
2059 687 3 -0.8476 29.0 3.0 6.0
2060 687 4 0.4238 28.1835096 3.0 6.577359
2061 687 4 0.4238 29.8164904 3.0 6.577359
2062 688 3 -0.8476 31.9 3.0 6.0
2063 688 4 0.4238 31.0835096 3.0 6.577359
2064 688 4 0.4238 32.7164904 3.0 6.577359
2065 689 3 -0.8476 34.8 3.0 6.0
2066 689 4 0.4238 33.9835096 3.0 6.577359
2067 689 4 0.4238 35.6164904 3.0 6.577359
2068 690 3 -0.8476 37.7 3.0 6.0
2069 690 4 0.4238 36.8835096 3.0 6.577359
2070 690 4 0.4238 38.5164904 3.0 6.577359
2071 691 3 -0.8476 40.6 3.0 6.0
2072 691 4 0.4238 39.7835096 3.0 6.577359
2073 691 4 0.4238 41.4164904 3.0 6.577359
2074 692 3 -0.8476 43.5 3.0 6.0
2075 692 4 0.4238 42.6835096 3.0 6.577359
2076 692 4 0.4238 44.3164904 3.0 6.577359
2077 693 3 -0.8476 46.4 3.0 6.0
2078 693 4 0.4238 45.5835096 3.0 6.577359
2079 693 4 0.4238 47.2164904 3.0 6.577359
2080 694 3 -0.8476 49.3 3.0 6.0
2081 694 4 0.4238 48.4835096 3.0 6.577359
2082 694 4 0.4238 50.1164904 3.0 6.577359
2083 695 3 -0.8476 52.2 3.0 6.0
2084 695 4 0.4238 51.3835096 3.0 6.577359
2085 695 4 0.4238 53.0164904 3.0 6.577359
2086 696 3 -0.8476 55.1 3.0 6.0
2087 696 4 0.4238 54.2835096 3.0 6.577359
2088 696 4 0.4238 55.9164904 3.0 6.577359
2089 697 3 -0.8476 58.0 3.0 6.0
2090 697 4 0.4238 57.1835096 3.0 6.577359
2091 697 4 0.4238 58.8164904 3.0 6.577359
2092 698 3 -0.8476 60.9 3.0 6.0
2093 698 4 0.4238 60.0835096 3.0 6.577359
2094 698 4 0.4238 61.7164904 3.0 6.577359
2095 699 3 -0.8476 63.8 3.0 6.0
2096 699 4 0.4238 62.9835096 3.0 6.577359
2097 699 4 0.4238 64.6164904 3.0 6.577359
2098 700 3 -0.8476 66.7 3.0 6.0
2099 700 4 0.4238 65.8835096 3.0 6.577359
2100 700 4 0.4238 67.5164904 3.0 6.577359
2101 701 3 -0.8476 69.6 3.0 6.0
2102 701 4 0.4238 68.7835096 3.0 6.577359
2103 701 4 0.4238 70.4164904 3.0 6.577359
2104 702 3 -0.8476 72.5 3.0 6.0
2105 702 4 0.4238 71.6835096 3.0 6.577359
2106 702 4 0.4238 73.3164904 3.0 6.577359
2107 703 3 -0.8476 0.0 5.9 6.0
2108 703 4 0.4238 -0.8164904 5.9 6.577359
2109 703 4 0.4238 0.8164904 5.9 6.577359
2110 704 3 -0.8476 2.9 5.9 6.0
2111 704 4 0.4238 2.0835096 5.9 6.577359
2112 704 4 0.4238 3.7164904 5.9 6.577359
2113 705 3 -0.8476 5.8 5.9 6.0
2114 705 4 0.4238 4.9835096 5.9 6.577359
2115 705 4 0.4238 6.6164904 5.9 6.577359
2116 706 3 -0.8476 8.7 5.9 6.0
2117 706 4 0.4238 7.8835096 5.9 6.577359
2118 706 4 0.4238 9.5164904 5.9 6.577359
2119 707 3 -0.8476 11.6 5.9 6.0
2120 707 4 0.4238 10.7835096 5.9 6.577359
2121 707 4 0.4238 12.4164904 5.9 6.577359
2122 708 3 -0.8476 14.5 5.9 6.0
2123 708 4 0.4238 13.6835096 5.9 6.577359
2124 708 4 0.4238 15.3164904 5.9 6.577359
2125 709 3 -0.8476 17.4 5.9 6.0
2126 709 4 0.4238 16.5835096 5.9 6.577359
2127 709 4 0.4238 18.2164904 5.9 6.577359
2128 710 3 -0.8476 20.3 5.9 6.0
2129 710 4 0.4238 19.4835096 5.9 6.577359
2130 710 4 0.4238 21.1164904 5.9 6.577359
2131 711 3 -0.8476 23.2 5.9 6.0
2132 711 4 0.4238 22.3835096 5.9 6.577359
2133 711 4 0.4238 24.0164904 5.9 6.577359
2134 712 3 -0.8476 26.1 5.9 6.0
2135 712 4 0.4238 25.2835096 5.9 6.577359
2136 712 4 0.4238 26.9164904 5.9 6.577359
2137 713 3 -0.8476 29.0 5.9 6.0
2138 713 4 0.4238 28.1835096 5.9 6.577359
2139 713 4 0.4238 29.8164904 5.9 6.577359
2140 714 3 -0.8476 31.9 5.9 6.0
2141 714 4 0.4238 31.0835096 5.9 6.577359
2142 714 4 0.4238 32.7164904 5.9 6.577359
2143 715 3 -0.8476 34.8 5.9 6.0
2144 715 4 0.4238 33.9835096 5.9 6.577359
2145 715 4 0.4238 35.6164904 5.9 6.577359
2146 716 3 -0.8476 37.7 5.9 6.0
2147 716 4 0.4238 36.8835096 5.9 6.577359
2148 716 4 0.4238 38.5164904 5.9 6.577359
2149 717 3 -0.8476 40.6 5.9 6.0
2150 717 4 0.4238 39.7835096 5.9 6.577359
2151 717 4 0.4238 41.4164904 5.9 6.577359
2152 718 3 -0.8476 43.5 5.9 6.0
2153 718 4 0.4238 42.6835096 5.9 6.577359
2154 718 4 0.4238 44.3164904 5.9 6.577359
2155 719 3 -0.8476 46.4 5.9 6.0
2156 719 4 0.4238 45.5835096 5.9 6.577359
2157 719 4 0.4238 47.2164904 5.9 6.577359
2158 720 3 -0.8476 49.3 5.9 6.0
2159 720 4 0.4238 48.4835096 5.9 6.577359
2160 720 4 0.4238 50.1164904 5.9 6.577359
2161 721 3 -0.8476 52.2 5.9 6.0
2162 721 4 0.4238 51.3835096 5.9 6.577359
2163 721 4 0.4238 53.0164904 5.9 6.577359
2164 722 3 -0.8476 55.1 5.9 6.0
2165 722 4 0.4238 54.2835096 5.9 6.577359
2166 722 4 0.4238 55.9164904 5.9 6.577359
2167 723 3 -0.8476 58.0 5.9 6.0
2168 723 4 0.4238 57.1835096 5.9 6.577359
2169 723 4 0.4238 58.8164904 5.9 6.577359
2170 724 3 -0.8476 60.9 5.9 6.0
2171 724 4 0.4238 60.0835096 5.9 6.577359
2172 724 4 0.4238 61.7164904 5.9 6.577359
2173 725 3 -0.8476 63.8 5.9 6.0
2174 725 4 0.4238 62.9835096 5.9 6.577359
2175 725 4 0.4238 64.6164904 5.9 6.577359
2176 726 3 -0.8476 66.7 5.9 6.0
2177 726 4 0.4238 65.8835096 5.9 6.577359
2178 726 4 0.4238 67.5164904 5.9 6.577359
2179 727 3 -0.8476 69.6 5.9 6.0
2180 727 4 0.4238 68.7835096 5.9 6.577359
2181 727 4 0.4238 70.4164904 5.9 6.577359
2182 728 3 -0.8476 72.5 5.9 6.0
2183 728 4 0.4238 71.6835096 5.9 6.577359
2184 728 4 0.4238 73.3164904 5.9 6.577359
2185 729 3 -0.8476 0.0 8.8 6.0
2186 729 4 0.4238 -0.8164904 8.8 6.577359
2187 729 4 0.4238 0.8164904 8.8 6.577359
2188 730 3 -0.8476 2.9 8.8 6.0
2189 730 4 0.4238 2.0835096 8.8 6.577359
2190 730 4 0.4238 3.7164904 8.8 6.577359
2191 731 3 -0.8476 5.8 8.8 6.0
2192 731 4 0.4238 4.9835096 8.8 6.577359
2193 731 4 0.4238 6.6164904 8.8 6.577359
2194 732 3 -0.8476 8.7 8.8 6.0
2195 732 4 0.4238 7.8835096 8.8 6.577359
2196 732 4 0.4238 9.5164904 8.8 6.577359
2197 733 3 -0.8476 11.6 8.8 6.0
2198 733 4 0.4238 10.7835096 8.8 6.577359
2199 733 4 0.4238 12.4164904 8.8 6.577359
2200 734 3 -0.8476 14.5 8.8 6.0
2201 734 4 0.4238 13.6835096 8.8 6.577359
2202 734 4 0.4238 15.3164904 8.8 6.577359
2203 735 3 -0.8476 17.4 8.8 6.0
2204 735 4 0.4238 16.5835096 8.8 6.577359
2205 735 4 0.4238 18.2164904 8.8 6.577359
2206 736 3 -0.8476 20.3 8.8 6.0
2207 736 4 0.4238 19.4835096 8.8 6.577359
2208 736 4 0.4238 21.1164904 8.8 6.577359
2209 737 3 -0.8476 23.2 8.8 6.0
2210 737 4 0.4238 22.3835096 8.8 6.577359
2211 737 4 0.4238 24.0164904 8.8 6.577359
2212 738 3 -0.8476 26.1 8.8 6.0
2213 738 4 0.4238 25.2835096 8.8 6.577359
2214 738 4 0.4238 26.9164904 8.8 6.577359
2215 739 3 -0.8476 29.0 8.8 6.0
2216 739 4 0.4238 28.1835096 8.8 6.577359
2217 739 4 0.4238 29.8164904 8.8 6.577359
2218 740 3 -0.8476 31.9 8.8 6.0
2219 740 4 0.4238 31.0835096 8.8 6.577359
2220 740 4 0.4238 32.7164904 8.8 6.577359
2221 741 3 -0.8476 34.8 8.8 6.0
2222 741 4 0.4238 33.9835096 8.8 6.577359
2223 741 4 0.4238 35.6164904 8.8 6.577359
2224 742 3 -0.8476 37.7 8.8 6.0
2225 742 4 0.4238 36.8835096 8.8 6.577359
2226 742 4 0.4238 38.5164904 8.8 6.577359
2227 743 3 -0.8476 40.6 8.8 6.0
2228 743 4 0.4238 39.7835096 8.8 6.577359
2229 743 4 0.4238 41.4164904 8.8 6.577359
2230 744 3 -0.8476 43.5 8.8 6.0
2231 744 4 0.4238 42.6835096 8.8 6.577359
2232 744 4 0.4238 44.3164904 8.8 6.577359
2233 745 3 -0.8476 46.4 8.8 6.0
2234 745 4 0.4238 45.5835096 8.8 6.577359
2235 745 4 0.4238 47.2164904 8.8 6.577359
2236 746 3 -0.8476 49.3 8.8 6.0
2237 746 4 0.4238 48.4835096 8.8 6.577359
2238 746 4 0.4238 50.1164904 8.8 6.577359
2239 747 3 -0.8476 52.2 8.8 6.0
2240 747 4 0.4238 51.3835096 8.8 6.577359
2241 747 4 0.4238 53.0164904 8.8 6.577359
2242 748 3 -0.8476 55.1 8.8 6.0
2243 748 4 0.4238 54.2835096 8.8 6.577359
2244 748 4 0.4238 55.9164904 8.8 6.577359
2245 749 3 -0.8476 58.0 8.8 6.0
2246 749 4 0.4238 57.1835096 8.8 6.577359
2247 749 4 0.4238 58.8164904 8.8 6.577359
2248 750 3 -0.8476 60.9 8.8 6.0
2249 750 4 0.4238 60.0835096 8.8 6.577359
2250 750 4 0.4238 61.7164904 8.8 6.577359
2251 751 3 -0.8476 63.8 8.8 6.0
2252 751 4 0.4238 62.9835096 8.8 6.577359
2253 751 4 0.4238 64.6164904 8.8 6.577359
2254 752 3 -0.8476 66.7 8.8 6.0
2255 752 4 0.4238 65.8835096 8.8 6.577359
2256 752 4 0.4238 67.5164904 8.8 6.577359
2257 753 3 -0.8476 69.6 8.8 6.0
2258 753 4 0.4238 68.7835096 8.8 6.577359
2259 753 4 0.4238 70.4164904 8.8 6.577359
2260 754 3 -0.8476 72.5 8.8 6.0
2261 754 4 0.4238 71.6835096 8.8 6.577359
2262 754 4 0.4238 73.3164904 8.8 6.577359
2263 755 3 -0.8476 0.0 11.7 6.0
2264 755 4 0.4238 -0.8164904 11.7 6.577359
2265 755 4 0.4238 0.8164904 11.7 6.577359
2266 756 3 -0.8476 2.9 11.7 6.0
2267 756 4 0.4238 2.0835096 11.7 6.577359
2268 756 4 0.4238 3.7164904 11.7 6.577359
2269 757 3 -0.8476 5.8 11.7 6.0
2270 757 4 0.4238 4.9835096 11.7 6.577359
2271 757 4 0.4238 6.6164904 11.7 6.577359
2272 758 3 -0.8476 8.7 11.7 6.0
2273 758 4 0.4238 7.8835096 11.7 6.577359
2274 758 4 0.4238 9.5164904 11.7 6.577359
2275 759 3 -0.8476 11.6 11.7 6.0
2276 759 4 0.4238 10.7835096 11.7 6.577359
2277 759 4 0.4238 12.4164904 11.7 6.577359
2278 760 3 -0.8476 14.5 11.7 6.0
2279 760 4 0.4238 13.6835096 11.7 6.577359
2280 760 4 0.4238 15.3164904 11.7 6.577359
2281 761 3 -0.8476 17.4 11.7 6.0
2282 761 4 0.4238 16.5835096 11.7 6.577359
2283 761 4 0.4238 18.2164904 11.7 6.577359
2284 762 3 -0.8476 20.3 11.7 6.0
2285 762 4 0.4238 19.4835096 11.7 6.577359
2286 762 4 0.4238 21.1164904 11.7 6.577359
2287 763 3 -0.8476 23.2 11.7 6.0
2288 763 4 0.4238 22.3835096 11.7 6.577359
2289 763 4 0.4238 24.0164904 11.7 6.577359
2290 764 3 -0.8476 26.1 11.7 6.0
2291 764 4 0.4238 25.2835096 11.7 6.577359
2292 764 4 0.4238 26.9164904 11.7 6.577359
2293 765 3 -0.8476 29.0 11.7 6.0
2294 765 4 0.4238 28.1835096 11.7 6.577359
2295 765 4 0.4238 29.8164904 11.7 6.577359
2296 766 3 -0.8476 31.9 11.7 6.0
2297 766 4 0.4238 31.0835096 11.7 6.577359
2298 766 4 0.4238 32.7164904 11.7 6.577359
2299 767 3 -0.8476 34.8 11.7 6.0
2300 767 4 0.4238 33.9835096 11.7 6.577359
2301 767 4 0.4238 35.6164904 11.7 6.577359
2302 768 3 -0.8476 37.7 11.7 6.0
2303 768 4 0.4238 36.8835096 11.7 6.577359
2304 768 4 0.4238 38.5164904 11.7 6.577359
2305 769 3 -0.8476 40.6 11.7 6.0
2306 769 4 0.4238 39.7835096 11.7 6.577359
2307 769 4 0.4238 41.4164904 11.7 6.577359
2308 770 3 -0.8476 43.5 11.7 6.0
2309 770 4 0.4238 42.6835096 11.7 6.577359
2310 770 4 0.4238 44.3164904 11.7 6.577359
2311 771 3 -0.8476 46.4 11.7 6.0
2312 771 4 0.4238 45.5835096 11.7 6.577359
2313 771 4 0.4238 47.2164904 11.7 6.577359
2314 772 3 -0.8476 49.3 11.7 6.0
2315 772 4 0.4238 48.4835096 11.7 6.577359
2316 772 4 0.4238 50.1164904 11.7 6.577359
2317 773 3 -0.8476 52.2 11.7 6.0
2318 773 4 0.4238 51.3835096 11.7 6.577359
2319 773 4 0.4238 53.0164904 11.7 6.577359
2320 774 3 -0.8476 55.1 11.7 6.0
2321 774 4 0.4238 54.2835096 11.7 6.577359
2322 774 4 0.4238 55.9164904 11.7 6.577359
2323 775 3 -0.8476 58.0 11.7 6.0
2324 775 4 0.4238 57.1835096 11.7 6.577359
2325 775 4 0.4238 58.8164904 11.7 6.577359
2326 776 3 -0.8476 60.9 11.7 6.0
2327 776 4 0.4238 60.0835096 11.7 6.577359
2328 776 4 0.4238 61.7164904 11.7 6.577359
2329 777 3 -0.8476 63.8 11.7 6.0
2330 777 4 0.4238 62.9835096 11.7 6.577359
2331 777 4 0.4238 64.6164904 11.7 6.577359
2332 778 3 -0.8476 66.7 11.7 6.0
2333 778 4 0.4238 65.8835096 11.7 6.577359
2334 778 4 0.4238 67.5164904 11.7 6.577359
2335 779 3 -0.8476 69.6 11.7 6.0
2336 779 4 0.4238 68.7835096 11.7 6.577359
2337 779 4 0.4238 70.4164904 11.7 6.577359
2338 780 3 -0.8476 72.5 11.7 6.0
2339 780 4 0.4238 71.6835096 11.7 6.577359
2340 780 4 0.4238 73.3164904 11.7 6.577359
2341 781 3 -0.8476 0.0 14.6 6.0
2342 781 4 0.4238 -0.8164904 14.6 6.577359
2343 781 4 0.4238 0.8164904 14.6 6.577359
2344 782 3 -0.8476 2.9 14.6 6.0
2345 782 4 0.4238 2.0835096 14.6 6.577359
2346 782 4 0.4238 3.7164904 14.6 6.577359
2347 783 3 -0.8476 5.8 14.6 6.0
2348 783 4 0.4238 4.9835096 14.6 6.577359
2349 783 4 0.4238 6.6164904 14.6 6.577359
2350 784 3 -0.8476 8.7 14.6 6.0
2351 784 4 0.4238 7.8835096 14.6 6.577359
2352 784 4 0.4238 9.5164904 14.6 6.577359
2353 785 3 -0.8476 11.6 14.6 6.0
2354 785 4 0.4238 10.7835096 14.6 6.577359
2355 785 4 0.4238 12.4164904 14.6 6.577359
2356 786 3 -0.8476 14.5 14.6 6.0
2357 786 4 0.4238 13.6835096 14.6 6.577359
2358 786 4 0.4238 15.3164904 14.6 6.577359
2359 787 3 -0.8476 17.4 14.6 6.0
2360 787 4 0.4238 16.5835096 14.6 6.577359
2361 787 4 0.4238 18.2164904 14.6 6.577359
2362 788 3 -0.8476 20.3 14.6 6.0
2363 788 4 0.4238 19.4835096 14.6 6.577359
2364 788 4 0.4238 21.1164904 14.6 6.577359
2365 789 3 -0.8476 23.2 14.6 6.0
2366 789 4 0.4238 22.3835096 14.6 6.577359
2367 789 4 0.4238 24.0164904 14.6 6.577359
2368 790 3 -0.8476 26.1 14.6 6.0
2369 790 4 0.4238 25.2835096 14.6 6.577359
2370 790 4 0.4238 26.9164904 14.6 6.577359
2371 791 3 -0.8476 29.0 14.6 6.0
2372 791 4 0.4238 28.1835096 14.6 6.577359
2373 791 4 0.4238 29.8164904 14.6 6.577359
2374 792 3 -0.8476 31.9 14.6 6.0
2375 792 4 0.4238 31.0835096 14.6 6.577359
2376 792 4 0.4238 32.7164904 14.6 6.577359
2377 793 3 -0.8476 34.8 14.6 6.0
2378 793 4 0.4238 33.9835096 14.6 6.577359
2379 793 4 0.4238 35.6164904 14.6 6.577359
2380 794 3 -0.8476 37.7 14.6 6.0
2381 794 4 0.4238 36.8835096 14.6 6.577359
2382 794 4 0.4238 38.5164904 14.6 6.577359
2383 795 3 -0.8476 40.6 14.6 6.0
2384 795 4 0.4238 39.7835096 14.6 6.577359
2385 795 4 0.4238 41.4164904 14.6 6.577359
2386 796 3 -0.8476 43.5 14.6 6.0
2387 796 4 0.4238 42.6835096 14.6 6.577359
2388 796 4 0.4238 44.3164904 14.6 6.577359
2389 797 3 -0.8476 46.4 14.6 6.0
2390 797 4 0.4238 45.5835096 14.6 6.577359
2391 797 4 0.4238 47.2164904 14.6 6.577359
2392 798 3 -0.8476 49.3 14.6 6.0
2393 798 4 0.4238 48.4835096 14.6 6.577359
2394 798 4 0.4238 50.1164904 14.6 6.577359
2395 799 3 -0.8476 52.2 14.6 6.0
2396 799 4 0.4238 51.3835096 14.6 6.577359
2397 799 4 0.4238 53.0164904 14.6 6.577359
2398 800 3 -0.8476 55.1 14.6 6.0
2399 800 4 0.4238 54.2835096 14.6 6.577359
2400 800 4 0.4238 55.9164904 14.6 6.577359
2401 801 3 -0.8476 58.0 14.6 6.0
2402 801 4 0.4238 57.1835096 14.6 6.577359
2403 801 4 0.4238 58.8164904 14.6 6.577359
2404 802 3 -0.8476 60.9 14.6 6.0
2405 802 4 0.4238 60.0835096 14.6 6.577359
2406 802 4 0.4238 61.7164904 14.6 6.577359
2407 803 3 -0.8476 63.8 14.6 6.0
2408 803 4 0.4238 62.9835096 14.6 6.577359
2409 803 4 0.4238 64.6164904 14.6 6.577359
2410 804 3 -0.8476 66.7 14.6 6.0
2411 804 4 0.4238 65.8835096 14.6 6.577359
2412 804 4 0.4238 67.5164904 14.6 6.577359
2413 805 3 -0.8476 69.6 14.6 6.0
2414 805 4 0.4238 68.7835096 14.6 6.577359
2415 805 4 0.4238 70.4164904 14.6 6.577359
2416 806 3 -0.8476 72.5 14.6 6.0
2417 806 4 0.4238 71.6835096 14.6 6.577359
2418 806 4 0.4238 73.3164904 14.6 6.577359
2419 807 3 -0.8476 0.0 17.5 6.0
2420 807 4 0.4238 -0.8164904 17.5 6.577359
2421 807 4 0.4238 0.8164904 17.5 6.577359
2422 808 3 -0.8476 2.9 17.5 6.0
2423 808 4 0.4238 2.0835096 17.5 6.577359
2424 808 4 0.4238 3.7164904 17.5 6.577359
2425 809 3 -0.8476 5.8 17.5 6.0
2426 809 4 0.4238 4.9835096 17.5 6.577359
2427 809 4 0.4238 6.6164904 17.5 6.577359
2428 810 3 -0.8476 8.7 17.5 6.0
2429 810 4 0.4238 7.8835096 17.5 6.577359
2430 810 4 0.4238 9.5164904 17.5 6.577359
2431 811 3 -0.8476 11.6 17.5 6.0
2432 811 4 0.4238 10.7835096 17.5 6.577359
2433 811 4 0.4238 12.4164904 17.5 6.577359
2434 812 3 -0.8476 14.5 17.5 6.0
2435 812 4 0.4238 13.6835096 17.5 6.577359
2436 812 4 0.4238 15.3164904 17.5 6.577359
2437 813 3 -0.8476 17.4 17.5 6.0
2438 813 4 0.4238 16.5835096 17.5 6.577359
2439 813 4 0.4238 18.2164904 17.5 6.577359
2440 814 3 -0.8476 20.3 17.5 6.0
2441 814 4 0.4238 19.4835096 17.5 6.577359
2442 814 4 0.4238 21.1164904 17.5 6.577359
2443 815 3 -0.8476 23.2 17.5 6.0
2444 815 4 0.4238 22.3835096 17.5 6.577359
2445 815 4 0.4238 24.0164904 17.5 6.577359
2446 816 3 -0.8476 26.1 17.5 6.0
2447 816 4 0.4238 25.2835096 17.5 6.577359
2448 816 4 0.4238 26.9164904 17.5 6.577359
2449 817 3 -0.8476 29.0 17.5 6.0
2450 817 4 0.4238 28.1835096 17.5 6.577359
2451 817 4 0.4238 29.8164904 17.5 6.577359
2452 818 3 -0.8476 31.9 17.5 6.0
2453 818 4 0.4238 31.0835096 17.5 6.577359
2454 818 4 0.4238 32.7164904 17.5 6.577359
2455 819 3 -0.8476 34.8 17.5 6.0
2456 819 4 0.4238 33.9835096 17.5 6.577359
2457 819 4 0.4238 35.6164904 17.5 6.577359
2458 820 3 -0.8476 37.7 17.5 6.0
2459 820 4 0.4238 36.8835096 17.5 6.577359
2460 820 4 0.4238 38.5164904 17.5 6.577359
2461 821 3 -0.8476 40.6 17.5 6.0
2462 821 4 0.4238 39.7835096 17.5 6.577359
2463 821 4 0.4238 41.4164904 17.5 6.577359
2464 822 3 -0.8476 43.5 17.5 6.0
2465 822 4 0.4238 42.6835096 17.5 6.577359
2466 822 4 0.4238 44.3164904 17.5 6.577359
2467 823 3 -0.8476 46.4 17.5 6.0
2468 823 4 0.4238 45.5835096 17.5 6.577359
2469 823 4 0.4238 47.2164904 17.5 6.577359
2470 824 3 -0.8476 49.3 17.5 6.0
2471 824 4 0.4238 48.4835096 17.5 6.577359
2472 824 4 0.4238 50.1164904 17.5 6.577359
2473 825 3 -0.8476 52.2 17.5 6.0
2474 825 4 0.4238 51.3835096 17.5 6.577359
2475 825 4 0.4238 53.0164904 17.5 6.577359
2476 826 3 -0.8476 55.1 17.5 6.0
2477 826 4 0.4238 54.2835096 17.5 6.577359
2478 826 4 0.4238 55.9164904 17.5 6.577359
2479 827 3 -0.8476 58.0 17.5 6.0
2480 827 4 0.4238 57.1835096 17.5 6.577359
2481 827 4 0.4238 58.8164904 17.5 6.577359
2482 828 3 -0.8476 60.9 17.5 6.0
2483 828 4 0.4238 60.0835096 17.5 6.577359
2484 828 4 0.4238 61.7164904 17.5 6.577359
2485 829 3 -0.8476 63.8 17.5 6.0
2486 829 4 0.4238 62.9835096 17.5 6.577359
2487 829 4 0.4238 64.6164904 17.5 6.577359
2488 830 3 -0.8476 66.7 17.5 6.0
2489 830 4 0.4238 65.8835096 17.5 6.577359
2490 830 4 0.4238 67.5164904 17.5 6.577359
2491 831 3 -0.8476 69.6 17.5 6.0
2492 831 4 0.4238 68.7835096 17.5 6.577359
2493 831 4 0.4238 70.4164904 17.5 6.577359
2494 832 3 -0.8476 72.5 17.5 6.0
2495 832 4 0.4238 71.6835096 17.5 6.577359
2496 832 4 0.4238 73.3164904 17.5 6.577359
2497 833 3 -0.8476 0.0 20.4 6.0
2498 833 4 0.4238 -0.8164904 20.4 6.577359
2499 833 4 0.4238 0.8164904 20.4 6.577359
2500 834 3 -0.8476 2.9 20.4 6.0
2501 834 4 0.4238 2.0835096 20.4 6.577359
2502 834 4 0.4238 3.7164904 20.4 6.577359
2503 835 3 -0.8476 5.8 20.4 6.0
2504 835 4 0.4238 4.9835096 20.4 6.577359
2505 835 4 0.4238 6.6164904 20.4 6.577359
2506 836 3 -0.8476 8.7 20.4 6.0
2507 836 4 0.4238 7.8835096 20.4 6.577359
2508 836 4 0.4238 9.5164904 20.4 6.577359
2509 837 3 -0.8476 11.6 20.4 6.0
2510 837 4 0.4238 10.7835096 20.4 6.577359
2511 837 4 0.4238 12.4164904 20.4 6.577359
2512 838 3 -0.8476 14.5 20.4 6.0
2513 838 4 0.4238 13.6835096 20.4 6.577359
2514 838 4 0.4238 15.3164904 20.4 6.577359
2515 839 3 -0.8476 17.4 20.4 6.0
2516 839 4 0.4238 16.5835096 20.4 6.577359
2517 839 4 0.4238 18.2164904 20.4 6.577359
2518 840 3 -0.8476 20.3 20.4 6.0
2519 840 4 0.4238 19.4835096 20.4 6.577359
2520 840 4 0.4238 21.1164904 20.4 6.577359
2521 841 3 -0.8476 23.2 20.4 6.0
2522 841 4 0.4238 22.3835096 20.4 6.577359
2523 841 4 0.4238 24.0164904 20.4 6.577359
2524 842 3 -0.8476 26.1 20.4 6.0
2525 842 4 0.4238 25.2835096 20.4 6.577359
2526 842 4 0.4238 26.9164904 20.4 6.577359
2527 843 3 -0.8476 29.0 20.4 6.0
2528 843 4 0.4238 28.1835096 20.4 6.577359
2529 843 4 0.4238 29.8164904 20.4 6.577359
2530 844 3 -0.8476 31.9 20.4 6.0
2531 844 4 0.4238 31.0835096 20.4 6.577359
2532 844 4 0.4238 32.7164904 20.4 6.577359
2533 845 3 -0.8476 34.8 20.4 6.0
2534 845 4 0.4238 33.9835096 20.4 6.577359
2535 845 4 0.4238 35.6164904 20.4 6.577359
2536 846 3 -0.8476 37.7 20.4 6.0
2537 846 4 0.4238 36.8835096 20.4 6.577359
2538 846 4 0.4238 38.5164904 20.4 6.577359
2539 847 3 -0.8476 40.6 20.4 6.0
2540 847 4 0.4238 39.7835096 20.4 6.577359
2541 847 4 0.4238 41.4164904 20.4 6.577359
2542 848 3 -0.8476 43.5 20.4 6.0
2543 848 4 0.4238 42.6835096 20.4 6.577359
2544 848 4 0.4238 44.3164904 20.4 6.577359
2545 849 3 -0.8476 46.4 20.4 6.0
2546 849 4 0.4238 45.5835096 20.4 6.577359
2547 849 4 0.4238 47.2164904 20.4 6.577359
2548 850 3 -0.8476 49.3 20.4 6.0
2549 850 4 0.4238 48.4835096 20.4 6.577359
2550 850 4 0.4238 50.1164904 20.4 6.577359
2551 851 3 -0.8476 52.2 20.4 6.0
2552 851 4 0.4238 51.3835096 20.4 6.577359
2553 851 4 0.4238 53.0164904 20.4 6.577359
2554 852 3 -0.8476 55.1 20.4 6.0
2555 852 4 0.4238 54.2835096 20.4 6.577359
2556 852 4 0.4238 55.9164904 20.4 6.577359
2557 853 3 -0.8476 58.0 20.4 6.0
2558 853 4 0.4238 57.1835096 20.4 6.577359
2559 853 4 0.4238 58.8164904 20.4 6.577359
2560 854 3 -0.8476 60.9 20.4 6.0
2561 854 4 0.4238 60.0835096 20.4 6.577359
2562 854 4 0.4238 61.7164904 20.4 6.577359
2563 855 3 -0.8476 63.8 20.4 6.0
2564 855 4 0.4238 62.9835096 20.4 6.577359
2565 855 4 0.4238 64.6164904 20.4 6.577359
2566 856 3 -0.8476 66.7 20.4 6.0
2567 856 4 0.4238 65.8835096 20.4 6.577359
2568 856 4 0.4238 67.5164904 20.4 6.577359
2569 857 3 -0.8476 69.6 20.4 6.0
2570 857 4 0.4238 68.7835096 20.4 6.577359
2571 857 4 0.4238 70.4164904 20.4 6.577359
2572 858 3 -0.8476 72.5 20.4 6.0
2573 858 4 0.4238 71.6835096 20.4 6.577359
2574 858 4 0.4238 73.3164904 20.4 6.577359
2575 859 3 -0.8476 0.0 23.3 6.0
2576 859 4 0.4238 -0.8164904 23.3 6.577359
2577 859 4 0.4238 0.8164904 23.3 6.577359
2578 860 3 -0.8476 2.9 23.3 6.0
2579 860 4 0.4238 2.0835096 23.3 6.577359
2580 860 4 0.4238 3.7164904 23.3 6.577359
2581 861 3 -0.8476 5.8 23.3 6.0
2582 861 4 0.4238 4.9835096 23.3 6.577359
2583 861 4 0.4238 6.6164904 23.3 6.577359
2584 862 3 -0.8476 8.7 23.3 6.0
2585 862 4 0.4238 7.8835096 23.3 6.577359
2586 862 4 0.4238 9.5164904 23.3 6.577359
2587 863 3 -0.8476 11.6 23.3 6.0
2588 863 4 0.4238 10.7835096 23.3 6.577359
2589 863 4 0.4238 12.4164904 23.3 6.577359
2590 864 3 -0.8476 14.5 23.3 6.0
2591 864 4 0.4238 13.6835096 23.3 6.577359
2592 864 4 0.4238 15.3164904 23.3 6.577359
2593 865 3 -0.8476 17.4 23.3 6.0
2594 865 4 0.4238 16.5835096 23.3 6.577359
2595 865 4 0.4238 18.2164904 23.3 6.577359
2596 866 3 -0.8476 20.3 23.3 6.0
2597 866 4 0.4238 19.4835096 23.3 6.577359
2598 866 4 0.4238 21.1164904 23.3 6.577359
2599 867 3 -0.8476 23.2 23.3 6.0
2600 867 4 0.4238 22.3835096 23.3 6.577359
2601 867 4 0.4238 24.0164904 23.3 6.577359
2602 868 3 -0.8476 26.1 23.3 6.0
2603 868 4 0.4238 25.2835096 23.3 6.577359
2604 868 4 0.4238 26.9164904 23.3 6.577359
2605 869 3 -0.8476 29.0 23.3 6.0
2606 869 4 0.4238 28.1835096 23.3 6.577359
2607 869 4 0.4238 29.8164904 23.3 6.577359
2608 870 3 -0.8476 31.9 23.3 6.0
2609 870 4 0.4238 31.0835096 23.3 6.577359
2610 870 4 0.4238 32.7164904 23.3 6.577359
2611 871 3 -0.8476 34.8 23.3 6.0
2612 871 4 0.4238 33.9835096 23.3 6.577359
2613 871 4 0.4238 35.6164904 23.3 6.577359
2614 872 3 -0.8476 37.7 23.3 6.0
2615 872 4 0.4238 36.8835096 23.3 6.577359
2616 872 4 0.4238 38.5164904 23.3 6.577359
2617 873 3 -0.8476 40.6 23.3 6.0
2618 873 4 0.4238 39.7835096 23.3 6.577359
2619 873 4 0.4238 41.4164904 23.3 6.577359
2620 874 3 -0.8476 43.5 23.3 6.0
2621 874 4 0.4238 42.6835096 23.3 6.577359
2622 874 4 0.4238 44.3164904 23.3 6.577359
2623 875 3 -0.8476 46.4 23.3 6.0
2624 875 4 0.4238 45.5835096 23.3 6.577359
2625 875 4 0.4238 47.2164904 23.3 6.577359
2626 876 3 -0.8476 49.3 23.3 6.0
2627 876 4 0.4238 48.4835096 23.3 6.577359
2628 876 4 0.4238 50.1164904 23.3 6.577359
2629 877 3 -0.8476 52.2 23.3 6.0
2630 877 4 0.4238 51.3835096 23.3 6.577359
2631 877 4 0.4238 53.0164904 23.3 6.577359
2632 878 3 -0.8476 55.1 23.3 6.0
2633 878 4 0.4238 54.2835096 23.3 6.577359
2634 878 4 0.4238 55.9164904 23.3 6.577359
2635 879 3 -0.8476 58.0 23.3 6.0
2636 879 4 0.4238 57.1835096 23.3 6.577359
2637 879 4 0.4238 58.8164904 23.3 6.577359
2638 880 3 -0.8476 60.9 23.3 6.0
2639 880 4 0.4238 60.0835096 23.3 6.577359
2640 880 4 0.4238 61.7164904 23.3 6.577359
2641 881 3 -0.8476 63.8 23.3 6.0
2642 881 4 0.4238 62.9835096 23.3 6.577359
2643 881 4 0.4238 64.6164904 23.3 6.577359
2644 882 3 -0.8476 66.7 23.3 6.0
2645 882 4 0.4238 65.8835096 23.3 6.577359
2646 882 4 0.4238 67.5164904 23.3 6.577359
2647 883 3 -0.8476 69.6 23.3 6.0
2648 883 4 0.4238 68.7835096 23.3 6.577359
2649 883 4 0.4238 70.4164904 23.3 6.577359
2650 884 3 -0.8476 72.5 23.3 6.0
2651 884 4 0.4238 71.6835096 23.3 6.577359
2652 884 4 0.4238 73.3164904 23.3 6.577359
2653 885 3 -0.8476 0.0 26.2 6.0
2654 885 4 0.4238 -0.8164904 26.2 6.577359
2655 885 4 0.4238 0.8164904 26.2 6.577359
2656 886 3 -0.8476 2.9 26.2 6.0
2657 886 4 0.4238 2.0835096 26.2 6.577359
2658 886 4 0.4238 3.7164904 26.2 6.577359
2659 887 3 -0.8476 5.8 26.2 6.0
2660 887 4 0.4238 4.9835096 26.2 6.577359
2661 887 4 0.4238 6.6164904 26.2 6.577359
2662 888 3 -0.8476 8.7 26.2 6.0
2663 888 4 0.4238 7.8835096 26.2 6.577359
2664 888 4 0.4238 9.5164904 26.2 6.577359
2665 889 3 -0.8476 11.6 26.2 6.0
2666 889 4 0.4238 10.7835096 26.2 6.577359
2667 889 4 0.4238 12.4164904 26.2 6.577359
2668 890 3 -0.8476 14.5 26.2 6.0
2669 890 4 0.4238 13.6835096 26.2 6.577359
2670 890 4 0.4238 15.3164904 26.2 6.577359
2671 891 3 -0.8476 17.4 26.2 6.0
2672 891 4 0.4238 16.5835096 26.2 6.577359
2673 891 4 0.4238 18.2164904 26.2 6.577359
2674 892 3 -0.8476 20.3 26.2 6.0
2675 892 4 0.4238 19.4835096 26.2 6.577359
2676 892 4 0.4238 21.1164904 26.2 6.577359
2677 893 3 -0.8476 23.2 26.2 6.0
2678 893 4 0.4238 22.3835096 26.2 6.577359
2679 893 4 0.4238 24.0164904 26.2 6.577359
2680 894 3 -0.8476 26.1 26.2 6.0
2681 894 4 0.4238 25.2835096 26.2 6.577359
2682 894 4 0.4238 26.9164904 26.2 6.577359
2683 895 3 -0.8476 29.0 26.2 6.0
2684 895 4 0.4238 28.1835096 26.2 6.577359
2685 895 4 0.4238 29.8164904 26.2 6.577359
2686 896 3 -0.8476 31.9 26.2 6.0
2687 896 4 0.4238 31.0835096 26.2 6.577359
2688 896 4 0.4238 32.7164904 26.2 6.577359
2689 897 3 -0.8476 34.8 26.2 6.0
2690 897 4 0.4238 33.9835096 26.2 6.577359
2691 897 4 0.4238 35.6164904 26.2 6.577359
2692 898 3 -0.8476 37.7 26.2 6.0
2693 898 4 0.4238 36.8835096 26.2 6.577359
2694 898 4 0.4238 38.5164904 26.2 6.577359
2695 899 3 -0.8476 40.6 26.2 6.0
2696 899 4 0.4238 39.7835096 26.2 6.577359
2697 899 4 0.4238 41.4164904 26.2 6.577359
2698 900 3 -0.8476 43.5 26.2 6.0
2699 900 4 0.4238 42.6835096 26.2 6.577359
2700 900 4 0.4238 44.3164904 26.2 6.577359
2701 901 3 -0.8476 46.4 26.2 6.0
2702 901 4 0.4238 45.5835096 26.2 6.577359
2703 901 4 0.4238 47.2164904 26.2 6.577359
2704 902 3 -0.8476 49.3 26.2 6.0
2705 902 4 0.4238 48.4835096 26.2 6.577359
2706 902 4 0.4238 50.1164904 26.2 6.577359
2707 903 3 -0.8476 52.2 26.2 6.0
2708 903 4 0.4238 51.3835096 26.2 6.577359
2709 903 4 0.4238 53.0164904 26.2 6.577359
2710 904 3 -0.8476 55.1 26.2 6.0
2711 904 4 0.4238 54.2835096 26.2 6.577359
2712 904 4 0.4238 55.9164904 26.2 6.577359
2713 905 3 -0.8476 58.0 26.2 6.0
2714 905 4 0.4238 57.1835096 26.2 6.577359
2715 905 4 0.4238 58.8164904 26.2 6.577359
2716 906 3 -0.8476 60.9 26.2 6.0
2717 906 4 0.4238 60.0835096 26.2 6.577359
2718 906 4 0.4238 61.7164904 26.2 6.577359
2719 907 3 -0.8476 63.8 26.2 6.0
2720 907 4 0.4238 62.9835096 26.2 6.577359
2721 907 4 0.4238 64.6164904 26.2 6.577359
2722 908 3 -0.8476 66.7 26.2 6.0
2723 908 4 0.4238 65.8835096 26.2 6.577359
2724 908 4 0.4238 67.5164904 26.2 6.577359
2725 909 3 -0.8476 69.6 26.2 6.0
2726 909 4 0.4238 68.7835096 26.2 6.577359
2727 909 4 0.4238 70.4164904 26.2 6.577359
2728 910 3 -0.8476 72.5 26.2 6.0
2729 910 4 0.4238 71.6835096 26.2 6.577359
2730 910 4 0.4238 73.3164904 26.2 6.577359
2731 911 3 -0.8476 0.0 29.1 6.0
2732 911 4 0.4238 -0.8164904 29.1 6.577359
2733 911 4 0.4238 0.8164904 29.1 6.577359
2734 912 3 -0.8476 2.9 29.1 6.0
2735 912 4 0.4238 2.0835096 29.1 6.577359
2736 912 4 0.4238 3.7164904 29.1 6.577359
2737 913 3 -0.8476 5.8 29.1 6.0
2738 913 4 0.4238 4.9835096 29.1 6.577359
2739 913 4 0.4238 6.6164904 29.1 6.577359
2740 914 3 -0.8476 8.7 29.1 6.0
2741 914 4 0.4238 7.8835096 29.1 6.577359
2742 914 4 0.4238 9.5164904 29.1 6.577359
2743 915 3 -0.8476 11.6 29.1 6.0
2744 915 4 0.4238 10.7835096 29.1 6.577359
2745 915 4 0.4238 12.4164904 29.1 6.577359
2746 916 3 -0.8476 14.5 29.1 6.0
2747 916 4 0.4238 13.6835096 29.1 6.577359
2748 916 4 0.4238 15.3164904 29.1 6.577359
2749 917 3 -0.8476 17.4 29.1 6.0
2750 917 4 0.4238 16.5835096 29.1 6.577359
2751 917 4 0.4238 18.2164904 29.1 6.577359
2752 918 3 -0.8476 20.3 29.1 6.0
2753 918 4 0.4238 19.4835096 29.1 6.577359
2754 918 4 0.4238 21.1164904 29.1 6.577359
2755 919 3 -0.8476 23.2 29.1 6.0
2756 919 4 0.4238 22.3835096 29.1 6.577359
2757 919 4 0.4238 24.0164904 29.1 6.577359
2758 920 3 -0.8476 26.1 29.1 6.0
2759 920 4 0.4238 25.2835096 29.1 6.577359
2760 920 4 0.4238 26.9164904 29.1 6.577359
2761 921 3 -0.8476 29.0 29.1 6.0
2762 921 4 0.4238 28.1835096 29.1 6.577359
2763 921 4 0.4238 29.8164904 29.1 6.577359
2764 922 3 -0.8476 31.9 29.1 6.0
2765 922 4 0.4238 31.0835096 29.1 6.577359
2766 922 4 0.4238 32.7164904 29.1 6.577359
2767 923 3 -0.8476 34.8 29.1 6.0
2768 923 4 0.4238 33.9835096 29.1 6.577359
2769 923 4 0.4238 35.6164904 29.1 6.577359
2770 924 3 -0.8476 37.7 29.1 6.0
2771 924 4 0.4238 36.8835096 29.1 6.577359
2772 924 4 0.4238 38.5164904 29.1 6.577359
2773 925 3 -0.8476 40.6 29.1 6.0
2774 925 4 0.4238 39.7835096 29.1 6.577359
2775 925 4 0.4238 41.4164904 29.1 6.577359
2776 926 3 -0.8476 43.5 29.1 6.0
2777 926 4 0.4238 42.6835096 29.1 6.577359
2778 926 4 0.4238 44.3164904 29.1 6.577359
2779 927 3 -0.8476 46.4 29.1 6.0
2780 927 4 0.4238 45.5835096 29.1 6.577359
2781 927 4 0.4238 47.2164904 29.1 6.577359
2782 928 3 -0.8476 49.3 29.1 6.0
2783 928 4 0.4238 48.4835096 29.1 6.577359
2784 928 4 0.4238 50.1164904 29.1 6.577359
2785 929 3 -0.8476 52.2 29.1 6.0
2786 929 4 0.4238 51.3835096 29.1 6.577359
2787 929 4 0.4238 53.0164904 29.1 6.577359
2788 930 3 -0.8476 55.1 29.1 6.0
2789 930 4 0.4238 54.2835096 29.1 6.577359
2790 930 4 0.4238 55.9164904 29.1 6.577359
2791 931 3 -0.8476 58.0 29.1 6.0
2792 931 4 0.4238 57.1835096 29.1 6.577359
2793 931 4 0.4238 58.8164904 29.1 6.577359
2794 932 3 -0.8476 60.9 29.1 6.0
2795 932 4 0.4238 60.0835096 29.1 6.577359
2796 932 4 0.4238 61.7164904 29.1 6.577359
2797 933 3 -0.8476 63.8 29.1 6.0
2798 933 4 0.4238 62.9835096 29.1 6.577359
2799 933 4 0.4238 64.6164904 29.1 6.577359
2800 934 3 -0.8476 66.7 29.1 6.0
2801 934 4 0.4238 65.8835096 29.1 6.577359
2802 934 4 0.4238 67.5164904 29.1 6.577359
2803 935 3 -0.8476 69.6 29.1 6.0
2804 935 4 0.4238 68.7835096 29.1 6.577359
2805 935 4 0.4238 70.4164904 29.1 6.577359
2806 936 3 -0.8476 72.5 29.1 6.0
2807 936 4 0.4238 71.6835096 29.1 6.577359
2808 936 4 0.4238 73.3164904 29.1 6.577359
2809 937 3 -0.8476 0.0 32.0 6.0
2810 937 4 0.4238 -0.8164904 32.0 6.577359
2811 937 4 0.4238 0.8164904 32.0 6.577359
2812 938 3 -0.8476 2.9 32.0 6.0
2813 938 4 0.4238 2.0835096 32.0 6.577359
2814 938 4 0.4238 3.7164904 32.0 6.577359
2815 939 3 -0.8476 5.8 32.0 6.0
2816 939 4 0.4238 4.9835096 32.0 6.577359
2817 939 4 0.4238 6.6164904 32.0 6.577359
2818 940 3 -0.8476 8.7 32.0 6.0
2819 940 4 0.4238 7.8835096 32.0 6.577359
2820 940 4 0.4238 9.5164904 32.0 6.577359
2821 941 3 -0.8476 11.6 32.0 6.0
2822 941 4 0.4238 10.7835096 32.0 6.577359
2823 941 4 0.4238 12.4164904 32.0 6.577359
2824 942 3 -0.8476 14.5 32.0 6.0
2825 942 4 0.4238 13.6835096 32.0 6.577359
2826 942 4 0.4238 15.3164904 32.0 6.577359
2827 943 3 -0.8476 17.4 32.0 6.0
2828 943 4 0.4238 16.5835096 32.0 6.577359
2829 943 4 0.4238 18.2164904 32.0 6.577359
2830 944 3 -0.8476 20.3 32.0 6.0
2831 944 4 0.4238 19.4835096 32.0 6.577359
2832 944 4 0.4238 21.1164904 32.0 6.577359
2833 945 3 -0.8476 23.2 32.0 6.0
2834 945 4 0.4238 22.3835096 32.0 6.577359
2835 945 4 0.4238 24.0164904 32.0 6.577359
2836 946 3 -0.8476 26.1 32.0 6.0
2837 946 4 0.4238 25.2835096 32.0 6.577359
2838 946 4 0.4238 26.9164904 32.0 6.577359
2839 947 3 -0.8476 29.0 32.0 6.0
2840 947 4 0.4238 28.1835096 32.0 6.577359
2841 947 4 0.4238 29.8164904 32.0 6.577359
2842 948 3 -0.8476 31.9 32.0 6.0
2843 948 4 0.4238 31.0835096 32.0 6.577359
2844 948 4 0.4238 32.7164904 32.0 6.577359
2845 949 3 -0.8476 34.8 32.0 6.0
2846 949 4 0.4238 33.9835096 32.0 6.577359
2847 949 4 0.4238 35.6164904 32.0 6.577359
2848 950 3 -0.8476 37.7 32.0 6.0
2849 950 4 0.4238 36.8835096 32.0 6.577359
2850 950 4 0.4238 38.5164904 32.0 6.577359
2851 951 3 -0.8476 40.6 32.0 6.0
2852 951 4 0.4238 39.7835096 32.0 6.577359
2853 951 4 0.4238 41.4164904 32.0 6.577359
2854 952 3 -0.8476 43.5 32.0 6.0
2855 952 4 0.4238 42.6835096 32.0 6.577359
2856 952 4 0.4238 44.3164904 32.0 6.577359
2857 953 3 -0.8476 46.4 32.0 6.0
2858 953 4 0.4238 45.5835096 32.0 6.577359
2859 953 4 0.4238 47.2164904 32.0 6.577359
2860 954 3 -0.8476 49.3 32.0 6.0
2861 954 4 0.4238 48.4835096 32.0 6.577359
2862 954 4 0.4238 50.1164904 32.0 6.577359
2863 955 3 -0.8476 52.2 32.0 6.0
2864 955 4 0.4238 51.3835096 32.0 6.577359
2865 955 4 0.4238 53.0164904 32.0 6.577359
2866 956 3 -0.8476 55.1 32.0 6.0
2867 956 4 0.4238 54.2835096 32.0 6.577359
2868 956 4 0.4238 55.9164904 32.0 6.577359
2869 957 3 -0.8476 58.0 32.0 6.0
2870 957 4 0.4238 57.1835096 32.0 6.577359
2871 957 4 0.4238 58.8164904 32.0 6.577359
2872 958 3 -0.8476 60.9 32.0 6.0
2873 958 4 0.4238 60.0835096 32.0 6.577359
2874 958 4 0.4238 61.7164904 32.0 6.577359
2875 959 3 -0.8476 63.8 32.0 6.0
2876 959 4 0.4238 62.9835096 32.0 6.577359
2877 959 4 0.4238 64.6164904 32.0 6.577359
2878 960 3 -0.8476 66.7 32.0 6.0
2879 960 4 0.4238 65.8835096 32.0 6.577359
2880 960 4 0.4238 67.5164904 32.0 6.577359
2881 961 3 -0.8476 69.6 32.0 6.0
2882 961 4 0.4238 68.7835096 32.0 6.577359
2883 961 4 0.4238 70.4164904 32.0 6.577359
2884 962 3 -0.8476 72.5 32.0 6.0
2885 962 4 0.4238 71.6835096 32.0 6.577359
2886 962 4 0.4238 73.3164904 32.0 6.577359
2887 963 3 -0.8476 0.0 34.9 6.0
2888 963 4 0.4238 -0.8164904 34.9 6.577359
2889 963 4 0.4238 0.8164904 34.9 6.577359
2890 964 3 -0.8476 2.9 34.9 6.0
2891 964 4 0.4238 2.0835096 34.9 6.577359
2892 964 4 0.4238 3.7164904 34.9 6.577359
2893 965 3 -0.8476 5.8 34.9 6.0
2894 965 4 0.4238 4.9835096 34.9 6.577359
2895 965 4 0.4238 6.6164904 34.9 6.577359
2896 966 3 -0.8476 8.7 34.9 6.0
2897 966 4 0.4238 7.8835096 34.9 6.577359
2898 966 4 0.4238 9.5164904 34.9 6.577359
2899 967 3 -0.8476 11.6 34.9 6.0
2900 967 4 0.4238 10.7835096 34.9 6.577359
2901 967 4 0.4238 12.4164904 34.9 6.577359
2902 968 3 -0.8476 14.5 34.9 6.0
2903 968 4 0.4238 13.6835096 34.9 6.577359
2904 968 4 0.4238 15.3164904 34.9 6.577359
2905 969 3 -0.8476 17.4 34.9 6.0
2906 969 4 0.4238 16.5835096 34.9 6.577359
2907 969 4 0.4238 18.2164904 34.9 6.577359
2908 970 3 -0.8476 20.3 34.9 6.0
2909 970 4 0.4238 19.4835096 34.9 6.577359
2910 970 4 0.4238 21.1164904 34.9 6.577359
2911 971 3 -0.8476 23.2 34.9 6.0
2912 971 4 0.4238 22.3835096 34.9 6.577359
2913 971 4 0.4238 24.0164904 34.9 6.577359
2914 972 3 -0.8476 26.1 34.9 6.0
2915 972 4 0.4238 25.2835096 34.9 6.577359
2916 972 4 0.4238 26.9164904 34.9 6.577359
2917 973 3 -0.8476 29.0 34.9 6.0
2918 973 4 0.4238 28.1835096 34.9 6.577359
2919 973 4 0.4238 29.8164904 34.9 6.577359
2920 974 3 -0.8476 31.9 34.9 6.0
2921 974 4 0.4238 31.0835096 34.9 6.577359
2922 974 4 0.4238 32.7164904 34.9 6.577359
2923 975 3 -0.8476 34.8 34.9 6.0
2924 975 4 0.4238 33.9835096 34.9 6.577359
2925 975 4 0.4238 35.6164904 34.9 6.577359
2926 976 3 -0.8476 37.7 34.9 6.0
2927 976 4 0.4238 36.8835096 34.9 6.577359
2928 976 4 0.4238 38.5164904 34.9 6.577359
2929 977 3 -0.8476 40.6 34.9 6.0
2930 977 4 0.4238 39.7835096 34.9 6.577359
2931 977 4 0.4238 41.4164904 34.9 6.577359
2932 978 3 -0.8476 43.5 34.9 6.0
2933 978 4 0.4238 42.6835096 34.9 6.577359
2934 978 4 0.4238 44.3164904 34.9 6.577359
2935 979 3 -0.8476 46.4 34.9 6.0
2936 979 4 0.4238 45.5835096 34.9 6.577359
2937 979 4 0.4238 47.2164904 34.9 6.577359
2938 980 3 -0.8476 49.3 34.9 6.0
2939 980 4 0.4238 48.4835096 34.9 6.577359
2940 980 4 0.4238 50.1164904 34.9 6.577359
2941 981 3 -0.8476 52.2 34.9 6.0
2942 981 4 0.4238 51.3835096 34.9 6.577359
2943 981 4 0.4238 53.0164904 34.9 6.577359
2944 982 3 -0.8476 55.1 34.9 6.0
2945 982 4 0.4238 54.2835096 34.9 6.577359
2946 982 4 0.4238 55.9164904 34.9 6.577359
2947 983 3 -0.8476 58.0 34.9 6.0
2948 983 4 0.4238 57.1835096 34.9 6.577359
2949 983 4 0.4238 58.8164904 34.9 6.577359
2950 984 3 -0.8476 60.9 34.9 6.0
2951 984 4 0.4238 60.0835096 34.9 6.577359
2952 984 4 0.4238 61.7164904 34.9 6.577359
2953 985 3 -0.8476 63.8 34.9 6.0
2954 985 4 0.4238 62.9835096 34.9 6.577359
2955 985 4 0.4238 64.6164904 34.9 6.577359
2956 986 3 -0.8476 66.7 34.9 6.0
2957 986 4 0.4238 65.8835096 34.9 6.577359
2958 986 4 0.4238 67.5164904 34.9 6.577359
2959 987 3 -0.8476 69.6 34.9 6.0
2960 987 4 0.4238 68.7835096 34.9 6.577359
2961 987 4 0.4238 70.4164904 34.9 6.577359
2962 988 3 -0.8476 72.5 34.9 6.0
2963 988 4 0.4238 71.6835096 34.9 6.577359
2964 988 4 0.4238 73.3164904 34.9 6.577359
2965 989 3 -0.8476 0.0 37.8 6.0
2966 989 4 0.4238 -0.8164904 37.8 6.577359
2967 989 4 0.4238 0.8164904 37.8 6.577359
2968 990 3 -0.8476 2.9 37.8 6.0
2969 990 4 0.4238 2.0835096 37.8 6.577359
2970 990 4 0.4238 3.7164904 37.8 6.577359
2971 991 3 -0.8476 5.8 37.8 6.0
2972 991 4 0.4238 4.9835096 37.8 6.577359
2973 991 4 0.4238 6.6164904 37.8 6.577359
2974 992 3 -0.8476 8.7 37.8 6.0
2975 992 4 0.4238 7.8835096 37.8 6.577359
2976 992 4 0.4238 9.5164904 37.8 6.577359
2977 993 3 -0.8476 11.6 37.8 6.0
2978 993 4 0.4238 10.7835096 37.8 6.577359
2979 993 4 0.4238 12.4164904 37.8 6.577359
2980 994 3 -0.8476 14.5 37.8 6.0
2981 994 4 0.4238 13.6835096 37.8 6.577359
2982 994 4 0.4238 15.3164904 37.8 6.577359
2983 995 3 -0.8476 17.4 37.8 6.0
2984 995 4 0.4238 16.5835096 37.8 6.577359
2985 995 4 0.4238 18.2164904 37.8 6.577359
2986 996 3 -0.8476 20.3 37.8 6.0
2987 996 4 0.4238 19.4835096 37.8 6.577359
2988 996 4 0.4238 21.1164904 37.8 6.577359
2989 997 3 -0.8476 23.2 37.8 6.0
2990 997 4 0.4238 22.3835096 37.8 6.577359
2991 997 4 0.4238 24.0164904 37.8 6.577359
2992 998 3 -0.8476 26.1 37.8 6.0
2993 998 4 0.4238 25.2835096 37.8 6.577359
2994 998 4 0.4238 26.9164904 37.8 6.577359
2995 999 3 -0.8476 29.0 37.8 6.0
2996 999 4 0.4238 28.1835096 37.8 6.577359
2997 999 4 0.4238 29.8164904 37.8 6.577359
2998 1000 3 -0.8476 31.9 37.8 6.0
2999 1000 4 0.4238 31.0835096 37.8 6.577359
3000 1000 4 0.4238 32.7164904 37.8 6.577359
3001 1001 3 -0.8476 34.8 37.8 6.0
3002 1001 4 0.4238 33.9835096 37.8 6.577359
3003 1001 4 0.4238 35.6164904 37.8 6.577359
3004 1002 3 -0.8476 37.7 37.8 6.0
3005 1002 4 0.4238 36.8835096 37.8 6.577359
3006 1002 4 0.4238 38.5164904 37.8 6.577359
3007 1003 3 -0.8476 40.6 37.8 6.0
3008 1003 4 0.4238 39.7835096 37.8 6.577359
3009 1003 4 0.4238 41.4164904 37.8 6.577359
3010 1004 3 -0.8476 43.5 37.8 6.0
3011 1004 4 0.4238 42.6835096 37.8 6.577359
3012 1004 4 0.4238 44.3164904 37.8 6.577359
3013 1005 3 -0.8476 46.4 37.8 6.0
3014 1005 4 0.4238 45.5835096 37.8 6.577359
3015 1005 4 0.4238 47.2164904 37.8 6.577359
3016 1006 3 -0.8476 49.3 37.8 6.0
3017 1006 4 0.4238 48.4835096 37.8 6.577359
3018 1006 4 0.4238 50.1164904 37.8 6.577359
3019 1007 3 -0.8476 52.2 37.8 6.0
3020 1007 4 0.4238 51.3835096 37.8 6.577359
3021 1007 4 0.4238 53.0164904 37.8 6.577359
3022 1008 3 -0.8476 55.1 37.8 6.0
3023 1008 4 0.4238 54.2835096 37.8 6.577359
3024 1008 4 0.4238 55.9164904 37.8 6.577359
3025 1009 3 -0.8476 58.0 37.8 6.0
3026 1009 4 0.4238 57.1835096 37.8 6.577359
3027 1009 4 0.4238 58.8164904 37.8 6.577359
3028 1010 3 -0.8476 60.9 37.8 6.0
3029 1010 4 0.4238 60.0835096 37.8 6.577359
3030 1010 4 0.4238 61.7164904 37.8 6.577359
3031 1011 3 -0.8476 63.8 37.8 6.0
3032 1011 4 0.4238 62.9835096 37.8 6.577359
3033 1011 4 0.4238 64.6164904 37.8 6.577359
3034 1012 3 -0.8476 66.7 37.8 6.0
3035 1012 4 0.4238 65.8835096 37.8 6.577359
3036 1012 4 0.4238 67.5164904 37.8 6.577359
3037 1013 3 -0.8476 69.6 37.8 6.0
3038 1013 4 0.4238 68.7835096 37.8 6.577359
3039 1013 4 0.4238 70.4164904 37.8 6.577359
3040 1014 3 -0.8476 72.5 37.8 6.0
3041 1014 4 0.4238 71.6835096 37.8 6.577359
3042 1014 4 0.4238 73.3164904 37.8 6.577359
3043 1015 3 -0.8476 0.0 3.0 9.0
3044 1015 4 0.4238 -0.8164904 3.0 9.577359
3045 1015 4 0.4238 0.8164904 3.0 9.577359
3046 1016 3 -0.8476 2.9 3.0 9.0
3047 1016 4 0.4238 2.0835096 3.0 9.577359
3048 1016 4 0.4238 3.7164904 3.0 9.577359
3049 1017 3 -0.8476 5.8 3.0 9.0
3050 1017 4 0.4238 4.9835096 3.0 9.577359
3051 1017 4 0.4238 6.6164904 3.0 9.577359
3052 1018 3 -0.8476 8.7 3.0 9.0
3053 1018 4 0.4238 7.8835096 3.0 9.577359
3054 1018 4 0.4238 9.5164904 3.0 9.577359
3055 1019 3 -0.8476 11.6 3.0 9.0
3056 1019 4 0.4238 10.7835096 3.0 9.577359
3057 1019 4 0.4238 12.4164904 3.0 9.577359
3058 1020 3 -0.8476 14.5 3.0 9.0
3059 1020 4 0.4238 13.6835096 3.0 9.577359
3060 1020 4 0.4238 15.3164904 3.0 9.577359
3061 1021 3 -0.8476 17.4 3.0 9.0
3062 1021 4 0.4238 16.5835096 3.0 9.577359
3063 1021 4 0.4238 18.2164904 3.0 9.577359
3064 1022 3 -0.8476 20.3 3.0 9.0
3065 1022 4 0.4238 19.4835096 3.0 9.577359
3066 1022 4 0.4238 21.1164904 3.0 9.577359
3067 1023 3 -0.8476 23.2 3.0 9.0
3068 1023 4 0.4238 22.3835096 3.0 9.577359
3069 1023 4 0.4238 24.0164904 3.0 9.577359
3070 1024 3 -0.8476 26.1 3.0 9.0
3071 1024 4 0.4238 25.2835096 3.0 9.577359
3072 1024 4 0.4238 26.9164904 3.0 9.577359
3073 1025 3 -0.8476 29.0 3.0 9.0
3074 1025 4 0.4238 28.1835096 3.0 9.577359
3075 1025 4 0.4238 29.8164904 3.0 9.577359
3076 1026 3 -0.8476 31.9 3.0 9.0
3077 1026 4 0.4238 31.0835096 3.0 9.577359
3078 1026 4 0.4238 32.7164904 3.0 9.577359
3079 1027 3 -0.8476 34.8 3.0 9.0
3080 1027 4 0.4238 33.9835096 3.0 9.577359
3081 1027 4 0.4238 35.6164904 3.0 9.577359
3082 1028 3 -0.8476 37.7 3.0 9.0
3083 1028 4 0.4238 36.8835096 3.0 9.577359
3084 1028 4 0.4238 38.5164904 3.0 9.577359
3085 1029 3 -0.8476 40.6 3.0 9.0
3086 1029 4 0.4238 39.7835096 3.0 9.577359
3087 1029 4 0.4238 41.4164904 3.0 9.577359
3088 1030 3 -0.8476 43.5 3.0 9.0
3089 1030 4 0.4238 42.6835096 3.0 9.577359
3090 1030 4 0.4238 44.3164904 3.0 9.577359
3091 1031 3 -0.8476 46.4 3.0 9.0
3092 1031 4 0.4238 45.5835096 3.0 9.577359
3093 1031 4 0.4238 47.2164904 3.0 9.577359
3094 1032 3 -0.8476 49.3 3.0 9.0
3095 1032 4 0.4238 48.4835096 3.0 9.577359
3096 1032 4 0.4238 50.1164904 3.0 9.577359
3097 1033 3 -0.8476 52.2 3.0 9.0
3098 1033 4 0.4238 51.3835096 3.0 9.577359
3099 1033 4 0.4238 53.0164904 3.0 9.577359
3100 1034 3 -0.8476 55.1 3.0 9.0
3101 1034 4 0.4238 54.2835096 3.0 9.577359
3102 1034 4 0.4238 55.9164904 3.0 9.577359
3103 1035 3 -0.8476 58.0 3.0 9.0
3104 1035 4 0.4238 57.1835096 3.0 9.577359
3105 1035 4 0.4238 58.8164904 3.0 9.577359
3106 1036 3 -0.8476 60.9 3.0 9.0
3107 1036 4 0.4238 60.0835096 3.0 9.577359
3108 1036 4 0.4238 61.7164904 3.0 9.577359
3109 1037 3 -0.8476 63.8 3.0 9.0
3110 1037 4 0.4238 62.9835096 3.0 9.577359
3111 1037 4 0.4238 64.6164904 3.0 9.577359
3112 1038 3 -0.8476 66.7 3.0 9.0
3113 1038 4 0.4238 65.8835096 3.0 9.577359
3114 1038 4 0.4238 67.5164904 3.0 9.577359
3115 1039 3 -0.8476 69.6 3.0 9.0
3116 1039 4 0.4238 68.7835096 3.0 9.577359
3117 1039 4 0.4238 70.4164904 3.0 9.577359
3118 1040 3 -0.8476 72.5 3.0 9.0
3119 1040 4 0.4238 71.6835096 3.0 9.577359
3120 1040 4 0.4238 73.3164904 3.0 9.577359
3121 1041 3 -0.8476 0.0 5.9 9.0
3122 1041 4 0.4238 -0.8164904 5.9 9.577359
3123 1041 4 0.4238 0.8164904 5.9 9.577359
3124 1042 3 -0.8476 2.9 5.9 9.0
3125 1042 4 0.4238 2.0835096 5.9 9.577359
3126 1042 4 0.4238 3.7164904 5.9 9.577359
3127 1043 3 -0.8476 5.8 5.9 9.0
3128 1043 4 0.4238 4.9835096 5.9 9.577359
3129 1043 4 0.4238 6.6164904 5.9 9.577359
3130 1044 3 -0.8476 8.7 5.9 9.0
3131 1044 4 0.4238 7.8835096 5.9 9.577359
3132 1044 4 0.4238 9.5164904 5.9 9.577359
3133 1045 3 -0.8476 11.6 5.9 9.0
3134 1045 4 0.4238 10.7835096 5.9 9.577359
3135 1045 4 0.4238 12.4164904 5.9 9.577359
3136 1046 3 -0.8476 14.5 5.9 9.0
3137 1046 4 0.4238 13.6835096 5.9 9.577359
3138 1046 4 0.4238 15.3164904 5.9 9.577359
3139 1047 3 -0.8476 17.4 5.9 9.0
3140 1047 4 0.4238 16.5835096 5.9 9.577359
3141 1047 4 0.4238 18.2164904 5.9 9.577359
3142 1048 3 -0.8476 20.3 5.9 9.0
3143 1048 4 0.4238 19.4835096 5.9 9.577359
3144 1048 4 0.4238 21.1164904 5.9 9.577359
3145 1049 3 -0.8476 23.2 5.9 9.0
3146 1049 4 0.4238 22.3835096 5.9 9.577359
3147 1049 4 0.4238 24.0164904 5.9 9.577359
3148 1050 3 -0.8476 26.1 5.9 9.0
3149 1050 4 0.4238 25.2835096 5.9 9.577359
3150 1050 4 0.4238 26.9164904 5.9 9.577359
3151 1051 3 -0.8476 29.0 5.9 9.0
3152 1051 4 0.4238 28.1835096 5.9 9.577359
3153 1051 4 0.4238 29.8164904 5.9 9.577359
3154 1052 3 -0.8476 31.9 5.9 9.0
3155 1052 4 0.4238 31.0835096 5.9 9.577359
3156 1052 4 0.4238 32.7164904 5.9 9.577359
3157 1053 3 -0.8476 34.8 5.9 9.0
3158 1053 4 0.4238 33.9835096 5.9 9.577359
3159 1053 4 0.4238 35.6164904 5.9 9.577359
3160 1054 3 -0.8476 37.7 5.9 9.0
3161 1054 4 0.4238 36.8835096 5.9 9.577359
3162 1054 4 0.4238 38.5164904 5.9 9.577359
3163 1055 3 -0.8476 40.6 5.9 9.0
3164 1055 4 0.4238 39.7835096 5.9 9.577359
3165 1055 4 0.4238 41.4164904 5.9 9.577359
3166 1056 3 -0.8476 43.5 5.9 9.0
3167 1056 4 0.4238 42.6835096 5.9 9.577359
3168 1056 4 0.4238 44.3164904 5.9 9.577359
3169 1057 3 -0.8476 46.4 5.9 9.0
3170 1057 4 0.4238 45.5835096 5.9 9.577359
3171 1057 4 0.4238 47.2164904 5.9 9.577359
3172 1058 3 -0.8476 49.3 5.9 9.0
3173 1058 4 0.4238 48.4835096 5.9 9.577359
3174 1058 4 0.4238 50.1164904 5.9 9.577359
3175 1059 3 -0.8476 52.2 5.9 9.0
3176 1059 4 0.4238 51.3835096 5.9 9.577359
3177 1059 4 0.4238 53.0164904 5.9 9.577359
3178 1060 3 -0.8476 55.1 5.9 9.0
3179 1060 4 0.4238 54.2835096 5.9 9.577359
3180 1060 4 0.4238 55.9164904 5.9 9.577359
3181 1061 3 -0.8476 58.0 5.9 9.0
3182 1061 4 0.4238 57.1835096 5.9 9.577359
3183 1061 4 0.4238 58.8164904 5.9 9.577359
3184 1062 3 -0.8476 60.9 5.9 9.0
3185 1062 4 0.4238 60.0835096 5.9 9.577359
3186 1062 4 0.4238 61.7164904 5.9 9.577359
3187 1063 3 -0.8476 63.8 5.9 9.0
3188 1063 4 0.4238 62.9835096 5.9 9.577359
3189 1063 4 0.4238 64.6164904 5.9 9.577359
3190 1064 3 -0.8476 66.7 5.9 9.0
3191 1064 4 0.4238 65.8835096 5.9 9.577359
3192 1064 4 0.4238 67.5164904 5.9 9.577359
3193 1065 3 -0.8476 69.6 5.9 9.0
3194 1065 4 0.4238 68.7835096 5.9 9.577359
3195 1065 4 0.4238 70.4164904 5.9 9.577359
3196 1066 3 -0.8476 72.5 5.9 9.0
3197 1066 4 0.4238 71.6835096 5.9 9.577359
3198 1066 4 0.4238 73.3164904 5.9 9.577359
3199 1067 3 -0.8476 0.0 8.8 9.0
3200 1067 4 0.4238 -0.8164904 8.8 9.577359
3201 1067 4 0.4238 0.8164904 8.8 9.577359
3202 1068 3 -0.8476 2.9 8.8 9.0
3203 1068 4 0.4238 2.0835096 8.8 9.577359
3204 1068 4 0.4238 3.7164904 8.8 9.577359
3205 1069 3 -0.8476 5.8 8.8 9.0
3206 1069 4 0.4238 4.9835096 8.8 9.577359
3207 1069 4 0.4238 6.6164904 8.8 9.577359
3208 1070 3 -0.8476 8.7 8.8 9.0
3209 1070 4 0.4238 7.8835096 8.8 9.577359
3210 1070 4 0.4238 9.5164904 8.8 9.577359
3211 1071 3 -0.8476 11.6 8.8 9.0
3212 1071 4 0.4238 10.7835096 8.8 9.577359
3213 1071 4 0.4238 12.4164904 8.8 9.577359
3214 1072 3 -0.8476 14.5 8.8 9.0
3215 1072 4 0.4238 13.6835096 8.8 9.577359
3216 1072 4 0.4238 15.3164904 8.8 9.577359
3217 1073 3 -0.8476 17.4 8.8 9.0
3218 1073 4 0.4238 16.5835096 8.8 9.577359
3219 1073 4 0.4238 18.2164904 8.8 9.577359
3220 1074 3 -0.8476 20.3 8.8 9.0
3221 1074 4 0.4238 19.4835096 8.8 9.577359
3222 1074 4 0.4238 21.1164904 8.8 9.577359
3223 1075 3 -0.8476 23.2 8.8 9.0
3224 1075 4 0.4238 22.3835096 8.8 9.577359
3225 1075 4 0.4238 24.0164904 8.8 9.577359
3226 1076 3 -0.8476 26.1 8.8 9.0
3227 1076 4 0.4238 25.2835096 8.8 9.577359
3228 1076 4 0.4238 26.9164904 8.8 9.577359
3229 1077 3 -0.8476 29.0 8.8 9.0
3230 1077 4 0.4238 28.1835096 8.8 9.577359
3231 1077 4 0.4238 29.8164904 8.8 9.577359
3232 1078 3 -0.8476 31.9 8.8 9.0
3233 1078 4 0.4238 31.0835096 8.8 9.577359
3234 1078 4 0.4238 32.7164904 8.8 9.577359
3235 1079 3 -0.8476 34.8 8.8 9.0
3236 1079 4 0.4238 33.9835096 8.8 9.577359
3237 1079 4 0.4238 35.6164904 8.8 9.577359
3238 1080 3 -0.8476 37.7 8.8 9.0
3239 1080 4 0.4238 36.8835096 8.8 9.577359
3240 1080 4 0.4238 38.5164904 8.8 9.577359
3241 1081 3 -0.8476 40.6 8.8 9.0
3242 1081 4 0.4238 39.7835096 8.8 9.577359
3243 1081 4 0.4238 41.4164904 8.8 9.577359
3244 1082 3 -0.8476 43.5 8.8 9.0
3245 1082 4 0.4238 42.6835096 8.8 9.577359
3246 1082 4 0.4238 44.3164904 8.8 9.577359
3247 1083 3 -0.8476 46.4 8.8 9.0
3248 1083 4 0.4238 45.5835096 8.8 9.577359
3249 1083 4 0.4238 47.2164904 8.8 9.577359
3250 1084 3 -0.8476 49.3 8.8 9.0
3251 1084 4 0.4238 48.4835096 8.8 9.577359
3252 1084 4 0.4238 50.1164904 8.8 9.577359
3253 1085 3 -0.8476 52.2 8.8 9.0
3254 1085 4 0.4238 51.3835096 8.8 9.577359
3255 1085 4 0.4238 53.0164904 8.8 9.577359
3256 1086 3 -0.8476 55.1 8.8 9.0
3257 1086 4 0.4238 54.2835096 8.8 9.577359
3258 1086 4 0.4238 55.9164904 8.8 9.577359
3259 1087 3 -0.8476 58.0 8.8 9.0
3260 1087 4 0.4238 57.1835096 8.8 9.577359
3261 1087 4 0.4238 58.8164904 8.8 9.577359
3262 1088 3 -0.8476 60.9 8.8 9.0
3263 1088 4 0.4238 60.0835096 8.8 9.577359
3264 1088 4 0.4238 61.7164904 8.8 9.577359
3265 1089 3 -0.8476 63.8 8.8 9.0
3266 1089 4 0.4238 62.9835096 8.8 9.577359
3267 1089 4 0.4238 64.6164904 8.8 9.577359
3268 1090 3 -0.8476 66.7 8.8 9.0
3269 1090 4 0.4238 65.8835096 8.8 9.577359
3270 1090 4 0.4238 67.5164904 8.8 9.577359
3271 1091 3 -0.8476 69.6 8.8 9.0
3272 1091 4 0.4238 68.7835096 8.8 9.577359
3273 1091 4 0.4238 70.4164904 8.8 9.577359
3274 1092 3 -0.8476 72.5 8.8 9.0
3275 1092 4 0.4238 71.6835096 8.8 9.577359
3276 1092 4 0.4238 73.3164904 8.8 9.577359
3277 1093 3 -0.8476 0.0 11.7 9.0
3278 1093 4 0.4238 -0.8164904 11.7 9.577359
3279 1093 4 0.4238 0.8164904 11.7 9.577359
3280 1094 3 -0.8476 2.9 11.7 9.0
3281 1094 4 0.4238 2.0835096 11.7 9.577359
3282 1094 4 0.4238 3.7164904 11.7 9.577359
3283 1095 3 -0.8476 5.8 11.7 9.0
3284 1095 4 0.4238 4.9835096 11.7 9.577359
3285 1095 4 0.4238 6.6164904 11.7 9.577359
3286 1096 3 -0.8476 8.7 11.7 9.0
3287 1096 4 0.4238 7.8835096 11.7 9.577359
3288 1096 4 0.4238 9.5164904 11.7 9.577359
3289 1097 3 -0.8476 11.6 11.7 9.0
3290 1097 4 0.4238 10.7835096 11.7 9.577359
3291 1097 4 0.4238 12.4164904 11.7 9.577359
3292 1098 3 -0.8476 14.5 11.7 9.0
3293 1098 4 0.4238 13.6835096 11.7 9.577359
3294 1098 4 0.4238 15.3164904 11.7 9.577359
3295 1099 3 -0.8476 17.4 11.7 9.0
3296 1099 4 0.4238 16.5835096 11.7 9.577359
3297 1099 4 0.4238 18.2164904 11.7 9.577359
3298 1100 3 -0.8476 20.3 11.7 9.0
3299 1100 4 0.4238 19.4835096 11.7 9.577359
3300 1100 4 0.4238 21.1164904 11.7 9.577359
3301 1101 3 -0.8476 23.2 11.7 9.0
3302 1101 4 0.4238 22.3835096 11.7 9.577359
3303 1101 4 0.4238 24.0164904 11.7 9.577359
3304 1102 3 -0.8476 26.1 11.7 9.0
3305 1102 4 0.4238 25.2835096 11.7 9.577359
3306 1102 4 0.4238 26.9164904 11.7 9.577359
3307 1103 3 -0.8476 29.0 11.7 9.0
3308 1103 4 0.4238 28.1835096 11.7 9.577359
3309 1103 4 0.4238 29.8164904 11.7 9.577359
3310 1104 3 -0.8476 31.9 11.7 9.0
3311 1104 4 0.4238 31.0835096 11.7 9.577359
3312 1104 4 0.4238 32.7164904 11.7 9.577359
3313 1105 3 -0.8476 34.8 11.7 9.0
3314 1105 4 0.4238 33.9835096 11.7 9.577359
3315 1105 4 0.4238 35.6164904 11.7 9.577359
3316 1106 3 -0.8476 37.7 11.7 9.0
3317 1106 4 0.4238 36.8835096 11.7 9.577359
3318 1106 4 0.4238 38.5164904 11.7 9.577359
3319 1107 3 -0.8476 40.6 11.7 9.0
3320 1107 4 0.4238 39.7835096 11.7 9.577359
3321 1107 4 0.4238 41.4164904 11.7 9.577359
3322 1108 3 -0.8476 43.5 11.7 9.0
3323 1108 4 0.4238 42.6835096 11.7 9.577359
3324 1108 4 0.4238 44.3164904 11.7 9.577359
3325 1109 3 -0.8476 46.4 11.7 9.0
3326 1109 4 0.4238 45.5835096 11.7 9.577359
3327 1109 4 0.4238 47.2164904 11.7 9.577359
3328 1110 3 -0.8476 49.3 11.7 9.0
3329 1110 4 0.4238 48.4835096 11.7 9.577359
3330 1110 4 0.4238 50.1164904 11.7 9.577359
3331 1111 3 -0.8476 52.2 11.7 9.0
3332 1111 4 0.4238 51.3835096 11.7 9.577359
3333 1111 4 0.4238 53.0164904 11.7 9.577359
3334 1112 3 -0.8476 55.1 11.7 9.0
3335 1112 4 0.4238 54.2835096 11.7 9.577359
3336 1112 4 0.4238 55.9164904 11.7 9.577359
3337 1113 3 -0.8476 58.0 11.7 9.0
3338 1113 4 0.4238 57.1835096 11.7 9.577359
3339 1113 4 0.4238 58.8164904 11.7 9.577359
3340 1114 3 -0.8476 60.9 11.7 9.0
3341 1114 4 0.4238 60.0835096 11.7 9.577359
3342 1114 4 0.4238 61.7164904 11.7 9.577359
3343 1115 3 -0.8476 63.8 11.7 9.0
3344 1115 4 0.4238 62.9835096 11.7 9.577359
3345 1115 4 0.4238 64.6164904 11.7 9.577359
3346 1116 3 -0.8476 66.7 11.7 9.0
3347 1116 4 0.4238 65.8835096 11.7 9.577359
3348 1116 4 0.4238 67.5164904 11.7 9.577359
3349 1117 3 -0.8476 69.6 11.7 9.0
3350 1117 4 0.4238 68.7835096 11.7 9.577359
3351 1117 4 0.4238 70.4164904 11.7 9.577359
3352 1118 3 -0.8476 72.5 11.7 9.0
3353 1118 4 0.4238 71.6835096 11.7 9.577359
3354 1118 4 0.4238 73.3164904 11.7 9.577359
3355 1119 3 -0.8476 0.0 14.6 9.0
3356 1119 4 0.4238 -0.8164904 14.6 9.577359
3357 1119 4 0.4238 0.8164904 14.6 9.577359
3358 1120 3 -0.8476 2.9 14.6 9.0
3359 1120 4 0.4238 2.0835096 14.6 9.577359
3360 1120 4 0.4238 3.7164904 14.6 9.577359
3361 1121 3 -0.8476 5.8 14.6 9.0
3362 1121 4 0.4238 4.9835096 14.6 9.577359
3363 1121 4 0.4238 6.6164904 14.6 9.577359
3364 1122 3 -0.8476 8.7 14.6 9.0
3365 1122 4 0.4238 7.8835096 14.6 9.577359
3366 1122 4 0.4238 9.5164904 14.6 9.577359
3367 1123 3 -0.8476 11.6 14.6 9.0
3368 1123 4 0.4238 10.7835096 14.6 9.577359
3369 1123 4 0.4238 12.4164904 14.6 9.577359
3370 1124 3 -0.8476 14.5 14.6 9.0
3371 1124 4 0.4238 13.6835096 14.6 9.577359
3372 1124 4 0.4238 15.3164904 14.6 9.577359
3373 1125 3 -0.8476 17.4 14.6 9.0
3374 1125 4 0.4238 16.5835096 14.6 9.577359
3375 1125 4 0.4238 18.2164904 14.6 9.577359
3376 1126 3 -0.8476 20.3 14.6 9.0
3377 1126 4 0.4238 19.4835096 14.6 9.577359
3378 1126 4 0.4238 21.1164904 14.6 9.577359
3379 1127 3 -0.8476 23.2 14.6 9.0
3380 1127 4 0.4238 22.3835096 14.6 9.577359
3381 1127 4 0.4238 24.0164904 14.6 9.577359
3382 1128 3 -0.8476 26.1 14.6 9.0
3383 1128 4 0.4238 25.2835096 14.6 9.577359
3384 1128 4 0.4238 26.9164904 14.6 9.577359
3385 1129 3 -0.8476 29.0 14.6 9.0
3386 1129 4 0.4238 28.1835096 14.6 9.577359
3387 1129 4 0.4238 29.8164904 14.6 9.577359
3388 1130 3 -0.8476 31.9 14.6 9.0
3389 1130 4 0.4238 31.0835096 14.6 9.577359
3390 1130 4 0.4238 32.7164904 14.6 9.577359
3391 1131 3 -0.8476 34.8 14.6 9.0
3392 1131 4 0.4238 33.9835096 14.6 9.577359
3393 1131 4 0.4238 35.6164904 14.6 9.577359
3394 1132 3 -0.8476 37.7 14.6 9.0
3395 1132 4 0.4238 36.8835096 14.6 9.577359
3396 1132 4 0.4238 38.5164904 14.6 9.577359
3397 1133 3 -0.8476 40.6 14.6 9.0
3398 1133 4 0.4238 39.7835096 14.6 9.577359
3399 1133 4 0.4238 41.4164904 14.6 9.577359
3400 1134 3 -0.8476 43.5 14.6 9.0
3401 1134 4 0.4238 42.6835096 14.6 9.577359
3402 1134 4 0.4238 44.3164904 14.6 9.577359
3403 1135 3 -0.8476 46.4 14.6 9.0
3404 1135 4 0.4238 45.5835096 14.6 9.577359
3405 1135 4 0.4238 47.2164904 14.6 9.577359
3406 1136 3 -0.8476 49.3 14.6 9.0
3407 1136 4 0.4238 48.4835096 14.6 9.577359
3408 1136 4 0.4238 50.1164904 14.6 9.577359
3409 1137 3 -0.8476 52.2 14.6 9.0
3410 1137 4 0.4238 51.3835096 14.6 9.577359
3411 1137 4 0.4238 53.0164904 14.6 9.577359
3412 1138 3 -0.8476 55.1 14.6 9.0
3413 1138 4 0.4238 54.2835096 14.6 9.577359
3414 1138 4 0.4238 55.9164904 14.6 9.577359
3415 1139 3 -0.8476 58.0 14.6 9.0
3416 1139 4 0.4238 57.1835096 14.6 9.577359
3417 1139 4 0.4238 58.8164904 14.6 9.577359
3418 1140 3 -0.8476 60.9 14.6 9.0
3419 1140 4 0.4238 60.0835096 14.6 9.577359
3420 1140 4 0.4238 61.7164904 14.6 9.577359
3421 1141 3 -0.8476 63.8 14.6 9.0
3422 1141 4 0.4238 62.9835096 14.6 9.577359
3423 1141 4 0.4238 64.6164904 14.6 9.577359
3424 1142 3 -0.8476 66.7 14.6 9.0
3425 1142 4 0.4238 65.8835096 14.6 9.577359
3426 1142 4 0.4238 67.5164904 14.6 9.577359
3427 1143 3 -0.8476 69.6 14.6 9.0
3428 1143 4 0.4238 68.7835096 14.6 9.577359
3429 1143 4 0.4238 70.4164904 14.6 9.577359
3430 1144 3 -0.8476 72.5 14.6 9.0
3431 1144 4 0.4238 71.6835096 14.6 9.577359
3432 1144 4 0.4238 73.3164904 14.6 9.577359
3433 1145 3 -0.8476 0.0 17.5 9.0
3434 1145 4 0.4238 -0.8164904 17.5 9.577359
3435 1145 4 0.4238 0.8164904 17.5 9.577359
3436 1146 3 -0.8476 2.9 17.5 9.0
3437 1146 4 0.4238 2.0835096 17.5 9.577359
3438 1146 4 0.4238 3.7164904 17.5 9.577359
3439 1147 3 -0.8476 5.8 17.5 9.0
3440 1147 4 0.4238 4.9835096 17.5 9.577359
3441 1147 4 0.4238 6.6164904 17.5 9.577359
3442 1148 3 -0.8476 8.7 17.5 9.0
3443 1148 4 0.4238 7.8835096 17.5 9.577359
3444 1148 4 0.4238 9.5164904 17.5 9.577359
3445 1149 3 -0.8476 11.6 17.5 9.0
3446 1149 4 0.4238 10.7835096 17.5 9.577359
3447 1149 4 0.4238 12.4164904 17.5 9.577359
3448 1150 3 -0.8476 14.5 17.5 9.0
3449 1150 4 0.4238 13.6835096 17.5 9.577359
3450 1150 4 0.4238 15.3164904 17.5 9.577359
3451 1151 3 -0.8476 17.4 17.5 9.0
3452 1151 4 0.4238 16.5835096 17.5 9.577359
3453 1151 4 0.4238 18.2164904 17.5 9.577359
3454 1152 3 -0.8476 20.3 17.5 9.0
3455 1152 4 0.4238 19.4835096 17.5 9.577359
3456 1152 4 0.4238 21.1164904 17.5 9.577359
3457 1153 3 -0.8476 23.2 17.5 9.0
3458 1153 4 0.4238 22.3835096 17.5 9.577359
3459 1153 4 0.4238 24.0164904 17.5 9.577359
3460 1154 3 -0.8476 26.1 17.5 9.0
3461 1154 4 0.4238 25.2835096 17.5 9.577359
3462 1154 4 0.4238 26.9164904 17.5 9.577359
3463 1155 3 -0.8476 29.0 17.5 9.0
3464 1155 4 0.4238 28.1835096 17.5 9.577359
3465 1155 4 0.4238 29.8164904 17.5 9.577359
3466 1156 3 -0.8476 31.9 17.5 9.0
3467 1156 4 0.4238 31.0835096 17.5 9.577359
3468 1156 4 0.4238 32.7164904 17.5 9.577359
3469 1157 3 -0.8476 34.8 17.5 9.0
3470 1157 4 0.4238 33.9835096 17.5 9.577359
3471 1157 4 0.4238 35.6164904 17.5 9.577359
3472 1158 3 -0.8476 37.7 17.5 9.0
3473 1158 4 0.4238 36.8835096 17.5 9.577359
3474 1158 4 0.4238 38.5164904 17.5 9.577359
3475 1159 3 -0.8476 40.6 17.5 9.0
3476 1159 4 0.4238 39.7835096 17.5 9.577359
3477 1159 4 0.4238 41.4164904 17.5 9.577359
3478 1160 3 -0.8476 43.5 17.5 9.0
3479 1160 4 0.4238 42.6835096 17.5 9.577359
3480 1160 4 0.4238 44.3164904 17.5 9.577359
3481 1161 3 -0.8476 46.4 17.5 9.0
3482 1161 4 0.4238 45.5835096 17.5 9.577359
3483 1161 4 0.4238 47.2164904 17.5 9.577359
3484 1162 3 -0.8476 49.3 17.5 9.0
3485 1162 4 0.4238 48.4835096 17.5 9.577359
3486 1162 4 0.4238 50.1164904 17.5 9.577359
3487 1163 3 -0.8476 52.2 17.5 9.0
3488 1163 4 0.4238 51.3835096 17.5 9.577359
3489 1163 4 0.4238 53.0164904 17.5 9.577359
3490 1164 3 -0.8476 55.1 17.5 9.0
3491 1164 4 0.4238 54.2835096 17.5 9.577359
3492 1164 4 0.4238 55.9164904 17.5 9.577359
3493 1165 3 -0.8476 58.0 17.5 9.0
3494 1165 4 0.4238 57.1835096 17.5 9.577359
3495 1165 4 0.4238 58.8164904 17.5 9.577359
3496 1166 3 -0.8476 60.9 17.5 9.0
3497 1166 4 0.4238 60.0835096 17.5 9.577359
3498 1166 4 0.4238 61.7164904 17.5 9.577359
3499 1167 3 -0.8476 63.8 17.5 9.0
3500 1167 4 0.4238 62.9835096 17.5 9.577359
3501 1167 4 0.4238 64.6164904 17.5 9.577359
3502 1168 3 -0.8476 66.7 17.5 9.0
3503 1168 4 0.4238 65.8835096 17.5 9.577359
3504 1168 4 0.4238 67.5164904 17.5 9.577359
3505 1169 3 -0.8476 69.6 17.5 9.0
3506 1169 4 0.4238 68.7835096 17.5 9.577359
3507 1169 4 0.4238 70.4164904 17.5 9.577359
3508 1170 3 -0.8476 72.5 17.5 9.0
3509 1170 4 0.4238 71.6835096 17.5 9.577359
3510 1170 4 0.4238 73.3164904 17.5 9.577359
3511 1171 3 -0.8476 0.0 20.4 9.0
3512 1171 4 0.4238 -0.8164904 20.4 9.577359
3513 1171 4 0.4238 0.8164904 20.4 9.577359
3514 1172 3 -0.8476 2.9 20.4 9.0
3515 1172 4 0.4238 2.0835096 20.4 9.577359
3516 1172 4 0.4238 3.7164904 20.4 9.577359
3517 1173 3 -0.8476 5.8 20.4 9.0
3518 1173 4 0.4238 4.9835096 20.4 9.577359
3519 1173 4 0.4238 6.6164904 20.4 9.577359
3520 1174 3 -0.8476 8.7 20.4 9.0
3521 1174 4 0.4238 7.8835096 20.4 9.577359
3522 1174 4 0.4238 9.5164904 20.4 9.577359
3523 1175 3 -0.8476 11.6 20.4 9.0
3524 1175 4 0.4238 10.7835096 20.4 9.577359
3525 1175 4 0.4238 12.4164904 20.4 9.577359
3526 1176 3 -0.8476 14.5 20.4 9.0
3527 1176 4 0.4238 13.6835096 20.4 9.577359
3528 1176 4 0.4238 15.3164904 20.4 9.577359
3529 1177 3 -0.8476 17.4 20.4 9.0
3530 1177 4 0.4238 16.5835096 20.4 9.577359
3531 1177 4 0.4238 18.2164904 20.4 9.577359
3532 1178 3 -0.8476 20.3 20.4 9.0
3533 1178 4 0.4238 19.4835096 20.4 9.577359
3534 1178 4 0.4238 21.1164904 20.4 9.577359
3535 1179 3 -0.8476 23.2 20.4 9.0
3536 1179 4 0.4238 22.3835096 20.4 9.577359
3537 1179 4 0.4238 24.0164904 20.4 9.577359
3538 1180 3 -0.8476 26.1 20.4 9.0
3539 1180 4 0.4238 25.2835096 20.4 9.577359
3540 1180 4 0.4238 26.9164904 20.4 9.577359
3541 1181 3 -0.8476 29.0 20.4 9.0
3542 1181 4 0.4238 28.1835096 20.4 9.577359
3543 1181 4 0.4238 29.8164904 20.4 9.577359
3544 1182 3 -0.8476 31.9 20.4 9.0
3545 1182 4 0.4238 31.0835096 20.4 9.577359
3546 1182 4 0.4238 32.7164904 20.4 9.577359
3547 1183 3 -0.8476 34.8 20.4 9.0
3548 1183 4 0.4238 33.9835096 20.4 9.577359
3549 1183 4 0.4238 35.6164904 20.4 9.577359
3550 1184 3 -0.8476 37.7 20.4 9.0
3551 1184 4 0.4238 36.8835096 20.4 9.577359
3552 1184 4 0.4238 38.5164904 20.4 9.577359
3553 1185 3 -0.8476 40.6 20.4 9.0
3554 1185 4 0.4238 39.7835096 20.4 9.577359
3555 1185 4 0.4238 41.4164904 20.4 9.577359
3556 1186 3 -0.8476 43.5 20.4 9.0
3557 1186 4 0.4238 42.6835096 20.4 9.577359
3558 1186 4 0.4238 44.3164904 20.4 9.577359
3559 1187 3 -0.8476 46.4 20.4 9.0
3560 1187 4 0.4238 45.5835096 20.4 9.577359
3561 1187 4 0.4238 47.2164904 20.4 9.577359
3562 1188 3 -0.8476 49.3 20.4 9.0
3563 1188 4 0.4238 48.4835096 20.4 9.577359
3564 1188 4 0.4238 50.1164904 20.4 9.577359
3565 1189 3 -0.8476 52.2 20.4 9.0
3566 1189 4 0.4238 51.3835096 20.4 9.577359
3567 1189 4 0.4238 53.0164904 20.4 9.577359
3568 1190 3 -0.8476 55.1 20.4 9.0
3569 1190 4 0.4238 54.2835096 20.4 9.577359
3570 1190 4 0.4238 55.9164904 20.4 9.577359
3571 1191 3 -0.8476 58.0 20.4 9.0
3572 1191 4 0.4238 57.1835096 20.4 9.577359
3573 1191 4 0.4238 58.8164904 20.4 9.577359
3574 1192 3 -0.8476 60.9 20.4 9.0
3575 1192 4 0.4238 60.0835096 20.4 9.577359
3576 1192 4 0.4238 61.7164904 20.4 9.577359
3577 1193 3 -0.8476 63.8 20.4 9.0
3578 1193 4 0.4238 62.9835096 20.4 9.577359
3579 1193 4 0.4238 64.6164904 20.4 9.577359
3580 1194 3 -0.8476 66.7 20.4 9.0
3581 1194 4 0.4238 65.8835096 20.4 9.577359
3582 1194 4 0.4238 67.5164904 20.4 9.577359
3583 1195 3 -0.8476 69.6 20.4 9.0
3584 1195 4 0.4238 68.7835096 20.4 9.577359
3585 1195 4 0.4238 70.4164904 20.4 9.577359
3586 1196 3 -0.8476 72.5 20.4 9.0
3587 1196 4 0.4238 71.6835096 20.4 9.577359
3588 1196 4 0.4238 73.3164904 20.4 9.577359
3589 1197 3 -0.8476 0.0 23.3 9.0
3590 1197 4 0.4238 -0.8164904 23.3 9.577359
3591 1197 4 0.4238 0.8164904 23.3 9.577359
3592 1198 3 -0.8476 2.9 23.3 9.0
3593 1198 4 0.4238 2.0835096 23.3 9.577359
3594 1198 4 0.4238 3.7164904 23.3 9.577359
3595 1199 3 -0.8476 5.8 23.3 9.0
3596 1199 4 0.4238 4.9835096 23.3 9.577359
3597 1199 4 0.4238 6.6164904 23.3 9.577359
3598 1200 3 -0.8476 8.7 23.3 9.0
3599 1200 4 0.4238 7.8835096 23.3 9.577359
3600 1200 4 0.4238 9.5164904 23.3 9.577359
3601 1201 3 -0.8476 11.6 23.3 9.0
3602 1201 4 0.4238 10.7835096 23.3 9.577359
3603 1201 4 0.4238 12.4164904 23.3 9.577359
3604 1202 3 -0.8476 14.5 23.3 9.0
3605 1202 4 0.4238 13.6835096 23.3 9.577359
3606 1202 4 0.4238 15.3164904 23.3 9.577359
3607 1203 3 -0.8476 17.4 23.3 9.0
3608 1203 4 0.4238 16.5835096 23.3 9.577359
3609 1203 4 0.4238 18.2164904 23.3 9.577359
3610 1204 3 -0.8476 20.3 23.3 9.0
3611 1204 4 0.4238 19.4835096 23.3 9.577359
3612 1204 4 0.4238 21.1164904 23.3 9.577359
3613 1205 3 -0.8476 23.2 23.3 9.0
3614 1205 4 0.4238 22.3835096 23.3 9.577359
3615 1205 4 0.4238 24.0164904 23.3 9.577359
3616 1206 3 -0.8476 26.1 23.3 9.0
3617 1206 4 0.4238 25.2835096 23.3 9.577359
3618 1206 4 0.4238 26.9164904 23.3 9.577359
3619 1207 3 -0.8476 29.0 23.3 9.0
3620 1207 4 0.4238 28.1835096 23.3 9.577359
3621 1207 4 0.4238 29.8164904 23.3 9.577359
3622 1208 3 -0.8476 31.9 23.3 9.0
3623 1208 4 0.4238 31.0835096 23.3 9.577359
3624 1208 4 0.4238 32.7164904 23.3 9.577359
3625 1209 3 -0.8476 34.8 23.3 9.0
3626 1209 4 0.4238 33.9835096 23.3 9.577359
3627 1209 4 0.4238 35.6164904 23.3 9.577359
3628 1210 3 -0.8476 37.7 23.3 9.0
3629 1210 4 0.4238 36.8835096 23.3 9.577359
3630 1210 4 0.4238 38.5164904 23.3 9.577359
3631 1211 3 -0.8476 40.6 23.3 9.0
3632 1211 4 0.4238 39.7835096 23.3 9.577359
3633 1211 4 0.4238 41.4164904 23.3 9.577359
3634 1212 3 -0.8476 43.5 23.3 9.0
3635 1212 4 0.4238 42.6835096 23.3 9.577359
3636 1212 4 0.4238 44.3164904 23.3 9.577359
3637 1213 3 -0.8476 46.4 23.3 9.0
3638 1213 4 0.4238 45.5835096 23.3 9.577359
3639 1213 4 0.4238 47.2164904 23.3 9.577359
3640 1214 3 -0.8476 49.3 23.3 9.0
3641 1214 4 0.4238 48.4835096 23.3 9.577359
3642 1214 4 0.4238 50.1164904 23.3 9.577359
3643 1215 3 -0.8476 52.2 23.3 9.0
3644 1215 4 0.4238 51.3835096 23.3 9.577359
3645 1215 4 0.4238 53.0164904 23.3 9.577359
3646 1216 3 -0.8476 55.1 23.3 9.0
3647 1216 4 0.4238 54.2835096 23.3 9.577359
3648 1216 4 0.4238 55.9164904 23.3 9.577359
3649 1217 3 -0.8476 58.0 23.3 9.0
3650 1217 4 0.4238 57.1835096 23.3 9.577359
3651 1217 4 0.4238 58.8164904 23.3 9.577359
3652 1218 3 -0.8476 60.9 23.3 9.0
3653 1218 4 0.4238 60.0835096 23.3 9.577359
3654 1218 4 0.4238 61.7164904 23.3 9.577359
3655 1219 3 -0.8476 63.8 23.3 9.0
3656 1219 4 0.4238 62.9835096 23.3 9.577359
3657 1219 4 0.4238 64.6164904 23.3 9.577359
3658 1220 3 -0.8476 66.7 23.3 9.0
3659 1220 4 0.4238 65.8835096 23.3 9.577359
3660 1220 4 0.4238 67.5164904 23.3 9.577359
3661 1221 3 -0.8476 69.6 23.3 9.0
3662 1221 4 0.4238 68.7835096 23.3 9.577359
3663 1221 4 0.4238 70.4164904 23.3 9.577359
3664 1222 3 -0.8476 72.5 23.3 9.0
3665 1222 4 0.4238 71.6835096 23.3 9.577359
3666 1222 4 0.4238 73.3164904 23.3 9.577359
3667 1223 3 -0.8476 0.0 26.2 9.0
3668 1223 4 0.4238 -0.8164904 26.2 9.577359
3669 1223 4 0.4238 0.8164904 26.2 9.577359
3670 1224 3 -0.8476 2.9 26.2 9.0
3671 1224 4 0.4238 2.0835096 26.2 9.577359
3672 1224 4 0.4238 3.7164904 26.2 9.577359
3673 1225 3 -0.8476 5.8 26.2 9.0
3674 1225 4 0.4238 4.9835096 26.2 9.577359
3675 1225 4 0.4238 6.6164904 26.2 9.577359
3676 1226 3 -0.8476 8.7 26.2 9.0
3677 1226 4 0.4238 7.8835096 26.2 9.577359
3678 1226 4 0.4238 9.5164904 26.2 9.577359
3679 1227 3 -0.8476 11.6 26.2 9.0
3680 1227 4 0.4238 10.7835096 26.2 9.577359
3681 1227 4 0.4238 12.4164904 26.2 9.577359
3682 1228 3 -0.8476 14.5 26.2 9.0
3683 1228 4 0.4238 13.6835096 26.2 9.577359
3684 1228 4 0.4238 15.3164904 26.2 9.577359
3685 1229 3 -0.8476 17.4 26.2 9.0
3686 1229 4 0.4238 16.5835096 26.2 9.577359
3687 1229 4 0.4238 18.2164904 26.2 9.577359
3688 1230 3 -0.8476 20.3 26.2 9.0
3689 1230 4 0.4238 19.4835096 26.2 9.577359
3690 1230 4 0.4238 21.1164904 26.2 9.577359
3691 1231 3 -0.8476 23.2 26.2 9.0
3692 1231 4 0.4238 22.3835096 26.2 9.577359
3693 1231 4 0.4238 24.0164904 26.2 9.577359
3694 1232 3 -0.8476 26.1 26.2 9.0
3695 1232 4 0.4238 25.2835096 26.2 9.577359
3696 1232 4 0.4238 26.9164904 26.2 9.577359
3697 1233 3 -0.8476 29.0 26.2 9.0
3698 1233 4 0.4238 28.1835096 26.2 9.577359
3699 1233 4 0.4238 29.8164904 26.2 9.577359
3700 1234 3 -0.8476 31.9 26.2 9.0
3701 1234 4 0.4238 31.0835096 26.2 9.577359
3702 1234 4 0.4238 32.7164904 26.2 9.577359
3703 1235 3 -0.8476 34.8 26.2 9.0
3704 1235 4 0.4238 33.9835096 26.2 9.577359
3705 1235 4 0.4238 35.6164904 26.2 9.577359
3706 1236 3 -0.8476 37.7 26.2 9.0
3707 1236 4 0.4238 36.8835096 26.2 9.577359
3708 1236 4 0.4238 38.5164904 26.2 9.577359
3709 1237 3 -0.8476 40.6 26.2 9.0
3710 1237 4 0.4238 39.7835096 26.2 9.577359
3711 1237 4 0.4238 41.4164904 26.2 9.577359
3712 1238 3 -0.8476 43.5 26.2 9.0
3713 1238 4 0.4238 42.6835096 26.2 9.577359
3714 1238 4 0.4238 44.3164904 26.2 9.577359
3715 1239 3 -0.8476 46.4 26.2 9.0
3716 1239 4 0.4238 45.5835096 26.2 9.577359
3717 1239 4 0.4238 47.2164904 26.2 9.577359
3718 1240 3 -0.8476 49.3 26.2 9.0
3719 1240 4 0.4238 48.4835096 26.2 9.577359
3720 1240 4 0.4238 50.1164904 26.2 9.577359
3721 1241 3 -0.8476 52.2 26.2 9.0
3722 1241 4 0.4238 51.3835096 26.2 9.577359
3723 1241 4 0.4238 53.0164904 26.2 9.577359
3724 1242 3 -0.8476 55.1 26.2 9.0
3725 1242 4 0.4238 54.2835096 26.2 9.577359
3726 1242 4 0.4238 55.9164904 26.2 9.577359
3727 1243 3 -0.8476 58.0 26.2 9.0
3728 1243 4 0.4238 57.1835096 26.2 9.577359
3729 1243 4 0.4238 58.8164904 26.2 9.577359
3730 1244 3 -0.8476 60.9 26.2 9.0
3731 1244 4 0.4238 60.0835096 26.2 9.577359
3732 1244 4 0.4238 61.7164904 26.2 9.577359
3733 1245 3 -0.8476 63.8 26.2 9.0
3734 1245 4 0.4238 62.9835096 26.2 9.577359
3735 1245 4 0.4238 64.6164904 26.2 9.577359
3736 1246 3 -0.8476 66.7 26.2 9.0
3737 1246 4 0.4238 65.8835096 26.2 9.577359
3738 1246 4 0.4238 67.5164904 26.2 9.577359
3739 1247 3 -0.8476 69.6 26.2 9.0
3740 1247 4 0.4238 68.7835096 26.2 9.577359
3741 1247 4 0.4238 70.4164904 26.2 9.577359
3742 1248 3 -0.8476 72.5 26.2 9.0
3743 1248 4 0.4238 71.6835096 26.2 9.577359
3744 1248 4 0.4238 73.3164904 26.2 9.577359
3745 1249 3 -0.8476 0.0 29.1 9.0
3746 1249 4 0.4238 -0.8164904 29.1 9.577359
3747 1249 4 0.4238 0.8164904 29.1 9.577359
3748 1250 3 -0.8476 2.9 29.1 9.0
3749 1250 4 0.4238 2.0835096 29.1 9.577359
3750 1250 4 0.4238 3.7164904 29.1 9.577359
3751 1251 3 -0.8476 5.8 29.1 9.0
3752 1251 4 0.4238 4.9835096 29.1 9.577359
3753 1251 4 0.4238 6.6164904 29.1 9.577359
3754 1252 3 -0.8476 8.7 29.1 9.0
3755 1252 4 0.4238 7.8835096 29.1 9.577359
3756 1252 4 0.4238 9.5164904 29.1 9.577359
3757 1253 3 -0.8476 11.6 29.1 9.0
3758 1253 4 0.4238 10.7835096 29.1 9.577359
3759 1253 4 0.4238 12.4164904 29.1 9.577359
3760 1254 3 -0.8476 14.5 29.1 9.0
3761 1254 4 0.4238 13.6835096 29.1 9.577359
3762 1254 4 0.4238 15.3164904 29.1 9.577359
3763 1255 3 -0.8476 17.4 29.1 9.0
3764 1255 4 0.4238 16.5835096 29.1 9.577359
3765 1255 4 0.4238 18.2164904 29.1 9.577359
3766 1256 3 -0.8476 20.3 29.1 9.0
3767 1256 4 0.4238 19.4835096 29.1 9.577359
3768 1256 4 0.4238 21.1164904 29.1 9.577359
3769 1257 3 -0.8476 23.2 29.1 9.0
3770 1257 4 0.4238 22.3835096 29.1 9.577359
3771 1257 4 0.4238 24.0164904 29.1 9.577359
3772 1258 3 -0.8476 26.1 29.1 9.0
3773 1258 4 0.4238 25.2835096 29.1 9.577359
3774 1258 4 0.4238 26.9164904 29.1 9.577359
3775 1259 3 -0.8476 29.0 29.1 9.0
3776 1259 4 0.4238 28.1835096 29.1 9.577359
3777 1259 4 0.4238 29.8164904 29.1 9.577359
3778 1260 3 -0.8476 31.9 29.1 9.0
3779 1260 4 0.4238 31.0835096 29.1 9.577359
3780 1260 4 0.4238 32.7164904 29.1 9.577359
3781 1261 3 -0.8476 34.8 29.1 9.0
3782 1261 4 0.4238 33.9835096 29.1 9.577359
3783 1261 4 0.4238 35.6164904 29.1 9.577359
3784 1262 3 -0.8476 37.7 29.1 9.0
3785 1262 4 0.4238 36.8835096 29.1 9.577359
3786 1262 4 0.4238 38.5164904 29.1 9.577359
3787 1263 3 -0.8476 40.6 29.1 9.0
3788 1263 4 0.4238 39.7835096 29.1 9.577359
3789 1263 4 0.4238 41.4164904 29.1 9.577359
3790 1264 3 -0.8476 43.5 29.1 9.0
3791 1264 4 0.4238 42.6835096 29.1 9.577359
3792 1264 4 0.4238 44.3164904 29.1 9.577359
3793 1265 3 -0.8476 46.4 29.1 9.0
3794 1265 4 0.4238 45.5835096 29.1 9.577359
3795 1265 4 0.4238 47.2164904 29.1 9.577359
3796 1266 3 -0.8476 49.3 29.1 9.0
3797 1266 4 0.4238 48.4835096 29.1 9.577359
3798 1266 4 0.4238 50.1164904 29.1 9.577359
3799 1267 3 -0.8476 52.2 29.1 9.0
3800 1267 4 0.4238 51.3835096 29.1 9.577359
3801 1267 4 0.4238 53.0164904 29.1 9.577359
3802 1268 3 -0.8476 55.1 29.1 9.0
3803 1268 4 0.4238 54.2835096 29.1 9.577359
3804 1268 4 0.4238 55.9164904 29.1 9.577359
3805 1269 3 -0.8476 58.0 29.1 9.0
3806 1269 4 0.4238 57.1835096 29.1 9.577359
3807 1269 4 0.4238 58.8164904 29.1 9.577359
3808 1270 3 -0.8476 60.9 29.1 9.0
3809 1270 4 0.4238 60.0835096 29.1 9.577359
3810 1270 4 0.4238 61.7164904 29.1 9.577359
3811 1271 3 -0.8476 63.8 29.1 9.0
3812 1271 4 0.4238 62.9835096 29.1 9.577359
3813 1271 4 0.4238 64.6164904 29.1 9.577359
3814 1272 3 -0.8476 66.7 29.1 9.0
3815 1272 4 0.4238 65.8835096 29.1 9.577359
3816 1272 4 0.4238 67.5164904 29.1 9.577359
3817 1273 3 -0.8476 69.6 29.1 9.0
3818 1273 4 0.4238 68.7835096 29.1 9.577359
3819 1273 4 0.4238 70.4164904 29.1 9.577359
3820 1274 3 -0.8476 72.5 29.1 9.0
3821 1274 4 0.4238 71.6835096 29.1 9.577359
3822 1274 4 0.4238 73.3164904 29.1 9.577359
3823 1275 3 -0.8476 0.0 32.0 9.0
3824 1275 4 0.4238 -0.8164904 32.0 9.577359
3825 1275 4 0.4238 0.8164904 32.0 9.577359
3826 1276 3 -0.8476 2.9 32.0 9.0
3827 1276 4 0.4238 2.0835096 32.0 9.577359
3828 1276 4 0.4238 3.7164904 32.0 9.577359
3829 1277 3 -0.8476 5.8 32.0 9.0
3830 1277 4 0.4238 4.9835096 32.0 9.577359
3831 1277 4 0.4238 6.6164904 32.0 9.577359
3832 1278 3 -0.8476 8.7 32.0 9.0
3833 1278 4 0.4238 7.8835096 32.0 9.577359
3834 1278 4 0.4238 9.5164904 32.0 9.577359
3835 1279 3 -0.8476 11.6 32.0 9.0
3836 1279 4 0.4238 10.7835096 32.0 9.577359
3837 1279 4 0.4238 12.4164904 32.0 9.577359
3838 1280 3 -0.8476 14.5 32.0 9.0
3839 1280 4 0.4238 13.6835096 32.0 9.577359
3840 1280 4 0.4238 15.3164904 32.0 9.577359
3841 1281 3 -0.8476 17.4 32.0 9.0
3842 1281 4 0.4238 16.5835096 32.0 9.577359
3843 1281 4 0.4238 18.2164904 32.0 9.577359
3844 1282 3 -0.8476 20.3 32.0 9.0
3845 1282 4 0.4238 19.4835096 32.0 9.577359
3846 1282 4 0.4238 21.1164904 32.0 9.577359
3847 1283 3 -0.8476 23.2 32.0 9.0
3848 1283 4 0.4238 22.3835096 32.0 9.577359
3849 1283 4 0.4238 24.0164904 32.0 9.577359
3850 1284 3 -0.8476 26.1 32.0 9.0
3851 1284 4 0.4238 25.2835096 32.0 9.577359
3852 1284 4 0.4238 26.9164904 32.0 9.577359
3853 1285 3 -0.8476 29.0 32.0 9.0
3854 1285 4 0.4238 28.1835096 32.0 9.577359
3855 1285 4 0.4238 29.8164904 32.0 9.577359
3856 1286 3 -0.8476 31.9 32.0 9.0
3857 1286 4 0.4238 31.0835096 32.0 9.577359
3858 1286 4 0.4238 32.7164904 32.0 9.577359
3859 1287 3 -0.8476 34.8 32.0 9.0
3860 1287 4 0.4238 33.9835096 32.0 9.577359
3861 1287 4 0.4238 35.6164904 32.0 9.577359
3862 1288 3 -0.8476 37.7 32.0 9.0
3863 1288 4 0.4238 36.8835096 32.0 9.577359
3864 1288 4 0.4238 38.5164904 32.0 9.577359
3865 1289 3 -0.8476 40.6 32.0 9.0
3866 1289 4 0.4238 39.7835096 32.0 9.577359
3867 1289 4 0.4238 41.4164904 32.0 9.577359
3868 1290 3 -0.8476 43.5 32.0 9.0
3869 1290 4 0.4238 42.6835096 32.0 9.577359
3870 1290 4 0.4238 44.3164904 32.0 9.577359
3871 1291 3 -0.8476 46.4 32.0 9.0
3872 1291 4 0.4238 45.5835096 32.0 9.577359
3873 1291 4 0.4238 47.2164904 32.0 9.577359
3874 1292 3 -0.8476 49.3 32.0 9.0
3875 1292 4 0.4238 48.4835096 32.0 9.577359
3876 1292 4 0.4238 50.1164904 32.0 9.577359
3877 1293 3 -0.8476 52.2 32.0 9.0
3878 1293 4 0.4238 51.3835096 32.0 9.577359
3879 1293 4 0.4238 53.0164904 32.0 9.577359
3880 1294 3 -0.8476 55.1 32.0 9.0
3881 1294 4 0.4238 54.2835096 32.0 9.577359
3882 1294 4 0.4238 55.9164904 32.0 9.577359
3883 1295 3 -0.8476 58.0 32.0 9.0
3884 1295 4 0.4238 57.1835096 32.0 9.577359
3885 1295 4 0.4238 58.8164904 32.0 9.577359
3886 1296 3 -0.8476 60.9 32.0 9.0
3887 1296 4 0.4238 60.0835096 32.0 9.577359
3888 1296 4 0.4238 61.7164904 32.0 9.577359
3889 1297 3 -0.8476 63.8 32.0 9.0
3890 1297 4 0.4238 62.9835096 32.0 9.577359
3891 1297 4 0.4238 64.6164904 32.0 9.577359
3892 1298 3 -0.8476 66.7 32.0 9.0
3893 1298 4 0.4238 65.8835096 32.0 9.577359
3894 1298 4 0.4238 67.5164904 32.0 9.577359
3895 1299 3 -0.8476 69.6 32.0 9.0
3896 1299 4 0.4238 68.7835096 32.0 9.577359
3897 1299 4 0.4238 70.4164904 32.0 9.577359
3898 1300 3 -0.8476 72.5 32.0 9.0
3899 1300 4 0.4238 71.6835096 32.0 9.577359
3900 1300 4 0.4238 73.3164904 32.0 9.577359
3901 1301 3 -0.8476 0.0 34.9 9.0
3902 1301 4 0.4238 -0.8164904 34.9 9.577359
3903 1301 4 0.4238 0.8164904 34.9 9.577359
3904 1302 3 -0.8476 2.9 34.9 9.0
3905 1302 4 0.4238 2.0835096 34.9 9.577359
3906 1302 4 0.4238 3.7164904 34.9 9.577359
3907 1303 3 -0.8476 5.8 34.9 9.0
3908 1303 4 0.4238 4.9835096 34.9 9.577359
3909 1303 4 0.4238 6.6164904 34.9 9.577359
3910 1304 3 -0.8476 8.7 34.9 9.0
3911 1304 4 0.4238 7.8835096 34.9 9.577359
3912 1304 4 0.4238 9.5164904 34.9 9.577359
3913 1305 3 -0.8476 11.6 34.9 9.0
3914 1305 4 0.4238 10.7835096 34.9 9.577359
3915 1305 4 0.4238 12.4164904 34.9 9.577359
3916 1306 3 -0.8476 14.5 34.9 9.0
3917 1306 4 0.4238 13.6835096 34.9 9.577359
3918 1306 4 0.4238 15.3164904 34.9 9.577359
3919 1307 3 -0.8476 17.4 34.9 9.0
3920 1307 4 0.4238 16.5835096 34.9 9.577359
3921 1307 4 0.4238 18.2164904 34.9 9.577359
3922 1308 3 -0.8476 20.3 34.9 9.0
3923 1308 4 0.4238 19.4835096 34.9 9.577359
3924 1308 4 0.4238 21.1164904 34.9 9.577359
3925 1309 3 -0.8476 23.2 34.9 9.0
3926 1309 4 0.4238 22.3835096 34.9 9.577359
3927 1309 4 0.4238 24.0164904 34.9 9.577359
3928 1310 3 -0.8476 26.1 34.9 9.0
3929 1310 4 0.4238 25.2835096 34.9 9.577359
3930 1310 4 0.4238 26.9164904 34.9 9.577359
3931 1311 3 -0.8476 29.0 34.9 9.0
3932 1311 4 0.4238 28.1835096 34.9 9.577359
3933 1311 4 0.4238 29.8164904 34.9 9.577359
3934 1312 3 -0.8476 31.9 34.9 9.0
3935 1312 4 0.4238 31.0835096 34.9 9.577359
3936 1312 4 0.4238 32.7164904 34.9 9.577359
3937 1313 3 -0.8476 34.8 34.9 9.0
3938 1313 4 0.4238 33.9835096 34.9 9.577359
3939 1313 4 0.4238 35.6164904 34.9 9.577359
3940 1314 3 -0.8476 37.7 34.9 9.0
3941 1314 4 0.4238 36.8835096 34.9 9.577359
3942 1314 4 0.4238 38.5164904 34.9 9.577359
3943 1315 3 -0.8476 40.6 34.9 9.0
3944 1315 4 0.4238 39.7835096 34.9 9.577359
3945 1315 4 0.4238 41.4164904 34.9 9.577359
3946 1316 3 -0.8476 43.5 34.9 9.0
3947 1316 4 0.4238 42.6835096 34.9 9.577359
3948 1316 4 0.4238 44.3164904 34.9 9.577359
3949 1317 3 -0.8476 46.4 34.9 9.0
3950 1317 4 0.4238 45.5835096 34.9 9.577359
3951 1317 4 0.4238 47.2164904 34.9 9.577359
3952 1318 3 -0.8476 49.3 34.9 9.0
3953 1318 4 0.4238 48.4835096 34.9 9.577359
3954 1318 4 0.4238 50.1164904 34.9 9.577359
3955 1319 3 -0.8476 52.2 34.9 9.0
3956 1319 4 0.4238 51.3835096 34.9 9.577359
3957 1319 4 0.4238 53.0164904 34.9 9.577359
3958 1320 3 -0.8476 55.1 34.9 9.0
3959 1320 4 0.4238 54.2835096 34.9 9.577359
3960 1320 4 0.4238 55.9164904 34.9 9.577359
3961 1321 3 -0.8476 58.0 34.9 9.0
3962 1321 4 0.4238 57.1835096 34.9 9.577359
3963 1321 4 0.4238 58.8164904 34.9 9.577359
3964 1322 3 -0.8476 60.9 34.9 9.0
3965 1322 4 0.4238 60.0835096 34.9 9.577359
3966 1322 4 0.4238 61.7164904 34.9 9.577359
3967 1323 3 -0.8476 63.8 34.9 9.0
3968 1323 4 0.4238 62.9835096 34.9 9.577359
3969 1323 4 0.4238 64.6164904 34.9 9.577359
3970 1324 3 -0.8476 66.7 34.9 9.0
3971 1324 4 0.4238 65.8835096 34.9 9.577359
3972 1324 4 0.4238 67.5164904 34.9 9.577359
3973 1325 3 -0.8476 69.6 34.9 9.0
3974 1325 4 0.4238 68.7835096 34.9 9.577359
3975 1325 4 0.4238 70.4164904 34.9 9.577359
3976 1326 3 -0.8476 72.5 34.9 9.0
3977 1326 4 0.4238 71.6835096 34.9 9.577359
3978 1326 4 0.4238 73.3164904 34.9 9.577359
3979 1327 3 -0.8476 0.0 37.8 9.0
3980 1327 4 0.4238 -0.8164904 37.8 9.577359
3981 1327 4 0.4238 0.8164904 37.8 9.577359
3982 1328 3 -0.8476 2.9 37.8 9.0
3983 1328 4 0.4238 2.0835096 37.8 9.577359
3984 1328 4 0.4238 3.7164904 37.8 9.577359
3985 1329 3 -0.8476 5.8 37.8 9.0
3986 1329 4 0.4238 4.9835096 37.8 9.577359
3987 1329 4 0.4238 6.6164904 37.8 9.577359
3988 1330 3 -0.8476 8.7 37.8 9.0
3989 1330 4 0.4238 7.8835096 37.8 9.577359
3990 1330 4 0.4238 9.5164904 37.8 9.577359
3991 1331 3 -0.8476 11.6 37.8 9.0
3992 1331 4 0.4238 10.7835096 37.8 9.577359
3993 1331 4 0.4238 12.4164904 37.8 9.577359
3994 1332 3 -0.8476 14.5 37.8 9.0
3995 1332 4 0.4238 13.6835096 37.8 9.577359
3996 1332 4 0.4238 15.3164904 37.8 9.577359
3997 1333 3 -0.8476 17.4 37.8 9.0
3998 1333 4 0.4238 16.5835096 37.8 9.577359
3999 1333 4 0.4238 18.2164904 37.8 9.577359
4000 1334 3 -0.8476 20.3 37.8 9.0
4001 1334 4 0.4238 19.4835096 37.8 9.577359
4002 1334 4 0.4238 21.1164904 37.8 9.577359
4003 1335 3 -0.8476 23.2 37.8 9.0
4004 1335 4 0.4238 22.3835096 37.8 9.577359
4005 1335 4 0.4238 24.0164904 37.8 9.577359
4006 1336 3 -0.8476 26.1 37.8 9.0
4007 1336 4 0.4238 25.2835096 37.8 9.577359
4008 1336 4 0.4238 26.9164904 37.8 9.577359
4009 1337 3 -0.8476 29.0 37.8 9.0
4010 1337 4 0.4238 28.1835096 37.8 9.577359
4011 1337 4 0.4238 29.8164904 37.8 9.577359
4012 1338 3 -0.8476 31.9 37.8 9.0
4013 1338 4 0.4238 31.0835096 37.8 9.577359
4014 1338 4 0.4238 32.7164904 37.8 9.577359
4015 1339 3 -0.8476 34.8 37.8 9.0
4016 1339 4 0.4238 33.9835096 37.8 9.577359
4017 1339 4 0.4238 35.6164904 37.8 9.577359
4018 1340 3 -0.8476 37.7 37.8 9.0
4019 1340 4 0.4238 36.8835096 37.8 9.577359
4020 1340 4 0.4238 38.5164904 37.8 9.577359
4021 1341 3 -0.8476 40.6 37.8 9.0
4022 1341 4 0.4238 39.7835096 37.8 9.577359
4023 1341 4 0.4238 41.4164904 37.8 9.577359
4024 1342 3 -0.8476 43.5 37.8 9.0
4025 1342 4 0.4238 42.6835096 37.8 9.577359
4026 1342 4 0.4238 44.3164904 37.8 9.577359
4027 1343 3 -0.8476 46.4 37.8 9.0
4028 1343 4 0.4238 45.5835096 37.8 9.577359
4029 1343 4 0.4238 47.2164904 37.8 9.577359
4030 1344 3 -0.8476 49.3 37.8 9.0
4031 1344 4 0.4238 48.4835096 37.8 9.577359
4032 1344 4 0.4238 50.1164904 37.8 9.577359
4033 1345 3 -0.8476 52.2 37.8 9.0
4034 1345 4 0.4238 51.3835096 37.8 9.577359
4035 1345 4 0.4238 53.0164904 37.8 9.577359
4036 1346 3 -0.8476 55.1 37.8 9.0
4037 1346 4 0.4238 54.2835096 37.8 9.577359
4038 1346 4 0.4238 55.9164904 37.8 9.577359
4039 1347 3 -0.8476 58.0 37.8 9.0
4040 1347 4 0.4238 57.1835096 37.8 9.577359
4041 1347 4 0.4238 58.8164904 37.8 9.577359
4042 1348 3 -0.8476 60.9 37.8 9.0
4043 1348 4 0.4238 60.0835096 37.8 9.577359
4044 1348 4 0.4238 61.7164904 37.8 9.577359
4045 1349 3 -0.8476 63.8 37.8 9.0
4046 1349 4 0.4238 62.9835096 37.8 9.577359
4047 1349 4 0.4238 64.6164904 37.8 9.577359
4048 1350 3 -0.8476 66.7 37.8 9.0
4049 1350 4 0.4238 65.8835096 37.8 9.577359
4050 1350 4 0.4238 67.5164904 37.8 9.577359
4051 1351 3 -0.8476 69.6 37.8 9.0
4052 1351 4 0.4238 68.7835096 37.8 9.577359
4053 1351 4 0.4238 70.4164904 37.8 9.577359
4054 1352 3 -0.8476 72.5 37.8 9.0
4055 1352 4 0.4238 71.6835096 37.8 9.577359
4056 1352 4 0.4238 73.3164904 37.8 9.577359
4057 1353 3 -0.8476 0.0 3.0 12.0
4058 1353 4 0.4238 -0.8164904 3.0 12.577359
4059 1353 4 0.4238 0.8164904 3.0 12.577359
4060 1354 3 -0.8476 2.9 3.0 12.0
4061 1354 4 0.4238 2.0835096 3.0 12.577359
4062 1354 4 0.4238 3.7164904 3.0 12.577359
4063 1355 3 -0.8476 5.8 3.0 12.0
4064 1355 4 0.4238 4.9835096 3.0 12.577359
4065 1355 4 0.4238 6.6164904 3.0 12.577359
4066 1356 3 -0.8476 8.7 3.0 12.0
4067 1356 4 0.4238 7.8835096 3.0 12.577359
4068 1356 4 0.4238 9.5164904 3.0 12.577359
4069 1357 3 -0.8476 11.6 3.0 12.0
4070 1357 4 0.4238 10.7835096 3.0 12.577359
4071 1357 4 0.4238 12.4164904 3.0 12.577359
4072 1358 3 -0.8476 14.5 3.0 12.0
4073 1358 4 0.4238 13.6835096 3.0 12.577359
4074 1358 4 0.4238 15.3164904 3.0 12.577359
4075 1359 3 -0.8476 17.4 3.0 12.0
4076 1359 4 0.4238 16.5835096 3.0 12.577359
4077 1359 4 0.4238 18.2164904 3.0 12.577359
4078 1360 3 -0.8476 20.3 3.0 12.0
4079 1360 4 0.4238 19.4835096 3.0 12.577359
4080 1360 4 0.4238 21.1164904 3.0 12.577359
4081 1361 3 -0.8476 23.2 3.0 12.0
4082 1361 4 0.4238 22.3835096 3.0 12.577359
4083 1361 4 0.4238 24.0164904 3.0 12.577359
4084 1362 3 -0.8476 26.1 3.0 12.0
4085 1362 4 0.4238 25.2835096 3.0 12.577359
4086 1362 4 0.4238 26.9164904 3.0 12.577359
4087 1363 3 -0.8476 29.0 3.0 12.0
4088 1363 4 0.4238 28.1835096 3.0 12.577359
4089 1363 4 0.4238 29.8164904 3.0 12.577359
4090 1364 3 -0.8476 31.9 3.0 12.0
4091 1364 4 0.4238 31.0835096 3.0 12.577359
4092 1364 4 0.4238 32.7164904 3.0 12.577359
4093 1365 3 -0.8476 34.8 3.0 12.0
4094 1365 4 0.4238 33.9835096 3.0 12.577359
4095 1365 4 0.4238 35.6164904 3.0 12.577359
4096 1366 3 -0.8476 37.7 3.0 12.0
4097 1366 4 0.4238 36.8835096 3.0 12.577359
4098 1366 4 0.4238 38.5164904 3.0 12.577359
4099 1367 3 -0.8476 40.6 3.0 12.0
4100 1367 4 0.4238 39.7835096 3.0 12.577359
4101 1367 4 0.4238 41.4164904 3.0 12.577359
4102 1368 3 -0.8476 43.5 3.0 12.0
4103 1368 4 0.4238 42.6835096 3.0 12.577359
4104 1368 4 0.4238 44.3164904 3.0 12.577359
4105 1369 3 -0.8476 46.4 3.0 12.0
4106 1369 4 0.4238 45.5835096 3.0 12.577359
4107 1369 4 0.4238 47.2164904 3.0 12.577359
4108 1370 3 -0.8476 49.3 3.0 12.0
4109 1370 4 0.4238 48.4835096 3.0 12.577359
4110 1370 4 0.4238 50.1164904 3.0 12.577359
4111 1371 3 -0.8476 52.2 3.0 12.0
4112 1371 4 0.4238 51.3835096 3.0 12.577359
4113 1371 4 0.4238 53.0164904 3.0 12.577359
4114 1372 3 -0.8476 55.1 3.0 12.0
4115 1372 4 0.4238 54.2835096 3.0 12.577359
4116 1372 4 0.4238 55.9164904 3.0 12.577359
4117 1373 3 -0.8476 58.0 3.0 12.0
4118 1373 4 0.4238 57.1835096 3.0 12.577359
4119 1373 4 0.4238 58.8164904 3.0 12.577359
4120 1374 3 -0.8476 60.9 3.0 12.0
4121 1374 4 0.4238 60.0835096 3.0 12.577359
4122 1374 4 0.4238 61.7164904 3.0 12.577359
4123 1375 3 -0.8476 63.8 3.0 12.0
4124 1375 4 0.4238 62.9835096 3.0 12.577359
4125 1375 4 0.4238 64.6164904 3.0 12.577359
4126 1376 3 -0.8476 66.7 3.0 12.0
4127 1376 4 0.4238 65.8835096 3.0 12.577359
4128 1376 4 0.4238 67.5164904 3.0 12.577359
4129 1377 3 -0.8476 69.6 3.0 12.0
4130 1377 4 0.4238 68.7835096 3.0 12.577359
4131 1377 4 0.4238 70.4164904 3.0 12.577359
4132 1378 3 -0.8476 72.5 3.0 12.0
4133 1378 4 0.4238 71.6835096 3.0 12.577359
4134 1378 4 0.4238 73.3164904 3.0 12.577359
4135 1379 3 -0.8476 0.0 5.9 12.0
4136 1379 4 0.4238 -0.8164904 5.9 12.577359
4137 1379 4 0.4238 0.8164904 5.9 12.577359
4138 1380 3 -0.8476 2.9 5.9 12.0
4139 1380 4 0.4238 2.0835096 5.9 12.577359
4140 1380 4 0.4238 3.7164904 5.9 12.577359
4141 1381 3 -0.8476 5.8 5.9 12.0
4142 1381 4 0.4238 4.9835096 5.9 12.577359
4143 1381 4 0.4238 6.6164904 5.9 12.577359
4144 1382 3 -0.8476 8.7 5.9 12.0
4145 1382 4 0.4238 7.8835096 5.9 12.577359
4146 1382 4 0.4238 9.5164904 5.9 12.577359
4147 1383 3 -0.8476 11.6 5.9 12.0
4148 1383 4 0.4238 10.7835096 5.9 12.577359
4149 1383 4 0.4238 12.4164904 5.9 12.577359
4150 1384 3 -0.8476 14.5 5.9 12.0
4151 1384 4 0.4238 13.6835096 5.9 12.577359
4152 1384 4 0.4238 15.3164904 5.9 12.577359
4153 1385 3 -0.8476 17.4 5.9 12.0
4154 1385 4 0.4238 16.5835096 5.9 12.577359
4155 1385 4 0.4238 18.2164904 5.9 12.577359
4156 1386 3 -0.8476 20.3 5.9 12.0
4157 1386 4 0.4238 19.4835096 5.9 12.577359
4158 1386 4 0.4238 21.1164904 5.9 12.577359
4159 1387 3 -0.8476 23.2 5.9 12.0
4160 1387 4 0.4238 22.3835096 5.9 12.577359
4161 1387 4 0.4238 24.0164904 5.9 12.577359
4162 1388 3 -0.8476 26.1 5.9 12.0
4163 1388 4 0.4238 25.2835096 5.9 12.577359
4164 1388 4 0.4238 26.9164904 5.9 12.577359
4165 1389 3 -0.8476 29.0 5.9 12.0
4166 1389 4 0.4238 28.1835096 5.9 12.577359
4167 1389 4 0.4238 29.8164904 5.9 12.577359
4168 1390 3 -0.8476 31.9 5.9 12.0
4169 1390 4 0.4238 31.0835096 5.9 12.577359
4170 1390 4 0.4238 32.7164904 5.9 12.577359
4171 1391 3 -0.8476 34.8 5.9 12.0
4172 1391 4 0.4238 33.9835096 5.9 12.577359
4173 1391 4 0.4238 35.6164904 5.9 12.577359
4174 1392 3 -0.8476 37.7 5.9 12.0
4175 1392 4 0.4238 36.8835096 5.9 12.577359
4176 1392 4 0.4238 38.5164904 5.9 12.577359
4177 1393 3 -0.8476 40.6 5.9 12.0
4178 1393 4 0.4238 39.7835096 5.9 12.577359
4179 1393 4 0.4238 41.4164904 5.9 12.577359
4180 1394 3 -0.8476 43.5 5.9 12.0
4181 1394 4 0.4238 42.6835096 5.9 12.577359
4182 1394 4 0.4238 44.3164904 5.9 12.577359
4183 1395 3 -0.8476 46.4 5.9 12.0
4184 1395 4 0.4238 45.5835096 5.9 12.577359
4185 1395 4 0.4238 47.2164904 5.9 12.577359
4186 1396 3 -0.8476 49.3 5.9 12.0
4187 1396 4 0.4238 48.4835096 5.9 12.577359
4188 1396 4 0.4238 50.1164904 5.9 12.577359
4189 1397 3 -0.8476 52.2 5.9 12.0
4190 1397 4 0.4238 51.3835096 5.9 12.577359
4191 1397 4 0.4238 53.0164904 5.9 12.577359
4192 1398 3 -0.8476 55.1 5.9 12.0
4193 1398 4 0.4238 54.2835096 5.9 12.577359
4194 1398 4 0.4238 55.9164904 5.9 12.577359
4195 1399 3 -0.8476 58.0 5.9 12.0
4196 1399 4 0.4238 57.1835096 5.9 12.577359
4197 1399 4 0.4238 58.8164904 5.9 12.577359
4198 1400 3 -0.8476 60.9 5.9 12.0
4199 1400 4 0.4238 60.0835096 5.9 12.577359
4200 1400 4 0.4238 61.7164904 5.9 12.577359
4201 1401 3 -0.8476 63.8 5.9 12.0
4202 1401 4 0.4238 62.9835096 5.9 12.577359
4203 1401 4 0.4238 64.6164904 5.9 12.577359
4204 1402 3 -0.8476 66.7 5.9 12.0
4205 1402 4 0.4238 65.8835096 5.9 12.577359
4206 1402 4 0.4238 67.5164904 5.9 12.577359
4207 1403 3 -0.8476 69.6 5.9 12.0
4208 1403 4 0.4238 68.7835096 5.9 12.577359
4209 1403 4 0.4238 70.4164904 5.9 12.577359
4210 1404 3 -0.8476 72.5 5.9 12.0
4211 1404 4 0.4238 71.6835096 5.9 12.577359
4212 1404 4 0.4238 73.3164904 5.9 12.577359
4213 1405 3 -0.8476 0.0 8.8 12.0
4214 1405 4 0.4238 -0.8164904 8.8 12.577359
4215 1405 4 0.4238 0.8164904 8.8 12.577359
4216 1406 3 -0.8476 2.9 8.8 12.0
4217 1406 4 0.4238 2.0835096 8.8 12.577359
4218 1406 4 0.4238 3.7164904 8.8 12.577359
4219 1407 3 -0.8476 5.8 8.8 12.0
4220 1407 4 0.4238 4.9835096 8.8 12.577359
4221 1407 4 0.4238 6.6164904 8.8 12.577359
4222 1408 3 -0.8476 8.7 8.8 12.0
4223 1408 4 0.4238 7.8835096 8.8 12.577359
4224 1408 4 0.4238 9.5164904 8.8 12.577359
4225 1409 3 -0.8476 11.6 8.8 12.0
4226 1409 4 0.4238 10.7835096 8.8 12.577359
4227 1409 4 0.4238 12.4164904 8.8 12.577359
4228 1410 3 -0.8476 14.5 8.8 12.0
4229 1410 4 0.4238 13.6835096 8.8 12.577359
4230 1410 4 0.4238 15.3164904 8.8 12.577359
4231 1411 3 -0.8476 17.4 8.8 12.0
4232 1411 4 0.4238 16.5835096 8.8 12.577359
4233 1411 4 0.4238 18.2164904 8.8 12.577359
4234 1412 3 -0.8476 20.3 8.8 12.0
4235 1412 4 0.4238 19.4835096 8.8 12.577359
4236 1412 4 0.4238 21.1164904 8.8 12.577359
4237 1413 3 -0.8476 23.2 8.8 12.0
4238 1413 4 0.4238 22.3835096 8.8 12.577359
4239 1413 4 0.4238 24.0164904 8.8 12.577359
4240 1414 3 -0.8476 26.1 8.8 12.0
4241 1414 4 0.4238 25.2835096 8.8 12.577359
4242 1414 4 0.4238 26.9164904 8.8 12.577359
4243 1415 3 -0.8476 29.0 8.8 12.0
4244 1415 4 0.4238 28.1835096 8.8 12.577359
4245 1415 4 0.4238 29.8164904 8.8 12.577359
4246 1416 3 -0.8476 31.9 8.8 12.0
4247 1416 4 0.4238 31.0835096 8.8 12.577359
4248 1416 4 0.4238 32.7164904 8.8 12.577359
4249 1417 3 -0.8476 34.8 8.8 12.0
4250 1417 4 0.4238 33.9835096 8.8 12.577359
4251 1417 4 0.4238 35.6164904 8.8 12.577359
4252 1418 3 -0.8476 37.7 8.8 12.0
4253 1418 4 0.4238 36.8835096 8.8 12.577359
4254 1418 4 0.4238 38.5164904 8.8 12.577359
4255 1419 3 -0.8476 40.6 8.8 12.0
4256 1419 4 0.4238 39.7835096 8.8 12.577359
4257 1419 4 0.4238 41.4164904 8.8 12.577359
4258 1420 3 -0.8476 43.5 8.8 12.0
4259 1420 4 0.4238 42.6835096 8.8 12.577359
4260 1420 4 0.4238 44.3164904 8.8 12.577359
4261 1421 3 -0.8476 46.4 8.8 12.0
4262 1421 4 0.4238 45.5835096 8.8 12.577359
4263 1421 4 0.4238 47.2164904 8.8 12.577359
4264 1422 3 -0.8476 49.3 8.8 12.0
4265 1422 4 0.4238 48.4835096 8.8 12.577359
4266 1422 4 0.4238 50.1164904 8.8 12.577359
4267 1423 3 -0.8476 52.2 8.8 12.0
4268 1423 4 0.4238 51.3835096 8.8 12.577359
4269 1423 4 0.4238 53.0164904 8.8 12.577359
4270 1424 3 -0.8476 55.1 8.8 12.0
4271 1424 4 0.4238 54.2835096 8.8 12.577359
4272 1424 4 0.4238 55.9164904 8.8 12.577359
4273 1425 3 -0.8476 58.0 8.8 12.0
4274 1425 4 0.4238 57.1835096 8.8 12.577359
4275 1425 4 0.4238 58.8164904 8.8 12.577359
4276 1426 3 -0.8476 60.9 8.8 12.0
4277 1426 4 0.4238 60.0835096 8.8 12.577359
4278 1426 4 0.4238 61.7164904 8.8 12.577359
4279 1427 3 -0.8476 63.8 8.8 12.0
4280 1427 4 0.4238 62.9835096 8.8 12.577359
4281 1427 4 0.4238 64.6164904 8.8 12.577359
4282 1428 3 -0.8476 66.7 8.8 12.0
4283 1428 4 0.4238 65.8835096 8.8 12.577359
4284 1428 4 0.4238 67.5164904 8.8 12.577359
4285 1429 3 -0.8476 69.6 8.8 12.0
4286 1429 4 0.4238 68.7835096 8.8 12.577359
4287 1429 4 0.4238 70.4164904 8.8 12.577359
4288 1430 3 -0.8476 72.5 8.8 12.0
4289 1430 4 0.4238 71.6835096 8.8 12.577359
4290 1430 4 0.4238 73.3164904 8.8 12.577359
4291 1431 3 -0.8476 0.0 11.7 12.0
4292 1431 4 0.4238 -0.8164904 11.7 12.577359
4293 1431 4 0.4238 0.8164904 11.7 12.577359
4294 1432 3 -0.8476 2.9 11.7 12.0
4295 1432 4 0.4238 2.0835096 11.7 12.577359
4296 1432 4 0.4238 3.7164904 11.7 12.577359
4297 1433 3 -0.8476 5.8 11.7 12.0
4298 1433 4 0.4238 4.9835096 11.7 12.577359
4299 1433 4 0.4238 6.6164904 11.7 12.577359
4300 1434 3 -0.8476 8.7 11.7 12.0
4301 1434 4 0.4238 7.8835096 11.7 12.577359
4302 1434 4 0.4238 9.5164904 11.7 12.577359
4303 1435 3 -0.8476 11.6 11.7 12.0
4304 1435 4 0.4238 10.7835096 11.7 12.577359
4305 1435 4 0.4238 12.4164904 11.7 12.577359
4306 1436 3 -0.8476 14.5 11.7 12.0
4307 1436 4 0.4238 13.6835096 11.7 12.577359
4308 1436 4 0.4238 15.3164904 11.7 12.577359
4309 1437 3 -0.8476 17.4 11.7 12.0
4310 1437 4 0.4238 16.5835096 11.7 12.577359
4311 1437 4 0.4238 18.2164904 11.7 12.577359
4312 1438 3 -0.8476 20.3 11.7 12.0
4313 1438 4 0.4238 19.4835096 11.7 12.577359
4314 1438 4 0.4238 21.1164904 11.7 12.577359
4315 1439 3 -0.8476 23.2 11.7 12.0
4316 1439 4 0.4238 22.3835096 11.7 12.577359
4317 1439 4 0.4238 24.0164904 11.7 12.577359
4318 1440 3 -0.8476 26.1 11.7 12.0
4319 1440 4 0.4238 25.2835096 11.7 12.577359
4320 1440 4 0.4238 26.9164904 11.7 12.577359
4321 1441 3 -0.8476 29.0 11.7 12.0
4322 1441 4 0.4238 28.1835096 11.7 12.577359
4323 1441 4 0.4238 29.8164904 11.7 12.577359
4324 1442 3 -0.8476 31.9 11.7 12.0
4325 1442 4 0.4238 31.0835096 11.7 12.577359
4326 1442 4 0.4238 32.7164904 11.7 12.577359
4327 1443 3 -0.8476 34.8 11.7 12.0
4328 1443 4 0.4238 33.9835096 11.7 12.577359
4329 1443 4 0.4238 35.6164904 11.7 12.577359
4330 1444 3 -0.8476 37.7 11.7 12.0
4331 1444 4 0.4238 36.8835096 11.7 12.577359
4332 1444 4 0.4238 38.5164904 11.7 12.577359
4333 1445 3 -0.8476 40.6 11.7 12.0
4334 1445 4 0.4238 39.7835096 11.7 12.577359
4335 1445 4 0.4238 41.4164904 11.7 12.577359
4336 1446 3 -0.8476 43.5 11.7 12.0
4337 1446 4 0.4238 42.6835096 11.7 12.577359
4338 1446 4 0.4238 44.3164904 11.7 12.577359
4339 1447 3 -0.8476 46.4 11.7 12.0
4340 1447 4 0.4238 45.5835096 11.7 12.577359
4341 1447 4 0.4238 47.2164904 11.7 12.577359
4342 1448 3 -0.8476 49.3 11.7 12.0
4343 1448 4 0.4238 48.4835096 11.7 12.577359
4344 1448 4 0.4238 50.1164904 11.7 12.577359
4345 1449 3 -0.8476 52.2 11.7 12.0
4346 1449 4 0.4238 51.3835096 11.7 12.577359
4347 1449 4 0.4238 53.0164904 11.7 12.577359
4348 1450 3 -0.8476 55.1 11.7 12.0
4349 1450 4 0.4238 54.2835096 11.7 12.577359
4350 1450 4 0.4238 55.9164904 11.7 12.577359
4351 1451 3 -0.8476 58.0 11.7 12.0
4352 1451 4 0.4238 57.1835096 11.7 12.577359
4353 1451 4 0.4238 58.8164904 11.7 12.577359
4354 1452 3 -0.8476 60.9 11.7 12.0
4355 1452 4 0.4238 60.0835096 11.7 12.577359
4356 1452 4 0.4238 61.7164904 11.7 12.577359
4357 1453 3 -0.8476 63.8 11.7 12.0
4358 1453 4 0.4238 62.9835096 11.7 12.577359
4359 1453 4 0.4238 64.6164904 11.7 12.577359
4360 1454 3 -0.8476 66.7 11.7 12.0
4361 1454 4 0.4238 65.8835096 11.7 12.577359
4362 1454 4 0.4238 67.5164904 11.7 12.577359
4363 1455 3 -0.8476 69.6 11.7 12.0
4364 1455 4 0.4238 68.7835096 11.7 12.577359
4365 1455 4 0.4238 70.4164904 11.7 12.577359
4366 1456 3 -0.8476 72.5 11.7 12.0
4367 1456 4 0.4238 71.6835096 11.7 12.577359
4368 1456 4 0.4238 73.3164904 11.7 12.577359
4369 1457 3 -0.8476 0.0 14.6 12.0
4370 1457 4 0.4238 -0.8164904 14.6 12.577359
4371 1457 4 0.4238 0.8164904 14.6 12.577359
4372 1458 3 -0.8476 2.9 14.6 12.0
4373 1458 4 0.4238 2.0835096 14.6 12.577359
4374 1458 4 0.4238 3.7164904 14.6 12.577359
4375 1459 3 -0.8476 5.8 14.6 12.0
4376 1459 4 0.4238 4.9835096 14.6 12.577359
4377 1459 4 0.4238 6.6164904 14.6 12.577359
4378 1460 3 -0.8476 8.7 14.6 12.0
4379 1460 4 0.4238 7.8835096 14.6 12.577359
4380 1460 4 0.4238 9.5164904 14.6 12.577359
4381 1461 3 -0.8476 11.6 14.6 12.0
4382 1461 4 0.4238 10.7835096 14.6 12.577359
4383 1461 4 0.4238 12.4164904 14.6 12.577359
4384 1462 3 -0.8476 14.5 14.6 12.0
4385 1462 4 0.4238 13.6835096 14.6 12.577359
4386 1462 4 0.4238 15.3164904 14.6 12.577359
4387 1463 3 -0.8476 17.4 14.6 12.0
4388 1463 4 0.4238 16.5835096 14.6 12.577359
4389 1463 4 0.4238 18.2164904 14.6 12.577359
4390 1464 3 -0.8476 20.3 14.6 12.0
4391 1464 4 0.4238 19.4835096 14.6 12.577359
4392 1464 4 0.4238 21.1164904 14.6 12.577359
4393 1465 3 -0.8476 23.2 14.6 12.0
4394 1465 4 0.4238 22.3835096 14.6 12.577359
4395 1465 4 0.4238 24.0164904 14.6 12.577359
4396 1466 3 -0.8476 26.1 14.6 12.0
4397 1466 4 0.4238 25.2835096 14.6 12.577359
4398 1466 4 0.4238 26.9164904 14.6 12.577359
4399 1467 3 -0.8476 29.0 14.6 12.0
4400 1467 4 0.4238 28.1835096 14.6 12.577359
4401 1467 4 0.4238 29.8164904 14.6 12.577359
4402 1468 3 -0.8476 31.9 14.6 12.0
4403 1468 4 0.4238 31.0835096 14.6 12.577359
4404 1468 4 0.4238 32.7164904 14.6 12.577359
4405 1469 3 -0.8476 34.8 14.6 12.0
4406 1469 4 0.4238 33.9835096 14.6 12.577359
4407 1469 4 0.4238 35.6164904 14.6 12.577359
4408 1470 3 -0.8476 37.7 14.6 12.0
4409 1470 4 0.4238 36.8835096 14.6 12.577359
4410 1470 4 0.4238 38.5164904 14.6 12.577359
4411 1471 3 -0.8476 40.6 14.6 12.0
4412 1471 4 0.4238 39.7835096 14.6 12.577359
4413 1471 4 0.4238 41.4164904 14.6 12.577359
4414 1472 3 -0.8476 43.5 14.6 12.0
4415 1472 4 0.4238 42.6835096 14.6 12.577359
4416 1472 4 0.4238 44.3164904 14.6 12.577359
4417 1473 3 -0.8476 46.4 14.6 12.0
4418 1473 4 0.4238 45.5835096 14.6 12.577359
4419 1473 4 0.4238 47.2164904 14.6 12.577359
4420 1474 3 -0.8476 49.3 14.6 12.0
4421 1474 4 0.4238 48.4835096 14.6 12.577359
4422 1474 4 0.4238 50.1164904 14.6 12.577359
4423 1475 3 -0.8476 52.2 14.6 12.0
4424 1475 4 0.4238 51.3835096 14.6 12.577359
4425 1475 4 0.4238 53.0164904 14.6 12.577359
4426 1476 3 -0.8476 55.1 14.6 12.0
4427 1476 4 0.4238 54.2835096 14.6 12.577359
4428 1476 4 0.4238 55.9164904 14.6 12.577359
4429 1477 3 -0.8476 58.0 14.6 12.0
4430 1477 4 0.4238 57.1835096 14.6 12.577359
4431 1477 4 0.4238 58.8164904 14.6 12.577359
4432 1478 3 -0.8476 60.9 14.6 12.0
4433 1478 4 0.4238 60.0835096 14.6 12.577359
4434 1478 4 0.4238 61.7164904 14.6 12.577359
4435 1479 3 -0.8476 63.8 14.6 12.0
4436 1479 4 0.4238 62.9835096 14.6 12.577359
4437 1479 4 0.4238 64.6164904 14.6 12.577359
4438 1480 3 -0.8476 66.7 14.6 12.0
4439 1480 4 0.4238 65.8835096 14.6 12.577359
4440 1480 4 0.4238 67.5164904 14.6 12.577359
4441 1481 3 -0.8476 69.6 14.6 12.0
4442 1481 4 0.4238 68.7835096 14.6 12.577359
4443 1481 4 0.4238 70.4164904 14.6 12.577359
4444 1482 3 -0.8476 72.5 14.6 12.0
4445 1482 4 0.4238 71.6835096 14.6 12.577359
4446 1482 4 0.4238 73.3164904 14.6 12.577359
4447 1483 3 -0.8476 0.0 17.5 12.0
4448 1483 4 0.4238 -0.8164904 17.5 12.577359
4449 1483 4 0.4238 0.8164904 17.5 12.577359
4450 1484 3 -0.8476 2.9 17.5 12.0
4451 1484 4 0.4238 2.0835096 17.5 12.577359
4452 1484 4 0.4238 3.7164904 17.5 12.577359
4453 1485 3 -0.8476 5.8 17.5 12.0
4454 1485 4 0.4238 4.9835096 17.5 12.577359
4455 1485 4 0.4238 6.6164904 17.5 12.577359
4456 1486 3 -0.8476 8.7 17.5 12.0
4457 1486 4 0.4238 7.8835096 17.5 12.577359
4458 1486 4 0.4238 9.5164904 17.5 12.577359
4459 1487 3 -0.8476 11.6 17.5 12.0
4460 1487 4 0.4238 10.7835096 17.5 12.577359
4461 1487 4 0.4238 12.4164904 17.5 12.577359
4462 1488 3 -0.8476 14.5 17.5 12.0
4463 1488 4 0.4238 13.6835096 17.5 12.577359
4464 1488 4 0.4238 15.3164904 17.5 12.577359
4465 1489 3 -0.8476 17.4 17.5 12.0
4466 1489 4 0.4238 16.5835096 17.5 12.577359
4467 1489 4 0.4238 18.2164904 17.5 12.577359
4468 1490 3 -0.8476 20.3 17.5 12.0
4469 1490 4 0.4238 19.4835096 17.5 12.577359
4470 1490 4 0.4238 21.1164904 17.5 12.577359
4471 1491 3 -0.8476 23.2 17.5 12.0
4472 1491 4 0.4238 22.3835096 17.5 12.577359
4473 1491 4 0.4238 24.0164904 17.5 12.577359
4474 1492 3 -0.8476 26.1 17.5 12.0
4475 1492 4 0.4238 25.2835096 17.5 12.577359
4476 1492 4 0.4238 26.9164904 17.5 12.577359
4477 1493 3 -0.8476 29.0 17.5 12.0
4478 1493 4 0.4238 28.1835096 17.5 12.577359
4479 1493 4 0.4238 29.8164904 17.5 12.577359
4480 1494 3 -0.8476 31.9 17.5 12.0
4481 1494 4 0.4238 31.0835096 17.5 12.577359
4482 1494 4 0.4238 32.7164904 17.5 12.577359
4483 1495 3 -0.8476 34.8 17.5 12.0
4484 1495 4 0.4238 33.9835096 17.5 12.577359
4485 1495 4 0.4238 35.6164904 17.5 12.577359
4486 1496 3 -0.8476 37.7 17.5 12.0
4487 1496 4 0.4238 36.8835096 17.5 12.577359
4488 1496 4 0.4238 38.5164904 17.5 12.577359
4489 1497 3 -0.8476 40.6 17.5 12.0
4490 1497 4 0.4238 39.7835096 17.5 12.577359
4491 1497 4 0.4238 41.4164904 17.5 12.577359
4492 1498 3 -0.8476 43.5 17.5 12.0
4493 1498 4 0.4238 42.6835096 17.5 12.577359
4494 1498 4 0.4238 44.3164904 17.5 12.577359
4495 1499 3 -0.8476 46.4 17.5 12.0
4496 1499 4 0.4238 45.5835096 17.5 12.577359
4497 1499 4 0.4238 47.2164904 17.5 12.577359
4498 1500 3 -0.8476 49.3 17.5 12.0
4499 1500 4 0.4238 48.4835096 17.5 12.577359
4500 1500 4 0.4238 50.1164904 17.5 12.577359
4501 1501 3 -0.8476 52.2 17.5 12.0
4502 1501 4 0.4238 51.3835096 17.5 12.577359
4503 1501 4 0.4238 53.0164904 17.5 12.577359
4504 1502 3 -0.8476 55.1 17.5 12.0
4505 1502 4 0.4238 54.2835096 17.5 12.577359
4506 1502 4 0.4238 55.9164904 17.5 12.577359
4507 1503 3 -0.8476 58.0 17.5 12.0
4508 1503 4 0.4238 57.1835096 17.5 12.577359
4509 1503 4 0.4238 58.8164904 17.5 12.577359
4510 1504 3 -0.8476 60.9 17.5 12.0
4511 1504 4 0.4238 60.0835096 17.5 12.577359
4512 1504 4 0.4238 61.7164904 17.5 12.577359
4513 1505 3 -0.8476 63.8 17.5 12.0
4514 1505 4 0.4238 62.9835096 17.5 12.577359
4515 1505 4 0.4238 64.6164904 17.5 12.577359
4516 1506 3 -0.8476 66.7 17.5 12.0
4517 1506 4 0.4238 65.8835096 17.5 12.577359
4518 1506 4 0.4238 67.5164904 17.5 12.577359
4519 1507 3 -0.8476 69.6 17.5 12.0
4520 1507 4 0.4238 68.7835096 17.5 12.577359
4521 1507 4 0.4238 70.4164904 17.5 12.577359
4522 1508 3 -0.8476 72.5 17.5 12.0
4523 1508 4 0.4238 71.6835096 17.5 12.577359
4524 1508 4 0.4238 73.3164904 17.5 12.577359
4525 1509 3 -0.8476 0.0 20.4 12.0
4526 1509 4 0.4238 -0.8164904 20.4 12.577359
4527 1509 4 0.4238 0.8164904 20.4 12.577359
4528 1510 3 -0.8476 2.9 20.4 12.0
4529 1510 4 0.4238 2.0835096 20.4 12.577359
4530 1510 4 0.4238 3.7164904 20.4 12.577359
4531 1511 3 -0.8476 5.8 20.4 12.0
4532 1511 4 0.4238 4.9835096 20.4 12.577359
4533 1511 4 0.4238 6.6164904 20.4 12.577359
4534 1512 3 -0.8476 8.7 20.4 12.0
4535 1512 4 0.4238 7.8835096 20.4 12.577359
4536 1512 4 0.4238 9.5164904 20.4 12.577359
4537 1513 3 -0.8476 11.6 20.4 12.0
4538 1513 4 0.4238 10.7835096 20.4 12.577359
4539 1513 4 0.4238 12.4164904 20.4 12.577359
4540 1514 3 -0.8476 14.5 20.4 12.0
4541 1514 4 0.4238 13.6835096 20.4 12.577359
4542 1514 4 0.4238 15.3164904 20.4 12.577359
4543 1515 3 -0.8476 17.4 20.4 12.0
4544 1515 4 0.4238 16.5835096 20.4 12.577359
4545 1515 4 0.4238 18.2164904 20.4 12.577359
4546 1516 3 -0.8476 20.3 20.4 12.0
4547 1516 4 0.4238 19.4835096 20.4 12.577359
4548 1516 4 0.4238 21.1164904 20.4 12.577359
4549 1517 3 -0.8476 23.2 20.4 12.0
4550 1517 4 0.4238 22.3835096 20.4 12.577359
4551 1517 4 0.4238 24.0164904 20.4 12.577359
4552 1518 3 -0.8476 26.1 20.4 12.0
4553 1518 4 0.4238 25.2835096 20.4 12.577359
4554 1518 4 0.4238 26.9164904 20.4 12.577359
4555 1519 3 -0.8476 29.0 20.4 12.0
4556 1519 4 0.4238 28.1835096 20.4 12.577359
4557 1519 4 0.4238 29.8164904 20.4 12.577359
4558 1520 3 -0.8476 31.9 20.4 12.0
4559 1520 4 0.4238 31.0835096 20.4 12.577359
4560 1520 4 0.4238 32.7164904 20.4 12.577359
4561 1521 3 -0.8476 34.8 20.4 12.0
4562 1521 4 0.4238 33.9835096 20.4 12.577359
4563 1521 4 0.4238 35.6164904 20.4 12.577359
4564 1522 3 -0.8476 37.7 20.4 12.0
4565 1522 4 0.4238 36.8835096 20.4 12.577359
4566 1522 4 0.4238 38.5164904 20.4 12.577359
4567 1523 3 -0.8476 40.6 20.4 12.0
4568 1523 4 0.4238 39.7835096 20.4 12.577359
4569 1523 4 0.4238 41.4164904 20.4 12.577359
4570 1524 3 -0.8476 43.5 20.4 12.0
4571 1524 4 0.4238 42.6835096 20.4 12.577359
4572 1524 4 0.4238 44.3164904 20.4 12.577359
4573 1525 3 -0.8476 46.4 20.4 12.0
4574 1525 4 0.4238 45.5835096 20.4 12.577359
4575 1525 4 0.4238 47.2164904 20.4 12.577359
4576 1526 3 -0.8476 49.3 20.4 12.0
4577 1526 4 0.4238 48.4835096 20.4 12.577359
4578 1526 4 0.4238 50.1164904 20.4 12.577359
4579 1527 3 -0.8476 52.2 20.4 12.0
4580 1527 4 0.4238 51.3835096 20.4 12.577359
4581 1527 4 0.4238 53.0164904 20.4 12.577359
4582 1528 3 -0.8476 55.1 20.4 12.0
4583 1528 4 0.4238 54.2835096 20.4 12.577359
4584 1528 4 0.4238 55.9164904 20.4 12.577359
4585 1529 3 -0.8476 58.0 20.4 12.0
4586 1529 4 0.4238 57.1835096 20.4 12.577359
4587 1529 4 0.4238 58.8164904 20.4 12.577359
4588 1530 3 -0.8476 60.9 20.4 12.0
4589 1530 4 0.4238 60.0835096 20.4 12.577359
4590 1530 4 0.4238 61.7164904 20.4 12.577359
4591 1531 3 -0.8476 63.8 20.4 12.0
4592 1531 4 0.4238 62.9835096 20.4 12.577359
4593 1531 4 0.4238 64.6164904 20.4 12.577359
4594 1532 3 -0.8476 66.7 20.4 12.0
4595 1532 4 0.4238 65.8835096 20.4 12.577359
4596 1532 4 0.4238 67.5164904 20.4 12.577359
4597 1533 3 -0.8476 69.6 20.4 12.0
4598 1533 4 0.4238 68.7835096 20.4 12.577359
4599 1533 4 0.4238 70.4164904 20.4 12.577359
4600 1534 3 -0.8476 72.5 20.4 12.0
4601 1534 4 0.4238 71.6835096 20.4 12.577359
4602 1534 4 0.4238 73.3164904 20.4 12.577359
4603 1535 3 -0.8476 0.0 23.3 12.0
4604 1535 4 0.4238 -0.8164904 23.3 12.577359
4605 1535 4 0.4238 0.8164904 23.3 12.577359
4606 1536 3 -0.8476 2.9 23.3 12.0
4607 1536 4 0.4238 2.0835096 23.3 12.577359
4608 1536 4 0.4238 3.7164904 23.3 12.577359
4609 1537 3 -0.8476 5.8 23.3 12.0
4610 1537 4 0.4238 4.9835096 23.3 12.577359
4611 1537 4 0.4238 6.6164904 23.3 12.577359
4612 1538 3 -0.8476 8.7 23.3 12.0
4613 1538 4 0.4238 7.8835096 23.3 12.577359
4614 1538 4 0.4238 9.5164904 23.3 12.577359
4615 1539 3 -0.8476 11.6 23.3 12.0
4616 1539 4 0.4238 10.7835096 23.3 12.577359
4617 1539 4 0.4238 12.4164904 23.3 12.577359
4618 1540 3 -0.8476 14.5 23.3 12.0
4619 1540 4 0.4238 13.6835096 23.3 12.577359
4620 1540 4 0.4238 15.3164904 23.3 12.577359
4621 1541 3 -0.8476 17.4 23.3 12.0
4622 1541 4 0.4238 16.5835096 23.3 12.577359
4623 1541 4 0.4238 18.2164904 23.3 12.577359
4624 1542 3 -0.8476 20.3 23.3 12.0
4625 1542 4 0.4238 19.4835096 23.3 12.577359
4626 1542 4 0.4238 21.1164904 23.3 12.577359
4627 1543 3 -0.8476 23.2 23.3 12.0
4628 1543 4 0.4238 22.3835096 23.3 12.577359
4629 1543 4 0.4238 24.0164904 23.3 12.577359
4630 1544 3 -0.8476 26.1 23.3 12.0
4631 1544 4 0.4238 25.2835096 23.3 12.577359
4632 1544 4 0.4238 26.9164904 23.3 12.577359
4633 1545 3 -0.8476 29.0 23.3 12.0
4634 1545 4 0.4238 28.1835096 23.3 12.577359
4635 1545 4 0.4238 29.8164904 23.3 12.577359
4636 1546 3 -0.8476 31.9 23.3 12.0
4637 1546 4 0.4238 31.0835096 23.3 12.577359
4638 1546 4 0.4238 32.7164904 23.3 12.577359
4639 1547 3 -0.8476 34.8 23.3 12.0
4640 1547 4 0.4238 33.9835096 23.3 12.577359
4641 1547 4 0.4238 35.6164904 23.3 12.577359
4642 1548 3 -0.8476 37.7 23.3 12.0
4643 1548 4 0.4238 36.8835096 23.3 12.577359
4644 1548 4 0.4238 38.5164904 23.3 12.577359
4645 1549 3 -0.8476 40.6 23.3 12.0
4646 1549 4 0.4238 39.7835096 23.3 12.577359
4647 1549 4 0.4238 41.4164904 23.3 12.577359
4648 1550 3 -0.8476 43.5 23.3 12.0
4649 1550 4 0.4238 42.6835096 23.3 12.577359
4650 1550 4 0.4238 44.3164904 23.3 12.577359
4651 1551 3 -0.8476 46.4 23.3 12.0
4652 1551 4 0.4238 45.5835096 23.3 12.577359
4653 1551 4 0.4238 47.2164904 23.3 12.577359
4654 1552 3 -0.8476 49.3 23.3 12.0
4655 1552 4 0.4238 48.4835096 23.3 12.577359
4656 1552 4 0.4238 50.1164904 23.3 12.577359
4657 1553 3 -0.8476 52.2 23.3 12.0
4658 1553 4 0.4238 51.3835096 23.3 12.577359
4659 1553 4 0.4238 53.0164904 23.3 12.577359
4660 1554 3 -0.8476 55.1 23.3 12.0
4661 1554 4 0.4238 54.2835096 23.3 12.577359
4662 1554 4 0.4238 55.9164904 23.3 12.577359
4663 1555 3 -0.8476 58.0 23.3 12.0
4664 1555 4 0.4238 57.1835096 23.3 12.577359
4665 1555 4 0.4238 58.8164904 23.3 12.577359
4666 1556 3 -0.8476 60.9 23.3 12.0
4667 1556 4 0.4238 60.0835096 23.3 12.577359
4668 1556 4 0.4238 61.7164904 23.3 12.577359
4669 1557 3 -0.8476 63.8 23.3 12.0
4670 1557 4 0.4238 62.9835096 23.3 12.577359
4671 1557 4 0.4238 64.6164904 23.3 12.577359
4672 1558 3 -0.8476 66.7 23.3 12.0
4673 1558 4 0.4238 65.8835096 23.3 12.577359
4674 1558 4 0.4238 67.5164904 23.3 12.577359
4675 1559 3 -0.8476 69.6 23.3 12.0
4676 1559 4 0.4238 68.7835096 23.3 12.577359
4677 1559 4 0.4238 70.4164904 23.3 12.577359
4678 1560 3 -0.8476 72.5 23.3 12.0
4679 1560 4 0.4238 71.6835096 23.3 12.577359
4680 1560 4 0.4238 73.3164904 23.3 12.577359
4681 1561 3 -0.8476 0.0 26.2 12.0
4682 1561 4 0.4238 -0.8164904 26.2 12.577359
4683 1561 4 0.4238 0.8164904 26.2 12.577359
4684 1562 3 -0.8476 2.9 26.2 12.0
4685 1562 4 0.4238 2.0835096 26.2 12.577359
4686 1562 4 0.4238 3.7164904 26.2 12.577359
4687 1563 3 -0.8476 5.8 26.2 12.0
4688 1563 4 0.4238 4.9835096 26.2 12.577359
4689 1563 4 0.4238 6.6164904 26.2 12.577359
4690 1564 3 -0.8476 8.7 26.2 12.0
4691 1564 4 0.4238 7.8835096 26.2 12.577359
4692 1564 4 0.4238 9.5164904 26.2 12.577359
4693 1565 3 -0.8476 11.6 26.2 12.0
4694 1565 4 0.4238 10.7835096 26.2 12.577359
4695 1565 4 0.4238 12.4164904 26.2 12.577359
4696 1566 3 -0.8476 14.5 26.2 12.0
4697 1566 4 0.4238 13.6835096 26.2 12.577359
4698 1566 4 0.4238 15.3164904 26.2 12.577359
4699 1567 3 -0.8476 17.4 26.2 12.0
4700 1567 4 0.4238 16.5835096 26.2 12.577359
4701 1567 4 0.4238 18.2164904 26.2 12.577359
4702 1568 3 -0.8476 20.3 26.2 12.0
4703 1568 4 0.4238 19.4835096 26.2 12.577359
4704 1568 4 0.4238 21.1164904 26.2 12.577359
4705 1569 3 -0.8476 23.2 26.2 12.0
4706 1569 4 0.4238 22.3835096 26.2 12.577359
4707 1569 4 0.4238 24.0164904 26.2 12.577359
4708 1570 3 -0.8476 26.1 26.2 12.0
4709 1570 4 0.4238 25.2835096 26.2 12.577359
4710 1570 4 0.4238 26.9164904 26.2 12.577359
4711 1571 3 -0.8476 29.0 26.2 12.0
4712 1571 4 0.4238 28.1835096 26.2 12.577359
4713 1571 4 0.4238 29.8164904 26.2 12.577359
4714 1572 3 -0.8476 31.9 26.2 12.0
4715 1572 4 0.4238 31.0835096 26.2 12.577359
4716 1572 4 0.4238 32.7164904 26.2 12.577359
4717 1573 3 -0.8476 34.8 26.2 12.0
4718 1573 4 0.4238 33.9835096 26.2 12.577359
4719 1573 4 0.4238 35.6164904 26.2 12.577359
4720 1574 3 -0.8476 37.7 26.2 12.0
4721 1574 4 0.4238 36.8835096 26.2 12.577359
4722 1574 4 0.4238 38.5164904 26.2 12.577359
4723 1575 3 -0.8476 40.6 26.2 12.0
4724 1575 4 0.4238 39.7835096 26.2 12.577359
4725 1575 4 0.4238 41.4164904 26.2 12.577359
4726 1576 3 -0.8476 43.5 26.2 12.0
4727 1576 4 0.4238 42.6835096 26.2 12.577359
4728 1576 4 0.4238 44.3164904 26.2 12.577359
4729 1577 3 -0.8476 46.4 26.2 12.0
4730 1577 4 0.4238 45.5835096 26.2 12.577359
4731 1577 4 0.4238 47.2164904 26.2 12.577359
4732 1578 3 -0.8476 49.3 26.2 12.0
4733 1578 4 0.4238 48.4835096 26.2 12.577359
4734 1578 4 0.4238 50.1164904 26.2 12.577359
4735 1579 3 -0.8476 52.2 26.2 12.0
4736 1579 4 0.4238 51.3835096 26.2 12.577359
4737 1579 4 0.4238 53.0164904 26.2 12.577359
4738 1580 3 -0.8476 55.1 26.2 12.0
4739 1580 4 0.4238 54.2835096 26.2 12.577359
4740 1580 4 0.4238 55.9164904 26.2 12.577359
4741 1581 3 -0.8476 58.0 26.2 12.0
4742 1581 4 0.4238 57.1835096 26.2 12.577359
4743 1581 4 0.4238 58.8164904 26.2 12.577359
4744 1582 3 -0.8476 60.9 26.2 12.0
4745 1582 4 0.4238 60.0835096 26.2 12.577359
4746 1582 4 0.4238 61.7164904 26.2 12.577359
4747 1583 3 -0.8476 63.8 26.2 12.0
4748 1583 4 0.4238 62.9835096 26.2 12.577359
4749 1583 4 0.4238 64.6164904 26.2 12.577359
4750 1584 3 -0.8476 66.7 26.2 12.0
4751 1584 4 0.4238 65.8835096 26.2 12.577359
4752 1584 4 0.4238 67.5164904 26.2 12.577359
4753 1585 3 -0.8476 69.6 26.2 12.0
4754 1585 4 0.4238 68.7835096 26.2 12.577359
4755 1585 4 0.4238 70.4164904 26.2 12.577359
4756 1586 3 -0.8476 72.5 26.2 12.0
4757 1586 4 0.4238 71.6835096 26.2 12.577359
4758 1586 4 0.4238 73.3164904 26.2 12.577359
4759 1587 3 -0.8476 0.0 29.1 12.0
4760 1587 4 0.4238 -0.8164904 29.1 12.577359
4761 1587 4 0.4238 0.8164904 29.1 12.577359
4762 1588 3 -0.8476 2.9 29.1 12.0
4763 1588 4 0.4238 2.0835096 29.1 12.577359
4764 1588 4 0.4238 3.7164904 29.1 12.577359
4765 1589 3 -0.8476 5.8 29.1 12.0
4766 1589 4 0.4238 4.9835096 29.1 12.577359
4767 1589 4 0.4238 6.6164904 29.1 12.577359
4768 1590 3 -0.8476 8.7 29.1 12.0
4769 1590 4 0.4238 7.8835096 29.1 12.577359
4770 1590 4 0.4238 9.5164904 29.1 12.577359
4771 1591 3 -0.8476 11.6 29.1 12.0
4772 1591 4 0.4238 10.7835096 29.1 12.577359
4773 1591 4 0.4238 12.4164904 29.1 12.577359
4774 1592 3 -0.8476 14.5 29.1 12.0
4775 1592 4 0.4238 13.6835096 29.1 12.577359
4776 1592 4 0.4238 15.3164904 29.1 12.577359
4777 1593 3 -0.8476 17.4 29.1 12.0
4778 1593 4 0.4238 16.5835096 29.1 12.577359
4779 1593 4 0.4238 18.2164904 29.1 12.577359
4780 1594 3 -0.8476 20.3 29.1 12.0
4781 1594 4 0.4238 19.4835096 29.1 12.577359
4782 1594 4 0.4238 21.1164904 29.1 12.577359
4783 1595 3 -0.8476 23.2 29.1 12.0
4784 1595 4 0.4238 22.3835096 29.1 12.577359
4785 1595 4 0.4238 24.0164904 29.1 12.577359
4786 1596 3 -0.8476 26.1 29.1 12.0
4787 1596 4 0.4238 25.2835096 29.1 12.577359
4788 1596 4 0.4238 26.9164904 29.1 12.577359
4789 1597 3 -0.8476 29.0 29.1 12.0
4790 1597 4 0.4238 28.1835096 29.1 12.577359
4791 1597 4 0.4238 29.8164904 29.1 12.577359
4792 1598 3 -0.8476 31.9 29.1 12.0
4793 1598 4 0.4238 31.0835096 29.1 12.577359
4794 1598 4 0.4238 32.7164904 29.1 12.577359
4795 1599 3 -0.8476 34.8 29.1 12.0
4796 1599 4 0.4238 33.9835096 29.1 12.577359
4797 1599 4 0.4238 35.6164904 29.1 12.577359
4798 1600 3 -0.8476 37.7 29.1 12.0
4799 1600 4 0.4238 36.8835096 29.1 12.577359
4800 1600 4 0.4238 38.5164904 29.1 12.577359
4801 1601 3 -0.8476 40.6 29.1 12.0
4802 1601 4 0.4238 39.7835096 29.1 12.577359
4803 1601 4 0.4238 41.4164904 29.1 12.577359
4804 1602 3 -0.8476 43.5 29.1 12.0
4805 1602 4 0.4238 42.6835096 29.1 12.577359
4806 1602 4 0.4238 44.3164904 29.1 12.577359
4807 1603 3 -0.8476 46.4 29.1 12.0
4808 1603 4 0.4238 45.5835096 29.1 12.577359
4809 1603 4 0.4238 47.2164904 29.1 12.577359
4810 1604 3 -0.8476 49.3 29.1 12.0
4811 1604 4 0.4238 48.4835096 29.1 12.577359
4812 1604 4 0.4238 50.1164904 29.1 12.577359
4813 1605 3 -0.8476 52.2 29.1 12.0
4814 1605 4 0.4238 51.3835096 29.1 12.577359
4815 1605 4 0.4238 53.0164904 29.1 12.577359
4816 1606 3 -0.8476 55.1 29.1 12.0
4817 1606 4 0.4238 54.2835096 29.1 12.577359
4818 1606 4 0.4238 55.9164904 29.1 12.577359
4819 1607 3 -0.8476 58.0 29.1 12.0
4820 1607 4 0.4238 57.1835096 29.1 12.577359
4821 1607 4 0.4238 58.8164904 29.1 12.577359
4822 1608 3 -0.8476 60.9 29.1 12.0
4823 1608 4 0.4238 60.0835096 29.1 12.577359
4824 1608 4 0.4238 61.7164904 29.1 12.577359
4825 1609 3 -0.8476 63.8 29.1 12.0
4826 1609 4 0.4238 62.9835096 29.1 12.577359
4827 1609 4 0.4238 64.6164904 29.1 12.577359
4828 1610 3 -0.8476 66.7 29.1 12.0
4829 1610 4 0.4238 65.8835096 29.1 12.577359
4830 1610 4 0.4238 67.5164904 29.1 12.577359
4831 1611 3 -0.8476 69.6 29.1 12.0
4832 1611 4 0.4238 68.7835096 29.1 12.577359
4833 1611 4 0.4238 70.4164904 29.1 12.577359
4834 1612 3 -0.8476 72.5 29.1 12.0
4835 1612 4 0.4238 71.6835096 29.1 12.577359
4836 1612 4 0.4238 73.3164904 29.1 12.577359
4837 1613 3 -0.8476 0.0 32.0 12.0
4838 1613 4 0.4238 -0.8164904 32.0 12.577359
4839 1613 4 0.4238 0.8164904 32.0 12.577359
4840 1614 3 -0.8476 2.9 32.0 12.0
4841 1614 4 0.4238 2.0835096 32.0 12.577359
4842 1614 4 0.4238 3.7164904 32.0 12.577359
4843 1615 3 -0.8476 5.8 32.0 12.0
4844 1615 4 0.4238 4.9835096 32.0 12.577359
4845 1615 4 0.4238 6.6164904 32.0 12.577359
4846 1616 3 -0.8476 8.7 32.0 12.0
4847 1616 4 0.4238 7.8835096 32.0 12.577359
4848 1616 4 0.4238 9.5164904 32.0 12.577359
4849 1617 3 -0.8476 11.6 32.0 12.0
4850 1617 4 0.4238 10.7835096 32.0 12.577359
4851 1617 4 0.4238 12.4164904 32.0 12.577359
4852 1618 3 -0.8476 14.5 32.0 12.0
4853 1618 4 0.4238 13.6835096 32.0 12.577359
4854 1618 4 0.4238 15.3164904 32.0 12.577359
4855 1619 3 -0.8476 17.4 32.0 12.0
4856 1619 4 0.4238 16.5835096 32.0 12.577359
4857 1619 4 0.4238 18.2164904 32.0 12.577359
4858 1620 3 -0.8476 20.3 32.0 12.0
4859 1620 4 0.4238 19.4835096 32.0 12.577359
4860 1620 4 0.4238 21.1164904 32.0 12.577359
4861 1621 3 -0.8476 23.2 32.0 12.0
4862 1621 4 0.4238 22.3835096 32.0 12.577359
4863 1621 4 0.4238 24.0164904 32.0 12.577359
4864 1622 3 -0.8476 26.1 32.0 12.0
4865 1622 4 0.4238 25.2835096 32.0 12.577359
4866 1622 4 0.4238 26.9164904 32.0 12.577359
4867 1623 3 -0.8476 29.0 32.0 12.0
4868 1623 4 0.4238 28.1835096 32.0 12.577359
4869 1623 4 0.4238 29.8164904 32.0 12.577359
4870 1624 3 -0.8476 31.9 32.0 12.0
4871 1624 4 0.4238 31.0835096 32.0 12.577359
4872 1624 4 0.4238 32.7164904 32.0 12.577359
4873 1625 3 -0.8476 34.8 32.0 12.0
4874 1625 4 0.4238 33.9835096 32.0 12.577359
4875 1625 4 0.4238 35.6164904 32.0 12.577359
4876 1626 3 -0.8476 37.7 32.0 12.0
4877 1626 4 0.4238 36.8835096 32.0 12.577359
4878 1626 4 0.4238 38.5164904 32.0 12.577359
4879 1627 3 -0.8476 40.6 32.0 12.0
4880 1627 4 0.4238 39.7835096 32.0 12.577359
4881 1627 4 0.4238 41.4164904 32.0 12.577359
4882 1628 3 -0.8476 43.5 32.0 12.0
4883 1628 4 0.4238 42.6835096 32.0 12.577359
4884 1628 4 0.4238 44.3164904 32.0 12.577359
4885 1629 3 -0.8476 46.4 32.0 12.0
4886 1629 4 0.4238 45.5835096 32.0 12.577359
4887 1629 4 0.4238 47.2164904 32.0 12.577359
4888 1630 3 -0.8476 49.3 32.0 12.0
4889 1630 4 0.4238 48.4835096 32.0 12.577359
4890 1630 4 0.4238 50.1164904 32.0 12.577359
4891 1631 3 -0.8476 52.2 32.0 12.0
4892 1631 4 0.4238 51.3835096 32.0 12.577359
4893 1631 4 0.4238 53.0164904 32.0 12.577359
4894 1632 3 -0.8476 55.1 32.0 12.0
4895 1632 4 0.4238 54.2835096 32.0 12.577359
4896 1632 4 0.4238 55.9164904 32.0 12.577359
4897 1633 3 -0.8476 58.0 32.0 12.0
4898 1633 4 0.4238 57.1835096 32.0 12.577359
4899 1633 4 0.4238 58.8164904 32.0 12.577359
4900 1634 3 -0.8476 60.9 32.0 12.0
4901 1634 4 0.4238 60.0835096 32.0 12.577359
4902 1634 4 0.4238 61.7164904 32.0 12.577359
4903 1635 3 -0.8476 63.8 32.0 12.0
4904 1635 4 0.4238 62.9835096 32.0 12.577359
4905 1635 4 0.4238 64.6164904 32.0 12.577359
4906 1636 3 -0.8476 66.7 32.0 12.0
4907 1636 4 0.4238 65.8835096 32.0 12.577359
4908 1636 4 0.4238 67.5164904 32.0 12.577359
4909 1637 3 -0.8476 69.6 32.0 12.0
4910 1637 4 0.4238 68.7835096 32.0 12.577359
4911 1637 4 0.4238 70.4164904 32.0 12.577359
4912 1638 3 -0.8476 72.5 32.0 12.0
4913 1638 4 0.4238 71.6835096 32.0 12.577359
4914 1638 4 0.4238 73.3164904 32.0 12.577359
4915 1639 3 -0.8476 0.0 34.9 12.0
4916 1639 4 0.4238 -0.8164904 34.9 12.577359
4917 1639 4 0.4238 0.8164904 34.9 12.577359
4918 1640 3 -0.8476 2.9 34.9 12.0
4919 1640 4 0.4238 2.0835096 34.9 12.577359
4920 1640 4 0.4238 3.7164904 34.9 12.577359
4921 1641 3 -0.8476 5.8 34.9 12.0
4922 1641 4 0.4238 4.9835096 34.9 12.577359
4923 1641 4 0.4238 6.6164904 34.9 12.577359
4924 1642 3 -0.8476 8.7 34.9 12.0
4925 1642 4 0.4238 7.8835096 34.9 12.577359
4926 1642 4 0.4238 9.5164904 34.9 12.577359
4927 1643 3 -0.8476 11.6 34.9 12.0
4928 1643 4 0.4238 10.7835096 34.9 12.577359
4929 1643 4 0.4238 12.4164904 34.9 12.577359
4930 1644 3 -0.8476 14.5 34.9 12.0
4931 1644 4 0.4238 13.6835096 34.9 12.577359
4932 1644 4 0.4238 15.3164904 34.9 12.577359
4933 1645 3 -0.8476 17.4 34.9 12.0
4934 1645 4 0.4238 16.5835096 34.9 12.577359
4935 1645 4 0.4238 18.2164904 34.9 12.577359
4936 1646 3 -0.8476 20.3 34.9 12.0
4937 1646 4 0.4238 19.4835096 34.9 12.577359
4938 1646 4 0.4238 21.1164904 34.9 12.577359
4939 1647 3 -0.8476 23.2 34.9 12.0
4940 1647 4 0.4238 22.3835096 34.9 12.577359
4941 1647 4 0.4238 24.0164904 34.9 12.577359
4942 1648 3 -0.8476 26.1 34.9 12.0
4943 1648 4 0.4238 25.2835096 34.9 12.577359
4944 1648 4 0.4238 26.9164904 34.9 12.577359
4945 1649 3 -0.8476 29.0 34.9 12.0
4946 1649 4 0.4238 28.1835096 34.9 12.577359
4947 1649 4 0.4238 29.8164904 34.9 12.577359
4948 1650 3 -0.8476 31.9 34.9 12.0
4949 1650 4 0.4238 31.0835096 34.9 12.577359
4950 1650 4 0.4238 32.7164904 34.9 12.577359
4951 1651 3 -0.8476 34.8 34.9 12.0
4952 1651 4 0.4238 33.9835096 34.9 12.577359
4953 1651 4 0.4238 35.6164904 34.9 12.577359
4954 1652 3 -0.8476 37.7 34.9 12.0
4955 1652 4 0.4238 36.8835096 34.9 12.577359
4956 1652 4 0.4238 38.5164904 34.9 12.577359
4957 1653 3 -0.8476 40.6 34.9 12.0
4958 1653 4 0.4238 39.7835096 34.9 12.577359
4959 1653 4 0.4238 41.4164904 34.9 12.577359
4960 1654 3 -0.8476 43.5 34.9 12.0
4961 1654 4 0.4238 42.6835096 34.9 12.577359
4962 1654 4 0.4238 44.3164904 34.9 12.577359
4963 1655 3 -0.8476 46.4 34.9 12.0
4964 1655 4 0.4238 45.5835096 34.9 12.577359
4965 1655 4 0.4238 47.2164904 34.9 12.577359
4966 1656 3 -0.8476 49.3 34.9 12.0
4967 1656 4 0.4238 48.4835096 34.9 12.577359
4968 1656 4 0.4238 50.1164904 34.9 12.577359
4969 1657 3 -0.8476 52.2 34.9 12.0
4970 1657 4 0.4238 51.3835096 34.9 12.577359
4971 1657 4 0.4238 53.0164904 34.9 12.577359
4972 1658 3 -0.8476 55.1 34.9 12.0
4973 1658 4 0.4238 54.2835096 34.9 12.577359
4974 1658 4 0.4238 55.9164904 34.9 12.577359
4975 1659 3 -0.8476 58.0 34.9 12.0
4976 1659 4 0.4238 57.1835096 34.9 12.577359
4977 1659 4 0.4238 58.8164904 34.9 12.577359
4978 1660 3 -0.8476 60.9 34.9 12.0
4979 1660 4 0.4238 60.0835096 34.9 12.577359
4980 1660 4 0.4238 61.7164904 34.9 12.577359
4981 1661 3 -0.8476 63.8 34.9 12.0
4982 1661 4 0.4238 62.9835096 34.9 12.577359
4983 1661 4 0.4238 64.6164904 34.9 12.577359
4984 1662 3 -0.8476 66.7 34.9 12.0
4985 1662 4 0.4238 65.8835096 34.9 12.577359
4986 1662 4 0.4238 67.5164904 34.9 12.577359
4987 1663 3 -0.8476 69.6 34.9 12.0
4988 1663 4 0.4238 68.7835096 34.9 12.577359
4989 1663 4 0.4238 70.4164904 34.9 12.577359
4990 1664 3 -0.8476 72.5 34.9 12.0
4991 1664 4 0.4238 71.6835096 34.9 12.577359
4992 1664 4 0.4238 73.3164904 34.9 12.577359
4993 1665 3 -0.8476 0.0 37.8 12.0
4994 1665 4 0.4238 -0.8164904 37.8 12.577359
4995 1665 4 0.4238 0.8164904 37.8 12.577359
4996 1666 3 -0.8476 2.9 37.8 12.0
4997 1666 4 0.4238 2.0835096 37.8 12.577359
4998 1666 4 0.4238 3.7164904 37.8 12.577359
4999 1667 3 -0.8476 5.8 37.8 12.0
5000 1667 4 0.4238 4.9835096 37.8 12.577359
5001 1667 4 0.4238 6.6164904 37.8 12.577359
5002 1668 3 -0.8476 8.7 37.8 12.0
5003 1668 4 0.4238 7.8835096 37.8 12.577359
5004 1668 4 0.4238 9.5164904 37.8 12.577359
5005 1669 3 -0.8476 11.6 37.8 12.0
5006 1669 4 0.4238 10.7835096 37.8 12.577359
5007 1669 4 0.4238 12.4164904 37.8 12.577359
5008 1670 3 -0.8476 14.5 37.8 12.0
5009 1670 4 0.4238 13.6835096 37.8 12.577359
5010 1670 4 0.4238 15.3164904 37.8 12.577359
5011 1671 3 -0.8476 17.4 37.8 12.0
5012 1671 4 0.4238 16.5835096 37.8 12.577359
5013 1671 4 0.4238 18.2164904 37.8 12.577359
5014 1672 3 -0.8476 20.3 37.8 12.0
5015 1672 4 0.4238 19.4835096 37.8 12.577359
5016 1672 4 0.4238 21.1164904 37.8 12.577359
5017 1673 3 -0.8476 23.2 37.8 12.0
5018 1673 4 0.4238 22.3835096 37.8 12.577359
5019 1673 4 0.4238 24.0164904 37.8 12.577359
5020 1674 3 -0.8476 26.1 37.8 12.0
5021 1674 4 0.4238 25.2835096 37.8 12.577359
5022 1674 4 0.4238 26.9164904 37.8 12.577359
5023 1675 3 -0.8476 29.0 37.8 12.0
5024 1675 4 0.4238 28.1835096 37.8 12.577359
5025 1675 4 0.4238 29.8164904 37.8 12.577359
5026 1676 3 -0.8476 31.9 37.8 12.0
5027 1676 4 0.4238 31.0835096 37.8 12.577359
5028 1676 4 0.4238 32.7164904 37.8 12.577359
5029 1677 3 -0.8476 34.8 37.8 12.0
5030 1677 4 0.4238 33.9835096 37.8 12.577359
5031 1677 4 0.4238 35.6164904 37.8 12.577359
5032 1678 3 -0.8476 37.7 37.8 12.0
5033 1678 4 0.4238 36.8835096 37.8 12.577359
5034 1678 4 0.4238 38.5164904 37.8 12.577359
5035 1679 3 -0.8476 40.6 37.8 12.0
5036 1679 4 0.4238 39.7835096 37.8 12.577359
5037 1679 4 0.4238 41.4164904 37.8 12.577359
5038 1680 3 -0.8476 43.5 37.8 12.0
5039 1680 4 0.4238 42.6835096 37.8 12.577359
5040 1680 4 0.4238 44.3164904 37.8 12.577359
5041 1681 3 -0.8476 46.4 37.8 12.0
5042 1681 4 0.4238 45.5835096 37.8 12.577359
5043 1681 4 0.4238 47.2164904 37.8 12.577359
5044 1682 3 -0.8476 49.3 37.8 12.0
5045 1682 4 0.4238 48.4835096 37.8 12.577359
5046 1682 4 0.4238 50.1164904 37.8 12.577359
5047 1683 3 -0.8476 52.2 37.8 12.0
5048 1683 4 0.4238 51.3835096 37.8 12.577359
5049 1683 4 0.4238 53.0164904 37.8 12.577359
5050 1684 3 -0.8476 55.1 37.8 12.0
5051 1684 4 0.4238 54.2835096 37.8 12.577359
5052 1684 4 0.4238 55.9164904 37.8 12.577359
5053 1685 3 -0.8476 58.0 37.8 12.0
5054 1685 4 0.4238 57.1835096 37.8 12.577359
5055 1685 4 0.4238 58.8164904 37.8 12.577359
5056 1686 3 -0.8476 60.9 37.8 12.0
5057 1686 4 0.4238 60.0835096 37.8 12.577359
5058 1686 4 0.4238 61.7164904 37.8 12.577359
5059 1687 3 -0.8476 63.8 37.8 12.0
5060 1687 4 0.4238 62.9835096 37.8 12.577359
5061 1687 4 0.4238 64.6164904 37.8 12.577359
5062 1688 3 -0.8476 66.7 37.8 12.0
5063 1688 4 0.4238 65.8835096 37.8 12.577359
5064 1688 4 0.4238 67.5164904 37.8 12.577359
5065 1689 3 -0.8476 69.6 37.8 12.0
5066 1689 4 0.4238 68.7835096 37.8 12.577359
5067 1689 4 0.4238 70.4164904 37.8 12.577359
5068 1690 3 -0.8476 72.5 37.8 12.0
5069 1690 4 0.4238 71.6835096 37.8 12.577359
5070 1690 4 0.4238 73.3164904 37.8 12.577359
5071 1691 3 -0.8476 0.0 3.0 15.0
5072 1691 4 0.4238 -0.8164904 3.0 15.577359
5073 1691 4 0.4238 0.8164904 3.0 15.577359
5074 1692 3 -0.8476 2.9 3.0 15.0
5075 1692 4 0.4238 2.0835096 3.0 15.577359
5076 1692 4 0.4238 3.7164904 3.0 15.577359
5077 1693 3 -0.8476 5.8 3.0 15.0
5078 1693 4 0.4238 4.9835096 3.0 15.577359
5079 1693 4 0.4238 6.6164904 3.0 15.577359
5080 1694 3 -0.8476 8.7 3.0 15.0
5081 1694 4 0.4238 7.8835096 3.0 15.577359
5082 1694 4 0.4238 9.5164904 3.0 15.577359
5083 1695 3 -0.8476 11.6 3.0 15.0
5084 1695 4 0.4238 10.7835096 3.0 15.577359
5085 1695 4 0.4238 12.4164904 3.0 15.577359
5086 1696 3 -0.8476 14.5 3.0 15.0
5087 1696 4 0.4238 13.6835096 3.0 15.577359
5088 1696 4 0.4238 15.3164904 3.0 15.577359
5089 1697 3 -0.8476 17.4 3.0 15.0
5090 1697 4 0.4238 16.5835096 3.0 15.577359
5091 1697 4 0.4238 18.2164904 3.0 15.577359
5092 1698 3 -0.8476 20.3 3.0 15.0
5093 1698 4 0.4238 19.4835096 3.0 15.577359
5094 1698 4 0.4238 21.1164904 3.0 15.577359
5095 1699 3 -0.8476 23.2 3.0 15.0
5096 1699 4 0.4238 22.3835096 3.0 15.577359
5097 1699 4 0.4238 24.0164904 3.0 15.577359
5098 1700 3 -0.8476 26.1 3.0 15.0
5099 1700 4 0.4238 25.2835096 3.0 15.577359
5100 1700 4 0.4238 26.9164904 3.0 15.577359
5101 1701 3 -0.8476 29.0 3.0 15.0
5102 1701 4 0.4238 28.1835096 3.0 15.577359
5103 1701 4 0.4238 29.8164904 3.0 15.577359
5104 1702 3 -0.8476 31.9 3.0 15.0
5105 1702 4 0.4238 31.0835096 3.0 15.577359
5106 1702 4 0.4238 32.7164904 3.0 15.577359
5107 1703 3 -0.8476 34.8 3.0 15.0
5108 1703 4 0.4238 33.9835096 3.0 15.577359
5109 1703 4 0.4238 35.6164904 3.0 15.577359
5110 1704 3 -0.8476 37.7 3.0 15.0
5111 1704 4 0.4238 36.8835096 3.0 15.577359
5112 1704 4 0.4238 38.5164904 3.0 15.577359
5113 1705 3 -0.8476 40.6 3.0 15.0
5114 1705 4 0.4238 39.7835096 3.0 15.577359
5115 1705 4 0.4238 41.4164904 3.0 15.577359
5116 1706 3 -0.8476 43.5 3.0 15.0
5117 1706 4 0.4238 42.6835096 3.0 15.577359
5118 1706 4 0.4238 44.3164904 3.0 15.577359
5119 1707 3 -0.8476 46.4 3.0 15.0
5120 1707 4 0.4238 45.5835096 3.0 15.577359
5121 1707 4 0.4238 47.2164904 3.0 15.577359
5122 1708 3 -0.8476 49.3 3.0 15.0
5123 1708 4 0.4238 48.4835096 3.0 15.577359
5124 1708 4 0.4238 50.1164904 3.0 15.577359
5125 1709 3 -0.8476 52.2 3.0 15.0
5126 1709 4 0.4238 51.3835096 3.0 15.577359
5127 1709 4 0.4238 53.0164904 3.0 15.577359
5128 1710 3 -0.8476 55.1 3.0 15.0
5129 1710 4 0.4238 54.2835096 3.0 15.577359
5130 1710 4 0.4238 55.9164904 3.0 15.577359
5131 1711 3 -0.8476 58.0 3.0 15.0
5132 1711 4 0.4238 57.1835096 3.0 15.577359
5133 1711 4 0.4238 58.8164904 3.0 15.577359
5134 1712 3 -0.8476 60.9 3.0 15.0
5135 1712 4 0.4238 60.0835096 3.0 15.577359
5136 1712 4 0.4238 61.7164904 3.0 15.577359
5137 1713 3 -0.8476 63.8 3.0 15.0
5138 1713 4 0.4238 62.9835096 3.0 15.577359
5139 1713 4 0.4238 64.6164904 3.0 15.577359
5140 1714 3 -0.8476 66.7 3.0 15.0
5141 1714 4 0.4238 65.8835096 3.0 15.577359
5142 1714 4 0.4238 67.5164904 3.0 15.577359
5143 1715 3 -0.8476 69.6 3.0 15.0
5144 1715 4 0.4238 68.7835096 3.0 15.577359
5145 1715 4 0.4238 70.4164904 3.0 15.577359
5146 1716 3 -0.8476 72.5 3.0 15.0
5147 1716 4 0.4238 71.6835096 3.0 15.577359
5148 1716 4 0.4238 73.3164904 3.0 15.577359
5149 1717 3 -0.8476 0.0 5.9 15.0
5150 1717 4 0.4238 -0.8164904 5.9 15.577359
5151 1717 4 0.4238 0.8164904 5.9 15.577359
5152 1718 3 -0.8476 2.9 5.9 15.0
5153 1718 4 0.4238 2.0835096 5.9 15.577359
5154 1718 4 0.4238 3.7164904 5.9 15.577359
5155 1719 3 -0.8476 5.8 5.9 15.0
5156 1719 4 0.4238 4.9835096 5.9 15.577359
5157 1719 4 0.4238 6.6164904 5.9 15.577359
5158 1720 3 -0.8476 8.7 5.9 15.0
5159 1720 4 0.4238 7.8835096 5.9 15.577359
5160 1720 4 0.4238 9.5164904 5.9 15.577359
5161 1721 3 -0.8476 11.6 5.9 15.0
5162 1721 4 0.4238 10.7835096 5.9 15.577359
5163 1721 4 0.4238 12.4164904 5.9 15.577359
5164 1722 3 -0.8476 14.5 5.9 15.0
5165 1722 4 0.4238 13.6835096 5.9 15.577359
5166 1722 4 0.4238 15.3164904 5.9 15.577359
5167 1723 3 -0.8476 17.4 5.9 15.0
5168 1723 4 0.4238 16.5835096 5.9 15.577359
5169 1723 4 0.4238 18.2164904 5.9 15.577359
5170 1724 3 -0.8476 20.3 5.9 15.0
5171 1724 4 0.4238 19.4835096 5.9 15.577359
5172 1724 4 0.4238 21.1164904 5.9 15.577359
5173 1725 3 -0.8476 23.2 5.9 15.0
5174 1725 4 0.4238 22.3835096 5.9 15.577359
5175 1725 4 0.4238 24.0164904 5.9 15.577359
5176 1726 3 -0.8476 26.1 5.9 15.0
5177 1726 4 0.4238 25.2835096 5.9 15.577359
5178 1726 4 0.4238 26.9164904 5.9 15.577359
5179 1727 3 -0.8476 29.0 5.9 15.0
5180 1727 4 0.4238 28.1835096 5.9 15.577359
5181 1727 4 0.4238 29.8164904 5.9 15.577359
5182 1728 3 -0.8476 31.9 5.9 15.0
5183 1728 4 0.4238 31.0835096 5.9 15.577359
5184 1728 4 0.4238 32.7164904 5.9 15.577359
5185 1729 3 -0.8476 34.8 5.9 15.0
5186 1729 4 0.4238 33.9835096 5.9 15.577359
5187 1729 4 0.4238 35.6164904 5.9 15.577359
5188 1730 3 -0.8476 37.7 5.9 15.0
5189 1730 4 0.4238 36.8835096 5.9 15.577359
5190 1730 4 0.4238 38.5164904 5.9 15.577359
5191 1731 3 -0.8476 40.6 5.9 15.0
5192 1731 4 0.4238 39.7835096 5.9 15.577359
5193 1731 4 0.4238 41.4164904 5.9 15.577359
5194 1732 3 -0.8476 43.5 5.9 15.0
5195 1732 4 0.4238 42.6835096 5.9 15.577359
5196 1732 4 0.4238 44.3164904 5.9 15.577359
5197 1733 3 -0.8476 46.4 5.9 15.0
5198 1733 4 0.4238 45.5835096 5.9 15.577359
5199 1733 4 0.4238 47.2164904 5.9 15.577359
5200 1734 3 -0.8476 49.3 5.9 15.0
5201 1734 4 0.4238 48.4835096 5.9 15.577359
5202 1734 4 0.4238 50.1164904 5.9 15.577359
5203 1735 3 -0.8476 52.2 5.9 15.0
5204 1735 4 0.4238 51.3835096 5.9 15.577359
5205 1735 4 0.4238 53.0164904 5.9 15.577359
5206 1736 3 -0.8476 55.1 5.9 15.0
5207 1736 4 0.4238 54.2835096 5.9 15.577359
5208 1736 4 0.4238 55.9164904 5.9 15.577359
5209 1737 3 -0.8476 58.0 5.9 15.0
5210 1737 4 0.4238 57.1835096 5.9 15.577359
5211 1737 4 0.4238 58.8164904 5.9 15.577359
5212 1738 3 -0.8476 60.9 5.9 15.0
5213 1738 4 0.4238 60.0835096 5.9 15.577359
5214 1738 4 0.4238 61.7164904 5.9 15.577359
5215 1739 3 -0.8476 63.8 5.9 15.0
5216 1739 4 0.4238 62.9835096 5.9 15.577359
5217 1739 4 0.4238 64.6164904 5.9 15.577359
5218 1740 3 -0.8476 66.7 5.9 15.0
5219 1740 4 0.4238 65.8835096 5.9 15.577359
5220 1740 4 0.4238 67.5164904 5.9 15.577359
5221 1741 3 -0.8476 69.6 5.9 15.0
5222 1741 4 0.4238 68.7835096 5.9 15.577359
5223 1741 4 0.4238 70.4164904 5.9 15.577359
5224 1742 3 -0.8476 72.5 5.9 15.0
5225 1742 4 0.4238 71.6835096 5.9 15.577359
5226 1742 4 0.4238 73.3164904 5.9 15.577359
5227 1743 3 -0.8476 0.0 8.8 15.0
5228 1743 4 0.4238 -0.8164904 8.8 15.577359
5229 1743 4 0.4238 0.8164904 8.8 15.577359
5230 1744 3 -0.8476 2.9 8.8 15.0
5231 1744 4 0.4238 2.0835096 8.8 15.577359
5232 1744 4 0.4238 3.7164904 8.8 15.577359
5233 1745 3 -0.8476 5.8 8.8 15.0
5234 1745 4 0.4238 4.9835096 8.8 15.577359
5235 1745 4 0.4238 6.6164904 8.8 15.577359
5236 1746 3 -0.8476 8.7 8.8 15.0
5237 1746 4 0.4238 7.8835096 8.8 15.577359
5238 1746 4 0.4238 9.5164904 8.8 15.577359
5239 1747 3 -0.8476 11.6 8.8 15.0
5240 1747 4 0.4238 10.7835096 8.8 15.577359
5241 1747 4 0.4238 12.4164904 8.8 15.577359
5242 1748 3 -0.8476 14.5 8.8 15.0
5243 1748 4 0.4238 13.6835096 8.8 15.577359
5244 1748 4 0.4238 15.3164904 8.8 15.577359
5245 1749 3 -0.8476 17.4 8.8 15.0
5246 1749 4 0.4238 16.5835096 8.8 15.577359
5247 1749 4 0.4238 18.2164904 8.8 15.577359
5248 1750 3 -0.8476 20.3 8.8 15.0
5249 1750 4 0.4238 19.4835096 8.8 15.577359
5250 1750 4 0.4238 21.1164904 8.8 15.577359
5251 1751 3 -0.8476 23.2 8.8 15.0
5252 1751 4 0.4238 22.3835096 8.8 15.577359
5253 1751 4 0.4238 24.0164904 8.8 15.577359
5254 1752 3 -0.8476 26.1 8.8 15.0
5255 1752 4 0.4238 25.2835096 8.8 15.577359
5256 1752 4 0.4238 26.9164904 8.8 15.577359
5257 1753 3 -0.8476 29.0 8.8 15.0
5258 1753 4 0.4238 28.1835096 8.8 15.577359
5259 1753 4 0.4238 29.8164904 8.8 15.577359
5260 1754 3 -0.8476 31.9 8.8 15.0
5261 1754 4 0.4238 31.0835096 8.8 15.577359
5262 1754 4 0.4238 32.7164904 8.8 15.577359
5263 1755 3 -0.8476 34.8 8.8 15.0
5264 1755 4 0.4238 33.9835096 8.8 15.577359
5265 1755 4 0.4238 35.6164904 8.8 15.577359
5266 1756 3 -0.8476 37.7 8.8 15.0
5267 1756 4 0.4238 36.8835096 8.8 15.577359
5268 1756 4 0.4238 38.5164904 8.8 15.577359
5269 1757 3 -0.8476 40.6 8.8 15.0
5270 1757 4 0.4238 39.7835096 8.8 15.577359
5271 1757 4 0.4238 41.4164904 8.8 15.577359
5272 1758 3 -0.8476 43.5 8.8 15.0
5273 1758 4 0.4238 42.6835096 8.8 15.577359
5274 1758 4 0.4238 44.3164904 8.8 15.577359
5275 1759 3 -0.8476 46.4 8.8 15.0
5276 1759 4 0.4238 45.5835096 8.8 15.577359
5277 1759 4 0.4238 47.2164904 8.8 15.577359
5278 1760 3 -0.8476 49.3 8.8 15.0
5279 1760 4 0.4238 48.4835096 8.8 15.577359
5280 1760 4 0.4238 50.1164904 8.8 15.577359
5281 1761 3 -0.8476 52.2 8.8 15.0
5282 1761 4 0.4238 51.3835096 8.8 15.577359
5283 1761 4 0.4238 53.0164904 8.8 15.577359
5284 1762 3 -0.8476 55.1 8.8 15.0
5285 1762 4 0.4238 54.2835096 8.8 15.577359
5286 1762 4 0.4238 55.9164904 8.8 15.577359
5287 1763 3 -0.8476 58.0 8.8 15.0
5288 1763 4 0.4238 57.1835096 8.8 15.577359
5289 1763 4 0.4238 58.8164904 8.8 15.577359
5290 1764 3 -0.8476 60.9 8.8 15.0
5291 1764 4 0.4238 60.0835096 8.8 15.577359
5292 1764 4 0.4238 61.7164904 8.8 15.577359
5293 1765 3 -0.8476 63.8 8.8 15.0
5294 1765 4 0.4238 62.9835096 8.8 15.577359
5295 1765 4 0.4238 64.6164904 8.8 15.577359
5296 1766 3 -0.8476 66.7 8.8 15.0
5297 1766 4 0.4238 65.8835096 8.8 15.577359
5298 1766 4 0.4238 67.5164904 8.8 15.577359
5299 1767 3 -0.8476 69.6 8.8 15.0
5300 1767 4 0.4238 68.7835096 8.8 15.577359
5301 1767 4 0.4238 70.4164904 8.8 15.577359
5302 1768 3 -0.8476 72.5 8.8 15.0
5303 1768 4 0.4238 71.6835096 8.8 15.577359
5304 1768 4 0.4238 73.3164904 8.8 15.577359
5305 1769 3 -0.8476 0.0 11.7 15.0
5306 1769 4 0.4238 -0.8164904 11.7 15.577359
5307 1769 4 0.4238 0.8164904 11.7 15.577359
5308 1770 3 -0.8476 2.9 11.7 15.0
5309 1770 4 0.4238 2.0835096 11.7 15.577359
5310 1770 4 0.4238 3.7164904 11.7 15.577359
5311 1771 3 -0.8476 5.8 11.7 15.0
5312 1771 4 0.4238 4.9835096 11.7 15.577359
5313 1771 4 0.4238 6.6164904 11.7 15.577359
5314 1772 3 -0.8476 8.7 11.7 15.0
5315 1772 4 0.4238 7.8835096 11.7 15.577359
5316 1772 4 0.4238 9.5164904 11.7 15.577359
5317 1773 3 -0.8476 11.6 11.7 15.0
5318 1773 4 0.4238 10.7835096 11.7 15.577359
5319 1773 4 0.4238 12.4164904 11.7 15.577359
5320 1774 3 -0.8476 14.5 11.7 15.0
5321 1774 4 0.4238 13.6835096 11.7 15.577359
5322 1774 4 0.4238 15.3164904 11.7 15.577359
5323 1775 3 -0.8476 17.4 11.7 15.0
5324 1775 4 0.4238 16.5835096 11.7 15.577359
5325 1775 4 0.4238 18.2164904 11.7 15.577359
5326 1776 3 -0.8476 20.3 11.7 15.0
5327 1776 4 0.4238 19.4835096 11.7 15.577359
5328 1776 4 0.4238 21.1164904 11.7 15.577359
5329 1777 3 -0.8476 23.2 11.7 15.0
5330 1777 4 0.4238 22.3835096 11.7 15.577359
5331 1777 4 0.4238 24.0164904 11.7 15.577359
5332 1778 3 -0.8476 26.1 11.7 15.0
5333 1778 4 0.4238 25.2835096 11.7 15.577359
5334 1778 4 0.4238 26.9164904 11.7 15.577359
5335 1779 3 -0.8476 29.0 11.7 15.0
5336 1779 4 0.4238 28.1835096 11.7 15.577359
5337 1779 4 0.4238 29.8164904 11.7 15.577359
5338 1780 3 -0.8476 31.9 11.7 15.0
5339 1780 4 0.4238 31.0835096 11.7 15.577359
5340 1780 4 0.4238 32.7164904 11.7 15.577359
5341 1781 3 -0.8476 34.8 11.7 15.0
5342 1781 4 0.4238 33.9835096 11.7 15.577359
5343 1781 4 0.4238 35.6164904 11.7 15.577359
5344 1782 3 -0.8476 37.7 11.7 15.0
5345 1782 4 0.4238 36.8835096 11.7 15.577359
5346 1782 4 0.4238 38.5164904 11.7 15.577359
5347 1783 3 -0.8476 40.6 11.7 15.0
5348 1783 4 0.4238 39.7835096 11.7 15.577359
5349 1783 4 0.4238 41.4164904 11.7 15.577359
5350 1784 3 -0.8476 43.5 11.7 15.0
5351 1784 4 0.4238 42.6835096 11.7 15.577359
5352 1784 4 0.4238 44.3164904 11.7 15.577359
5353 1785 3 -0.8476 46.4 11.7 15.0
5354 1785 4 0.4238 45.5835096 11.7 15.577359
5355 1785 4 0.4238 47.2164904 11.7 15.577359
5356 1786 3 -0.8476 49.3 11.7 15.0
5357 1786 4 0.4238 48.4835096 11.7 15.577359
5358 1786 4 0.4238 50.1164904 11.7 15.577359
5359 1787 3 -0.8476 52.2 11.7 15.0
5360 1787 4 0.4238 51.3835096 11.7 15.577359
5361 1787 4 0.4238 53.0164904 11.7 15.577359
5362 1788 3 -0.8476 55.1 11.7 15.0
5363 1788 4 0.4238 54.2835096 11.7 15.577359
5364 1788 4 0.4238 55.9164904 11.7 15.577359
5365 1789 3 -0.8476 58.0 11.7 15.0
5366 1789 4 0.4238 57.1835096 11.7 15.577359
5367 1789 4 0.4238 58.8164904 11.7 15.577359
5368 1790 3 -0.8476 60.9 11.7 15.0
5369 1790 4 0.4238 60.0835096 11.7 15.577359
5370 1790 4 0.4238 61.7164904 11.7 15.577359
5371 1791 3 -0.8476 63.8 11.7 15.0
5372 1791 4 0.4238 62.9835096 11.7 15.577359
5373 1791 4 0.4238 64.6164904 11.7 15.577359
5374 1792 3 -0.8476 66.7 11.7 15.0
5375 1792 4 0.4238 65.8835096 11.7 15.577359
5376 1792 4 0.4238 67.5164904 11.7 15.577359
5377 1793 3 -0.8476 69.6 11.7 15.0
5378 1793 4 0.4238 68.7835096 11.7 15.577359
5379 1793 4 0.4238 70.4164904 11.7 15.577359
5380 1794 3 -0.8476 72.5 11.7 15.0
5381 1794 4 0.4238 71.6835096 11.7 15.577359
5382 1794 4 0.4238 73.3164904 11.7 15.577359
5383 1795 3 -0.8476 0.0 14.6 15.0
5384 1795 4 0.4238 -0.8164904 14.6 15.577359
5385 1795 4 0.4238 0.8164904 14.6 15.577359
5386 1796 3 -0.8476 2.9 14.6 15.0
5387 1796 4 0.4238 2.0835096 14.6 15.577359
5388 1796 4 0.4238 3.7164904 14.6 15.577359
5389 1797 3 -0.8476 5.8 14.6 15.0
5390 1797 4 0.4238 4.9835096 14.6 15.577359
5391 1797 4 0.4238 6.6164904 14.6 15.577359
5392 1798 3 -0.8476 8.7 14.6 15.0
5393 1798 4 0.4238 7.8835096 14.6 15.577359
5394 1798 4 0.4238 9.5164904 14.6 15.577359
5395 1799 3 -0.8476 11.6 14.6 15.0
5396 1799 4 0.4238 10.7835096 14.6 15.577359
5397 1799 4 0.4238 12.4164904 14.6 15.577359
5398 1800 3 -0.8476 14.5 14.6 15.0
5399 1800 4 0.4238 13.6835096 14.6 15.577359
5400 1800 4 0.4238 15.3164904 14.6 15.577359
5401 1801 3 -0.8476 17.4 14.6 15.0
5402 1801 4 0.4238 16.5835096 14.6 15.577359
5403 1801 4 0.4238 18.2164904 14.6 15.577359
5404 1802 3 -0.8476 20.3 14.6 15.0
5405 1802 4 0.4238 19.4835096 14.6 15.577359
5406 1802 4 0.4238 21.1164904 14.6 15.577359
5407 1803 3 -0.8476 23.2 14.6 15.0
5408 1803 4 0.4238 22.3835096 14.6 15.577359
5409 1803 4 0.4238 24.0164904 14.6 15.577359
5410 1804 3 -0.8476 26.1 14.6 15.0
5411 1804 4 0.4238 25.2835096 14.6 15.577359
5412 1804 4 0.4238 26.9164904 14.6 15.577359
5413 1805 3 -0.8476 29.0 14.6 15.0
5414 1805 4 0.4238 28.1835096 14.6 15.577359
5415 1805 4 0.4238 29.8164904 14.6 15.577359
5416 1806 3 -0.8476 31.9 14.6 15.0
5417 1806 4 0.4238 31.0835096 14.6 15.577359
5418 1806 4 0.4238 32.7164904 14.6 15.577359
5419 1807 3 -0.8476 34.8 14.6 15.0
5420 1807 4 0.4238 33.9835096 14.6 15.577359
5421 1807 4 0.4238 35.6164904 14.6 15.577359
5422 1808 3 -0.8476 37.7 14.6 15.0
5423 1808 4 0.4238 36.8835096 14.6 15.577359
5424 1808 4 0.4238 38.5164904 14.6 15.577359
5425 1809 3 -0.8476 40.6 14.6 15.0
5426 1809 4 0.4238 39.7835096 14.6 15.577359
5427 1809 4 0.4238 41.4164904 14.6 15.577359
5428 1810 3 -0.8476 43.5 14.6 15.0
5429 1810 4 0.4238 42.6835096 14.6 15.577359
5430 1810 4 0.4238 44.3164904 14.6 15.577359
5431 1811 3 -0.8476 46.4 14.6 15.0
5432 1811 4 0.4238 45.5835096 14.6 15.577359
5433 1811 4 0.4238 47.2164904 14.6 15.577359
5434 1812 3 -0.8476 49.3 14.6 15.0
5435 1812 4 0.4238 48.4835096 14.6 15.577359
5436 1812 4 0.4238 50.1164904 14.6 15.577359
5437 1813 3 -0.8476 52.2 14.6 15.0
5438 1813 4 0.4238 51.3835096 14.6 15.577359
5439 1813 4 0.4238 53.0164904 14.6 15.577359
5440 1814 3 -0.8476 55.1 14.6 15.0
5441 1814 4 0.4238 54.2835096 14.6 15.577359
5442 1814 4 0.4238 55.9164904 14.6 15.577359
5443 1815 3 -0.8476 58.0 14.6 15.0
5444 1815 4 0.4238 57.1835096 14.6 15.577359
5445 1815 4 0.4238 58.8164904 14.6 15.577359
5446 1816 3 -0.8476 60.9 14.6 15.0
5447 1816 4 0.4238 60.0835096 14.6 15.577359
5448 1816 4 0.4238 61.7164904 14.6 15.577359
5449 1817 3 -0.8476 63.8 14.6 15.0
5450 1817 4 0.4238 62.9835096 14.6 15.577359
5451 1817 4 0.4238 64.6164904 14.6 15.577359
5452 1818 3 -0.8476 66.7 14.6 15.0
5453 1818 4 0.4238 65.8835096 14.6 15.577359
5454 1818 4 0.4238 67.5164904 14.6 15.577359
5455 1819 3 -0.8476 69.6 14.6 15.0
5456 1819 4 0.4238 68.7835096 14.6 15.577359
5457 1819 4 0.4238 70.4164904 14.6 15.577359
5458 1820 3 -0.8476 72.5 14.6 15.0
5459 1820 4 0.4238 71.6835096 14.6 15.577359
5460 1820 4 0.4238 73.3164904 14.6 15.577359
5461 1821 3 -0.8476 0.0 17.5 15.0
5462 1821 4 0.4238 -0.8164904 17.5 15.577359
5463 1821 4 0.4238 0.8164904 17.5 15.577359
5464 1822 3 -0.8476 2.9 17.5 15.0
5465 1822 4 0.4238 2.0835096 17.5 15.577359
5466 1822 4 0.4238 3.7164904 17.5 15.577359
5467 1823 3 -0.8476 5.8 17.5 15.0
5468 1823 4 0.4238 4.9835096 17.5 15.577359
5469 1823 4 0.4238 6.6164904 17.5 15.577359
5470 1824 3 -0.8476 8.7 17.5 15.0
5471 1824 4 0.4238 7.8835096 17.5 15.577359
5472 1824 4 0.4238 9.5164904 17.5 15.577359
5473 1825 3 -0.8476 11.6 17.5 15.0
5474 1825 4 0.4238 10.7835096 17.5 15.577359
5475 1825 4 0.4238 12.4164904 17.5 15.577359
5476 1826 3 -0.8476 14.5 17.5 15.0
5477 1826 4 0.4238 13.6835096 17.5 15.577359
5478 1826 4 0.4238 15.3164904 17.5 15.577359
5479 1827 3 -0.8476 17.4 17.5 15.0
5480 1827 4 0.4238 16.5835096 17.5 15.577359
5481 1827 4 0.4238 18.2164904 17.5 15.577359
5482 1828 3 -0.8476 20.3 17.5 15.0
5483 1828 4 0.4238 19.4835096 17.5 15.577359
5484 1828 4 0.4238 21.1164904 17.5 15.577359
5485 1829 3 -0.8476 23.2 17.5 15.0
5486 1829 4 0.4238 22.3835096 17.5 15.577359
5487 1829 4 0.4238 24.0164904 17.5 15.577359
5488 1830 3 -0.8476 26.1 17.5 15.0
5489 1830 4 0.4238 25.2835096 17.5 15.577359
5490 1830 4 0.4238 26.9164904 17.5 15.577359
5491 1831 3 -0.8476 29.0 17.5 15.0
5492 1831 4 0.4238 28.1835096 17.5 15.577359
5493 1831 4 0.4238 29.8164904 17.5 15.577359
5494 1832 3 -0.8476 31.9 17.5 15.0
5495 1832 4 0.4238 31.0835096 17.5 15.577359
5496 1832 4 0.4238 32.7164904 17.5 15.577359
5497 1833 3 -0.8476 34.8 17.5 15.0
5498 1833 4 0.4238 33.9835096 17.5 15.577359
5499 1833 4 0.4238 35.6164904 17.5 15.577359
5500 1834 3 -0.8476 37.7 17.5 15.0
5501 1834 4 0.4238 36.8835096 17.5 15.577359
5502 1834 4 0.4238 38.5164904 17.5 15.577359
5503 1835 3 -0.8476 40.6 17.5 15.0
5504 1835 4 0.4238 39.7835096 17.5 15.577359
5505 1835 4 0.4238 41.4164904 17.5 15.577359
5506 1836 3 -0.8476 43.5 17.5 15.0
5507 1836 4 0.4238 42.6835096 17.5 15.577359
5508 1836 4 0.4238 44.3164904 17.5 15.577359
5509 1837 3 -0.8476 46.4 17.5 15.0
5510 1837 4 0.4238 45.5835096 17.5 15.577359
5511 1837 4 0.4238 47.2164904 17.5 15.577359
5512 1838 3 -0.8476 49.3 17.5 15.0
5513 1838 4 0.4238 48.4835096 17.5 15.577359
5514 1838 4 0.4238 50.1164904 17.5 15.577359
5515 1839 3 -0.8476 52.2 17.5 15.0
5516 1839 4 0.4238 51.3835096 17.5 15.577359
5517 1839 4 0.4238 53.0164904 17.5 15.577359
5518 1840 3 -0.8476 55.1 17.5 15.0
5519 1840 4 0.4238 54.2835096 17.5 15.577359
5520 1840 4 0.4238 55.9164904 17.5 15.577359
5521 1841 3 -0.8476 58.0 17.5 15.0
5522 1841 4 0.4238 57.1835096 17.5 15.577359
5523 1841 4 0.4238 58.8164904 17.5 15.577359
5524 1842 3 -0.8476 60.9 17.5 15.0
5525 1842 4 0.4238 60.0835096 17.5 15.577359
5526 1842 4 0.4238 61.7164904 17.5 15.577359
5527 1843 3 -0.8476 63.8 17.5 15.0
5528 1843 4 0.4238 62.9835096 17.5 15.577359
5529 1843 4 0.4238 64.6164904 17.5 15.577359
5530 1844 3 -0.8476 66.7 17.5 15.0
5531 1844 4 0.4238 65.8835096 17.5 15.577359
5532 1844 4 0.4238 67.5164904 17.5 15.577359
5533 1845 3 -0.8476 69.6 17.5 15.0
5534 1845 4 0.4238 68.7835096 17.5 15.577359
5535 1845 4 0.4238 70.4164904 17.5 15.577359
5536 1846 3 -0.8476 72.5 17.5 15.0
5537 1846 4 0.4238 71.6835096 17.5 15.577359
5538 1846 4 0.4238 73.3164904 17.5 15.577359
5539 1847 3 -0.8476 0.0 20.4 15.0
5540 1847 4 0.4238 -0.8164904 20.4 15.577359
5541 1847 4 0.4238 0.8164904 20.4 15.577359
5542 1848 3 -0.8476 2.9 20.4 15.0
5543 1848 4 0.4238 2.0835096 20.4 15.577359
5544 1848 4 0.4238 3.7164904 20.4 15.577359
5545 1849 3 -0.8476 5.8 20.4 15.0
5546 1849 4 0.4238 4.9835096 20.4 15.577359
5547 1849 4 0.4238 6.6164904 20.4 15.577359
5548 1850 3 -0.8476 8.7 20.4 15.0
5549 1850 4 0.4238 7.8835096 20.4 15.577359
5550 1850 4 0.4238 9.5164904 20.4 15.577359
5551 1851 3 -0.8476 11.6 20.4 15.0
5552 1851 4 0.4238 10.7835096 20.4 15.577359
5553 1851 4 0.4238 12.4164904 20.4 15.577359
5554 1852 3 -0.8476 14.5 20.4 15.0
5555 1852 4 0.4238 13.6835096 20.4 15.577359
5556 1852 4 0.4238 15.3164904 20.4 15.577359
5557 1853 3 -0.8476 17.4 20.4 15.0
5558 1853 4 0.4238 16.5835096 20.4 15.577359
5559 1853 4 0.4238 18.2164904 20.4 15.577359
5560 1854 3 -0.8476 20.3 20.4 15.0
5561 1854 4 0.4238 19.4835096 20.4 15.577359
5562 1854 4 0.4238 21.1164904 20.4 15.577359
5563 1855 3 -0.8476 23.2 20.4 15.0
5564 1855 4 0.4238 22.3835096 20.4 15.577359
5565 1855 4 0.4238 24.0164904 20.4 15.577359
5566 1856 3 -0.8476 26.1 20.4 15.0
5567 1856 4 0.4238 25.2835096 20.4 15.577359
5568 1856 4 0.4238 26.9164904 20.4 15.577359
5569 1857 3 -0.8476 29.0 20.4 15.0
5570 1857 4 0.4238 28.1835096 20.4 15.577359
5571 1857 4 0.4238 29.8164904 20.4 15.577359
5572 1858 3 -0.8476 31.9 20.4 15.0
5573 1858 4 0.4238 31.0835096 20.4 15.577359
5574 1858 4 0.4238 32.7164904 20.4 15.577359
5575 1859 3 -0.8476 34.8 20.4 15.0
5576 1859 4 0.4238 33.9835096 20.4 15.577359
5577 1859 4 0.4238 35.6164904 20.4 15.577359
5578 1860 3 -0.8476 37.7 20.4 15.0
5579 1860 4 0.4238 36.8835096 20.4 15.577359
5580 1860 4 0.4238 38.5164904 20.4 15.577359
5581 1861 3 -0.8476 40.6 20.4 15.0
5582 1861 4 0.4238 39.7835096 20.4 15.577359
5583 1861 4 0.4238 41.4164904 20.4 15.577359
5584 1862 3 -0.8476 43.5 20.4 15.0
5585 1862 4 0.4238 42.6835096 20.4 15.577359
5586 1862 4 0.4238 44.3164904 20.4 15.577359
5587 1863 3 -0.8476 46.4 20.4 15.0
5588 1863 4 0.4238 45.5835096 20.4 15.577359
5589 1863 4 0.4238 47.2164904 20.4 15.577359
5590 1864 3 -0.8476 49.3 20.4 15.0
5591 1864 4 0.4238 48.4835096 20.4 15.577359
5592 1864 4 0.4238 50.1164904 20.4 15.577359
5593 1865 3 -0.8476 52.2 20.4 15.0
5594 1865 4 0.4238 51.3835096 20.4 15.577359
5595 1865 4 0.4238 53.0164904 20.4 15.577359
5596 1866 3 -0.8476 55.1 20.4 15.0
5597 1866 4 0.4238 54.2835096 20.4 15.577359
5598 1866 4 0.4238 55.9164904 20.4 15.577359
5599 1867 3 -0.8476 58.0 20.4 15.0
5600 1867 4 0.4238 57.1835096 20.4 15.577359
5601 1867 4 0.4238 58.8164904 20.4 15.577359
5602 1868 3 -0.8476 60.9 20.4 15.0
5603 1868 4 0.4238 60.0835096 20.4 15.577359
5604 1868 4 0.4238 61.7164904 20.4 15.577359
5605 1869 3 -0.8476 63.8 20.4 15.0
5606 1869 4 0.4238 62.9835096 20.4 15.577359
5607 1869 4 0.4238 64.6164904 20.4 15.577359
5608 1870 3 -0.8476 66.7 20.4 15.0
5609 1870 4 0.4238 65.8835096 20.4 15.577359
5610 1870 4 0.4238 67.5164904 20.4 15.577359
5611 1871 3 -0.8476 69.6 20.4 15.0
5612 1871 4 0.4238 68.7835096 20.4 15.577359
5613 1871 4 0.4238 70.4164904 20.4 15.577359
5614 1872 3 -0.8476 72.5 20.4 15.0
5615 1872 4 0.4238 71.6835096 20.4 15.577359
5616 1872 4 0.4238 73.3164904 20.4 15.577359
5617 1873 3 -0.8476 0.0 23.3 15.0
5618 1873 4 0.4238 -0.8164904 23.3 15.577359
5619 1873 4 0.4238 0.8164904 23.3 15.577359
5620 1874 3 -0.8476 2.9 23.3 15.0
5621 1874 4 0.4238 2.0835096 23.3 15.577359
5622 1874 4 0.4238 3.7164904 23.3 15.577359
5623 1875 3 -0.8476 5.8 23.3 15.0
5624 1875 4 0.4238 4.9835096 23.3 15.577359
5625 1875 4 0.4238 6.6164904 23.3 15.577359
5626 1876 3 -0.8476 8.7 23.3 15.0
5627 1876 4 0.4238 7.8835096 23.3 15.577359
5628 1876 4 0.4238 9.5164904 23.3 15.577359
5629 1877 3 -0.8476 11.6 23.3 15.0
5630 1877 4 0.4238 10.7835096 23.3 15.577359
5631 1877 4 0.4238 12.4164904 23.3 15.577359
5632 1878 3 -0.8476 14.5 23.3 15.0
5633 1878 4 0.4238 13.6835096 23.3 15.577359
5634 1878 4 0.4238 15.3164904 23.3 15.577359
5635 1879 3 -0.8476 17.4 23.3 15.0
5636 1879 4 0.4238 16.5835096 23.3 15.577359
5637 1879 4 0.4238 18.2164904 23.3 15.577359
5638 1880 3 -0.8476 20.3 23.3 15.0
5639 1880 4 0.4238 19.4835096 23.3 15.577359
5640 1880 4 0.4238 21.1164904 23.3 15.577359
5641 1881 3 -0.8476 23.2 23.3 15.0
5642 1881 4 0.4238 22.3835096 23.3 15.577359
5643 1881 4 0.4238 24.0164904 23.3 15.577359
5644 1882 3 -0.8476 26.1 23.3 15.0
5645 1882 4 0.4238 25.2835096 23.3 15.577359
5646 1882 4 0.4238 26.9164904 23.3 15.577359
5647 1883 3 -0.8476 29.0 23.3 15.0
5648 1883 4 0.4238 28.1835096 23.3 15.577359
5649 1883 4 0.4238 29.8164904 23.3 15.577359
5650 1884 3 -0.8476 31.9 23.3 15.0
5651 1884 4 0.4238 31.0835096 23.3 15.577359
5652 1884 4 0.4238 32.7164904 23.3 15.577359
5653 1885 3 -0.8476 34.8 23.3 15.0
5654 1885 4 0.4238 33.9835096 23.3 15.577359
5655 1885 4 0.4238 35.6164904 23.3 15.577359
5656 1886 3 -0.8476 37.7 23.3 15.0
5657 1886 4 0.4238 36.8835096 23.3 15.577359
5658 1886 4 0.4238 38.5164904 23.3 15.577359
5659 1887 3 -0.8476 40.6 23.3 15.0
5660 1887 4 0.4238 39.7835096 23.3 15.577359
5661 1887 4 0.4238 41.4164904 23.3 15.577359
5662 1888 3 -0.8476 43.5 23.3 15.0
5663 1888 4 0.4238 42.6835096 23.3 15.577359
5664 1888 4 0.4238 44.3164904 23.3 15.577359
5665 1889 3 -0.8476 46.4 23.3 15.0
5666 1889 4 0.4238 45.5835096 23.3 15.577359
5667 1889 4 0.4238 47.2164904 23.3 15.577359
5668 1890 3 -0.8476 49.3 23.3 15.0
5669 1890 4 0.4238 48.4835096 23.3 15.577359
5670 1890 4 0.4238 50.1164904 23.3 15.577359
5671 1891 3 -0.8476 52.2 23.3 15.0
5672 1891 4 0.4238 51.3835096 23.3 15.577359
5673 1891 4 0.4238 53.0164904 23.3 15.577359
5674 1892 3 -0.8476 55.1 23.3 15.0
5675 1892 4 0.4238 54.2835096 23.3 15.577359
5676 1892 4 0.4238 55.9164904 23.3 15.577359
5677 1893 3 -0.8476 58.0 23.3 15.0
5678 1893 4 0.4238 57.1835096 23.3 15.577359
5679 1893 4 0.4238 58.8164904 23.3 15.577359
5680 1894 3 -0.8476 60.9 23.3 15.0
5681 1894 4 0.4238 60.0835096 23.3 15.577359
5682 1894 4 0.4238 61.7164904 23.3 15.577359
5683 1895 3 -0.8476 63.8 23.3 15.0
5684 1895 4 0.4238 62.9835096 23.3 15.577359
5685 1895 4 0.4238 64.6164904 23.3 15.577359
5686 1896 3 -0.8476 66.7 23.3 15.0
5687 1896 4 0.4238 65.8835096 23.3 15.577359
5688 1896 4 0.4238 67.5164904 23.3 15.577359
5689 1897 3 -0.8476 69.6 23.3 15.0
5690 1897 4 0.4238 68.7835096 23.3 15.577359
5691 1897 4 0.4238 70.4164904 23.3 15.577359
5692 1898 3 -0.8476 72.5 23.3 15.0
5693 1898 4 0.4238 71.6835096 23.3 15.577359
5694 1898 4 0.4238 73.3164904 23.3 15.577359
5695 1899 3 -0.8476 0.0 26.2 15.0
5696 1899 4 0.4238 -0.8164904 26.2 15.577359
5697 1899 4 0.4238 0.8164904 26.2 15.577359
5698 1900 3 -0.8476 2.9 26.2 15.0
5699 1900 4 0.4238 2.0835096 26.2 15.577359
5700 1900 4 0.4238 3.7164904 26.2 15.577359
5701 1901 3 -0.8476 5.8 26.2 15.0
5702 1901 4 0.4238 4.9835096 26.2 15.577359
5703 1901 4 0.4238 6.6164904 26.2 15.577359
5704 1902 3 -0.8476 8.7 26.2 15.0
5705 1902 4 0.4238 7.8835096 26.2 15.577359
5706 1902 4 0.4238 9.5164904 26.2 15.577359
5707 1903 3 -0.8476 11.6 26.2 15.0
5708 1903 4 0.4238 10.7835096 26.2 15.577359
5709 1903 4 0.4238 12.4164904 26.2 15.577359
5710 1904 3 -0.8476 14.5 26.2 15.0
5711 1904 4 0.4238 13.6835096 26.2 15.577359
5712 1904 4 0.4238 15.3164904 26.2 15.577359
5713 1905 3 -0.8476 17.4 26.2 15.0
5714 1905 4 0.4238 16.5835096 26.2 15.577359
5715 1905 4 0.4238 18.2164904 26.2 15.577359
5716 1906 3 -0.8476 20.3 26.2 15.0
5717 1906 4 0.4238 19.4835096 26.2 15.577359
5718 1906 4 0.4238 21.1164904 26.2 15.577359
5719 1907 3 -0.8476 23.2 26.2 15.0
5720 1907 4 0.4238 22.3835096 26.2 15.577359
5721 1907 4 0.4238 24.0164904 26.2 15.577359
5722 1908 3 -0.8476 26.1 26.2 15.0
5723 1908 4 0.4238 25.2835096 26.2 15.577359
5724 1908 4 0.4238 26.9164904 26.2 15.577359
5725 1909 3 -0.8476 29.0 26.2 15.0
5726 1909 4 0.4238 28.1835096 26.2 15.577359
5727 1909 4 0.4238 29.8164904 26.2 15.577359
5728 1910 3 -0.8476 31.9 26.2 15.0
5729 1910 4 0.4238 31.0835096 26.2 15.577359
5730 1910 4 0.4238 32.7164904 26.2 15.577359
5731 1911 3 -0.8476 34.8 26.2 15.0
5732 1911 4 0.4238 33.9835096 26.2 15.577359
5733 1911 4 0.4238 35.6164904 26.2 15.577359
5734 1912 3 -0.8476 37.7 26.2 15.0
5735 1912 4 0.4238 36.8835096 26.2 15.577359
5736 1912 4 0.4238 38.5164904 26.2 15.577359
5737 1913 3 -0.8476 40.6 26.2 15.0
5738 1913 4 0.4238 39.7835096 26.2 15.577359
5739 1913 4 0.4238 41.4164904 26.2 15.577359
5740 1914 3 -0.8476 43.5 26.2 15.0
5741 1914 4 0.4238 42.6835096 26.2 15.577359
5742 1914 4 0.4238 44.3164904 26.2 15.577359
5743 1915 3 -0.8476 46.4 26.2 15.0
5744 1915 4 0.4238 45.5835096 26.2 15.577359
5745 1915 4 0.4238 47.2164904 26.2 15.577359
5746 1916 3 -0.8476 49.3 26.2 15.0
5747 1916 4 0.4238 48.4835096 26.2 15.577359
5748 1916 4 0.4238 50.1164904 26.2 15.577359
5749 1917 3 -0.8476 52.2 26.2 15.0
5750 1917 4 0.4238 51.3835096 26.2 15.577359
5751 1917 4 0.4238 53.0164904 26.2 15.577359
5752 1918 3 -0.8476 55.1 26.2 15.0
5753 1918 4 0.4238 54.2835096 26.2 15.577359
5754 1918 4 0.4238 55.9164904 26.2 15.577359
5755 1919 3 -0.8476 58.0 26.2 15.0
5756 1919 4 0.4238 57.1835096 26.2 15.577359
5757 1919 4 0.4238 58.8164904 26.2 15.577359
5758 1920 3 -0.8476 60.9 26.2 15.0
5759 1920 4 0.4238 60.0835096 26.2 15.577359
5760 1920 4 0.4238 61.7164904 26.2 15.577359
5761 1921 3 -0.8476 63.8 26.2 15.0
5762 1921 4 0.4238 62.9835096 26.2 15.577359
5763 1921 4 0.4238 64.6164904 26.2 15.577359
5764 1922 3 -0.8476 66.7 26.2 15.0
5765 1922 4 0.4238 65.8835096 26.2 15.577359
5766 1922 4 0.4238 67.5164904 26.2 15.577359
5767 1923 3 -0.8476 69.6 26.2 15.0
5768 1923 4 0.4238 68.7835096 26.2 15.577359
5769 1923 4 0.4238 70.4164904 26.2 15.577359
5770 1924 3 -0.8476 72.5 26.2 15.0
5771 1924 4 0.4238 71.6835096 26.2 15.577359
5772 1924 4 0.4238 73.3164904 26.2 15.577359
5773 1925 3 -0.8476 0.0 29.1 15.0
5774 1925 4 0.4238 -0.8164904 29.1 15.577359
5775 1925 4 0.4238 0.8164904 29.1 15.577359
5776 1926 3 -0.8476 2.9 29.1 15.0
5777 1926 4 0.4238 2.0835096 29.1 15.577359
5778 1926 4 0.4238 3.7164904 29.1 15.577359
5779 1927 3 -0.8476 5.8 29.1 15.0
5780 1927 4 0.4238 4.9835096 29.1 15.577359
5781 1927 4 0.4238 6.6164904 29.1 15.577359
5782 1928 3 -0.8476 8.7 29.1 15.0
5783 1928 4 0.4238 7.8835096 29.1 15.577359
5784 1928 4 0.4238 9.5164904 29.1 15.577359
5785 1929 3 -0.8476 11.6 29.1 15.0
5786 1929 4 0.4238 10.7835096 29.1 15.577359
5787 1929 4 0.4238 12.4164904 29.1 15.577359
5788 1930 3 -0.8476 14.5 29.1 15.0
5789 1930 4 0.4238 13.6835096 29.1 15.577359
5790 1930 4 0.4238 15.3164904 29.1 15.577359
5791 1931 3 -0.8476 17.4 29.1 15.0
5792 1931 4 0.4238 16.5835096 29.1 15.577359
5793 1931 4 0.4238 18.2164904 29.1 15.577359
5794 1932 3 -0.8476 20.3 29.1 15.0
5795 1932 4 0.4238 19.4835096 29.1 15.577359
5796 1932 4 0.4238 21.1164904 29.1 15.577359
5797 1933 3 -0.8476 23.2 29.1 15.0
5798 1933 4 0.4238 22.3835096 29.1 15.577359
5799 1933 4 0.4238 24.0164904 29.1 15.577359
5800 1934 3 -0.8476 26.1 29.1 15.0
5801 1934 4 0.4238 25.2835096 29.1 15.577359
5802 1934 4 0.4238 26.9164904 29.1 15.577359
5803 1935 3 -0.8476 29.0 29.1 15.0
5804 1935 4 0.4238 28.1835096 29.1 15.577359
5805 1935 4 0.4238 29.8164904 29.1 15.577359
5806 1936 3 -0.8476 31.9 29.1 15.0
5807 1936 4 0.4238 31.0835096 29.1 15.577359
5808 1936 4 0.4238 32.7164904 29.1 15.577359
5809 1937 3 -0.8476 34.8 29.1 15.0
5810 1937 4 0.4238 33.9835096 29.1 15.577359
5811 1937 4 0.4238 35.6164904 29.1 15.577359
5812 1938 3 -0.8476 37.7 29.1 15.0
5813 1938 4 0.4238 36.8835096 29.1 15.577359
5814 1938 4 0.4238 38.5164904 29.1 15.577359
5815 1939 3 -0.8476 40.6 29.1 15.0
5816 1939 4 0.4238 39.7835096 29.1 15.577359
5817 1939 4 0.4238 41.4164904 29.1 15.577359
5818 1940 3 -0.8476 43.5 29.1 15.0
5819 1940 4 0.4238 42.6835096 29.1 15.577359
5820 1940 4 0.4238 44.3164904 29.1 15.577359
5821 1941 3 -0.8476 46.4 29.1 15.0
5822 1941 4 0.4238 45.5835096 29.1 15.577359
5823 1941 4 0.4238 47.2164904 29.1 15.577359
5824 1942 3 -0.8476 49.3 29.1 15.0
5825 1942 4 0.4238 48.4835096 29.1 15.577359
5826 1942 4 0.4238 50.1164904 29.1 15.577359
5827 1943 3 -0.8476 52.2 29.1 15.0
5828 1943 4 0.4238 51.3835096 29.1 15.577359
5829 1943 4 0.4238 53.0164904 29.1 15.577359
5830 1944 3 -0.8476 55.1 29.1 15.0
5831 1944 4 0.4238 54.2835096 29.1 15.577359
5832 1944 4 0.4238 55.9164904 29.1 15.577359
5833 1945 3 -0.8476 58.0 29.1 15.0
5834 1945 4 0.4238 57.1835096 29.1 15.577359
5835 1945 4 0.4238 58.8164904 29.1 15.577359
5836 1946 3 -0.8476 60.9 29.1 15.0
5837 1946 4 0.4238 60.0835096 29.1 15.577359
5838 1946 4 0.4238 61.7164904 29.1 15.577359
5839 1947 3 -0.8476 63.8 29.1 15.0
5840 1947 4 0.4238 62.9835096 29.1 15.577359
5841 1947 4 0.4238 64.6164904 29.1 15.577359
5842 1948 3 -0.8476 66.7 29.1 15.0
5843 1948 4 0.4238 65.8835096 29.1 15.577359
5844 1948 4 0.4238 67.5164904 29.1 15.577359
5845 1949 3 -0.8476 69.6 29.1 15.0
5846 1949 4 0.4238 68.7835096 29.1 15.577359
5847 1949 4 0.4238 70.4164904 29.1 15.577359
5848 1950 3 -0.8476 72.5 29.1 15.0
5849 1950 4 0.4238 71.6835096 29.1 15.577359
5850 1950 4 0.4238 73.3164904 29.1 15.577359
5851 1951 3 -0.8476 0.0 32.0 15.0
5852 1951 4 0.4238 -0.8164904 32.0 15.577359
5853 1951 4 0.4238 0.8164904 32.0 15.577359
5854 1952 3 -0.8476 2.9 32.0 15.0
5855 1952 4 0.4238 2.0835096 32.0 15.577359
5856 1952 4 0.4238 3.7164904 32.0 15.577359
5857 1953 3 -0.8476 5.8 32.0 15.0
5858 1953 4 0.4238 4.9835096 32.0 15.577359
5859 1953 4 0.4238 6.6164904 32.0 15.577359
5860 1954 3 -0.8476 8.7 32.0 15.0
5861 1954 4 0.4238 7.8835096 32.0 15.577359
5862 1954 4 0.4238 9.5164904 32.0 15.577359
5863 1955 3 -0.8476 11.6 32.0 15.0
5864 1955 4 0.4238 10.7835096 32.0 15.577359
5865 1955 4 0.4238 12.4164904 32.0 15.577359
5866 1956 3 -0.8476 14.5 32.0 15.0
5867 1956 4 0.4238 13.6835096 32.0 15.577359
5868 1956 4 0.4238 15.3164904 32.0 15.577359
5869 1957 3 -0.8476 17.4 32.0 15.0
5870 1957 4 0.4238 16.5835096 32.0 15.577359
5871 1957 4 0.4238 18.2164904 32.0 15.577359
5872 1958 3 -0.8476 20.3 32.0 15.0
5873 1958 4 0.4238 19.4835096 32.0 15.577359
5874 1958 4 0.4238 21.1164904 32.0 15.577359
5875 1959 3 -0.8476 23.2 32.0 15.0
5876 1959 4 0.4238 22.3835096 32.0 15.577359
5877 1959 4 0.4238 24.0164904 32.0 15.577359
5878 1960 3 -0.8476 26.1 32.0 15.0
5879 1960 4 0.4238 25.2835096 32.0 15.577359
5880 1960 4 0.4238 26.9164904 32.0 15.577359
5881 1961 3 -0.8476 29.0 32.0 15.0
5882 1961 4 0.4238 28.1835096 32.0 15.577359
5883 1961 4 0.4238 29.8164904 32.0 15.577359
5884 1962 3 -0.8476 31.9 32.0 15.0
5885 1962 4 0.4238 31.0835096 32.0 15.577359
5886 1962 4 0.4238 32.7164904 32.0 15.577359
5887 1963 3 -0.8476 34.8 32.0 15.0
5888 1963 4 0.4238 33.9835096 32.0 15.577359
5889 1963 4 0.4238 35.6164904 32.0 15.577359
5890 1964 3 -0.8476 37.7 32.0 15.0
5891 1964 4 0.4238 36.8835096 32.0 15.577359
5892 1964 4 0.4238 38.5164904 32.0 15.577359
5893 1965 3 -0.8476 40.6 32.0 15.0
5894 1965 4 0.4238 39.7835096 32.0 15.577359
5895 1965 4 0.4238 41.4164904 32.0 15.577359
5896 1966 3 -0.8476 43.5 32.0 15.0
5897 1966 4 0.4238 42.6835096 32.0 15.577359
5898 1966 4 0.4238 44.3164904 32.0 15.577359
5899 1967 3 -0.8476 46.4 32.0 15.0
5900 1967 4 0.4238 45.5835096 32.0 15.577359
5901 1967 4 0.4238 47.2164904 32.0 15.577359
5902 1968 3 -0.8476 49.3 32.0 15.0
5903 1968 4 0.4238 48.4835096 32.0 15.577359
5904 1968 4 0.4238 50.1164904 32.0 15.577359
5905 1969 3 -0.8476 52.2 32.0 15.0
5906 1969 4 0.4238 51.3835096 32.0 15.577359
5907 1969 4 0.4238 53.0164904 32.0 15.577359
5908 1970 3 -0.8476 55.1 32.0 15.0
5909 1970 4 0.4238 54.2835096 32.0 15.577359
5910 1970 4 0.4238 55.9164904 32.0 15.577359
5911 1971 3 -0.8476 58.0 32.0 15.0
5912 1971 4 0.4238 57.1835096 32.0 15.577359
5913 1971 4 0.4238 58.8164904 32.0 15.577359
5914 1972 3 -0.8476 60.9 32.0 15.0
5915 1972 4 0.4238 60.0835096 32.0 15.577359
5916 1972 4 0.4238 61.7164904 32.0 15.577359
5917 1973 3 -0.8476 63.8 32.0 15.0
5918 1973 4 0.4238 62.9835096 32.0 15.577359
5919 1973 4 0.4238 64.6164904 32.0 15.577359
5920 1974 3 -0.8476 66.7 32.0 15.0
5921 1974 4 0.4238 65.8835096 32.0 15.577359
5922 1974 4 0.4238 67.5164904 32.0 15.577359
5923 1975 3 -0.8476 69.6 32.0 15.0
5924 1975 4 0.4238 68.7835096 32.0 15.577359
5925 1975 4 0.4238 70.4164904 32.0 15.577359
5926 1976 3 -0.8476 72.5 32.0 15.0
5927 1976 4 0.4238 71.6835096 32.0 15.577359
5928 1976 4 0.4238 73.3164904 32.0 15.577359
5929 1977 3 -0.8476 0.0 34.9 15.0
5930 1977 4 0.4238 -0.8164904 34.9 15.577359
5931 1977 4 0.4238 0.8164904 34.9 15.577359
5932 1978 3 -0.8476 2.9 34.9 15.0
5933 1978 4 0.4238 2.0835096 34.9 15.577359
5934 1978 4 0.4238 3.7164904 34.9 15.577359
5935 1979 3 -0.8476 5.8 34.9 15.0
5936 1979 4 0.4238 4.9835096 34.9 15.577359
5937 1979 4 0.4238 6.6164904 34.9 15.577359
5938 1980 3 -0.8476 8.7 34.9 15.0
5939 1980 4 0.4238 7.8835096 34.9 15.577359
5940 1980 4 0.4238 9.5164904 34.9 15.577359
5941 1981 3 -0.8476 11.6 34.9 15.0
5942 1981 4 0.4238 10.7835096 34.9 15.577359
5943 1981 4 0.4238 12.4164904 34.9 15.577359
5944 1982 3 -0.8476 14.5 34.9 15.0
5945 1982 4 0.4238 13.6835096 34.9 15.577359
5946 1982 4 0.4238 15.3164904 34.9 15.577359
5947 1983 3 -0.8476 17.4 34.9 15.0
5948 1983 4 0.4238 16.5835096 34.9 15.577359
5949 1983 4 0.4238 18.2164904 34.9 15.577359
5950 1984 3 -0.8476 20.3 34.9 15.0
5951 1984 4 0.4238 19.4835096 34.9 15.577359
5952 1984 4 0.4238 21.1164904 34.9 15.577359
5953 1985 3 -0.8476 23.2 34.9 15.0
5954 1985 4 0.4238 22.3835096 34.9 15.577359
5955 1985 4 0.4238 24.0164904 34.9 15.577359
5956 1986 3 -0.8476 26.1 34.9 15.0
5957 1986 4 0.4238 25.2835096 34.9 15.577359
5958 1986 4 0.4238 26.9164904 34.9 15.577359
5959 1987 3 -0.8476 29.0 34.9 15.0
5960 1987 4 0.4238 28.1835096 34.9 15.577359
5961 1987 4 0.4238 29.8164904 34.9 15.577359
5962 1988 3 -0.8476 31.9 34.9 15.0
5963 1988 4 0.4238 31.0835096 34.9 15.577359
5964 1988 4 0.4238 32.7164904 34.9 15.577359
5965 1989 3 -0.8476 34.8 34.9 15.0
5966 1989 4 0.4238 33.9835096 34.9 15.577359
5967 1989 4 0.4238 35.6164904 34.9 15.577359
5968 1990 3 -0.8476 37.7 34.9 15.0
5969 1990 4 0.4238 36.8835096 34.9 15.577359
5970 1990 4 0.4238 38.5164904 34.9 15.577359
5971 1991 3 -0.8476 40.6 34.9 15.0
5972 1991 4 0.4238 39.7835096 34.9 15.577359
5973 1991 4 0.4238 41.4164904 34.9 15.577359
5974 1992 3 -0.8476 43.5 34.9 15.0
5975 1992 4 0.4238 42.6835096 34.9 15.577359
5976 1992 4 0.4238 44.3164904 34.9 15.577359
5977 1993 3 -0.8476 46.4 34.9 15.0
5978 1993 4 0.4238 45.5835096 34.9 15.577359
5979 1993 4 0.4238 47.2164904 34.9 15.577359
5980 1994 3 -0.8476 49.3 34.9 15.0
5981 1994 4 0.4238 48.4835096 34.9 15.577359
5982 1994 4 0.4238 50.1164904 34.9 15.577359
5983 1995 3 -0.8476 52.2 34.9 15.0
5984 1995 4 0.4238 51.3835096 34.9 15.577359
5985 1995 4 0.4238 53.0164904 34.9 15.577359
5986 1996 3 -0.8476 55.1 34.9 15.0
5987 1996 4 0.4238 54.2835096 34.9 15.577359
5988 1996 4 0.4238 55.9164904 34.9 15.577359
5989 1997 3 -0.8476 58.0 34.9 15.0
5990 1997 4 0.4238 57.1835096 34.9 15.577359
5991 1997 4 0.4238 58.8164904 34.9 15.577359
5992 1998 3 -0.8476 60.9 34.9 15.0
5993 1998 4 0.4238 60.0835096 34.9 15.577359
5994 1998 4 0.4238 61.7164904 34.9 15.577359
5995 1999 3 -0.8476 63.8 34.9 15.0
5996 1999 4 0.4238 62.9835096 34.9 15.577359
5997 1999 4 0.4238 64.6164904 34.9 15.577359
5998 2000 3 -0.8476 66.7 34.9 15.0
5999 2000 4 0.4238 65.8835096 34.9 15.577359
6000 2000 4 0.4238 67.5164904 34.9 15.577359
6001 2001 3 -0.8476 69.6 34.9 15.0
6002 2001 4 0.4238 68.7835096 34.9 15.577359
6003 2001 4 0.4238 70.4164904 34.9 15.577359
6004 2002 3 -0.8476 72.5 34.9 15.0
6005 2002 4 0.4238 71.6835096 34.9 15.577359
6006 2002 4 0.4238 73.3164904 34.9 15.577359
6007 2003 3 -0.8476 0.0 37.8 15.0
6008 2003 4 0.4238 -0.8164904 37.8 15.577359
6009 2003 4 0.4238 0.8164904 37.8 15.577359
6010 2004 3 -0.8476 2.9 37.8 15.0
6011 2004 4 0.4238 2.0835096 37.8 15.577359
6012 2004 4 0.4238 3.7164904 37.8 15.577359
6013 2005 3 -0.8476 5.8 37.8 15.0
6014 2005 4 0.4238 4.9835096 37.8 15.577359
6015 2005 4 0.4238 6.6164904 37.8 15.577359
6016 2006 3 -0.8476 8.7 37.8 15.0
6017 2006 4 0.4238 7.8835096 37.8 15.577359
6018 2006 4 0.4238 9.5164904 37.8 15.577359
6019 2007 3 -0.8476 11.6 37.8 15.0
6020 2007 4 0.4238 10.7835096 37.8 15.577359
6021 2007 4 0.4238 12.4164904 37.8 15.577359
6022 2008 3 -0.8476 14.5 37.8 15.0
6023 2008 4 0.4238 13.6835096 37.8 15.577359
6024 2008 4 0.4238 15.3164904 37.8 15.577359
6025 2009 3 -0.8476 17.4 37.8 15.0
6026 2009 4 0.4238 16.5835096 37.8 15.577359
6027 2009 4 0.4238 18.2164904 37.8 15.577359
6028 2010 3 -0.8476 20.3 37.8 15.0
6029 2010 4 0.4238 19.4835096 37.8 15.577359
6030 2010 4 0.4238 21.1164904 37.8 15.577359
6031 2011 3 -0.8476 23.2 37.8 15.0
6032 2011 4 0.4238 22.3835096 37.8 15.577359
6033 2011 4 0.4238 24.0164904 37.8 15.577359
6034 2012 3 -0.8476 26.1 37.8 15.0
6035 2012 4 0.4238 25.2835096 37.8 15.577359
6036 2012 4 0.4238 26.9164904 37.8 15.577359
6037 2013 3 -0.8476 29.0 37.8 15.0
6038 2013 4 0.4238 28.1835096 37.8 15.577359
6039 2013 4 0.4238 29.8164904 37.8 15.577359
6040 2014 3 -0.8476 31.9 37.8 15.0
6041 2014 4 0.4238 31.0835096 37.8 15.577359
6042 2014 4 0.4238 32.7164904 37.8 15.577359
6043 2015 3 -0.8476 34.8 37.8 15.0
6044 2015 4 0.4238 33.9835096 37.8 15.577359
6045 2015 4 0.4238 35.6164904 37.8 15.577359
6046 2016 3 -0.8476 37.7 37.8 15.0
6047 2016 4 0.4238 36.8835096 37.8 15.577359
6048 2016 4 0.4238 38.5164904 37.8 15.577359
6049 2017 3 -0.8476 40.6 37.8 15.0
6050 2017 4 0.4238 39.7835096 37.8 15.577359
6051 2017 4 0.4238 41.4164904 37.8 15.577359
6052 2018 3 -0.8476 43.5 37.8 15.0
6053 2018 4 0.4238 42.6835096 37.8 15.577359
6054 2018 4 0.4238 44.3164904 37.8 15.577359
6055 2019 3 -0.8476 46.4 37.8 15.0
6056 2019 4 0.4238 45.5835096 37.8 15.577359
6057 2019 4 0.4238 47.2164904 37.8 15.577359
6058 2020 3 -0.8476 49.3 37.8 15.0
6059 2020 4 0.4238 48.4835096 37.8 15.577359
6060 2020 4 0.4238 50.1164904 37.8 15.577359
6061 2021 3 -0.8476 52.2 37.8 15.0
6062 2021 4 0.4238 51.3835096 37.8 15.577359
6063 2021 4 0.4238 53.0164904 37.8 15.577359
6064 2022 3 -0.8476 55.1 37.8 15.0
6065 2022 4 0.4238 54.2835096 37.8 15.577359
6066 2022 4 0.4238 55.9164904 37.8 15.577359
6067 2023 3 -0.8476 58.0 37.8 15.0
6068 2023 4 0.4238 57.1835096 37.8 15.577359
6069 2023 4 0.4238 58.8164904 37.8 15.577359
6070 2024 3 -0.8476 60.9 37.8 15.0
6071 2024 4 0.4238 60.0835096 37.8 15.577359
6072 2024 4 0.4238 61.7164904 37.8 15.577359
6073 2025 3 -0.8476 63.8 37.8 15.0
6074 2025 4 0.4238 62.9835096 37.8 15.577359
6075 2025 4 0.4238 64.6164904 37.8 15.577359
6076 2026 3 -0.8476 66.7 37.8 15.0
6077 2026 4 0.4238 65.8835096 37.8 15.577359
6078 2026 4 0.4238 67.5164904 37.8 15.577359
6079 2027 3 -0.8476 69.6 37.8 15.0
6080 2027 4 0.4238 68.7835096 37.8 15.577359
6081 2027 4 0.4238 70.4164904 37.8 15.577359
6082 2028 3 -0.8476 72.5 37.8 15.0
6083 2028 4 0.4238 71.6835096 37.8 15.577359
6084 2028 4 0.4238 73.3164904 37.8 15.577359
6085 2029 3 -0.8476 0.0 3.0 18.0
6086 2029 4 0.4238 -0.8164904 3.0 18.577359
6087 2029 4 0.4238 0.8164904 3.0 18.577359
6088 2030 3 -0.8476 2.9 3.0 18.0
6089 2030 4 0.4238 2.0835096 3.0 18.577359
6090 2030 4 0.4238 3.7164904 3.0 18.577359
6091 2031 3 -0.8476 5.8 3.0 18.0
6092 2031 4 0.4238 4.9835096 3.0 18.577359
6093 2031 4 0.4238 6.6164904 3.0 18.577359
6094 2032 3 -0.8476 8.7 3.0 18.0
6095 2032 4 0.4238 7.8835096 3.0 18.577359
6096 2032 4 0.4238 9.5164904 3.0 18.577359
6097 2033 3 -0.8476 11.6 3.0 18.0
6098 2033 4 0.4238 10.7835096 3.0 18.577359
6099 2033 4 0.4238 12.4164904 3.0 18.577359
6100 2034 3 -0.8476 14.5 3.0 18.0
6101 2034 4 0.4238 13.6835096 3.0 18.577359
6102 2034 4 0.4238 15.3164904 3.0 18.577359
6103 2035 3 -0.8476 17.4 3.0 18.0
6104 2035 4 0.4238 16.5835096 3.0 18.577359
6105 2035 4 0.4238 18.2164904 3.0 18.577359
6106 2036 3 -0.8476 20.3 3.0 18.0
6107 2036 4 0.4238 19.4835096 3.0 18.577359
6108 2036 4 0.4238 21.1164904 3.0 18.577359
6109 2037 3 -0.8476 23.2 3.0 18.0
6110 2037 4 0.4238 22.3835096 3.0 18.577359
6111 2037 4 0.4238 24.0164904 3.0 18.577359
6112 2038 3 -0.8476 26.1 3.0 18.0
6113 2038 4 0.4238 25.2835096 3.0 18.577359
6114 2038 4 0.4238 26.9164904 3.0 18.577359
6115 2039 3 -0.8476 29.0 3.0 18.0
6116 2039 4 0.4238 28.1835096 3.0 18.577359
6117 2039 4 0.4238 29.8164904 3.0 18.577359
6118 2040 3 -0.8476 31.9 3.0 18.0
6119 2040 4 0.4238 31.0835096 3.0 18.577359
6120 2040 4 0.4238 32.7164904 3.0 18.577359
6121 2041 3 -0.8476 34.8 3.0 18.0
6122 2041 4 0.4238 33.9835096 3.0 18.577359
6123 2041 4 0.4238 35.6164904 3.0 18.577359
6124 2042 3 -0.8476 37.7 3.0 18.0
6125 2042 4 0.4238 36.8835096 3.0 18.577359
6126 2042 4 0.4238 38.5164904 3.0 18.577359
6127 2043 3 -0.8476 40.6 3.0 18.0
6128 2043 4 0.4238 39.7835096 3.0 18.577359
6129 2043 4 0.4238 41.4164904 3.0 18.577359
6130 2044 3 -0.8476 43.5 3.0 18.0
6131 2044 4 0.4238 42.6835096 3.0 18.577359
6132 2044 4 0.4238 44.3164904 3.0 18.577359
6133 2045 3 -0.8476 46.4 3.0 18.0
6134 2045 4 0.4238 45.5835096 3.0 18.577359
6135 2045 4 0.4238 47.2164904 3.0 18.577359
6136 2046 3 -0.8476 49.3 3.0 18.0
6137 2046 4 0.4238 48.4835096 3.0 18.577359
6138 2046 4 0.4238 50.1164904 3.0 18.577359
6139 2047 3 -0.8476 52.2 3.0 18.0
6140 2047 4 0.4238 51.3835096 3.0 18.577359
6141 2047 4 0.4238 53.0164904 3.0 18.577359
6142 2048 3 -0.8476 55.1 3.0 18.0
6143 2048 4 0.4238 54.2835096 3.0 18.577359
6144 2048 4 0.4238 55.9164904 3.0 18.577359
6145 2049 3 -0.8476 58.0 3.0 18.0
6146 2049 4 0.4238 57.1835096 3.0 18.577359
6147 2049 4 0.4238 58.8164904 3.0 18.577359
6148 2050 3 -0.8476 60.9 3.0 18.0
6149 2050 4 0.4238 60.0835096 3.0 18.577359
6150 2050 4 0.4238 61.7164904 3.0 18.577359
6151 2051 3 -0.8476 63.8 3.0 18.0
6152 2051 4 0.4238 62.9835096 3.0 18.577359
6153 2051 4 0.4238 64.6164904 3.0 18.577359
6154 2052 3 -0.8476 66.7 3.0 18.0
6155 2052 4 0.4238 65.8835096 3.0 18.577359
6156 2052 4 0.4238 67.5164904 3.0 18.577359
6157 2053 3 -0.8476 69.6 3.0 18.0
6158 2053 4 0.4238 68.7835096 3.0 18.577359
6159 2053 4 0.4238 70.4164904 3.0 18.577359
6160 2054 3 -0.8476 72.5 3.0 18.0
6161 2054 4 0.4238 71.6835096 3.0 18.577359
6162 2054 4 0.4238 73.3164904 3.0 18.577359
6163 2055 3 -0.8476 0.0 5.9 18.0
6164 2055 4 0.4238 -0.8164904 5.9 18.577359
6165 2055 4 0.4238 0.8164904 5.9 18.577359
6166 2056 3 -0.8476 2.9 5.9 18.0
6167 2056 4 0.4238 2.0835096 5.9 18.577359
6168 2056 4 0.4238 3.7164904 5.9 18.577359
6169 2057 3 -0.8476 5.8 5.9 18.0
6170 2057 4 0.4238 4.9835096 5.9 18.577359
6171 2057 4 0.4238 6.6164904 5.9 18.577359
6172 2058 3 -0.8476 8.7 5.9 18.0
6173 2058 4 0.4238 7.8835096 5.9 18.577359
6174 2058 4 0.4238 9.5164904 5.9 18.577359
6175 2059 3 -0.8476 11.6 5.9 18.0
6176 2059 4 0.4238 10.7835096 5.9 18.577359
6177 2059 4 0.4238 12.4164904 5.9 18.577359
6178 2060 3 -0.8476 14.5 5.9 18.0
6179 2060 4 0.4238 13.6835096 5.9 18.577359
6180 2060 4 0.4238 15.3164904 5.9 18.577359
6181 2061 3 -0.8476 17.4 5.9 18.0
6182 2061 4 0.4238 16.5835096 5.9 18.577359
6183 2061 4 0.4238 18.2164904 5.9 18.577359
6184 2062 3 -0.8476 20.3 5.9 18.0
6185 2062 4 0.4238 19.4835096 5.9 18.577359
6186 2062 4 0.4238 21.1164904 5.9 18.577359
6187 2063 3 -0.8476 23.2 5.9 18.0
6188 2063 4 0.4238 22.3835096 5.9 18.577359
6189 2063 4 0.4238 24.0164904 5.9 18.577359
6190 2064 3 -0.8476 26.1 5.9 18.0
6191 2064 4 0.4238 25.2835096 5.9 18.577359
6192 2064 4 0.4238 26.9164904 5.9 18.577359
6193 2065 3 -0.8476 29.0 5.9 18.0
6194 2065 4 0.4238 28.1835096 5.9 18.577359
6195 2065 4 0.4238 29.8164904 5.9 18.577359
6196 2066 3 -0.8476 31.9 5.9 18.0
6197 2066 4 0.4238 31.0835096 5.9 18.577359
6198 2066 4 0.4238 32.7164904 5.9 18.577359
6199 2067 3 -0.8476 34.8 5.9 18.0
6200 2067 4 0.4238 33.9835096 5.9 18.577359
6201 2067 4 0.4238 35.6164904 5.9 18.577359
6202 2068 3 -0.8476 37.7 5.9 18.0
6203 2068 4 0.4238 36.8835096 5.9 18.577359
6204 2068 4 0.4238 38.5164904 5.9 18.577359
6205 2069 3 -0.8476 40.6 5.9 18.0
6206 2069 4 0.4238 39.7835096 5.9 18.577359
6207 2069 4 0.4238 41.4164904 5.9 18.577359
6208 2070 3 -0.8476 43.5 5.9 18.0
6209 2070 4 0.4238 42.6835096 5.9 18.577359
6210 2070 4 0.4238 44.3164904 5.9 18.577359
6211 2071 3 -0.8476 46.4 5.9 18.0
6212 2071 4 0.4238 45.5835096 5.9 18.577359
6213 2071 4 0.4238 47.2164904 5.9 18.577359
6214 2072 3 -0.8476 49.3 5.9 18.0
6215 2072 4 0.4238 48.4835096 5.9 18.577359
6216 2072 4 0.4238 50.1164904 5.9 18.577359
6217 2073 3 -0.8476 52.2 5.9 18.0
6218 2073 4 0.4238 51.3835096 5.9 18.577359
6219 2073 4 0.4238 53.0164904 5.9 18.577359
6220 2074 3 -0.8476 55.1 5.9 18.0
6221 2074 4 0.4238 54.2835096 5.9 18.577359
6222 2074 4 0.4238 55.9164904 5.9 18.577359
6223 2075 3 -0.8476 58.0 5.9 18.0
6224 2075 4 0.4238 57.1835096 5.9 18.577359
6225 2075 4 0.4238 58.8164904 5.9 18.577359
6226 2076 3 -0.8476 60.9 5.9 18.0
6227 2076 4 0.4238 60.0835096 5.9 18.577359
6228 2076 4 0.4238 61.7164904 5.9 18.577359
6229 2077 3 -0.8476 63.8 5.9 18.0
6230 2077 4 0.4238 62.9835096 5.9 18.577359
6231 2077 4 0.4238 64.6164904 5.9 18.577359
6232 2078 3 -0.8476 66.7 5.9 18.0
6233 2078 4 0.4238 65.8835096 5.9 18.577359
6234 2078 4 0.4238 67.5164904 5.9 18.577359
6235 2079 3 -0.8476 69.6 5.9 18.0
6236 2079 4 0.4238 68.7835096 5.9 18.577359
6237 2079 4 0.4238 70.4164904 5.9 18.577359
6238 2080 3 -0.8476 72.5 5.9 18.0
6239 2080 4 0.4238 71.6835096 5.9 18.577359
6240 2080 4 0.4238 73.3164904 5.9 18.577359
6241 2081 3 -0.8476 0.0 8.8 18.0
6242 2081 4 0.4238 -0.8164904 8.8 18.577359
6243 2081 4 0.4238 0.8164904 8.8 18.577359
6244 2082 3 -0.8476 2.9 8.8 18.0
6245 2082 4 0.4238 2.0835096 8.8 18.577359
6246 2082 4 0.4238 3.7164904 8.8 18.577359
6247 2083 3 -0.8476 5.8 8.8 18.0
6248 2083 4 0.4238 4.9835096 8.8 18.577359
6249 2083 4 0.4238 6.6164904 8.8 18.577359
6250 2084 3 -0.8476 8.7 8.8 18.0
6251 2084 4 0.4238 7.8835096 8.8 18.577359
6252 2084 4 0.4238 9.5164904 8.8 18.577359
6253 2085 3 -0.8476 11.6 8.8 18.0
6254 2085 4 0.4238 10.7835096 8.8 18.577359
6255 2085 4 0.4238 12.4164904 8.8 18.577359
6256 2086 3 -0.8476 14.5 8.8 18.0
6257 2086 4 0.4238 13.6835096 8.8 18.577359
6258 2086 4 0.4238 15.3164904 8.8 18.577359
6259 2087 3 -0.8476 17.4 8.8 18.0
6260 2087 4 0.4238 16.5835096 8.8 18.577359
6261 2087 4 0.4238 18.2164904 8.8 18.577359
6262 2088 3 -0.8476 20.3 8.8 18.0
6263 2088 4 0.4238 19.4835096 8.8 18.577359
6264 2088 4 0.4238 21.1164904 8.8 18.577359
6265 2089 3 -0.8476 23.2 8.8 18.0
6266 2089 4 0.4238 22.3835096 8.8 18.577359
6267 2089 4 0.4238 24.0164904 8.8 18.577359
6268 2090 3 -0.8476 26.1 8.8 18.0
6269 2090 4 0.4238 25.2835096 8.8 18.577359
6270 2090 4 0.4238 26.9164904 8.8 18.577359
6271 2091 3 -0.8476 29.0 8.8 18.0
6272 2091 4 0.4238 28.1835096 8.8 18.577359
6273 2091 4 0.4238 29.8164904 8.8 18.577359
6274 2092 3 -0.8476 31.9 8.8 18.0
6275 2092 4 0.4238 31.0835096 8.8 18.577359
6276 2092 4 0.4238 32.7164904 8.8 18.577359
6277 2093 3 -0.8476 34.8 8.8 18.0
6278 2093 4 0.4238 33.9835096 8.8 18.577359
6279 2093 4 0.4238 35.6164904 8.8 18.577359
6280 2094 3 -0.8476 37.7 8.8 18.0
6281 2094 4 0.4238 36.8835096 8.8 18.577359
6282 2094 4 0.4238 38.5164904 8.8 18.577359
6283 2095 3 -0.8476 40.6 8.8 18.0
6284 2095 4 0.4238 39.7835096 8.8 18.577359
6285 2095 4 0.4238 41.4164904 8.8 18.577359
6286 2096 3 -0.8476 43.5 8.8 18.0
6287 2096 4 0.4238 42.6835096 8.8 18.577359
6288 2096 4 0.4238 44.3164904 8.8 18.577359
6289 2097 3 -0.8476 46.4 8.8 18.0
6290 2097 4 0.4238 45.5835096 8.8 18.577359
6291 2097 4 0.4238 47.2164904 8.8 18.577359
6292 2098 3 -0.8476 49.3 8.8 18.0
6293 2098 4 0.4238 48.4835096 8.8 18.577359
6294 2098 4 0.4238 50.1164904 8.8 18.577359
6295 2099 3 -0.8476 52.2 8.8 18.0
6296 2099 4 0.4238 51.3835096 8.8 18.577359
6297 2099 4 0.4238 53.0164904 8.8 18.577359
6298 2100 3 -0.8476 55.1 8.8 18.0
6299 2100 4 0.4238 54.2835096 8.8 18.577359
6300 2100 4 0.4238 55.9164904 8.8 18.577359
6301 2101 3 -0.8476 58.0 8.8 18.0
6302 2101 4 0.4238 57.1835096 8.8 18.577359
6303 2101 4 0.4238 58.8164904 8.8 18.577359
6304 2102 3 -0.8476 60.9 8.8 18.0
6305 2102 4 0.4238 60.0835096 8.8 18.577359
6306 2102 4 0.4238 61.7164904 8.8 18.577359
6307 2103 3 -0.8476 63.8 8.8 18.0
6308 2103 4 0.4238 62.9835096 8.8 18.577359
6309 2103 4 0.4238 64.6164904 8.8 18.577359
6310 2104 3 -0.8476 66.7 8.8 18.0
6311 2104 4 0.4238 65.8835096 8.8 18.577359
6312 2104 4 0.4238 67.5164904 8.8 18.577359
6313 2105 3 -0.8476 69.6 8.8 18.0
6314 2105 4 0.4238 68.7835096 8.8 18.577359
6315 2105 4 0.4238 70.4164904 8.8 18.577359
6316 2106 3 -0.8476 72.5 8.8 18.0
6317 2106 4 0.4238 71.6835096 8.8 18.577359
6318 2106 4 0.4238 73.3164904 8.8 18.577359
6319 2107 3 -0.8476 0.0 11.7 18.0
6320 2107 4 0.4238 -0.8164904 11.7 18.577359
6321 2107 4 0.4238 0.8164904 11.7 18.577359
6322 2108 3 -0.8476 2.9 11.7 18.0
6323 2108 4 0.4238 2.0835096 11.7 18.577359
6324 2108 4 0.4238 3.7164904 11.7 18.577359
6325 2109 3 -0.8476 5.8 11.7 18.0
6326 2109 4 0.4238 4.9835096 11.7 18.577359
6327 2109 4 0.4238 6.6164904 11.7 18.577359
6328 2110 3 -0.8476 8.7 11.7 18.0
6329 2110 4 0.4238 7.8835096 11.7 18.577359
6330 2110 4 0.4238 9.5164904 11.7 18.577359
6331 2111 3 -0.8476 11.6 11.7 18.0
6332 2111 4 0.4238 10.7835096 11.7 18.577359
6333 2111 4 0.4238 12.4164904 11.7 18.577359
6334 2112 3 -0.8476 14.5 11.7 18.0
6335 2112 4 0.4238 13.6835096 11.7 18.577359
6336 2112 4 0.4238 15.3164904 11.7 18.577359
6337 2113 3 -0.8476 17.4 11.7 18.0
6338 2113 4 0.4238 16.5835096 11.7 18.577359
6339 2113 4 0.4238 18.2164904 11.7 18.577359
6340 2114 3 -0.8476 20.3 11.7 18.0
6341 2114 4 0.4238 19.4835096 11.7 18.577359
6342 2114 4 0.4238 21.1164904 11.7 18.577359
6343 2115 3 -0.8476 23.2 11.7 18.0
6344 2115 4 0.4238 22.3835096 11.7 18.577359
6345 2115 4 0.4238 24.0164904 11.7 18.577359
6346 2116 3 -0.8476 26.1 11.7 18.0
6347 2116 4 0.4238 25.2835096 11.7 18.577359
6348 2116 4 0.4238 26.9164904 11.7 18.577359
6349 2117 3 -0.8476 29.0 11.7 18.0
6350 2117 4 0.4238 28.1835096 11.7 18.577359
6351 2117 4 0.4238 29.8164904 11.7 18.577359
6352 2118 3 -0.8476 31.9 11.7 18.0
6353 2118 4 0.4238 31.0835096 11.7 18.577359
6354 2118 4 0.4238 32.7164904 11.7 18.577359
6355 2119 3 -0.8476 34.8 11.7 18.0
6356 2119 4 0.4238 33.9835096 11.7 18.577359
6357 2119 4 0.4238 35.6164904 11.7 18.577359
6358 2120 3 -0.8476 37.7 11.7 18.0
6359 2120 4 0.4238 36.8835096 11.7 18.577359
6360 2120 4 0.4238 38.5164904 11.7 18.577359
6361 2121 3 -0.8476 40.6 11.7 18.0
6362 2121 4 0.4238 39.7835096 11.7 18.577359
6363 2121 4 0.4238 41.4164904 11.7 18.577359
6364 2122 3 -0.8476 43.5 11.7 18.0
6365 2122 4 0.4238 42.6835096 11.7 18.577359
6366 2122 4 0.4238 44.3164904 11.7 18.577359
6367 2123 3 -0.8476 46.4 11.7 18.0
6368 2123 4 0.4238 45.5835096 11.7 18.577359
6369 2123 4 0.4238 47.2164904 11.7 18.577359
6370 2124 3 -0.8476 49.3 11.7 18.0
6371 2124 4 0.4238 48.4835096 11.7 18.577359
6372 2124 4 0.4238 50.1164904 11.7 18.577359
6373 2125 3 -0.8476 52.2 11.7 18.0
6374 2125 4 0.4238 51.3835096 11.7 18.577359
6375 2125 4 0.4238 53.0164904 11.7 18.577359
6376 2126 3 -0.8476 55.1 11.7 18.0
6377 2126 4 0.4238 54.2835096 11.7 18.577359
6378 2126 4 0.4238 55.9164904 11.7 18.577359
6379 2127 3 -0.8476 58.0 11.7 18.0
6380 2127 4 0.4238 57.1835096 11.7 18.577359
6381 2127 4 0.4238 58.8164904 11.7 18.577359
6382 2128 3 -0.8476 60.9 11.7 18.0
6383 2128 4 0.4238 60.0835096 11.7 18.577359
6384 2128 4 0.4238 61.7164904 11.7 18.577359
6385 2129 3 -0.8476 63.8 11.7 18.0
6386 2129 4 0.4238 62.9835096 11.7 18.577359
6387 2129 4 0.4238 64.6164904 11.7 18.577359
6388 2130 3 -0.8476 66.7 11.7 18.0
6389 2130 4 0.4238 65.8835096 11.7 18.577359
6390 2130 4 0.4238 67.5164904 11.7 18.577359
6391 2131 3 -0.8476 69.6 11.7 18.0
6392 2131 4 0.4238 68.7835096 11.7 18.577359
6393 2131 4 0.4238 70.4164904 11.7 18.577359
6394 2132 3 -0.8476 72.5 11.7 18.0
6395 2132 4 0.4238 71.6835096 11.7 18.577359
6396 2132 4 0.4238 73.3164904 11.7 18.577359
6397 2133 3 -0.8476 0.0 14.6 18.0
6398 2133 4 0.4238 -0.8164904 14.6 18.577359
6399 2133 4 0.4238 0.8164904 14.6 18.577359
6400 2134 3 -0.8476 2.9 14.6 18.0
6401 2134 4 0.4238 2.0835096 14.6 18.577359
6402 2134 4 0.4238 3.7164904 14.6 18.577359
6403 2135 3 -0.8476 5.8 14.6 18.0
6404 2135 4 0.4238 4.9835096 14.6 18.577359
6405 2135 4 0.4238 6.6164904 14.6 18.577359
6406 2136 3 -0.8476 8.7 14.6 18.0
6407 2136 4 0.4238 7.8835096 14.6 18.577359
6408 2136 4 0.4238 9.5164904 14.6 18.577359
6409 2137 3 -0.8476 11.6 14.6 18.0
6410 2137 4 0.4238 10.7835096 14.6 18.577359
6411 2137 4 0.4238 12.4164904 14.6 18.577359
6412 2138 3 -0.8476 14.5 14.6 18.0
6413 2138 4 0.4238 13.6835096 14.6 18.577359
6414 2138 4 0.4238 15.3164904 14.6 18.577359
6415 2139 3 -0.8476 17.4 14.6 18.0
6416 2139 4 0.4238 16.5835096 14.6 18.577359
6417 2139 4 0.4238 18.2164904 14.6 18.577359
6418 2140 3 -0.8476 20.3 14.6 18.0
6419 2140 4 0.4238 19.4835096 14.6 18.577359
6420 2140 4 0.4238 21.1164904 14.6 18.577359
6421 2141 3 -0.8476 23.2 14.6 18.0
6422 2141 4 0.4238 22.3835096 14.6 18.577359
6423 2141 4 0.4238 24.0164904 14.6 18.577359
6424 2142 3 -0.8476 26.1 14.6 18.0
6425 2142 4 0.4238 25.2835096 14.6 18.577359
6426 2142 4 0.4238 26.9164904 14.6 18.577359
6427 2143 3 -0.8476 29.0 14.6 18.0
6428 2143 4 0.4238 28.1835096 14.6 18.577359
6429 2143 4 0.4238 29.8164904 14.6 18.577359
6430 2144 3 -0.8476 31.9 14.6 18.0
6431 2144 4 0.4238 31.0835096 14.6 18.577359
6432 2144 4 0.4238 32.7164904 14.6 18.577359
6433 2145 3 -0.8476 34.8 14.6 18.0
6434 2145 4 0.4238 33.9835096 14.6 18.577359
6435 2145 4 0.4238 35.6164904 14.6 18.577359
6436 2146 3 -0.8476 37.7 14.6 18.0
6437 2146 4 0.4238 36.8835096 14.6 18.577359
6438 2146 4 0.4238 38.5164904 14.6 18.577359
6439 2147 3 -0.8476 40.6 14.6 18.0
6440 2147 4 0.4238 39.7835096 14.6 18.577359
6441 2147 4 0.4238 41.4164904 14.6 18.577359
6442 2148 3 -0.8476 43.5 14.6 18.0
6443 2148 4 0.4238 42.6835096 14.6 18.577359
6444 2148 4 0.4238 44.3164904 14.6 18.577359
6445 2149 3 -0.8476 46.4 14.6 18.0
6446 2149 4 0.4238 45.5835096 14.6 18.577359
6447 2149 4 0.4238 47.2164904 14.6 18.577359
6448 2150 3 -0.8476 49.3 14.6 18.0
6449 2150 4 0.4238 48.4835096 14.6 18.577359
6450 2150 4 0.4238 50.1164904 14.6 18.577359
6451 2151 3 -0.8476 52.2 14.6 18.0
6452 2151 4 0.4238 51.3835096 14.6 18.577359
6453 2151 4 0.4238 53.0164904 14.6 18.577359
6454 2152 3 -0.8476 55.1 14.6 18.0
6455 2152 4 0.4238 54.2835096 14.6 18.577359
6456 2152 4 0.4238 55.9164904 14.6 18.577359
6457 2153 3 -0.8476 58.0 14.6 18.0
6458 2153 4 0.4238 57.1835096 14.6 18.577359
6459 2153 4 0.4238 58.8164904 14.6 18.577359
6460 2154 3 -0.8476 60.9 14.6 18.0
6461 2154 4 0.4238 60.0835096 14.6 18.577359
6462 2154 4 0.4238 61.7164904 14.6 18.577359
6463 2155 3 -0.8476 63.8 14.6 18.0
6464 2155 4 0.4238 62.9835096 14.6 18.577359
6465 2155 4 0.4238 64.6164904 14.6 18.577359
6466 2156 3 -0.8476 66.7 14.6 18.0
6467 2156 4 0.4238 65.8835096 14.6 18.577359
6468 2156 4 0.4238 67.5164904 14.6 18.577359
6469 2157 3 -0.8476 69.6 14.6 18.0
6470 2157 4 0.4238 68.7835096 14.6 18.577359
6471 2157 4 0.4238 70.4164904 14.6 18.577359
6472 2158 3 -0.8476 72.5 14.6 18.0
6473 2158 4 0.4238 71.6835096 14.6 18.577359
6474 2158 4 0.4238 73.3164904 14.6 18.577359
6475 2159 3 -0.8476 0.0 17.5 18.0
6476 2159 4 0.4238 -0.8164904 17.5 18.577359
6477 2159 4 0.4238 0.8164904 17.5 18.577359
6478 2160 3 -0.8476 2.9 17.5 18.0
6479 2160 4 0.4238 2.0835096 17.5 18.577359
6480 2160 4 0.4238 3.7164904 17.5 18.577359
6481 2161 3 -0.8476 5.8 17.5 18.0
6482 2161 4 0.4238 4.9835096 17.5 18.577359
6483 2161 4 0.4238 6.6164904 17.5 18.577359
6484 2162 3 -0.8476 8.7 17.5 18.0
6485 2162 4 0.4238 7.8835096 17.5 18.577359
6486 2162 4 0.4238 9.5164904 17.5 18.577359
6487 2163 3 -0.8476 11.6 17.5 18.0
6488 2163 4 0.4238 10.7835096 17.5 18.577359
6489 2163 4 0.4238 12.4164904 17.5 18.577359
6490 2164 3 -0.8476 14.5 17.5 18.0
6491 2164 4 0.4238 13.6835096 17.5 18.577359
6492 2164 4 0.4238 15.3164904 17.5 18.577359
6493 2165 3 -0.8476 17.4 17.5 18.0
6494 2165 4 0.4238 16.5835096 17.5 18.577359
6495 2165 4 0.4238 18.2164904 17.5 18.577359
6496 2166 3 -0.8476 20.3 17.5 18.0
6497 2166 4 0.4238 19.4835096 17.5 18.577359
6498 2166 4 0.4238 21.1164904 17.5 18.577359
6499 2167 3 -0.8476 23.2 17.5 18.0
6500 2167 4 0.4238 22.3835096 17.5 18.577359
6501 2167 4 0.4238 24.0164904 17.5 18.577359
6502 2168 3 -0.8476 26.1 17.5 18.0
6503 2168 4 0.4238 25.2835096 17.5 18.577359
6504 2168 4 0.4238 26.9164904 17.5 18.577359
6505 2169 3 -0.8476 29.0 17.5 18.0
6506 2169 4 0.4238 28.1835096 17.5 18.577359
6507 2169 4 0.4238 29.8164904 17.5 18.577359
6508 2170 3 -0.8476 31.9 17.5 18.0
6509 2170 4 0.4238 31.0835096 17.5 18.577359
6510 2170 4 0.4238 32.7164904 17.5 18.577359
6511 2171 3 -0.8476 34.8 17.5 18.0
6512 2171 4 0.4238 33.9835096 17.5 18.577359
6513 2171 4 0.4238 35.6164904 17.5 18.577359
6514 2172 3 -0.8476 37.7 17.5 18.0
6515 2172 4 0.4238 36.8835096 17.5 18.577359
6516 2172 4 0.4238 38.5164904 17.5 18.577359
6517 2173 3 -0.8476 40.6 17.5 18.0
6518 2173 4 0.4238 39.7835096 17.5 18.577359
6519 2173 4 0.4238 41.4164904 17.5 18.577359
6520 2174 3 -0.8476 43.5 17.5 18.0
6521 2174 4 0.4238 42.6835096 17.5 18.577359
6522 2174 4 0.4238 44.3164904 17.5 18.577359
6523 2175 3 -0.8476 46.4 17.5 18.0
6524 2175 4 0.4238 45.5835096 17.5 18.577359
6525 2175 4 0.4238 47.2164904 17.5 18.577359
6526 2176 3 -0.8476 49.3 17.5 18.0
6527 2176 4 0.4238 48.4835096 17.5 18.577359
6528 2176 4 0.4238 50.1164904 17.5 18.577359
6529 2177 3 -0.8476 52.2 17.5 18.0
6530 2177 4 0.4238 51.3835096 17.5 18.577359
6531 2177 4 0.4238 53.0164904 17.5 18.577359
6532 2178 3 -0.8476 55.1 17.5 18.0
6533 2178 4 0.4238 54.2835096 17.5 18.577359
6534 2178 4 0.4238 55.9164904 17.5 18.577359
6535 2179 3 -0.8476 58.0 17.5 18.0
6536 2179 4 0.4238 57.1835096 17.5 18.577359
6537 2179 4 0.4238 58.8164904 17.5 18.577359
6538 2180 3 -0.8476 60.9 17.5 18.0
6539 2180 4 0.4238 60.0835096 17.5 18.577359
6540 2180 4 0.4238 61.7164904 17.5 18.577359
6541 2181 3 -0.8476 63.8 17.5 18.0
6542 2181 4 0.4238 62.9835096 17.5 18.577359
6543 2181 4 0.4238 64.6164904 17.5 18.577359
6544 2182 3 -0.8476 66.7 17.5 18.0
6545 2182 4 0.4238 65.8835096 17.5 18.577359
6546 2182 4 0.4238 67.5164904 17.5 18.577359
6547 2183 3 -0.8476 69.6 17.5 18.0
6548 2183 4 0.4238 68.7835096 17.5 18.577359
6549 2183 4 0.4238 70.4164904 17.5 18.577359
6550 2184 3 -0.8476 72.5 17.5 18.0
6551 2184 4 0.4238 71.6835096 17.5 18.577359
6552 2184 4 0.4238 73.3164904 17.5 18.577359
6553 2185 3 -0.8476 0.0 20.4 18.0
6554 2185 4 0.4238 -0.8164904 20.4 18.577359
6555 2185 4 0.4238 0.8164904 20.4 18.577359
6556 2186 3 -0.8476 2.9 20.4 18.0
6557 2186 4 0.4238 2.0835096 20.4 18.577359
6558 2186 4 0.4238 3.7164904 20.4 18.577359
6559 2187 3 -0.8476 5.8 20.4 18.0
6560 2187 4 0.4238 4.9835096 20.4 18.577359
6561 2187 4 0.4238 6.6164904 20.4 18.577359
6562 2188 3 -0.8476 8.7 20.4 18.0
6563 2188 4 0.4238 7.8835096 20.4 18.577359
6564 2188 4 0.4238 9.5164904 20.4 18.577359
6565 2189 3 -0.8476 11.6 20.4 18.0
6566 2189 4 0.4238 10.7835096 20.4 18.577359
6567 2189 4 0.4238 12.4164904 20.4 18.577359
6568 2190 3 -0.8476 14.5 20.4 18.0
6569 2190 4 0.4238 13.6835096 20.4 18.577359
6570 2190 4 0.4238 15.3164904 20.4 18.577359
6571 2191 3 -0.8476 17.4 20.4 18.0
6572 2191 4 0.4238 16.5835096 20.4 18.577359
6573 2191 4 0.4238 18.2164904 20.4 18.577359
6574 2192 3 -0.8476 20.3 20.4 18.0
6575 2192 4 0.4238 19.4835096 20.4 18.577359
6576 2192 4 0.4238 21.1164904 20.4 18.577359
6577 2193 3 -0.8476 23.2 20.4 18.0
6578 2193 4 0.4238 22.3835096 20.4 18.577359
6579 2193 4 0.4238 24.0164904 20.4 18.577359
6580 2194 3 -0.8476 26.1 20.4 18.0
6581 2194 4 0.4238 25.2835096 20.4 18.577359
6582 2194 4 0.4238 26.9164904 20.4 18.577359
6583 2195 3 -0.8476 29.0 20.4 18.0
6584 2195 4 0.4238 28.1835096 20.4 18.577359
6585 2195 4 0.4238 29.8164904 20.4 18.577359
6586 2196 3 -0.8476 31.9 20.4 18.0
6587 2196 4 0.4238 31.0835096 20.4 18.577359
6588 2196 4 0.4238 32.7164904 20.4 18.577359
6589 2197 3 -0.8476 34.8 20.4 18.0
6590 2197 4 0.4238 33.9835096 20.4 18.577359
6591 2197 4 0.4238 35.6164904 20.4 18.577359
6592 2198 3 -0.8476 37.7 20.4 18.0
6593 2198 4 0.4238 36.8835096 20.4 18.577359
6594 2198 4 0.4238 38.5164904 20.4 18.577359
6595 2199 3 -0.8476 40.6 20.4 18.0
6596 2199 4 0.4238 39.7835096 20.4 18.577359
6597 2199 4 0.4238 41.4164904 20.4 18.577359
6598 2200 3 -0.8476 43.5 20.4 18.0
6599 2200 4 0.4238 42.6835096 20.4 18.577359
6600 2200 4 0.4238 44.3164904 20.4 18.577359
6601 2201 3 -0.8476 46.4 20.4 18.0
6602 2201 4 0.4238 45.5835096 20.4 18.577359
6603 2201 4 0.4238 47.2164904 20.4 18.577359
6604 2202 3 -0.8476 49.3 20.4 18.0
6605 2202 4 0.4238 48.4835096 20.4 18.577359
6606 2202 4 0.4238 50.1164904 20.4 18.577359
6607 2203 3 -0.8476 52.2 20.4 18.0
6608 2203 4 0.4238 51.3835096 20.4 18.577359
6609 2203 4 0.4238 53.0164904 20.4 18.577359
6610 2204 3 -0.8476 55.1 20.4 18.0
6611 2204 4 0.4238 54.2835096 20.4 18.577359
6612 2204 4 0.4238 55.9164904 20.4 18.577359
6613 2205 3 -0.8476 58.0 20.4 18.0
6614 2205 4 0.4238 57.1835096 20.4 18.577359
6615 2205 4 0.4238 58.8164904 20.4 18.577359
6616 2206 3 -0.8476 60.9 20.4 18.0
6617 2206 4 0.4238 60.0835096 20.4 18.577359
6618 2206 4 0.4238 61.7164904 20.4 18.577359
6619 2207 3 -0.8476 63.8 20.4 18.0
6620 2207 4 0.4238 62.9835096 20.4 18.577359
6621 2207 4 0.4238 64.6164904 20.4 18.577359
6622 2208 3 -0.8476 66.7 20.4 18.0
6623 2208 4 0.4238 65.8835096 20.4 18.577359
6624 2208 4 0.4238 67.5164904 20.4 18.577359
6625 2209 3 -0.8476 69.6 20.4 18.0
6626 2209 4 0.4238 68.7835096 20.4 18.577359
6627 2209 4 0.4238 70.4164904 20.4 18.577359
6628 2210 3 -0.8476 72.5 20.4 18.0
6629 2210 4 0.4238 71.6835096 20.4 18.577359
6630 2210 4 0.4238 73.3164904 20.4 18.577359
6631 2211 3 -0.8476 0.0 23.3 18.0
6632 2211 4 0.4238 -0.8164904 23.3 18.577359
6633 2211 4 0.4238 0.8164904 23.3 18.577359
6634 2212 3 -0.8476 2.9 23.3 18.0
6635 2212 4 0.4238 2.0835096 23.3 18.577359
6636 2212 4 0.4238 3.7164904 23.3 18.577359
6637 2213 3 -0.8476 5.8 23.3 18.0
6638 2213 4 0.4238 4.9835096 23.3 18.577359
6639 2213 4 0.4238 6.6164904 23.3 18.577359
6640 2214 3 -0.8476 8.7 23.3 18.0
6641 2214 4 0.4238 7.8835096 23.3 18.577359
6642 2214 4 0.4238 9.5164904 23.3 18.577359
6643 2215 3 -0.8476 11.6 23.3 18.0
6644 2215 4 0.4238 10.7835096 23.3 18.577359
6645 2215 4 0.4238 12.4164904 23.3 18.577359
6646 2216 3 -0.8476 14.5 23.3 18.0
6647 2216 4 0.4238 13.6835096 23.3 18.577359
6648 2216 4 0.4238 15.3164904 23.3 18.577359
6649 2217 3 -0.8476 17.4 23.3 18.0
6650 2217 4 0.4238 16.5835096 23.3 18.577359
6651 2217 4 0.4238 18.2164904 23.3 18.577359
6652 2218 3 -0.8476 20.3 23.3 18.0
6653 2218 4 0.4238 19.4835096 23.3 18.577359
6654 2218 4 0.4238 21.1164904 23.3 18.577359
6655 2219 3 -0.8476 23.2 23.3 18.0
6656 2219 4 0.4238 22.3835096 23.3 18.577359
6657 2219 4 0.4238 24.0164904 23.3 18.577359
6658 2220 3 -0.8476 26.1 23.3 18.0
6659 2220 4 0.4238 25.2835096 23.3 18.577359
6660 2220 4 0.4238 26.9164904 23.3 18.577359
6661 2221 3 -0.8476 29.0 23.3 18.0
6662 2221 4 0.4238 28.1835096 23.3 18.577359
6663 2221 4 0.4238 29.8164904 23.3 18.577359
6664 2222 3 -0.8476 31.9 23.3 18.0
6665 2222 4 0.4238 31.0835096 23.3 18.577359
6666 2222 4 0.4238 32.7164904 23.3 18.577359
6667 2223 3 -0.8476 34.8 23.3 18.0
6668 2223 4 0.4238 33.9835096 23.3 18.577359
6669 2223 4 0.4238 35.6164904 23.3 18.577359
6670 2224 3 -0.8476 37.7 23.3 18.0
6671 2224 4 0.4238 36.8835096 23.3 18.577359
6672 2224 4 0.4238 38.5164904 23.3 18.577359
6673 2225 3 -0.8476 40.6 23.3 18.0
6674 2225 4 0.4238 39.7835096 23.3 18.577359
6675 2225 4 0.4238 41.4164904 23.3 18.577359
6676 2226 3 -0.8476 43.5 23.3 18.0
6677 2226 4 0.4238 42.6835096 23.3 18.577359
6678 2226 4 0.4238 44.3164904 23.3 18.577359
6679 2227 3 -0.8476 46.4 23.3 18.0
6680 2227 4 0.4238 45.5835096 23.3 18.577359
6681 2227 4 0.4238 47.2164904 23.3 18.577359
6682 2228 3 -0.8476 49.3 23.3 18.0
6683 2228 4 0.4238 48.4835096 23.3 18.577359
6684 2228 4 0.4238 50.1164904 23.3 18.577359
6685 2229 3 -0.8476 52.2 23.3 18.0
6686 2229 4 0.4238 51.3835096 23.3 18.577359
6687 2229 4 0.4238 53.0164904 23.3 18.577359
6688 2230 3 -0.8476 55.1 23.3 18.0
6689 2230 4 0.4238 54.2835096 23.3 18.577359
6690 2230 4 0.4238 55.9164904 23.3 18.577359
6691 2231 3 -0.8476 58.0 23.3 18.0
6692 2231 4 0.4238 57.1835096 23.3 18.577359
6693 2231 4 0.4238 58.8164904 23.3 18.577359
6694 2232 3 -0.8476 60.9 23.3 18.0
6695 2232 4 0.4238 60.0835096 23.3 18.577359
6696 2232 4 0.4238 61.7164904 23.3 18.577359
6697 2233 3 -0.8476 63.8 23.3 18.0
6698 2233 4 0.4238 62.9835096 23.3 18.577359
6699 2233 4 0.4238 64.6164904 23.3 18.577359
6700 2234 3 -0.8476 66.7 23.3 18.0
6701 2234 4 0.4238 65.8835096 23.3 18.577359
6702 2234 4 0.4238 67.5164904 23.3 18.577359
6703 2235 3 -0.8476 69.6 23.3 18.0
6704 2235 4 0.4238 68.7835096 23.3 18.577359
6705 2235 4 0.4238 70.4164904 23.3 18.577359
6706 2236 3 -0.8476 72.5 23.3 18.0
6707 2236 4 0.4238 71.6835096 23.3 18.577359
6708 2236 4 0.4238 73.3164904 23.3 18.577359
6709 2237 3 -0.8476 0.0 26.2 18.0
6710 2237 4 0.4238 -0.8164904 26.2 18.577359
6711 2237 4 0.4238 0.8164904 26.2 18.577359
6712 2238 3 -0.8476 2.9 26.2 18.0
6713 2238 4 0.4238 2.0835096 26.2 18.577359
6714 2238 4 0.4238 3.7164904 26.2 18.577359
6715 2239 3 -0.8476 5.8 26.2 18.0
6716 2239 4 0.4238 4.9835096 26.2 18.577359
6717 2239 4 0.4238 6.6164904 26.2 18.577359
6718 2240 3 -0.8476 8.7 26.2 18.0
6719 2240 4 0.4238 7.8835096 26.2 18.577359
6720 2240 4 0.4238 9.5164904 26.2 18.577359
6721 2241 3 -0.8476 11.6 26.2 18.0
6722 2241 4 0.4238 10.7835096 26.2 18.577359
6723 2241 4 0.4238 12.4164904 26.2 18.577359
6724 2242 3 -0.8476 14.5 26.2 18.0
6725 2242 4 0.4238 13.6835096 26.2 18.577359
6726 2242 4 0.4238 15.3164904 26.2 18.577359
6727 2243 3 -0.8476 17.4 26.2 18.0
6728 2243 4 0.4238 16.5835096 26.2 18.577359
6729 2243 4 0.4238 18.2164904 26.2 18.577359
6730 2244 3 -0.8476 20.3 26.2 18.0
6731 2244 4 0.4238 19.4835096 26.2 18.577359
6732 2244 4 0.4238 21.1164904 26.2 18.577359
6733 2245 3 -0.8476 23.2 26.2 18.0
6734 2245 4 0.4238 22.3835096 26.2 18.577359
6735 2245 4 0.4238 24.0164904 26.2 18.577359
6736 2246 3 -0.8476 26.1 26.2 18.0
6737 2246 4 0.4238 25.2835096 26.2 18.577359
6738 2246 4 0.4238 26.9164904 26.2 18.577359
6739 2247 3 -0.8476 29.0 26.2 18.0
6740 2247 4 0.4238 28.1835096 26.2 18.577359
6741 2247 4 0.4238 29.8164904 26.2 18.577359
6742 2248 3 -0.8476 31.9 26.2 18.0
6743 2248 4 0.4238 31.0835096 26.2 18.577359
6744 2248 4 0.4238 32.7164904 26.2 18.577359
6745 2249 3 -0.8476 34.8 26.2 18.0
6746 2249 4 0.4238 33.9835096 26.2 18.577359
6747 2249 4 0.4238 35.6164904 26.2 18.577359
6748 2250 3 -0.8476 37.7 26.2 18.0
6749 2250 4 0.4238 36.8835096 26.2 18.577359
6750 2250 4 0.4238 38.5164904 26.2 18.577359
6751 2251 3 -0.8476 40.6 26.2 18.0
6752 2251 4 0.4238 39.7835096 26.2 18.577359
6753 2251 4 0.4238 41.4164904 26.2 18.577359
6754 2252 3 -0.8476 43.5 26.2 18.0
6755 2252 4 0.4238 42.6835096 26.2 18.577359
6756 2252 4 0.4238 44.3164904 26.2 18.577359
6757 2253 3 -0.8476 46.4 26.2 18.0
6758 2253 4 0.4238 45.5835096 26.2 18.577359
6759 2253 4 0.4238 47.2164904 26.2 18.577359
6760 2254 3 -0.8476 49.3 26.2 18.0
6761 2254 4 0.4238 48.4835096 26.2 18.577359
6762 2254 4 0.4238 50.1164904 26.2 18.577359
6763 2255 3 -0.8476 52.2 26.2 18.0
6764 2255 4 0.4238 51.3835096 26.2 18.577359
6765 2255 4 0.4238 53.0164904 26.2 18.577359
6766 2256 3 -0.8476 55.1 26.2 18.0
6767 2256 4 0.4238 54.2835096 26.2 18.577359
6768 2256 4 0.4238 55.9164904 26.2 18.577359
6769 2257 3 -0.8476 58.0 26.2 18.0
6770 2257 4 0.4238 57.1835096 26.2 18.577359
6771 2257 4 0.4238 58.8164904 26.2 18.577359
6772 2258 3 -0.8476 60.9 26.2 18.0
6773 2258 4 0.4238 60.0835096 26.2 18.577359
6774 2258 4 0.4238 61.7164904 26.2 18.577359
6775 2259 3 -0.8476 63.8 26.2 18.0
6776 2259 4 0.4238 62.9835096 26.2 18.577359
6777 2259 4 0.4238 64.6164904 26.2 18.577359
6778 2260 3 -0.8476 66.7 26.2 18.0
6779 2260 4 0.4238 65.8835096 26.2 18.577359
6780 2260 4 0.4238 67.5164904 26.2 18.577359
6781 2261 3 -0.8476 69.6 26.2 18.0
6782 2261 4 0.4238 68.7835096 26.2 18.577359
6783 2261 4 0.4238 70.4164904 26.2 18.577359
6784 2262 3 -0.8476 72.5 26.2 18.0
6785 2262 4 0.4238 71.6835096 26.2 18.577359
6786 2262 4 0.4238 73.3164904 26.2 18.577359
6787 2263 3 -0.8476 0.0 29.1 18.0
6788 2263 4 0.4238 -0.8164904 29.1 18.577359
6789 2263 4 0.4238 0.8164904 29.1 18.577359
6790 2264 3 -0.8476 2.9 29.1 18.0
6791 2264 4 0.4238 2.0835096 29.1 18.577359
6792 2264 4 0.4238 3.7164904 29.1 18.577359
6793 2265 3 -0.8476 5.8 29.1 18.0
6794 2265 4 0.4238 4.9835096 29.1 18.577359
6795 2265 4 0.4238 6.6164904 29.1 18.577359
6796 2266 3 -0.8476 8.7 29.1 18.0
6797 2266 4 0.4238 7.8835096 29.1 18.577359
6798 2266 4 0.4238 9.5164904 29.1 18.577359
6799 2267 3 -0.8476 11.6 29.1 18.0
6800 2267 4 0.4238 10.7835096 29.1 18.577359
6801 2267 4 0.4238 12.4164904 29.1 18.577359
6802 2268 3 -0.8476 14.5 29.1 18.0
6803 2268 4 0.4238 13.6835096 29.1 18.577359
6804 2268 4 0.4238 15.3164904 29.1 18.577359
6805 2269 3 -0.8476 17.4 29.1 18.0
6806 2269 4 0.4238 16.5835096 29.1 18.577359
6807 2269 4 0.4238 18.2164904 29.1 18.577359
6808 2270 3 -0.8476 20.3 29.1 18.0
6809 2270 4 0.4238 19.4835096 29.1 18.577359
6810 2270 4 0.4238 21.1164904 29.1 18.577359
6811 2271 3 -0.8476 23.2 29.1 18.0
6812 2271 4 0.4238 22.3835096 29.1 18.577359
6813 2271 4 0.4238 24.0164904 29.1 18.577359
6814 2272 3 -0.8476 26.1 29.1 18.0
6815 2272 4 0.4238 25.2835096 29.1 18.577359
6816 2272 4 0.4238 26.9164904 29.1 18.577359
6817 2273 3 -0.8476 29.0 29.1 18.0
6818 2273 4 0.4238 28.1835096 29.1 18.577359
6819 2273 4 0.4238 29.8164904 29.1 18.577359
6820 2274 3 -0.8476 31.9 29.1 18.0
6821 2274 4 0.4238 31.0835096 29.1 18.577359
6822 2274 4 0.4238 32.7164904 29.1 18.577359
6823 2275 3 -0.8476 34.8 29.1 18.0
6824 2275 4 0.4238 33.9835096 29.1 18.577359
6825 2275 4 0.4238 35.6164904 29.1 18.577359
6826 2276 3 -0.8476 37.7 29.1 18.0
6827 2276 4 0.4238 36.8835096 29.1 18.577359
6828 2276 4 0.4238 38.5164904 29.1 18.577359
6829 2277 3 -0.8476 40.6 29.1 18.0
6830 2277 4 0.4238 39.7835096 29.1 18.577359
6831 2277 4 0.4238 41.4164904 29.1 18.577359
6832 2278 3 -0.8476 43.5 29.1 18.0
6833 2278 4 0.4238 42.6835096 29.1 18.577359
6834 2278 4 0.4238 44.3164904 29.1 18.577359
6835 2279 3 -0.8476 46.4 29.1 18.0
6836 2279 4 0.4238 45.5835096 29.1 18.577359
6837 2279 4 0.4238 47.2164904 29.1 18.577359
6838 2280 3 -0.8476 49.3 29.1 18.0
6839 2280 4 0.4238 48.4835096 29.1 18.577359
6840 2280 4 0.4238 50.1164904 29.1 18.577359
6841 2281 3 -0.8476 52.2 29.1 18.0
6842 2281 4 0.4238 51.3835096 29.1 18.577359
6843 2281 4 0.4238 53.0164904 29.1 18.577359
6844 2282 3 -0.8476 55.1 29.1 18.0
6845 2282 4 0.4238 54.2835096 29.1 18.577359
6846 2282 4 0.4238 55.9164904 29.1 18.577359
6847 2283 3 -0.8476 58.0 29.1 18.0
6848 2283 4 0.4238 57.1835096 29.1 18.577359
6849 2283 4 0.4238 58.8164904 29.1 18.577359
6850 2284 3 -0.8476 60.9 29.1 18.0
6851 2284 4 0.4238 60.0835096 29.1 18.577359
6852 2284 4 0.4238 61.7164904 29.1 18.577359
6853 2285 3 -0.8476 63.8 29.1 18.0
6854 2285 4 0.4238 62.9835096 29.1 18.577359
6855 2285 4 0.4238 64.6164904 29.1 18.577359
6856 2286 3 -0.8476 66.7 29.1 18.0
6857 2286 4 0.4238 65.8835096 29.1 18.577359
6858 2286 4 0.4238 67.5164904 29.1 18.577359
6859 2287 3 -0.8476 69.6 29.1 18.0
6860 2287 4 0.4238 68.7835096 29.1 18.577359
6861 2287 4 0.4238 70.4164904 29.1 18.577359
6862 2288 3 -0.8476 72.5 29.1 18.0
6863 2288 4 0.4238 71.6835096 29.1 18.577359
6864 2288 4 0.4238 73.3164904 29.1 18.577359
6865 2289 3 -0.8476 0.0 32.0 18.0
6866 2289 4 0.4238 -0.8164904 32.0 18.577359
6867 2289 4 0.4238 0.8164904 32.0 18.577359
6868 2290 3 -0.8476 2.9 32.0 18.0
6869 2290 4 0.4238 2.0835096 32.0 18.577359
6870 2290 4 0.4238 3.7164904 32.0 18.577359
6871 2291 3 -0.8476 5.8 32.0 18.0
6872 2291 4 0.4238 4.9835096 32.0 18.577359
6873 2291 4 0.4238 6.6164904 32.0 18.577359
6874 2292 3 -0.8476 8.7 32.0 18.0
6875 2292 4 0.4238 7.8835096 32.0 18.577359
6876 2292 4 0.4238 9.5164904 32.0 18.577359
6877 2293 3 -0.8476 11.6 32.0 18.0
6878 2293 4 0.4238 10.7835096 32.0 18.577359
6879 2293 4 0.4238 12.4164904 32.0 18.577359
6880 2294 3 -0.8476 14.5 32.0 18.0
6881 2294 4 0.4238 13.6835096 32.0 18.577359
6882 2294 4 0.4238 15.3164904 32.0 18.577359
6883 2295 3 -0.8476 17.4 32.0 18.0
6884 2295 4 0.4238 16.5835096 32.0 18.577359
6885 2295 4 0.4238 18.2164904 32.0 18.577359
6886 2296 3 -0.8476 20.3 32.0 18.0
6887 2296 4 0.4238 19.4835096 32.0 18.577359
6888 2296 4 0.4238 21.1164904 32.0 18.577359
6889 2297 3 -0.8476 23.2 32.0 18.0
6890 2297 4 0.4238 22.3835096 32.0 18.577359
6891 2297 4 0.4238 24.0164904 32.0 18.577359
6892 2298 3 -0.8476 26.1 32.0 18.0
6893 2298 4 0.4238 25.2835096 32.0 18.577359
6894 2298 4 0.4238 26.9164904 32.0 18.577359
6895 2299 3 -0.8476 29.0 32.0 18.0
6896 2299 4 0.4238 28.1835096 32.0 18.577359
6897 2299 4 0.4238 29.8164904 32.0 18.577359
6898 2300 3 -0.8476 31.9 32.0 18.0
6899 2300 4 0.4238 31.0835096 32.0 18.577359
6900 2300 4 0.4238 32.7164904 32.0 18.577359
6901 2301 3 -0.8476 34.8 32.0 18.0
6902 2301 4 0.4238 33.9835096 32.0 18.577359
6903 2301 4 0.4238 35.6164904 32.0 18.577359
6904 2302 3 -0.8476 37.7 32.0 18.0
6905 2302 4 0.4238 36.8835096 32.0 18.577359
6906 2302 4 0.4238 38.5164904 32.0 18.577359
6907 2303 3 -0.8476 40.6 32.0 18.0
6908 2303 4 0.4238 39.7835096 32.0 18.577359
6909 2303 4 0.4238 41.4164904 32.0 18.577359
6910 2304 3 -0.8476 43.5 32.0 18.0
6911 2304 4 0.4238 42.6835096 32.0 18.577359
6912 2304 4 0.4238 44.3164904 32.0 18.577359
6913 2305 3 -0.8476 46.4 32.0 18.0
6914 2305 4 0.4238 45.5835096 32.0 18.577359
6915 2305 4 0.4238 47.2164904 32.0 18.577359
6916 2306 3 -0.8476 49.3 32.0 18.0
6917 2306 4 0.4238 48.4835096 32.0 18.577359
6918 2306 4 0.4238 50.1164904 32.0 18.577359
6919 2307 3 -0.8476 52.2 32.0 18.0
6920 2307 4 0.4238 51.3835096 32.0 18.577359
6921 2307 4 0.4238 53.0164904 32.0 18.577359
6922 2308 3 -0.8476 55.1 32.0 18.0
6923 2308 4 0.4238 54.2835096 32.0 18.577359
6924 2308 4 0.4238 55.9164904 32.0 18.577359
6925 2309 3 -0.8476 58.0 32.0 18.0
6926 2309 4 0.4238 57.1835096 32.0 18.577359
6927 2309 4 0.4238 58.8164904 32.0 18.577359
6928 2310 3 -0.8476 60.9 32.0 18.0
6929 2310 4 0.4238 60.0835096 32.0 18.577359
6930 2310 4 0.4238 61.7164904 32.0 18.577359
6931 2311 3 -0.8476 63.8 32.0 18.0
6932 2311 4 0.4238 62.9835096 32.0 18.577359
6933 2311 4 0.4238 64.6164904 32.0 18.577359
6934 2312 3 -0.8476 66.7 32.0 18.0
6935 2312 4 0.4238 65.8835096 32.0 18.577359
6936 2312 4 0.4238 67.5164904 32.0 18.577359
6937 2313 3 -0.8476 69.6 32.0 18.0
6938 2313 4 0.4238 68.7835096 32.0 18.577359
6939 2313 4 0.4238 70.4164904 32.0 18.577359
6940 2314 3 -0.8476 72.5 32.0 18.0
6941 2314 4 0.4238 71.6835096 32.0 18.577359
6942 2314 4 0.4238 73.3164904 32.0 18.577359
6943 2315 3 -0.8476 0.0 34.9 18.0
6944 2315 4 0.4238 -0.8164904 34.9 18.577359
6945 2315 4 0.4238 0.8164904 34.9 18.577359
6946 2316 3 -0.8476 2.9 34.9 18.0
6947 2316 4 0.4238 2.0835096 34.9 18.577359
6948 2316 4 0.4238 3.7164904 34.9 18.577359
6949 2317 3 -0.8476 5.8 34.9 18.0
6950 2317 4 0.4238 4.9835096 34.9 18.577359
6951 2317 4 0.4238 6.6164904 34.9 18.577359
6952 2318 3 -0.8476 8.7 34.9 18.0
6953 2318 4 0.4238 7.8835096 34.9 18.577359
6954 2318 4 0.4238 9.5164904 34.9 18.577359
6955 2319 3 -0.8476 11.6 34.9 18.0
6956 2319 4 0.4238 10.7835096 34.9 18.577359
6957 2319 4 0.4238 12.4164904 34.9 18.577359
6958 2320 3 -0.8476 14.5 34.9 18.0
6959 2320 4 0.4238 13.6835096 34.9 18.577359
6960 2320 4 0.4238 15.3164904 34.9 18.577359
6961 2321 3 -0.8476 17.4 34.9 18.0
6962 2321 4 0.4238 16.5835096 34.9 18.577359
6963 2321 4 0.4238 18.2164904 34.9 18.577359
6964 2322 3 -0.8476 20.3 34.9 18.0
6965 2322 4 0.4238 19.4835096 34.9 18.577359
6966 2322 4 0.4238 21.1164904 34.9 18.577359
6967 2323 3 -0.8476 23.2 34.9 18.0
6968 2323 4 0.4238 22.3835096 34.9 18.577359
6969 2323 4 0.4238 24.0164904 34.9 18.577359
6970 2324 3 -0.8476 26.1 34.9 18.0
6971 2324 4 0.4238 25.2835096 34.9 18.577359
6972 2324 4 0.4238 26.9164904 34.9 18.577359
6973 2325 3 -0.8476 29.0 34.9 18.0
6974 2325 4 0.4238 28.1835096 34.9 18.577359
6975 2325 4 0.4238 29.8164904 34.9 18.577359
6976 2326 3 -0.8476 31.9 34.9 18.0
6977 2326 4 0.4238 31.0835096 34.9 18.577359
6978 2326 4 0.4238 32.7164904 34.9 18.577359
6979 2327 3 -0.8476 34.8 34.9 18.0
6980 2327 4 0.4238 33.9835096 34.9 18.577359
6981 2327 4 0.4238 35.6164904 34.9 18.577359
6982 2328 3 -0.8476 37.7 34.9 18.0
6983 2328 4 0.4238 36.8835096 34.9 18.577359
6984 2328 4 0.4238 38.5164904 34.9 18.577359
6985 2329 3 -0.8476 40.6 34.9 18.0
6986 2329 4 0.4238 39.7835096 34.9 18.577359
6987 2329 4 0.4238 41.4164904 34.9 18.577359
6988 2330 3 -0.8476 43.5 34.9 18.0
6989 2330 4 0.4238 42.6835096 34.9 18.577359
6990 2330 4 0.4238 44.3164904 34.9 18.577359
6991 2331 3 -0.8476 46.4 34.9 18.0
6992 2331 4 0.4238 45.5835096 34.9 18.577359
6993 2331 4 0.4238 47.2164904 34.9 18.577359
6994 2332 3 -0.8476 49.3 34.9 18.0
6995 2332 4 0.4238 48.4835096 34.9 18.577359
6996 2332 4 0.4238 50.1164904 34.9 18.577359
6997 2333 3 -0.8476 52.2 34.9 18.0
6998 2333 4 0.4238 51.3835096 34.9 18.577359
6999 2333 4 0.4238 53.0164904 34.9 18.577359
7000 2334 3 -0.8476 55.1 34.9 18.0
7001 2334 4 0.4238 54.2835096 34.9 18.577359
7002 2334 4 0.4238 55.9164904 34.9 18.577359
7003 2335 3 -0.8476 58.0 34.9 18.0
7004 2335 4 0.4238 57.1835096 34.9 18.577359
7005 2335 4 0.4238 58.8164904 34.9 18.577359
7006 2336 3 -0.8476 60.9 34.9 18.0
7007 2336 4 0.4238 60.0835096 34.9 18.577359
7008 2336 4 0.4238 61.7164904 34.9 18.577359
7009 2337 3 -0.8476 63.8 34.9 18.0
7010 2337 4 0.4238 62.9835096 34.9 18.577359
7011 2337 4 0.4238 64.6164904 34.9 18.577359
7012 2338 3 -0.8476 66.7 34.9 18.0
7013 2338 4 0.4238 65.8835096 34.9 18.577359
7014 2338 4 0.4238 67.5164904 34.9 18.577359
7015 2339 3 -0.8476 69.6 34.9 18.0
7016 2339 4 0.4238 68.7835096 34.9 18.577359
7017 2339 4 0.4238 70.4164904 34.9 18.577359
7018 2340 3 -0.8476 72.5 34.9 18.0
7019 2340 4 0.4238 71.6835096 34.9 18.577359
7020 2340 4 0.4238 73.3164904 34.9 18.577359
7021 2341 3 -0.8476 0.0 37.8 18.0
7022 2341 4 0.4238 -0.8164904 37.8 18.577359
7023 2341 4 0.4238 0.8164904 37.8 18.577359
7024 2342 3 -0.8476 2.9 37.8 18.0
7025 2342 4 0.4238 2.0835096 37.8 18.577359
7026 2342 4 0.4238 3.7164904 37.8 18.577359
7027 2343 3 -0.8476 5.8 37.8 18.0
7028 2343 4 0.4238 4.9835096 37.8 18.577359
7029 2343 4 0.4238 6.6164904 37.8 18.577359
7030 2344 3 -0.8476 8.7 37.8 18.0
7031 2344 4 0.4238 7.8835096 37.8 18.577359
7032 2344 4 0.4238 9.5164904 37.8 18.577359
7033 2345 3 -0.8476 11.6 37.8 18.0
7034 2345 4 0.4238 10.7835096 37.8 18.577359
7035 2345 4 0.4238 12.4164904 37.8 18.577359
7036 2346 3 -0.8476 14.5 37.8 18.0
7037 2346 4 0.4238 13.6835096 37.8 18.577359
7038 2346 4 0.4238 15.3164904 37.8 18.577359
7039 2347 3 -0.8476 17.4 37.8 18.0
7040 2347 4 0.4238 16.5835096 37.8 18.577359
7041 2347 4 0.4238 18.2164904 37.8 18.577359
7042 2348 3 -0.8476 20.3 37.8 18.0
7043 2348 4 0.4238 19.4835096 37.8 18.577359
7044 2348 4 0.4238 21.1164904 37.8 18.577359
7045 2349 3 -0.8476 23.2 37.8 18.0
7046 2349 4 0.4238 22.3835096 37.8 18.577359
7047 2349 4 0.4238 24.0164904 37.8 18.577359
7048 2350 3 -0.8476 26.1 37.8 18.0
7049 2350 4 0.4238 25.2835096 37.8 18.577359
7050 2350 4 0.4238 26.9164904 37.8 18.577359
7051 2351 3 -0.8476 29.0 37.8 18.0
7052 2351 4 0.4238 28.1835096 37.8 18.577359
7053 2351 4 0.4238 29.8164904 37.8 18.577359
7054 2352 3 -0.8476 31.9 37.8 18.0
7055 2352 4 0.4238 31.0835096 37.8 18.577359
7056 2352 4 0.4238 32.7164904 37.8 18.577359
7057 2353 3 -0.8476 34.8 37.8 18.0
7058 2353 4 0.4238 33.9835096 37.8 18.577359
7059 2353 4 0.4238 35.6164904 37.8 18.577359
7060 2354 3 -0.8476 37.7 37.8 18.0
7061 2354 4 0.4238 36.8835096 37.8 18.577359
7062 2354 4 0.4238 38.5164904 37.8 18.577359
7063 2355 3 -0.8476 40.6 37.8 18.0
7064 2355 4 0.4238 39.7835096 37.8 18.577359
7065 2355 4 0.4238 41.4164904 37.8 18.577359
7066 2356 3 -0.8476 43.5 37.8 18.0
7067 2356 4 0.4238 42.6835096 37.8 18.577359
7068 2356 4 0.4238 44.3164904 37.8 18.577359
7069 2357 3 -0.8476 46.4 37.8 18.0
7070 2357 4 0.4238 45.5835096 37.8 18.577359
7071 2357 4 0.4238 47.2164904 37.8 18.577359
7072 2358 3 -0.8476 49.3 37.8 18.0
7073 2358 4 0.4238 48.4835096 37.8 18.577359
7074 2358 4 0.4238 50.1164904 37.8 18.577359
7075 2359 3 -0.8476 52.2 37.8 18.0
7076 2359 4 0.4238 51.3835096 37.8 18.577359
7077 2359 4 0.4238 53.0164904 37.8 18.577359
7078 2360 3 -0.8476 55.1 37.8 18.0
7079 2360 4 0.4238 54.2835096 37.8 18.577359
7080 2360 4 0.4238 55.9164904 37.8 18.577359
7081 2361 3 -0.8476 58.0 37.8 18.0
7082 2361 4 0.4238 57.1835096 37.8 18.577359
7083 2361 4 0.4238 58.8164904 37.8 18.577359
7084 2362 3 -0.8476 60.9 37.8 18.0
7085 2362 4 0.4238 60.0835096 37.8 18.577359
7086 2362 4 0.4238 61.7164904 37.8 18.577359
7087 2363 3 -0.8476 63.8 37.8 18.0
7088 2363 4 0.4238 62.9835096 37.8 18.577359
7089 2363 4 0.4238 64.6164904 37.8 18.577359
7090 2364 3 -0.8476 66.7 37.8 18.0
7091 2364 4 0.4238 65.8835096 37.8 18.577359
7092 2364 4 0.4238 67.5164904 37.8 18.577359
7093 2365 3 -0.8476 69.6 37.8 18.0
7094 2365 4 0.4238 68.7835096 37.8 18.577359
7095 2365 4 0.4238 70.4164904 37.8 18.577359
7096 2366 3 -0.8476 72.5 37.8 18.0
7097 2366 4 0.4238 71.6835096 37.8 18.577359
7098 2366 4 0.4238 73.3164904 37.8 18.577359
7099 2367 3 -0.8476 0.0 3.0 21.0
7100 2367 4 0.4238 -0.8164904 3.0 21.577359
7101 2367 4 0.4238 0.8164904 3.0 21.577359
7102 2368 3 -0.8476 2.9 3.0 21.0
7103 2368 4 0.4238 2.0835096 3.0 21.577359
7104 2368 4 0.4238 3.7164904 3.0 21.577359
7105 2369 3 -0.8476 5.8 3.0 21.0
7106 2369 4 0.4238 4.9835096 3.0 21.577359
7107 2369 4 0.4238 6.6164904 3.0 21.577359
7108 2370 3 -0.8476 8.7 3.0 21.0
7109 2370 4 0.4238 7.8835096 3.0 21.577359
7110 2370 4 0.4238 9.5164904 3.0 21.577359
7111 2371 3 -0.8476 11.6 3.0 21.0
7112 2371 4 0.4238 10.7835096 3.0 21.577359
7113 2371 4 0.4238 12.4164904 3.0 21.577359
7114 2372 3 -0.8476 14.5 3.0 21.0
7115 2372 4 0.4238 13.6835096 3.0 21.577359
7116 2372 4 0.4238 15.3164904 3.0 21.577359
7117 2373 3 -0.8476 17.4 3.0 21.0
7118 2373 4 0.4238 16.5835096 3.0 21.577359
7119 2373 4 0.4238 18.2164904 3.0 21.577359
7120 2374 3 -0.8476 20.3 3.0 21.0
7121 2374 4 0.4238 19.4835096 3.0 21.577359
7122 2374 4 0.4238 21.1164904 3.0 21.577359
7123 2375 3 -0.8476 23.2 3.0 21.0
7124 2375 4 0.4238 22.3835096 3.0 21.577359
7125 2375 4 0.4238 24.0164904 3.0 21.577359
7126 2376 3 -0.8476 26.1 3.0 21.0
7127 2376 4 0.4238 25.2835096 3.0 21.577359
7128 2376 4 0.4238 26.9164904 3.0 21.577359
7129 2377 3 -0.8476 29.0 3.0 21.0
7130 2377 4 0.4238 28.1835096 3.0 21.577359
7131 2377 4 0.4238 29.8164904 3.0 21.577359
7132 2378 3 -0.8476 31.9 3.0 21.0
7133 2378 4 0.4238 31.0835096 3.0 21.577359
7134 2378 4 0.4238 32.7164904 3.0 21.577359
7135 2379 3 -0.8476 34.8 3.0 21.0
7136 2379 4 0.4238 33.9835096 3.0 21.577359
7137 2379 4 0.4238 35.6164904 3.0 21.577359
7138 2380 3 -0.8476 37.7 3.0 21.0
7139 2380 4 0.4238 36.8835096 3.0 21.577359
7140 2380 4 0.4238 38.5164904 3.0 21.577359
7141 2381 3 -0.8476 40.6 3.0 21.0
7142 2381 4 0.4238 39.7835096 3.0 21.577359
7143 2381 4 0.4238 41.4164904 3.0 21.577359
7144 2382 3 -0.8476 43.5 3.0 21.0
7145 2382 4 0.4238 42.6835096 3.0 21.577359
7146 2382 4 0.4238 44.3164904 3.0 21.577359
7147 2383 3 -0.8476 46.4 3.0 21.0
7148 2383 4 0.4238 45.5835096 3.0 21.577359
7149 2383 4 0.4238 47.2164904 3.0 21.577359
7150 2384 3 -0.8476 49.3 3.0 21.0
7151 2384 4 0.4238 48.4835096 3.0 21.577359
7152 2384 4 0.4238 50.1164904 3.0 21.577359
7153 2385 3 -0.8476 52.2 3.0 21.0
7154 2385 4 0.4238 51.3835096 3.0 21.577359
7155 2385 4 0.4238 53.0164904 3.0 21.577359
7156 2386 3 -0.8476 55.1 3.0 21.0
7157 2386 4 0.4238 54.2835096 3.0 21.577359
7158 2386 4 0.4238 55.9164904 3.0 21.577359
7159 2387 3 -0.8476 58.0 3.0 21.0
7160 2387 4 0.4238 57.1835096 3.0 21.577359
7161 2387 4 0.4238 58.8164904 3.0 21.577359
7162 2388 3 -0.8476 60.9 3.0 21.0
7163 2388 4 0.4238 60.0835096 3.0 21.577359
7164 2388 4 0.4238 61.7164904 3.0 21.577359
7165 2389 3 -0.8476 63.8 3.0 21.0
7166 2389 4 0.4238 62.9835096 3.0 21.577359
7167 2389 4 0.4238 64.6164904 3.0 21.577359
7168 2390 3 -0.8476 66.7 3.0 21.0
7169 2390 4 0.4238 65.8835096 3.0 21.577359
7170 2390 4 0.4238 67.5164904 3.0 21.577359
7171 2391 3 -0.8476 69.6 3.0 21.0
7172 2391 4 0.4238 68.7835096 3.0 21.577359
7173 2391 4 0.4238 70.4164904 3.0 21.577359
7174 2392 3 -0.8476 72.5 3.0 21.0
7175 2392 4 0.4238 71.6835096 3.0 21.577359
7176 2392 4 0.4238 73.3164904 3.0 21.577359
7177 2393 3 -0.8476 0.0 5.9 21.0
7178 2393 4 0.4238 -0.8164904 5.9 21.577359
7179 2393 4 0.4238 0.8164904 5.9 21.577359
7180 2394 3 -0.8476 2.9 5.9 21.0
7181 2394 4 0.4238 2.0835096 5.9 21.577359
7182 2394 4 0.4238 3.7164904 5.9 21.577359
7183 2395 3 -0.8476 5.8 5.9 21.0
7184 2395 4 0.4238 4.9835096 5.9 21.577359
7185 2395 4 0.4238 6.6164904 5.9 21.577359
7186 2396 3 -0.8476 8.7 5.9 21.0
7187 2396 4 0.4238 7.8835096 5.9 21.577359
7188 2396 4 0.4238 9.5164904 5.9 21.577359
7189 2397 3 -0.8476 11.6 5.9 21.0
7190 2397 4 0.4238 10.7835096 5.9 21.577359
7191 2397 4 0.4238 12.4164904 5.9 21.577359
7192 2398 3 -0.8476 14.5 5.9 21.0
7193 2398 4 0.4238 13.6835096 5.9 21.577359
7194 2398 4 0.4238 15.3164904 5.9 21.577359
7195 2399 3 -0.8476 17.4 5.9 21.0
7196 2399 4 0.4238 16.5835096 5.9 21.577359
7197 2399 4 0.4238 18.2164904 5.9 21.577359
7198 2400 3 -0.8476 20.3 5.9 21.0
7199 2400 4 0.4238 19.4835096 5.9 21.577359
7200 2400 4 0.4238 21.1164904 5.9 21.577359
7201 2401 3 -0.8476 23.2 5.9 21.0
7202 2401 4 0.4238 22.3835096 5.9 21.577359
7203 2401 4 0.4238 24.0164904 5.9 21.577359
7204 2402 3 -0.8476 26.1 5.9 21.0
7205 2402 4 0.4238 25.2835096 5.9 21.577359
7206 2402 4 0.4238 26.9164904 5.9 21.577359
7207 2403 3 -0.8476 29.0 5.9 21.0
7208 2403 4 0.4238 28.1835096 5.9 21.577359
7209 2403 4 0.4238 29.8164904 5.9 21.577359
7210 2404 3 -0.8476 31.9 5.9 21.0
7211 2404 4 0.4238 31.0835096 5.9 21.577359
7212 2404 4 0.4238 32.7164904 5.9 21.577359
7213 2405 3 -0.8476 34.8 5.9 21.0
7214 2405 4 0.4238 33.9835096 5.9 21.577359
7215 2405 4 0.4238 35.6164904 5.9 21.577359
7216 2406 3 -0.8476 37.7 5.9 21.0
7217 2406 4 0.4238 36.8835096 5.9 21.577359
7218 2406 4 0.4238 38.5164904 5.9 21.577359
7219 2407 3 -0.8476 40.6 5.9 21.0
7220 2407 4 0.4238 39.7835096 5.9 21.577359
7221 2407 4 0.4238 41.4164904 5.9 21.577359
7222 2408 3 -0.8476 43.5 5.9 21.0
7223 2408 4 0.4238 42.6835096 5.9 21.577359
7224 2408 4 0.4238 44.3164904 5.9 21.577359
7225 2409 3 -0.8476 46.4 5.9 21.0
7226 2409 4 0.4238 45.5835096 5.9 21.577359
7227 2409 4 0.4238 47.2164904 5.9 21.577359
7228 2410 3 -0.8476 49.3 5.9 21.0
7229 2410 4 0.4238 48.4835096 5.9 21.577359
7230 2410 4 0.4238 50.1164904 5.9 21.577359
7231 2411 3 -0.8476 52.2 5.9 21.0
7232 2411 4 0.4238 51.3835096 5.9 21.577359
7233 2411 4 0.4238 53.0164904 5.9 21.577359
7234 2412 3 -0.8476 55.1 5.9 21.0
7235 2412 4 0.4238 54.2835096 5.9 21.577359
7236 2412 4 0.4238 55.9164904 5.9 21.577359
7237 2413 3 -0.8476 58.0 5.9 21.0
7238 2413 4 0.4238 57.1835096 5.9 21.577359
7239 2413 4 0.4238 58.8164904 5.9 21.577359
7240 2414 3 -0.8476 60.9 5.9 21.0
7241 2414 4 0.4238 60.0835096 5.9 21.577359
7242 2414 4 0.4238 61.7164904 5.9 21.577359
7243 2415 3 -0.8476 63.8 5.9 21.0
7244 2415 4 0.4238 62.9835096 5.9 21.577359
7245 2415 4 0.4238 64.6164904 5.9 21.577359
7246 2416 3 -0.8476 66.7 5.9 21.0
7247 2416 4 0.4238 65.8835096 5.9 21.577359
7248 2416 4 0.4238 67.5164904 5.9 21.577359
7249 2417 3 -0.8476 69.6 5.9 21.0
7250 2417 4 0.4238 68.7835096 5.9 21.577359
7251 2417 4 0.4238 70.4164904 5.9 21.577359
7252 2418 3 -0.8476 72.5 5.9 21.0
7253 2418 4 0.4238 71.6835096 5.9 21.577359
7254 2418 4 0.4238 73.3164904 5.9 21.577359
7255 2419 3 -0.8476 0.0 8.8 21.0
7256 2419 4 0.4238 -0.8164904 8.8 21.577359
7257 2419 4 0.4238 0.8164904 8.8 21.577359
7258 2420 3 -0.8476 2.9 8.8 21.0
7259 2420 4 0.4238 2.0835096 8.8 21.577359
7260 2420 4 0.4238 3.7164904 8.8 21.577359
7261 2421 3 -0.8476 5.8 8.8 21.0
7262 2421 4 0.4238 4.9835096 8.8 21.577359
7263 2421 4 0.4238 6.6164904 8.8 21.577359
7264 2422 3 -0.8476 8.7 8.8 21.0
7265 2422 4 0.4238 7.8835096 8.8 21.577359
7266 2422 4 0.4238 9.5164904 8.8 21.577359
7267 2423 3 -0.8476 11.6 8.8 21.0
7268 2423 4 0.4238 10.7835096 8.8 21.577359
7269 2423 4 0.4238 12.4164904 8.8 21.577359
7270 2424 3 -0.8476 14.5 8.8 21.0
7271 2424 4 0.4238 13.6835096 8.8 21.577359
7272 2424 4 0.4238 15.3164904 8.8 21.577359
7273 2425 3 -0.8476 17.4 8.8 21.0
7274 2425 4 0.4238 16.5835096 8.8 21.577359
7275 2425 4 0.4238 18.2164904 8.8 21.577359
7276 2426 3 -0.8476 20.3 8.8 21.0
7277 2426 4 0.4238 19.4835096 8.8 21.577359
7278 2426 4 0.4238 21.1164904 8.8 21.577359
7279 2427 3 -0.8476 23.2 8.8 21.0
7280 2427 4 0.4238 22.3835096 8.8 21.577359
7281 2427 4 0.4238 24.0164904 8.8 21.577359
7282 2428 3 -0.8476 26.1 8.8 21.0
7283 2428 4 0.4238 25.2835096 8.8 21.577359
7284 2428 4 0.4238 26.9164904 8.8 21.577359
7285 2429 3 -0.8476 29.0 8.8 21.0
7286 2429 4 0.4238 28.1835096 8.8 21.577359
7287 2429 4 0.4238 29.8164904 8.8 21.577359
7288 2430 3 -0.8476 31.9 8.8 21.0
7289 2430 4 0.4238 31.0835096 8.8 21.577359
7290 2430 4 0.4238 32.7164904 8.8 21.577359
7291 2431 3 -0.8476 34.8 8.8 21.0
7292 2431 4 0.4238 33.9835096 8.8 21.577359
7293 2431 4 0.4238 35.6164904 8.8 21.577359
7294 2432 3 -0.8476 37.7 8.8 21.0
7295 2432 4 0.4238 36.8835096 8.8 21.577359
7296 2432 4 0.4238 38.5164904 8.8 21.577359
7297 2433 3 -0.8476 40.6 8.8 21.0
7298 2433 4 0.4238 39.7835096 8.8 21.577359
7299 2433 4 0.4238 41.4164904 8.8 21.577359
7300 2434 3 -0.8476 43.5 8.8 21.0
7301 2434 4 0.4238 42.6835096 8.8 21.577359
7302 2434 4 0.4238 44.3164904 8.8 21.577359
7303 2435 3 -0.8476 46.4 8.8 21.0
7304 2435 4 0.4238 45.5835096 8.8 21.577359
7305 2435 4 0.4238 47.2164904 8.8 21.577359
7306 2436 3 -0.8476 49.3 8.8 21.0
7307 2436 4 0.4238 48.4835096 8.8 21.577359
7308 2436 4 0.4238 50.1164904 8.8 21.577359
7309 2437 3 -0.8476 52.2 8.8 21.0
7310 2437 4 0.4238 51.3835096 8.8 21.577359
7311 2437 4 0.4238 53.0164904 8.8 21.577359
7312 2438 3 -0.8476 55.1 8.8 21.0
7313 2438 4 0.4238 54.2835096 8.8 21.577359
7314 2438 4 0.4238 55.9164904 8.8 21.577359
7315 2439 3 -0.8476 58.0 8.8 21.0
7316 2439 4 0.4238 57.1835096 8.8 21.577359
7317 2439 4 0.4238 58.8164904 8.8 21.577359
7318 2440 3 -0.8476 60.9 8.8 21.0
7319 2440 4 0.4238 60.0835096 8.8 21.577359
7320 2440 4 0.4238 61.7164904 8.8 21.577359
7321 2441 3 -0.8476 63.8 8.8 21.0
7322 2441 4 0.4238 62.9835096 8.8 21.577359
7323 2441 4 0.4238 64.6164904 8.8 21.577359
7324 2442 3 -0.8476 66.7 8.8 21.0
7325 2442 4 0.4238 65.8835096 8.8 21.577359
7326 2442 4 0.4238 67.5164904 8.8 21.577359
7327 2443 3 -0.8476 69.6 8.8 21.0
7328 2443 4 0.4238 68.7835096 8.8 21.577359
7329 2443 4 0.4238 70.4164904 8.8 21.577359
7330 2444 3 -0.8476 72.5 8.8 21.0
7331 2444 4 0.4238 71.6835096 8.8 21.577359
7332 2444 4 0.4238 73.3164904 8.8 21.577359
7333 2445 3 -0.8476 0.0 11.7 21.0
7334 2445 4 0.4238 -0.8164904 11.7 21.577359
7335 2445 4 0.4238 0.8164904 11.7 21.577359
7336 2446 3 -0.8476 2.9 11.7 21.0
7337 2446 4 0.4238 2.0835096 11.7 21.577359
7338 2446 4 0.4238 3.7164904 11.7 21.577359
7339 2447 3 -0.8476 5.8 11.7 21.0
7340 2447 4 0.4238 4.9835096 11.7 21.577359
7341 2447 4 0.4238 6.6164904 11.7 21.577359
7342 2448 3 -0.8476 8.7 11.7 21.0
7343 2448 4 0.4238 7.8835096 11.7 21.577359
7344 2448 4 0.4238 9.5164904 11.7 21.577359
7345 2449 3 -0.8476 11.6 11.7 21.0
7346 2449 4 0.4238 10.7835096 11.7 21.577359
7347 2449 4 0.4238 12.4164904 11.7 21.577359
7348 2450 3 -0.8476 14.5 11.7 21.0
7349 2450 4 0.4238 13.6835096 11.7 21.577359
7350 2450 4 0.4238 15.3164904 11.7 21.577359
7351 2451 3 -0.8476 17.4 11.7 21.0
7352 2451 4 0.4238 16.5835096 11.7 21.577359
7353 2451 4 0.4238 18.2164904 11.7 21.577359
7354 2452 3 -0.8476 20.3 11.7 21.0
7355 2452 4 0.4238 19.4835096 11.7 21.577359
7356 2452 4 0.4238 21.1164904 11.7 21.577359
7357 2453 3 -0.8476 23.2 11.7 21.0
7358 2453 4 0.4238 22.3835096 11.7 21.577359
7359 2453 4 0.4238 24.0164904 11.7 21.577359
7360 2454 3 -0.8476 26.1 11.7 21.0
7361 2454 4 0.4238 25.2835096 11.7 21.577359
7362 2454 4 0.4238 26.9164904 11.7 21.577359
7363 2455 3 -0.8476 29.0 11.7 21.0
7364 2455 4 0.4238 28.1835096 11.7 21.577359
7365 2455 4 0.4238 29.8164904 11.7 21.577359
7366 2456 3 -0.8476 31.9 11.7 21.0
7367 2456 4 0.4238 31.0835096 11.7 21.577359
7368 2456 4 0.4238 32.7164904 11.7 21.577359
7369 2457 3 -0.8476 34.8 11.7 21.0
7370 2457 4 0.4238 33.9835096 11.7 21.577359
7371 2457 4 0.4238 35.6164904 11.7 21.577359
7372 2458 3 -0.8476 37.7 11.7 21.0
7373 2458 4 0.4238 36.8835096 11.7 21.577359
7374 2458 4 0.4238 38.5164904 11.7 21.577359
7375 2459 3 -0.8476 40.6 11.7 21.0
7376 2459 4 0.4238 39.7835096 11.7 21.577359
7377 2459 4 0.4238 41.4164904 11.7 21.577359
7378 2460 3 -0.8476 43.5 11.7 21.0
7379 2460 4 0.4238 42.6835096 11.7 21.577359
7380 2460 4 0.4238 44.3164904 11.7 21.577359
7381 2461 3 -0.8476 46.4 11.7 21.0
7382 2461 4 0.4238 45.5835096 11.7 21.577359
7383 2461 4 0.4238 47.2164904 11.7 21.577359
7384 2462 3 -0.8476 49.3 11.7 21.0
7385 2462 4 0.4238 48.4835096 11.7 21.577359
7386 2462 4 0.4238 50.1164904 11.7 21.577359
7387 2463 3 -0.8476 52.2 11.7 21.0
7388 2463 4 0.4238 51.3835096 11.7 21.577359
7389 2463 4 0.4238 53.0164904 11.7 21.577359
7390 2464 3 -0.8476 55.1 11.7 21.0
7391 2464 4 0.4238 54.2835096 11.7 21.577359
7392 2464 4 0.4238 55.9164904 11.7 21.577359
7393 2465 3 -0.8476 58.0 11.7 21.0
7394 2465 4 0.4238 57.1835096 11.7 21.577359
7395 2465 4 0.4238 58.8164904 11.7 21.577359
7396 2466 3 -0.8476 60.9 11.7 21.0
7397 2466 4 0.4238 60.0835096 11.7 21.577359
7398 2466 4 0.4238 61.7164904 11.7 21.577359
7399 2467 3 -0.8476 63.8 11.7 21.0
7400 2467 4 0.4238 62.9835096 11.7 21.577359
7401 2467 4 0.4238 64.6164904 11.7 21.577359
7402 2468 3 -0.8476 66.7 11.7 21.0
7403 2468 4 0.4238 65.8835096 11.7 21.577359
7404 2468 4 0.4238 67.5164904 11.7 21.577359
7405 2469 3 -0.8476 69.6 11.7 21.0
7406 2469 4 0.4238 68.7835096 11.7 21.577359
7407 2469 4 0.4238 70.4164904 11.7 21.577359
7408 2470 3 -0.8476 72.5 11.7 21.0
7409 2470 4 0.4238 71.6835096 11.7 21.577359
7410 2470 4 0.4238 73.3164904 11.7 21.577359
7411 2471 3 -0.8476 0.0 14.6 21.0
7412 2471 4 0.4238 -0.8164904 14.6 21.577359
7413 2471 4 0.4238 0.8164904 14.6 21.577359
7414 2472 3 -0.8476 2.9 14.6 21.0
7415 2472 4 0.4238 2.0835096 14.6 21.577359
7416 2472 4 0.4238 3.7164904 14.6 21.577359
7417 2473 3 -0.8476 5.8 14.6 21.0
7418 2473 4 0.4238 4.9835096 14.6 21.577359
7419 2473 4 0.4238 6.6164904 14.6 21.577359
7420 2474 3 -0.8476 8.7 14.6 21.0
7421 2474 4 0.4238 7.8835096 14.6 21.577359
7422 2474 4 0.4238 9.5164904 14.6 21.577359
7423 2475 3 -0.8476 11.6 14.6 21.0
7424 2475 4 0.4238 10.7835096 14.6 21.577359
7425 2475 4 0.4238 12.4164904 14.6 21.577359
7426 2476 3 -0.8476 14.5 14.6 21.0
7427 2476 4 0.4238 13.6835096 14.6 21.577359
7428 2476 4 0.4238 15.3164904 14.6 21.577359
7429 2477 3 -0.8476 17.4 14.6 21.0
7430 2477 4 0.4238 16.5835096 14.6 21.577359
7431 2477 4 0.4238 18.2164904 14.6 21.577359
7432 2478 3 -0.8476 20.3 14.6 21.0
7433 2478 4 0.4238 19.4835096 14.6 21.577359
7434 2478 4 0.4238 21.1164904 14.6 21.577359
7435 2479 3 -0.8476 23.2 14.6 21.0
7436 2479 4 0.4238 22.3835096 14.6 21.577359
7437 2479 4 0.4238 24.0164904 14.6 21.577359
7438 2480 3 -0.8476 26.1 14.6 21.0
7439 2480 4 0.4238 25.2835096 14.6 21.577359
7440 2480 4 0.4238 26.9164904 14.6 21.577359
7441 2481 3 -0.8476 29.0 14.6 21.0
7442 2481 4 0.4238 28.1835096 14.6 21.577359
7443 2481 4 0.4238 29.8164904 14.6 21.577359
7444 2482 3 -0.8476 31.9 14.6 21.0
7445 2482 4 0.4238 31.0835096 14.6 21.577359
7446 2482 4 0.4238 32.7164904 14.6 21.577359
7447 2483 3 -0.8476 34.8 14.6 21.0
7448 2483 4 0.4238 33.9835096 14.6 21.577359
7449 2483 4 0.4238 35.6164904 14.6 21.577359
7450 2484 3 -0.8476 37.7 14.6 21.0
7451 2484 4 0.4238 36.8835096 14.6 21.577359
7452 2484 4 0.4238 38.5164904 14.6 21.577359
7453 2485 3 -0.8476 40.6 14.6 21.0
7454 2485 4 0.4238 39.7835096 14.6 21.577359
7455 2485 4 0.4238 41.4164904 14.6 21.577359
7456 2486 3 -0.8476 43.5 14.6 21.0
7457 2486 4 0.4238 42.6835096 14.6 21.577359
7458 2486 4 0.4238 44.3164904 14.6 21.577359
7459 2487 3 -0.8476 46.4 14.6 21.0
7460 2487 4 0.4238 45.5835096 14.6 21.577359
7461 2487 4 0.4238 47.2164904 14.6 21.577359
7462 2488 3 -0.8476 49.3 14.6 21.0
7463 2488 4 0.4238 48.4835096 14.6 21.577359
7464 2488 4 0.4238 50.1164904 14.6 21.577359
7465 2489 3 -0.8476 52.2 14.6 21.0
7466 2489 4 0.4238 51.3835096 14.6 21.577359
7467 2489 4 0.4238 53.0164904 14.6 21.577359
7468 2490 3 -0.8476 55.1 14.6 21.0
7469 2490 4 0.4238 54.2835096 14.6 21.577359
7470 2490 4 0.4238 55.9164904 14.6 21.577359
7471 2491 3 -0.8476 58.0 14.6 21.0
7472 2491 4 0.4238 57.1835096 14.6 21.577359
7473 2491 4 0.4238 58.8164904 14.6 21.577359
7474 2492 3 -0.8476 60.9 14.6 21.0
7475 2492 4 0.4238 60.0835096 14.6 21.577359
7476 2492 4 0.4238 61.7164904 14.6 21.577359
7477 2493 3 -0.8476 63.8 14.6 21.0
7478 2493 4 0.4238 62.9835096 14.6 21.577359
7479 2493 4 0.4238 64.6164904 14.6 21.577359
7480 2494 3 -0.8476 66.7 14.6 21.0
7481 2494 4 0.4238 65.8835096 14.6 21.577359
7482 2494 4 0.4238 67.5164904 14.6 21.577359
7483 2495 3 -0.8476 69.6 14.6 21.0
7484 2495 4 0.4238 68.7835096 14.6 21.577359
7485 2495 4 0.4238 70.4164904 14.6 21.577359
7486 2496 3 -0.8476 72.5 14.6 21.0
7487 2496 4 0.4238 71.6835096 14.6 21.577359
7488 2496 4 0.4238 73.3164904 14.6 21.577359
7489 2497 3 -0.8476 0.0 17.5 21.0
7490 2497 4 0.4238 -0.8164904 17.5 21.577359
7491 2497 4 0.4238 0.8164904 17.5 21.577359
7492 2498 3 -0.8476 2.9 17.5 21.0
7493 2498 4 0.4238 2.0835096 17.5 21.577359
7494 2498 4 0.4238 3.7164904 17.5 21.577359
7495 2499 3 -0.8476 5.8 17.5 21.0
7496 2499 4 0.4238 4.9835096 17.5 21.577359
7497 2499 4 0.4238 6.6164904 17.5 21.577359
7498 2500 3 -0.8476 8.7 17.5 21.0
7499 2500 4 0.4238 7.8835096 17.5 21.577359
7500 2500 4 0.4238 9.5164904 17.5 21.577359
7501 2501 3 -0.8476 11.6 17.5 21.0
7502 2501 4 0.4238 10.7835096 17.5 21.577359
7503 2501 4 0.4238 12.4164904 17.5 21.577359
7504 2502 3 -0.8476 14.5 17.5 21.0
7505 2502 4 0.4238 13.6835096 17.5 21.577359
7506 2502 4 0.4238 15.3164904 17.5 21.577359
7507 2503 3 -0.8476 17.4 17.5 21.0
7508 2503 4 0.4238 16.5835096 17.5 21.577359
7509 2503 4 0.4238 18.2164904 17.5 21.577359
7510 2504 3 -0.8476 20.3 17.5 21.0
7511 2504 4 0.4238 19.4835096 17.5 21.577359
7512 2504 4 0.4238 21.1164904 17.5 21.577359
7513 2505 3 -0.8476 23.2 17.5 21.0
7514 2505 4 0.4238 22.3835096 17.5 21.577359
7515 2505 4 0.4238 24.0164904 17.5 21.577359
7516 2506 3 -0.8476 26.1 17.5 21.0
7517 2506 4 0.4238 25.2835096 17.5 21.577359
7518 2506 4 0.4238 26.9164904 17.5 21.577359
7519 2507 3 -0.8476 29.0 17.5 21.0
7520 2507 4 0.4238 28.1835096 17.5 21.577359
7521 2507 4 0.4238 29.8164904 17.5 21.577359
7522 2508 3 -0.8476 31.9 17.5 21.0
7523 2508 4 0.4238 31.0835096 17.5 21.577359
7524 2508 4 0.4238 32.7164904 17.5 21.577359
7525 2509 3 -0.8476 34.8 17.5 21.0
7526 2509 4 0.4238 33.9835096 17.5 21.577359
7527 2509 4 0.4238 35.6164904 17.5 21.577359
7528 2510 3 -0.8476 37.7 17.5 21.0
7529 2510 4 0.4238 36.8835096 17.5 21.577359
7530 2510 4 0.4238 38.5164904 17.5 21.577359
7531 2511 3 -0.8476 40.6 17.5 21.0
7532 2511 4 0.4238 39.7835096 17.5 21.577359
7533 2511 4 0.4238 41.4164904 17.5 21.577359
7534 2512 3 -0.8476 43.5 17.5 21.0
7535 2512 4 0.4238 42.6835096 17.5 21.577359
7536 2512 4 0.4238 44.3164904 17.5 21.577359
7537 2513 3 -0.8476 46.4 17.5 21.0
7538 2513 4 0.4238 45.5835096 17.5 21.577359
7539 2513 4 0.4238 47.2164904 17.5 21.577359
7540 2514 3 -0.8476 49.3 17.5 21.0
7541 2514 4 0.4238 48.4835096 17.5 21.577359
7542 2514 4 0.4238 50.1164904 17.5 21.577359
7543 2515 3 -0.8476 52.2 17.5 21.0
7544 2515 4 0.4238 51.3835096 17.5 21.577359
7545 2515 4 0.4238 53.0164904 17.5 21.577359
7546 2516 3 -0.8476 55.1 17.5 21.0
7547 2516 4 0.4238 54.2835096 17.5 21.577359
7548 2516 4 0.4238 55.9164904 17.5 21.577359
7549 2517 3 -0.8476 58.0 17.5 21.0
7550 2517 4 0.4238 57.1835096 17.5 21.577359
7551 2517 4 0.4238 58.8164904 17.5 21.577359
7552 2518 3 -0.8476 60.9 17.5 21.0
7553 2518 4 0.4238 60.0835096 17.5 21.577359
7554 2518 4 0.4238 61.7164904 17.5 21.577359
7555 2519 3 -0.8476 63.8 17.5 21.0
7556 2519 4 0.4238 62.9835096 17.5 21.577359
7557 2519 4 0.4238 64.6164904 17.5 21.577359
7558 2520 3 -0.8476 66.7 17.5 21.0
7559 2520 4 0.4238 65.8835096 17.5 21.577359
7560 2520 4 0.4238 67.5164904 17.5 21.577359
7561 2521 3 -0.8476 69.6 17.5 21.0
7562 2521 4 0.4238 68.7835096 17.5 21.577359
7563 2521 4 0.4238 70.4164904 17.5 21.577359
7564 2522 3 -0.8476 72.5 17.5 21.0
7565 2522 4 0.4238 71.6835096 17.5 21.577359
7566 2522 4 0.4238 73.3164904 17.5 21.577359
7567 2523 3 -0.8476 0.0 20.4 21.0
7568 2523 4 0.4238 -0.8164904 20.4 21.577359
7569 2523 4 0.4238 0.8164904 20.4 21.577359
7570 2524 3 -0.8476 2.9 20.4 21.0
7571 2524 4 0.4238 2.0835096 20.4 21.577359
7572 2524 4 0.4238 3.7164904 20.4 21.577359
7573 2525 3 -0.8476 5.8 20.4 21.0
7574 2525 4 0.4238 4.9835096 20.4 21.577359
7575 2525 4 0.4238 6.6164904 20.4 21.577359
7576 2526 3 -0.8476 8.7 20.4 21.0
7577 2526 4 0.4238 7.8835096 20.4 21.577359
7578 2526 4 0.4238 9.5164904 20.4 21.577359
7579 2527 3 -0.8476 11.6 20.4 21.0
7580 2527 4 0.4238 10.7835096 20.4 21.577359
7581 2527 4 0.4238 12.4164904 20.4 21.577359
7582 2528 3 -0.8476 14.5 20.4 21.0
7583 2528 4 0.4238 13.6835096 20.4 21.577359
7584 2528 4 0.4238 15.3164904 20.4 21.577359
7585 2529 3 -0.8476 17.4 20.4 21.0
7586 2529 4 0.4238 16.5835096 20.4 21.577359
7587 2529 4 0.4238 18.2164904 20.4 21.577359
7588 2530 3 -0.8476 20.3 20.4 21.0
7589 2530 4 0.4238 19.4835096 20.4 21.577359
7590 2530 4 0.4238 21.1164904 20.4 21.577359
7591 2531 3 -0.8476 23.2 20.4 21.0
7592 2531 4 0.4238 22.3835096 20.4 21.577359
7593 2531 4 0.4238 24.0164904 20.4 21.577359
7594 2532 3 -0.8476 26.1 20.4 21.0
7595 2532 4 0.4238 25.2835096 20.4 21.577359
7596 2532 4 0.4238 26.9164904 20.4 21.577359
7597 2533 3 -0.8476 29.0 20.4 21.0
7598 2533 4 0.4238 28.1835096 20.4 21.577359
7599 2533 4 0.4238 29.8164904 20.4 21.577359
7600 2534 3 -0.8476 31.9 20.4 21.0
7601 2534 4 0.4238 31.0835096 20.4 21.577359
7602 2534 4 0.4238 32.7164904 20.4 21.577359
7603 2535 3 -0.8476 34.8 20.4 21.0
7604 2535 4 0.4238 33.9835096 20.4 21.577359
7605 2535 4 0.4238 35.6164904 20.4 21.577359
7606 2536 3 -0.8476 37.7 20.4 21.0
7607 2536 4 0.4238 36.8835096 20.4 21.577359
7608 2536 4 0.4238 38.5164904 20.4 21.577359
7609 2537 3 -0.8476 40.6 20.4 21.0
7610 2537 4 0.4238 39.7835096 20.4 21.577359
7611 2537 4 0.4238 41.4164904 20.4 21.577359
7612 2538 3 -0.8476 43.5 20.4 21.0
7613 2538 4 0.4238 42.6835096 20.4 21.577359
7614 2538 4 0.4238 44.3164904 20.4 21.577359
7615 2539 3 -0.8476 46.4 20.4 21.0
7616 2539 4 0.4238 45.5835096 20.4 21.577359
7617 2539 4 0.4238 47.2164904 20.4 21.577359
7618 2540 3 -0.8476 49.3 20.4 21.0
7619 2540 4 0.4238 48.4835096 20.4 21.577359
7620 2540 4 0.4238 50.1164904 20.4 21.577359
7621 2541 3 -0.8476 52.2 20.4 21.0
7622 2541 4 0.4238 51.3835096 20.4 21.577359
7623 2541 4 0.4238 53.0164904 20.4 21.577359
7624 2542 3 -0.8476 55.1 20.4 21.0
7625 2542 4 0.4238 54.2835096 20.4 21.577359
7626 2542 4 0.4238 55.9164904 20.4 21.577359
7627 2543 3 -0.8476 58.0 20.4 21.0
7628 2543 4 0.4238 57.1835096 20.4 21.577359
7629 2543 4 0.4238 58.8164904 20.4 21.577359
7630 2544 3 -0.8476 60.9 20.4 21.0
7631 2544 4 0.4238 60.0835096 20.4 21.577359
7632 2544 4 0.4238 61.7164904 20.4 21.577359
7633 2545 3 -0.8476 63.8 20.4 21.0
7634 2545 4 0.4238 62.9835096 20.4 21.577359
7635 2545 4 0.4238 64.6164904 20.4 21.577359
7636 2546 3 -0.8476 66.7 20.4 21.0
7637 2546 4 0.4238 65.8835096 20.4 21.577359
7638 2546 4 0.4238 67.5164904 20.4 21.577359
7639 2547 3 -0.8476 69.6 20.4 21.0
7640 2547 4 0.4238 68.7835096 20.4 21.577359
7641 2547 4 0.4238 70.4164904 20.4 21.577359
7642 2548 3 -0.8476 72.5 20.4 21.0
7643 2548 4 0.4238 71.6835096 20.4 21.577359
7644 2548 4 0.4238 73.3164904 20.4 21.577359
7645 2549 3 -0.8476 0.0 23.3 21.0
7646 2549 4 0.4238 -0.8164904 23.3 21.577359
7647 2549 4 0.4238 0.8164904 23.3 21.577359
7648 2550 3 -0.8476 2.9 23.3 21.0
7649 2550 4 0.4238 2.0835096 23.3 21.577359
7650 2550 4 0.4238 3.7164904 23.3 21.577359
7651 2551 3 -0.8476 5.8 23.3 21.0
7652 2551 4 0.4238 4.9835096 23.3 21.577359
7653 2551 4 0.4238 6.6164904 23.3 21.577359
7654 2552 3 -0.8476 8.7 23.3 21.0
7655 2552 4 0.4238 7.8835096 23.3 21.577359
7656 2552 4 0.4238 9.5164904 23.3 21.577359
7657 2553 3 -0.8476 11.6 23.3 21.0
7658 2553 4 0.4238 10.7835096 23.3 21.577359
7659 2553 4 0.4238 12.4164904 23.3 21.577359
7660 2554 3 -0.8476 14.5 23.3 21.0
7661 2554 4 0.4238 13.6835096 23.3 21.577359
7662 2554 4 0.4238 15.3164904 23.3 21.577359
7663 2555 3 -0.8476 17.4 23.3 21.0
7664 2555 4 0.4238 16.5835096 23.3 21.577359
7665 2555 4 0.4238 18.2164904 23.3 21.577359
7666 2556 3 -0.8476 20.3 23.3 21.0
7667 2556 4 0.4238 19.4835096 23.3 21.577359
7668 2556 4 0.4238 21.1164904 23.3 21.577359
7669 2557 3 -0.8476 23.2 23.3 21.0
7670 2557 4 0.4238 22.3835096 23.3 21.577359
7671 2557 4 0.4238 24.0164904 23.3 21.577359
7672 2558 3 -0.8476 26.1 23.3 21.0
7673 2558 4 0.4238 25.2835096 23.3 21.577359
7674 2558 4 0.4238 26.9164904 23.3 21.577359
7675 2559 3 -0.8476 29.0 23.3 21.0
7676 2559 4 0.4238 28.1835096 23.3 21.577359
7677 2559 4 0.4238 29.8164904 23.3 21.577359
7678 2560 3 -0.8476 31.9 23.3 21.0
7679 2560 4 0.4238 31.0835096 23.3 21.577359
7680 2560 4 0.4238 32.7164904 23.3 21.577359
7681 2561 3 -0.8476 34.8 23.3 21.0
7682 2561 4 0.4238 33.9835096 23.3 21.577359
7683 2561 4 0.4238 35.6164904 23.3 21.577359
7684 2562 3 -0.8476 37.7 23.3 21.0
7685 2562 4 0.4238 36.8835096 23.3 21.577359
7686 2562 4 0.4238 38.5164904 23.3 21.577359
7687 2563 3 -0.8476 40.6 23.3 21.0
7688 2563 4 0.4238 39.7835096 23.3 21.577359
7689 2563 4 0.4238 41.4164904 23.3 21.577359
7690 2564 3 -0.8476 43.5 23.3 21.0
7691 2564 4 0.4238 42.6835096 23.3 21.577359
7692 2564 4 0.4238 44.3164904 23.3 21.577359
7693 2565 3 -0.8476 46.4 23.3 21.0
7694 2565 4 0.4238 45.5835096 23.3 21.577359
7695 2565 4 0.4238 47.2164904 23.3 21.577359
7696 2566 3 -0.8476 49.3 23.3 21.0
7697 2566 4 0.4238 48.4835096 23.3 21.577359
7698 2566 4 0.4238 50.1164904 23.3 21.577359
7699 2567 3 -0.8476 52.2 23.3 21.0
7700 2567 4 0.4238 51.3835096 23.3 21.577359
7701 2567 4 0.4238 53.0164904 23.3 21.577359
7702 2568 3 -0.8476 55.1 23.3 21.0
7703 2568 4 0.4238 54.2835096 23.3 21.577359
7704 2568 4 0.4238 55.9164904 23.3 21.577359
7705 2569 3 -0.8476 58.0 23.3 21.0
7706 2569 4 0.4238 57.1835096 23.3 21.577359
7707 2569 4 0.4238 58.8164904 23.3 21.577359
7708 2570 3 -0.8476 60.9 23.3 21.0
7709 2570 4 0.4238 60.0835096 23.3 21.577359
7710 2570 4 0.4238 61.7164904 23.3 21.577359
7711 2571 3 -0.8476 63.8 23.3 21.0
7712 2571 4 0.4238 62.9835096 23.3 21.577359
7713 2571 4 0.4238 64.6164904 23.3 21.577359
7714 2572 3 -0.8476 66.7 23.3 21.0
7715 2572 4 0.4238 65.8835096 23.3 21.577359
7716 2572 4 0.4238 67.5164904 23.3 21.577359
7717 2573 3 -0.8476 69.6 23.3 21.0
7718 2573 4 0.4238 68.7835096 23.3 21.577359
7719 2573 4 0.4238 70.4164904 23.3 21.577359
7720 2574 3 -0.8476 72.5 23.3 21.0
7721 2574 4 0.4238 71.6835096 23.3 21.577359
7722 2574 4 0.4238 73.3164904 23.3 21.577359
7723 2575 3 -0.8476 0.0 26.2 21.0
7724 2575 4 0.4238 -0.8164904 26.2 21.577359
7725 2575 4 0.4238 0.8164904 26.2 21.577359
7726 2576 3 -0.8476 2.9 26.2 21.0
7727 2576 4 0.4238 2.0835096 26.2 21.577359
7728 2576 4 0.4238 3.7164904 26.2 21.577359
7729 2577 3 -0.8476 5.8 26.2 21.0
7730 2577 4 0.4238 4.9835096 26.2 21.577359
7731 2577 4 0.4238 6.6164904 26.2 21.577359
7732 2578 3 -0.8476 8.7 26.2 21.0
7733 2578 4 0.4238 7.8835096 26.2 21.577359
7734 2578 4 0.4238 9.5164904 26.2 21.577359
7735 2579 3 -0.8476 11.6 26.2 21.0
7736 2579 4 0.4238 10.7835096 26.2 21.577359
7737 2579 4 0.4238 12.4164904 26.2 21.577359
7738 2580 3 -0.8476 14.5 26.2 21.0
7739 2580 4 0.4238 13.6835096 26.2 21.577359
7740 2580 4 0.4238 15.3164904 26.2 21.577359
7741 2581 3 -0.8476 17.4 26.2 21.0
7742 2581 4 0.4238 16.5835096 26.2 21.577359
7743 2581 4 0.4238 18.2164904 26.2 21.577359
7744 2582 3 -0.8476 20.3 26.2 21.0
7745 2582 4 0.4238 19.4835096 26.2 21.577359
7746 2582 4 0.4238 21.1164904 26.2 21.577359
7747 2583 3 -0.8476 23.2 26.2 21.0
7748 2583 4 0.4238 22.3835096 26.2 21.577359
7749 2583 4 0.4238 24.0164904 26.2 21.577359
7750 2584 3 -0.8476 26.1 26.2 21.0
7751 2584 4 0.4238 25.2835096 26.2 21.577359
7752 2584 4 0.4238 26.9164904 26.2 21.577359
7753 2585 3 -0.8476 29.0 26.2 21.0
7754 2585 4 0.4238 28.1835096 26.2 21.577359
7755 2585 4 0.4238 29.8164904 26.2 21.577359
7756 2586 3 -0.8476 31.9 26.2 21.0
7757 2586 4 0.4238 31.0835096 26.2 21.577359
7758 2586 4 0.4238 32.7164904 26.2 21.577359
7759 2587 3 -0.8476 34.8 26.2 21.0
7760 2587 4 0.4238 33.9835096 26.2 21.577359
7761 2587 4 0.4238 35.6164904 26.2 21.577359
7762 2588 3 -0.8476 37.7 26.2 21.0
7763 2588 4 0.4238 36.8835096 26.2 21.577359
7764 2588 4 0.4238 38.5164904 26.2 21.577359
7765 2589 3 -0.8476 40.6 26.2 21.0
7766 2589 4 0.4238 39.7835096 26.2 21.577359
7767 2589 4 0.4238 41.4164904 26.2 21.577359
7768 2590 3 -0.8476 43.5 26.2 21.0
7769 2590 4 0.4238 42.6835096 26.2 21.577359
7770 2590 4 0.4238 44.3164904 26.2 21.577359
7771 2591 3 -0.8476 46.4 26.2 21.0
7772 2591 4 0.4238 45.5835096 26.2 21.577359
7773 2591 4 0.4238 47.2164904 26.2 21.577359
7774 2592 3 -0.8476 49.3 26.2 21.0
7775 2592 4 0.4238 48.4835096 26.2 21.577359
7776 2592 4 0.4238 50.1164904 26.2 21.577359
7777 2593 3 -0.8476 52.2 26.2 21.0
7778 2593 4 0.4238 51.3835096 26.2 21.577359
7779 2593 4 0.4238 53.0164904 26.2 21.577359
7780 2594 3 -0.8476 55.1 26.2 21.0
7781 2594 4 0.4238 54.2835096 26.2 21.577359
7782 2594 4 0.4238 55.9164904 26.2 21.577359
7783 2595 3 -0.8476 58.0 26.2 21.0
7784 2595 4 0.4238 57.1835096 26.2 21.577359
7785 2595 4 0.4238 58.8164904 26.2 21.577359
7786 2596 3 -0.8476 60.9 26.2 21.0
7787 2596 4 0.4238 60.0835096 26.2 21.577359
7788 2596 4 0.4238 61.7164904 26.2 21.577359
7789 2597 3 -0.8476 63.8 26.2 21.0
7790 2597 4 0.4238 62.9835096 26.2 21.577359
7791 2597 4 0.4238 64.6164904 26.2 21.577359
7792 2598 3 -0.8476 66.7 26.2 21.0
7793 2598 4 0.4238 65.8835096 26.2 21.577359
7794 2598 4 0.4238 67.5164904 26.2 21.577359
7795 2599 3 -0.8476 69.6 26.2 21.0
7796 2599 4 0.4238 68.7835096 26.2 21.577359
7797 2599 4 0.4238 70.4164904 26.2 21.577359
7798 2600 3 -0.8476 72.5 26.2 21.0
7799 2600 4 0.4238 71.6835096 26.2 21.577359
7800 2600 4 0.4238 73.3164904 26.2 21.577359
7801 2601 3 -0.8476 0.0 29.1 21.0
7802 2601 4 0.4238 -0.8164904 29.1 21.577359
7803 2601 4 0.4238 0.8164904 29.1 21.577359
7804 2602 3 -0.8476 2.9 29.1 21.0
7805 2602 4 0.4238 2.0835096 29.1 21.577359
7806 2602 4 0.4238 3.7164904 29.1 21.577359
7807 2603 3 -0.8476 5.8 29.1 21.0
7808 2603 4 0.4238 4.9835096 29.1 21.577359
7809 2603 4 0.4238 6.6164904 29.1 21.577359
7810 2604 3 -0.8476 8.7 29.1 21.0
7811 2604 4 0.4238 7.8835096 29.1 21.577359
7812 2604 4 0.4238 9.5164904 29.1 21.577359
7813 2605 3 -0.8476 11.6 29.1 21.0
7814 2605 4 0.4238 10.7835096 29.1 21.577359
7815 2605 4 0.4238 12.4164904 29.1 21.577359
7816 2606 3 -0.8476 14.5 29.1 21.0
7817 2606 4 0.4238 13.6835096 29.1 21.577359
7818 2606 4 0.4238 15.3164904 29.1 21.577359
7819 2607 3 -0.8476 17.4 29.1 21.0
7820 2607 4 0.4238 16.5835096 29.1 21.577359
7821 2607 4 0.4238 18.2164904 29.1 21.577359
7822 2608 3 -0.8476 20.3 29.1 21.0
7823 2608 4 0.4238 19.4835096 29.1 21.577359
7824 2608 4 0.4238 21.1164904 29.1 21.577359
7825 2609 3 -0.8476 23.2 29.1 21.0
7826 2609 4 0.4238 22.3835096 29.1 21.577359
7827 2609 4 0.4238 24.0164904 29.1 21.577359
7828 2610 3 -0.8476 26.1 29.1 21.0
7829 2610 4 0.4238 25.2835096 29.1 21.577359
7830 2610 4 0.4238 26.9164904 29.1 21.577359
7831 2611 3 -0.8476 29.0 29.1 21.0
7832 2611 4 0.4238 28.1835096 29.1 21.577359
7833 2611 4 0.4238 29.8164904 29.1 21.577359
7834 2612 3 -0.8476 31.9 29.1 21.0
7835 2612 4 0.4238 31.0835096 29.1 21.577359
7836 2612 4 0.4238 32.7164904 29.1 21.577359
7837 2613 3 -0.8476 34.8 29.1 21.0
7838 2613 4 0.4238 33.9835096 29.1 21.577359
7839 2613 4 0.4238 35.6164904 29.1 21.577359
7840 2614 3 -0.8476 37.7 29.1 21.0
7841 2614 4 0.4238 36.8835096 29.1 21.577359
7842 2614 4 0.4238 38.5164904 29.1 21.577359
7843 2615 3 -0.8476 40.6 29.1 21.0
7844 2615 4 0.4238 39.7835096 29.1 21.577359
7845 2615 4 0.4238 41.4164904 29.1 21.577359
7846 2616 3 -0.8476 43.5 29.1 21.0
7847 2616 4 0.4238 42.6835096 29.1 21.577359
7848 2616 4 0.4238 44.3164904 29.1 21.577359
7849 2617 3 -0.8476 46.4 29.1 21.0
7850 2617 4 0.4238 45.5835096 29.1 21.577359
7851 2617 4 0.4238 47.2164904 29.1 21.577359
7852 2618 3 -0.8476 49.3 29.1 21.0
7853 2618 4 0.4238 48.4835096 29.1 21.577359
7854 2618 4 0.4238 50.1164904 29.1 21.577359
7855 2619 3 -0.8476 52.2 29.1 21.0
7856 2619 4 0.4238 51.3835096 29.1 21.577359
7857 2619 4 0.4238 53.0164904 29.1 21.577359
7858 2620 3 -0.8476 55.1 29.1 21.0
7859 2620 4 0.4238 54.2835096 29.1 21.577359
7860 2620 4 0.4238 55.9164904 29.1 21.577359
7861 2621 3 -0.8476 58.0 29.1 21.0
7862 2621 4 0.4238 57.1835096 29.1 21.577359
7863 2621 4 0.4238 58.8164904 29.1 21.577359
7864 2622 3 -0.8476 60.9 29.1 21.0
7865 2622 4 0.4238 60.0835096 29.1 21.577359
7866 2622 4 0.4238 61.7164904 29.1 21.577359
7867 2623 3 -0.8476 63.8 29.1 21.0
7868 2623 4 0.4238 62.9835096 29.1 21.577359
7869 2623 4 0.4238 64.6164904 29.1 21.577359
7870 2624 3 -0.8476 66.7 29.1 21.0
7871 2624 4 0.4238 65.8835096 29.1 21.577359
7872 2624 4 0.4238 67.5164904 29.1 21.577359
7873 2625 3 -0.8476 69.6 29.1 21.0
7874 2625 4 0.4238 68.7835096 29.1 21.577359
7875 2625 4 0.4238 70.4164904 29.1 21.577359
7876 2626 3 -0.8476 72.5 29.1 21.0
7877 2626 4 0.4238 71.6835096 29.1 21.577359
7878 2626 4 0.4238 73.3164904 29.1 21.577359
7879 2627 3 -0.8476 0.0 32.0 21.0
7880 2627 4 0.4238 -0.8164904 32.0 21.577359
7881 2627 4 0.4238 0.8164904 32.0 21.577359
7882 2628 3 -0.8476 2.9 32.0 21.0
7883 2628 4 0.4238 2.0835096 32.0 21.577359
7884 2628 4 0.4238 3.7164904 32.0 21.577359
7885 2629 3 -0.8476 5.8 32.0 21.0
7886 2629 4 0.4238 4.9835096 32.0 21.577359
7887 2629 4 0.4238 6.6164904 32.0 21.577359
7888 2630 3 -0.8476 8.7 32.0 21.0
7889 2630 4 0.4238 7.8835096 32.0 21.577359
7890 2630 4 0.4238 9.5164904 32.0 21.577359
7891 2631 3 -0.8476 11.6 32.0 21.0
7892 2631 4 0.4238 10.7835096 32.0 21.577359
7893 2631 4 0.4238 12.4164904 32.0 21.577359
7894 2632 3 -0.8476 14.5 32.0 21.0
7895 2632 4 0.4238 13.6835096 32.0 21.577359
7896 2632 4 0.4238 15.3164904 32.0 21.577359
7897 2633 3 -0.8476 17.4 32.0 21.0
7898 2633 4 0.4238 16.5835096 32.0 21.577359
7899 2633 4 0.4238 18.2164904 32.0 21.577359
7900 2634 3 -0.8476 20.3 32.0 21.0
7901 2634 4 0.4238 19.4835096 32.0 21.577359
7902 2634 4 0.4238 21.1164904 32.0 21.577359
7903 2635 3 -0.8476 23.2 32.0 21.0
7904 2635 4 0.4238 22.3835096 32.0 21.577359
7905 2635 4 0.4238 24.0164904 32.0 21.577359
7906 2636 3 -0.8476 26.1 32.0 21.0
7907 2636 4 0.4238 25.2835096 32.0 21.577359
7908 2636 4 0.4238 26.9164904 32.0 21.577359
7909 2637 3 -0.8476 29.0 32.0 21.0
7910 2637 4 0.4238 28.1835096 32.0 21.577359
7911 2637 4 0.4238 29.8164904 32.0 21.577359
7912 2638 3 -0.8476 31.9 32.0 21.0
7913 2638 4 0.4238 31.0835096 32.0 21.577359
7914 2638 4 0.4238 32.7164904 32.0 21.577359
7915 2639 3 -0.8476 34.8 32.0 21.0
7916 2639 4 0.4238 33.9835096 32.0 21.577359
7917 2639 4 0.4238 35.6164904 32.0 21.577359
7918 2640 3 -0.8476 37.7 32.0 21.0
7919 2640 4 0.4238 36.8835096 32.0 21.577359
7920 2640 4 0.4238 38.5164904 32.0 21.577359
7921 2641 3 -0.8476 40.6 32.0 21.0
7922 2641 4 0.4238 39.7835096 32.0 21.577359
7923 2641 4 0.4238 41.4164904 32.0 21.577359
7924 2642 3 -0.8476 43.5 32.0 21.0
7925 2642 4 0.4238 42.6835096 32.0 21.577359
7926 2642 4 0.4238 44.3164904 32.0 21.577359
7927 2643 3 -0.8476 46.4 32.0 21.0
7928 2643 4 0.4238 45.5835096 32.0 21.577359
7929 2643 4 0.4238 47.2164904 32.0 21.577359
7930 2644 3 -0.8476 49.3 32.0 21.0
7931 2644 4 0.4238 48.4835096 32.0 21.577359
7932 2644 4 0.4238 50.1164904 32.0 21.577359
7933 2645 3 -0.8476 52.2 32.0 21.0
7934 2645 4 0.4238 51.3835096 32.0 21.577359
7935 2645 4 0.4238 53.0164904 32.0 21.577359
7936 2646 3 -0.8476 55.1 32.0 21.0
7937 2646 4 0.4238 54.2835096 32.0 21.577359
7938 2646 4 0.4238 55.9164904 32.0 21.577359
7939 2647 3 -0.8476 58.0 32.0 21.0
7940 2647 4 0.4238 57.1835096 32.0 21.577359
7941 2647 4 0.4238 58.8164904 32.0 21.577359
7942 2648 3 -0.8476 60.9 32.0 21.0
7943 2648 4 0.4238 60.0835096 32.0 21.577359
7944 2648 4 0.4238 61.7164904 32.0 21.577359
7945 2649 3 -0.8476 63.8 32.0 21.0
7946 2649 4 0.4238 62.9835096 32.0 21.577359
7947 2649 4 0.4238 64.6164904 32.0 21.577359
7948 2650 3 -0.8476 66.7 32.0 21.0
7949 2650 4 0.4238 65.8835096 32.0 21.577359
7950 2650 4 0.4238 67.5164904 32.0 21.577359
7951 2651 3 -0.8476 69.6 32.0 21.0
7952 2651 4 0.4238 68.7835096 32.0 21.577359
7953 2651 4 0.4238 70.4164904 32.0 21.577359
7954 2652 3 -0.8476 72.5 32.0 21.0
7955 2652 4 0.4238 71.6835096 32.0 21.577359
7956 2652 4 0.4238 73.3164904 32.0 21.577359
7957 2653 3 -0.8476 0.0 34.9 21.0
7958 2653 4 0.4238 -0.8164904 34.9 21.577359
7959 2653 4 0.4238 0.8164904 34.9 21.577359
7960 2654 3 -0.8476 2.9 34.9 21.0
7961 2654 4 0.4238 2.0835096 34.9 21.577359
7962 2654 4 0.4238 3.7164904 34.9 21.577359
7963 2655 3 -0.8476 5.8 34.9 21.0
7964 2655 4 0.4238 4.9835096 34.9 21.577359
7965 2655 4 0.4238 6.6164904 34.9 21.577359
7966 2656 3 -0.8476 8.7 34.9 21.0
7967 2656 4 0.4238 7.8835096 34.9 21.577359
7968 2656 4 0.4238 9.5164904 34.9 21.577359
7969 2657 3 -0.8476 11.6 34.9 21.0
7970 2657 4 0.4238 10.7835096 34.9 21.577359
7971 2657 4 0.4238 12.4164904 34.9 21.577359
7972 2658 3 -0.8476 14.5 34.9 21.0
7973 2658 4 0.4238 13.6835096 34.9 21.577359
7974 2658 4 0.4238 15.3164904 34.9 21.577359
7975 2659 3 -0.8476 17.4 34.9 21.0
7976 2659 4 0.4238 16.5835096 34.9 21.577359
7977 2659 4 0.4238 18.2164904 34.9 21.577359
7978 2660 3 -0.8476 20.3 34.9 21.0
7979 2660 4 0.4238 19.4835096 34.9 21.577359
7980 2660 4 0.4238 21.1164904 34.9 21.577359
7981 2661 3 -0.8476 23.2 34.9 21.0
7982 2661 4 0.4238 22.3835096 34.9 21.577359
7983 2661 4 0.4238 24.0164904 34.9 21.577359
7984 2662 3 -0.8476 26.1 34.9 21.0
7985 2662 4 0.4238 25.2835096 34.9 21.577359
7986 2662 4 0.4238 26.9164904 34.9 21.577359
7987 2663 3 -0.8476 29.0 34.9 21.0
7988 2663 4 0.4238 28.1835096 34.9 21.577359
7989 2663 4 0.4238 29.8164904 34.9 21.577359
7990 2664 3 -0.8476 31.9 34.9 21.0
7991 2664 4 0.4238 31.0835096 34.9 21.577359
7992 2664 4 0.4238 32.7164904 34.9 21.577359
7993 2665 3 -0.8476 34.8 34.9 21.0
7994 2665 4 0.4238 33.9835096 34.9 21.577359
7995 2665 4 0.4238 35.6164904 34.9 21.577359
7996 2666 3 -0.8476 37.7 34.9 21.0
7997 2666 4 0.4238 36.8835096 34.9 21.577359
7998 2666 4 0.4238 38.5164904 34.9 21.577359
7999 2667 3 -0.8476 40.6 34.9 21.0
8000 2667 4 0.4238 39.7835096 34.9 21.577359
8001 2667 4 0.4238 41.4164904 34.9 21.577359
8002 2668 3 -0.8476 43.5 34.9 21.0
8003 2668 4 0.4238 42.6835096 34.9 21.577359
8004 2668 4 0.4238 44.3164904 34.9 21.577359
8005 2669 3 -0.8476 46.4 34.9 21.0
8006 2669 4 0.4238 45.5835096 34.9 21.577359
8007 2669 4 0.4238 47.2164904 34.9 21.577359
8008 2670 3 -0.8476 49.3 34.9 21.0
8009 2670 4 0.4238 48.4835096 34.9 21.577359
8010 2670 4 0.4238 50.1164904 34.9 21.577359
8011 2671 3 -0.8476 52.2 34.9 21.0
8012 2671 4 0.4238 51.3835096 34.9 21.577359
8013 2671 4 0.4238 53.0164904 34.9 21.577359
8014 2672 3 -0.8476 55.1 34.9 21.0
8015 2672 4 0.4238 54.2835096 34.9 21.577359
8016 2672 4 0.4238 55.9164904 34.9 21.577359
8017 2673 3 -0.8476 58.0 34.9 21.0
8018 2673 4 0.4238 57.1835096 34.9 21.577359
8019 2673 4 0.4238 58.8164904 34.9 21.577359
8020 2674 3 -0.8476 60.9 34.9 21.0
8021 2674 4 0.4238 60.0835096 34.9 21.577359
8022 2674 4 0.4238 61.7164904 34.9 21.577359
8023 2675 3 -0.8476 63.8 34.9 21.0
8024 2675 4 0.4238 62.9835096 34.9 21.577359
8025 2675 4 0.4238 64.6164904 34.9 21.577359
8026 2676 3 -0.8476 66.7 34.9 21.0
8027 2676 4 0.4238 65.8835096 34.9 21.577359
8028 2676 4 0.4238 67.5164904 34.9 21.577359
8029 2677 3 -0.8476 69.6 34.9 21.0
8030 2677 4 0.4238 68.7835096 34.9 21.577359
8031 2677 4 0.4238 70.4164904 34.9 21.577359
8032 2678 3 -0.8476 72.5 34.9 21.0
8033 2678 4 0.4238 71.6835096 34.9 21.577359
8034 2678 4 0.4238 73.3164904 34.9 21.577359
8035 2679 3 -0.8476 0.0 37.8 21.0
8036 2679 4 0.4238 -0.8164904 37.8 21.577359
8037 2679 4 0.4238 0.8164904 37.8 21.577359
8038 2680 3 -0.8476 2.9 37.8 21.0
8039 2680 4 0.4238 2.0835096 37.8 21.577359
8040 2680 4 0.4238 3.7164904 37.8 21.577359
8041 2681 3 -0.8476 5.8 37.8 21.0
8042 2681 4 0.4238 4.9835096 37.8 21.577359
8043 2681 4 0.4238 6.6164904 37.8 21.577359
8044 2682 3 -0.8476 8.7 37.8 21.0
8045 2682 4 0.4238 7.8835096 37.8 21.577359
8046 2682 4 0.4238 9.5164904 37.8 21.577359
8047 2683 3 -0.8476 11.6 37.8 21.0
8048 2683 4 0.4238 10.7835096 37.8 21.577359
8049 2683 4 0.4238 12.4164904 37.8 21.577359
8050 2684 3 -0.8476 14.5 37.8 21.0
8051 2684 4 0.4238 13.6835096 37.8 21.577359
8052 2684 4 0.4238 15.3164904 37.8 21.577359
8053 2685 3 -0.8476 17.4 37.8 21.0
8054 2685 4 0.4238 16.5835096 37.8 21.577359
8055 2685 4 0.4238 18.2164904 37.8 21.577359
8056 2686 3 -0.8476 20.3 37.8 21.0
8057 2686 4 0.4238 19.4835096 37.8 21.577359
8058 2686 4 0.4238 21.1164904 37.8 21.577359
8059 2687 3 -0.8476 23.2 37.8 21.0
8060 2687 4 0.4238 22.3835096 37.8 21.577359
8061 2687 4 0.4238 24.0164904 37.8 21.577359
8062 2688 3 -0.8476 26.1 37.8 21.0
8063 2688 4 0.4238 25.2835096 37.8 21.577359
8064 2688 4 0.4238 26.9164904 37.8 21.577359
8065 2689 3 -0.8476 29.0 37.8 21.0
8066 2689 4 0.4238 28.1835096 37.8 21.577359
8067 2689 4 0.4238 29.8164904 37.8 21.577359
8068 2690 3 -0.8476 31.9 37.8 21.0
8069 2690 4 0.4238 31.0835096 37.8 21.577359
8070 2690 4 0.4238 32.7164904 37.8 21.577359
8071 2691 3 -0.8476 34.8 37.8 21.0
8072 2691 4 0.4238 33.9835096 37.8 21.577359
8073 2691 4 0.4238 35.6164904 37.8 21.577359
8074 2692 3 -0.8476 37.7 37.8 21.0
8075 2692 4 0.4238 36.8835096 37.8 21.577359
8076 2692 4 0.4238 38.5164904 37.8 21.577359
8077 2693 3 -0.8476 40.6 37.8 21.0
8078 2693 4 0.4238 39.7835096 37.8 21.577359
8079 2693 4 0.4238 41.4164904 37.8 21.577359
8080 2694 3 -0.8476 43.5 37.8 21.0
8081 2694 4 0.4238 42.6835096 37.8 21.577359
8082 2694 4 0.4238 44.3164904 37.8 21.577359
8083 2695 3 -0.8476 46.4 37.8 21.0
8084 2695 4 0.4238 45.5835096 37.8 21.577359
8085 2695 4 0.4238 47.2164904 37.8 21.577359
8086 2696 3 -0.8476 49.3 37.8 21.0
8087 2696 4 0.4238 48.4835096 37.8 21.577359
8088 2696 4 0.4238 50.1164904 37.8 21.577359
8089 2697 3 -0.8476 52.2 37.8 21.0
8090 2697 4 0.4238 51.3835096 37.8 21.577359
8091 2697 4 0.4238 53.0164904 37.8 21.577359
8092 2698 3 -0.8476 55.1 37.8 21.0
8093 2698 4 0.4238 54.2835096 37.8 21.577359
8094 2698 4 0.4238 55.9164904 37.8 21.577359
8095 2699 3 -0.8476 58.0 37.8 21.0
8096 2699 4 0.4238 57.1835096 37.8 21.577359
8097 2699 4 0.4238 58.8164904 37.8 21.577359
8098 2700 3 -0.8476 60.9 37.8 21.0
8099 2700 4 0.4238 60.0835096 37.8 21.577359
8100 2700 4 0.4238 61.7164904 37.8 21.577359
8101 2701 3 -0.8476 63.8 37.8 21.0
8102 2701 4 0.4238 62.9835096 37.8 21.577359
8103 2701 4 0.4238 64.6164904 37.8 21.577359
8104 2702 3 -0.8476 66.7 37.8 21.0
8105 2702 4 0.4238 65.8835096 37.8 21.577359
8106 2702 4 0.4238 67.5164904 37.8 21.577359
8107 2703 3 -0.8476 69.6 37.8 21.0
8108 2703 4 0.4238 68.7835096 37.8 21.577359
8109 2703 4 0.4238 70.4164904 37.8 21.577359
8110 2704 3 -0.8476 72.5 37.8 21.0
8111 2704 4 0.4238 71.6835096 37.8 21.577359
8112 2704 4 0.4238 73.3164904 37.8 21.577359
8113 2705 3 -0.8476 0.0 3.0 24.0
8114 2705 4 0.4238 -0.8164904 3.0 24.577359
8115 2705 4 0.4238 0.8164904 3.0 24.577359
8116 2706 3 -0.8476 2.9 3.0 24.0
8117 2706 4 0.4238 2.0835096 3.0 24.577359
8118 2706 4 0.4238 3.7164904 3.0 24.577359
8119 2707 3 -0.8476 5.8 3.0 24.0
8120 2707 4 0.4238 4.9835096 3.0 24.577359
8121 2707 4 0.4238 6.6164904 3.0 24.577359
8122 2708 3 -0.8476 8.7 3.0 24.0
8123 2708 4 0.4238 7.8835096 3.0 24.577359
8124 2708 4 0.4238 9.5164904 3.0 24.577359
8125 2709 3 -0.8476 11.6 3.0 24.0
8126 2709 4 0.4238 10.7835096 3.0 24.577359
8127 2709 4 0.4238 12.4164904 3.0 24.577359
8128 2710 3 -0.8476 14.5 3.0 24.0
8129 2710 4 0.4238 13.6835096 3.0 24.577359
8130 2710 4 0.4238 15.3164904 3.0 24.577359
8131 2711 3 -0.8476 17.4 3.0 24.0
8132 2711 4 0.4238 16.5835096 3.0 24.577359
8133 2711 4 0.4238 18.2164904 3.0 24.577359
8134 2712 3 -0.8476 20.3 3.0 24.0
8135 2712 4 0.4238 19.4835096 3.0 24.577359
8136 2712 4 0.4238 21.1164904 3.0 24.577359
8137 2713 3 -0.8476 23.2 3.0 24.0
8138 2713 4 0.4238 22.3835096 3.0 24.577359
8139 2713 4 0.4238 24.0164904 3.0 24.577359
8140 2714 3 -0.8476 26.1 3.0 24.0
8141 2714 4 0.4238 25.2835096 3.0 24.577359
8142 2714 4 0.4238 26.9164904 3.0 24.577359
8143 2715 3 -0.8476 29.0 3.0 24.0
8144 2715 4 0.4238 28.1835096 3.0 24.577359
8145 2715 4 0.4238 29.8164904 3.0 24.577359
8146 2716 3 -0.8476 31.9 3.0 24.0
8147 2716 4 0.4238 31.0835096 3.0 24.577359
8148 2716 4 0.4238 32.7164904 3.0 24.577359
8149 2717 3 -0.8476 34.8 3.0 24.0
8150 2717 4 0.4238 33.9835096 3.0 24.577359
8151 2717 4 0.4238 35.6164904 3.0 24.577359
8152 2718 3 -0.8476 37.7 3.0 24.0
8153 2718 4 0.4238 36.8835096 3.0 24.577359
8154 2718 4 0.4238 38.5164904 3.0 24.577359
8155 2719 3 -0.8476 40.6 3.0 24.0
8156 2719 4 0.4238 39.7835096 3.0 24.577359
8157 2719 4 0.4238 41.4164904 3.0 24.577359
8158 2720 3 -0.8476 43.5 3.0 24.0
8159 2720 4 0.4238 42.6835096 3.0 24.577359
8160 2720 4 0.4238 44.3164904 3.0 24.577359
8161 2721 3 -0.8476 46.4 3.0 24.0
8162 2721 4 0.4238 45.5835096 3.0 24.577359
8163 2721 4 0.4238 47.2164904 3.0 24.577359
8164 2722 3 -0.8476 49.3 3.0 24.0
8165 2722 4 0.4238 48.4835096 3.0 24.577359
8166 2722 4 0.4238 50.1164904 3.0 24.577359
8167 2723 3 -0.8476 52.2 3.0 24.0
8168 2723 4 0.4238 51.3835096 3.0 24.577359
8169 2723 4 0.4238 53.0164904 3.0 24.577359
8170 2724 3 -0.8476 55.1 3.0 24.0
8171 2724 4 0.4238 54.2835096 3.0 24.577359
8172 2724 4 0.4238 55.9164904 3.0 24.577359
8173 2725 3 -0.8476 58.0 3.0 24.0
8174 2725 4 0.4238 57.1835096 3.0 24.577359
8175 2725 4 0.4238 58.8164904 3.0 24.577359
8176 2726 3 -0.8476 60.9 3.0 24.0
8177 2726 4 0.4238 60.0835096 3.0 24.577359
8178 2726 4 0.4238 61.7164904 3.0 24.577359
8179 2727 3 -0.8476 63.8 3.0 24.0
8180 2727 4 0.4238 62.9835096 3.0 24.577359
8181 2727 4 0.4238 64.6164904 3.0 24.577359
8182 2728 3 -0.8476 66.7 3.0 24.0
8183 2728 4 0.4238 65.8835096 3.0 24.577359
8184 2728 4 0.4238 67.5164904 3.0 24.577359
8185 2729 3 -0.8476 69.6 3.0 24.0
8186 2729 4 0.4238 68.7835096 3.0 24.577359
8187 2729 4 0.4238 70.4164904 3.0 24.577359
8188 2730 3 -0.8476 72.5 3.0 24.0
8189 2730 4 0.4238 71.6835096 3.0 24.577359
8190 2730 4 0.4238 73.3164904 3.0 24.577359
8191 2731 3 -0.8476 0.0 5.9 24.0
8192 2731 4 0.4238 -0.8164904 5.9 24.577359
8193 2731 4 0.4238 0.8164904 5.9 24.577359
8194 2732 3 -0.8476 2.9 5.9 24.0
8195 2732 4 0.4238 2.0835096 5.9 24.577359
8196 2732 4 0.4238 3.7164904 5.9 24.577359
8197 2733 3 -0.8476 5.8 5.9 24.0
8198 2733 4 0.4238 4.9835096 5.9 24.577359
8199 2733 4 0.4238 6.6164904 5.9 24.577359
8200 2734 3 -0.8476 8.7 5.9 24.0
8201 2734 4 0.4238 7.8835096 5.9 24.577359
8202 2734 4 0.4238 9.5164904 5.9 24.577359
8203 2735 3 -0.8476 11.6 5.9 24.0
8204 2735 4 0.4238 10.7835096 5.9 24.577359
8205 2735 4 0.4238 12.4164904 5.9 24.577359
8206 2736 3 -0.8476 14.5 5.9 24.0
8207 2736 4 0.4238 13.6835096 5.9 24.577359
8208 2736 4 0.4238 15.3164904 5.9 24.577359
8209 2737 3 -0.8476 17.4 5.9 24.0
8210 2737 4 0.4238 16.5835096 5.9 24.577359
8211 2737 4 0.4238 18.2164904 5.9 24.577359
8212 2738 3 -0.8476 20.3 5.9 24.0
8213 2738 4 0.4238 19.4835096 5.9 24.577359
8214 2738 4 0.4238 21.1164904 5.9 24.577359
8215 2739 3 -0.8476 23.2 5.9 24.0
8216 2739 4 0.4238 22.3835096 5.9 24.577359
8217 2739 4 0.4238 24.0164904 5.9 24.577359
8218 2740 3 -0.8476 26.1 5.9 24.0
8219 2740 4 0.4238 25.2835096 5.9 24.577359
8220 2740 4 0.4238 26.9164904 5.9 24.577359
8221 2741 3 -0.8476 29.0 5.9 24.0
8222 2741 4 0.4238 28.1835096 5.9 24.577359
8223 2741 4 0.4238 29.8164904 5.9 24.577359
8224 2742 3 -0.8476 31.9 5.9 24.0
8225 2742 4 0.4238 31.0835096 5.9 24.577359
8226 2742 4 0.4238 32.7164904 5.9 24.577359
8227 2743 3 -0.8476 34.8 5.9 24.0
8228 2743 4 0.4238 33.9835096 5.9 24.577359
8229 2743 4 0.4238 35.6164904 5.9 24.577359
8230 2744 3 -0.8476 37.7 5.9 24.0
8231 2744 4 0.4238 36.8835096 5.9 24.577359
8232 2744 4 0.4238 38.5164904 5.9 24.577359
8233 2745 3 -0.8476 40.6 5.9 24.0
8234 2745 4 0.4238 39.7835096 5.9 24.577359
8235 2745 4 0.4238 41.4164904 5.9 24.577359
8236 2746 3 -0.8476 43.5 5.9 24.0
8237 2746 4 0.4238 42.6835096 5.9 24.577359
8238 2746 4 0.4238 44.3164904 5.9 24.577359
8239 2747 3 -0.8476 46.4 5.9 24.0
8240 2747 4 0.4238 45.5835096 5.9 24.577359
8241 2747 4 0.4238 47.2164904 5.9 24.577359
8242 2748 3 -0.8476 49.3 5.9 24.0
8243 2748 4 0.4238 48.4835096 5.9 24.577359
8244 2748 4 0.4238 50.1164904 5.9 24.577359
8245 2749 3 -0.8476 52.2 5.9 24.0
8246 2749 4 0.4238 51.3835096 5.9 24.577359
8247 2749 4 0.4238 53.0164904 5.9 24.577359
8248 2750 3 -0.8476 55.1 5.9 24.0
8249 2750 4 0.4238 54.2835096 5.9 24.577359
8250 2750 4 0.4238 55.9164904 5.9 24.577359
8251 2751 3 -0.8476 58.0 5.9 24.0
8252 2751 4 0.4238 57.1835096 5.9 24.577359
8253 2751 4 0.4238 58.8164904 5.9 24.577359
8254 2752 3 -0.8476 60.9 5.9 24.0
8255 2752 4 0.4238 60.0835096 5.9 24.577359
8256 2752 4 0.4238 61.7164904 5.9 24.577359
8257 2753 3 -0.8476 63.8 5.9 24.0
8258 2753 4 0.4238 62.9835096 5.9 24.577359
8259 2753 4 0.4238 64.6164904 5.9 24.577359
8260 2754 3 -0.8476 66.7 5.9 24.0
8261 2754 4 0.4238 65.8835096 5.9 24.577359
8262 2754 4 0.4238 67.5164904 5.9 24.577359
8263 2755 3 -0.8476 69.6 5.9 24.0
8264 2755 4 0.4238 68.7835096 5.9 24.577359
8265 2755 4 0.4238 70.4164904 5.9 24.577359
8266 2756 3 -0.8476 72.5 5.9 24.0
8267 2756 4 0.4238 71.6835096 5.9 24.577359
8268 2756 4 0.4238 73.3164904 5.9 24.577359
8269 2757 3 -0.8476 0.0 8.8 24.0
8270 2757 4 0.4238 -0.8164904 8.8 24.577359
8271 2757 4 0.4238 0.8164904 8.8 24.577359
8272 2758 3 -0.8476 2.9 8.8 24.0
8273 2758 4 0.4238 2.0835096 8.8 24.577359
8274 2758 4 0.4238 3.7164904 8.8 24.577359
8275 2759 3 -0.8476 5.8 8.8 24.0
8276 2759 4 0.4238 4.9835096 8.8 24.577359
8277 2759 4 0.4238 6.6164904 8.8 24.577359
8278 2760 3 -0.8476 8.7 8.8 24.0
8279 2760 4 0.4238 7.8835096 8.8 24.577359
8280 2760 4 0.4238 9.5164904 8.8 24.577359
8281 2761 3 -0.8476 11.6 8.8 24.0
8282 2761 4 0.4238 10.7835096 8.8 24.577359
8283 2761 4 0.4238 12.4164904 8.8 24.577359
8284 2762 3 -0.8476 14.5 8.8 24.0
8285 2762 4 0.4238 13.6835096 8.8 24.577359
8286 2762 4 0.4238 15.3164904 8.8 24.577359
8287 2763 3 -0.8476 17.4 8.8 24.0
8288 2763 4 0.4238 16.5835096 8.8 24.577359
8289 2763 4 0.4238 18.2164904 8.8 24.577359
8290 2764 3 -0.8476 20.3 8.8 24.0
8291 2764 4 0.4238 19.4835096 8.8 24.577359
8292 2764 4 0.4238 21.1164904 8.8 24.577359
8293 2765 3 -0.8476 23.2 8.8 24.0
8294 2765 4 0.4238 22.3835096 8.8 24.577359
8295 2765 4 0.4238 24.0164904 8.8 24.577359
8296 2766 3 -0.8476 26.1 8.8 24.0
8297 2766 4 0.4238 25.2835096 8.8 24.577359
8298 2766 4 0.4238 26.9164904 8.8 24.577359
8299 2767 3 -0.8476 29.0 8.8 24.0
8300 2767 4 0.4238 28.1835096 8.8 24.577359
8301 2767 4 0.4238 29.8164904 8.8 24.577359
8302 2768 3 -0.8476 31.9 8.8 24.0
8303 2768 4 0.4238 31.0835096 8.8 24.577359
8304 2768 4 0.4238 32.7164904 8.8 24.577359
8305 2769 3 -0.8476 34.8 8.8 24.0
8306 2769 4 0.4238 33.9835096 8.8 24.577359
8307 2769 4 0.4238 35.6164904 8.8 24.577359
8308 2770 3 -0.8476 37.7 8.8 24.0
8309 2770 4 0.4238 36.8835096 8.8 24.577359
8310 2770 4 0.4238 38.5164904 8.8 24.577359
8311 2771 3 -0.8476 40.6 8.8 24.0
8312 2771 4 0.4238 39.7835096 8.8 24.577359
8313 2771 4 0.4238 41.4164904 8.8 24.577359
8314 2772 3 -0.8476 43.5 8.8 24.0
8315 2772 4 0.4238 42.6835096 8.8 24.577359
8316 2772 4 0.4238 44.3164904 8.8 24.577359
8317 2773 3 -0.8476 46.4 8.8 24.0
8318 2773 4 0.4238 45.5835096 8.8 24.577359
8319 2773 4 0.4238 47.2164904 8.8 24.577359
8320 2774 3 -0.8476 49.3 8.8 24.0
8321 2774 4 0.4238 48.4835096 8.8 24.577359
8322 2774 4 0.4238 50.1164904 8.8 24.577359
8323 2775 3 -0.8476 52.2 8.8 24.0
8324 2775 4 0.4238 51.3835096 8.8 24.577359
8325 2775 4 0.4238 53.0164904 8.8 24.577359
8326 2776 3 -0.8476 55.1 8.8 24.0
8327 2776 4 0.4238 54.2835096 8.8 24.577359
8328 2776 4 0.4238 55.9164904 8.8 24.577359
8329 2777 3 -0.8476 58.0 8.8 24.0
8330 2777 4 0.4238 57.1835096 8.8 24.577359
8331 2777 4 0.4238 58.8164904 8.8 24.577359
8332 2778 3 -0.8476 60.9 8.8 24.0
8333 2778 4 0.4238 60.0835096 8.8 24.577359
8334 2778 4 0.4238 61.7164904 8.8 24.577359
8335 2779 3 -0.8476 63.8 8.8 24.0
8336 2779 4 0.4238 62.9835096 8.8 24.577359
8337 2779 4 0.4238 64.6164904 8.8 24.577359
8338 2780 3 -0.8476 66.7 8.8 24.0
8339 2780 4 0.4238 65.8835096 8.8 24.577359
8340 2780 4 0.4238 67.5164904 8.8 24.577359
8341 2781 3 -0.8476 69.6 8.8 24.0
8342 2781 4 0.4238 68.7835096 8.8 24.577359
8343 2781 4 0.4238 70.4164904 8.8 24.577359
8344 2782 3 -0.8476 72.5 8.8 24.0
8345 2782 4 0.4238 71.6835096 8.8 24.577359
8346 2782 4 0.4238 73.3164904 8.8 24.577359
8347 2783 3 -0.8476 0.0 11.7 24.0
8348 2783 4 0.4238 -0.8164904 11.7 24.577359
8349 2783 4 0.4238 0.8164904 11.7 24.577359
8350 2784 3 -0.8476 2.9 11.7 24.0
8351 2784 4 0.4238 2.0835096 11.7 24.577359
8352 2784 4 0.4238 3.7164904 11.7 24.577359
8353 2785 3 -0.8476 5.8 11.7 24.0
8354 2785 4 0.4238 4.9835096 11.7 24.577359
8355 2785 4 0.4238 6.6164904 11.7 24.577359
8356 2786 3 -0.8476 8.7 11.7 24.0
8357 2786 4 0.4238 7.8835096 11.7 24.577359
8358 2786 4 0.4238 9.5164904 11.7 24.577359
8359 2787 3 -0.8476 11.6 11.7 24.0
8360 2787 4 0.4238 10.7835096 11.7 24.577359
8361 2787 4 0.4238 12.4164904 11.7 24.577359
8362 2788 3 -0.8476 14.5 11.7 24.0
8363 2788 4 0.4238 13.6835096 11.7 24.577359
8364 2788 4 0.4238 15.3164904 11.7 24.577359
8365 2789 3 -0.8476 17.4 11.7 24.0
8366 2789 4 0.4238 16.5835096 11.7 24.577359
8367 2789 4 0.4238 18.2164904 11.7 24.577359
8368 2790 3 -0.8476 20.3 11.7 24.0
8369 2790 4 0.4238 19.4835096 11.7 24.577359
8370 2790 4 0.4238 21.1164904 11.7 24.577359
8371 2791 3 -0.8476 23.2 11.7 24.0
8372 2791 4 0.4238 22.3835096 11.7 24.577359
8373 2791 4 0.4238 24.0164904 11.7 24.577359
8374 2792 3 -0.8476 26.1 11.7 24.0
8375 2792 4 0.4238 25.2835096 11.7 24.577359
8376 2792 4 0.4238 26.9164904 11.7 24.577359
8377 2793 3 -0.8476 29.0 11.7 24.0
8378 2793 4 0.4238 28.1835096 11.7 24.577359
8379 2793 4 0.4238 29.8164904 11.7 24.577359
8380 2794 3 -0.8476 31.9 11.7 24.0
8381 2794 4 0.4238 31.0835096 11.7 24.577359
8382 2794 4 0.4238 32.7164904 11.7 24.577359
8383 2795 3 -0.8476 34.8 11.7 24.0
8384 2795 4 0.4238 33.9835096 11.7 24.577359
8385 2795 4 0.4238 35.6164904 11.7 24.577359
8386 2796 3 -0.8476 37.7 11.7 24.0
8387 2796 4 0.4238 36.8835096 11.7 24.577359
8388 2796 4 0.4238 38.5164904 11.7 24.577359
8389 2797 3 -0.8476 40.6 11.7 24.0
8390 2797 4 0.4238 39.7835096 11.7 24.577359
8391 2797 4 0.4238 41.4164904 11.7 24.577359
8392 2798 3 -0.8476 43.5 11.7 24.0
8393 2798 4 0.4238 42.6835096 11.7 24.577359
8394 2798 4 0.4238 44.3164904 11.7 24.577359
8395 2799 3 -0.8476 46.4 11.7 24.0
8396 2799 4 0.4238 45.5835096 11.7 24.577359
8397 2799 4 0.4238 47.2164904 11.7 24.577359
8398 2800 3 -0.8476 49.3 11.7 24.0
8399 2800 4 0.4238 48.4835096 11.7 24.577359
8400 2800 4 0.4238 50.1164904 11.7 24.577359
8401 2801 3 -0.8476 52.2 11.7 24.0
8402 2801 4 0.4238 51.3835096 11.7 24.577359
8403 2801 4 0.4238 53.0164904 11.7 24.577359
8404 2802 3 -0.8476 55.1 11.7 24.0
8405 2802 4 0.4238 54.2835096 11.7 24.577359
8406 2802 4 0.4238 55.9164904 11.7 24.577359
8407 2803 3 -0.8476 58.0 11.7 24.0
8408 2803 4 0.4238 57.1835096 11.7 24.577359
8409 2803 4 0.4238 58.8164904 11.7 24.577359
8410 2804 3 -0.8476 60.9 11.7 24.0
8411 2804 4 0.4238 60.0835096 11.7 24.577359
8412 2804 4 0.4238 61.7164904 11.7 24.577359
8413 2805 3 -0.8476 63.8 11.7 24.0
8414 2805 4 0.4238 62.9835096 11.7 24.577359
8415 2805 4 0.4238 64.6164904 11.7 24.577359
8416 2806 3 -0.8476 66.7 11.7 24.0
8417 2806 4 0.4238 65.8835096 11.7 24.577359
8418 2806 4 0.4238 67.5164904 11.7 24.577359
8419 2807 3 -0.8476 69.6 11.7 24.0
8420 2807 4 0.4238 68.7835096 11.7 24.577359
8421 2807 4 0.4238 70.4164904 11.7 24.577359
8422 2808 3 -0.8476 72.5 11.7 24.0
8423 2808 4 0.4238 71.6835096 11.7 24.577359
8424 2808 4 0.4238 73.3164904 11.7 24.577359
8425 2809 3 -0.8476 0.0 14.6 24.0
8426 2809 4 0.4238 -0.8164904 14.6 24.577359
8427 2809 4 0.4238 0.8164904 14.6 24.577359
8428 2810 3 -0.8476 2.9 14.6 24.0
8429 2810 4 0.4238 2.0835096 14.6 24.577359
8430 2810 4 0.4238 3.7164904 14.6 24.577359
8431 2811 3 -0.8476 5.8 14.6 24.0
8432 2811 4 0.4238 4.9835096 14.6 24.577359
8433 2811 4 0.4238 6.6164904 14.6 24.577359
8434 2812 3 -0.8476 8.7 14.6 24.0
8435 2812 4 0.4238 7.8835096 14.6 24.577359
8436 2812 4 0.4238 9.5164904 14.6 24.577359
8437 2813 3 -0.8476 11.6 14.6 24.0
8438 2813 4 0.4238 10.7835096 14.6 24.577359
8439 2813 4 0.4238 12.4164904 14.6 24.577359
8440 2814 3 -0.8476 14.5 14.6 24.0
8441 2814 4 0.4238 13.6835096 14.6 24.577359
8442 2814 4 0.4238 15.3164904 14.6 24.577359
8443 2815 3 -0.8476 17.4 14.6 24.0
8444 2815 4 0.4238 16.5835096 14.6 24.577359
8445 2815 4 0.4238 18.2164904 14.6 24.577359
8446 2816 3 -0.8476 20.3 14.6 24.0
8447 2816 4 0.4238 19.4835096 14.6 24.577359
8448 2816 4 0.4238 21.1164904 14.6 24.577359
8449 2817 3 -0.8476 23.2 14.6 24.0
8450 2817 4 0.4238 22.3835096 14.6 24.577359
8451 2817 4 0.4238 24.0164904 14.6 24.577359
8452 2818 3 -0.8476 26.1 14.6 24.0
8453 2818 4 0.4238 25.2835096 14.6 24.577359
8454 2818 4 0.4238 26.9164904 14.6 24.577359
8455 2819 3 -0.8476 29.0 14.6 24.0
8456 2819 4 0.4238 28.1835096 14.6 24.577359
8457 2819 4 0.4238 29.8164904 14.6 24.577359
8458 2820 3 -0.8476 31.9 14.6 24.0
8459 2820 4 0.4238 31.0835096 14.6 24.577359
8460 2820 4 0.4238 32.7164904 14.6 24.577359
8461 2821 3 -0.8476 34.8 14.6 24.0
8462 2821 4 0.4238 33.9835096 14.6 24.577359
8463 2821 4 0.4238 35.6164904 14.6 24.577359
8464 2822 3 -0.8476 37.7 14.6 24.0
8465 2822 4 0.4238 36.8835096 14.6 24.577359
8466 2822 4 0.4238 38.5164904 14.6 24.577359
8467 2823 3 -0.8476 40.6 14.6 24.0
8468 2823 4 0.4238 39.7835096 14.6 24.577359
8469 2823 4 0.4238 41.4164904 14.6 24.577359
8470 2824 3 -0.8476 43.5 14.6 24.0
8471 2824 4 0.4238 42.6835096 14.6 24.577359
8472 2824 4 0.4238 44.3164904 14.6 24.577359
8473 2825 3 -0.8476 46.4 14.6 24.0
8474 2825 4 0.4238 45.5835096 14.6 24.577359
8475 2825 4 0.4238 47.2164904 14.6 24.577359
8476 2826 3 -0.8476 49.3 14.6 24.0
8477 2826 4 0.4238 48.4835096 14.6 24.577359
8478 2826 4 0.4238 50.1164904 14.6 24.577359
8479 2827 3 -0.8476 52.2 14.6 24.0
8480 2827 4 0.4238 51.3835096 14.6 24.577359
8481 2827 4 0.4238 53.0164904 14.6 24.577359
8482 2828 3 -0.8476 55.1 14.6 24.0
8483 2828 4 0.4238 54.2835096 14.6 24.577359
8484 2828 4 0.4238 55.9164904 14.6 24.577359
8485 2829 3 -0.8476 58.0 14.6 24.0
8486 2829 4 0.4238 57.1835096 14.6 24.577359
8487 2829 4 0.4238 58.8164904 14.6 24.577359
8488 2830 3 -0.8476 60.9 14.6 24.0
8489 2830 4 0.4238 60.0835096 14.6 24.577359
8490 2830 4 0.4238 61.7164904 14.6 24.577359
8491 2831 3 -0.8476 63.8 14.6 24.0
8492 2831 4 0.4238 62.9835096 14.6 24.577359
8493 2831 4 0.4238 64.6164904 14.6 24.577359
8494 2832 3 -0.8476 66.7 14.6 24.0
8495 2832 4 0.4238 65.8835096 14.6 24.577359
8496 2832 4 0.4238 67.5164904 14.6 24.577359
8497 2833 3 -0.8476 69.6 14.6 24.0
8498 2833 4 0.4238 68.7835096 14.6 24.577359
8499 2833 4 0.4238 70.4164904 14.6 24.577359
8500 2834 3 -0.8476 72.5 14.6 24.0
8501 2834 4 0.4238 71.6835096 14.6 24.577359
8502 2834 4 0.4238 73.3164904 14.6 24.577359
8503 2835 3 -0.8476 0.0 17.5 24.0
8504 2835 4 0.4238 -0.8164904 17.5 24.577359
8505 2835 4 0.4238 0.8164904 17.5 24.577359
8506 2836 3 -0.8476 2.9 17.5 24.0
8507 2836 4 0.4238 2.0835096 17.5 24.577359
8508 2836 4 0.4238 3.7164904 17.5 24.577359
8509 2837 3 -0.8476 5.8 17.5 24.0
8510 2837 4 0.4238 4.9835096 17.5 24.577359
8511 2837 4 0.4238 6.6164904 17.5 24.577359
8512 2838 3 -0.8476 8.7 17.5 24.0
8513 2838 4 0.4238 7.8835096 17.5 24.577359
8514 2838 4 0.4238 9.5164904 17.5 24.577359
8515 2839 3 -0.8476 11.6 17.5 24.0
8516 2839 4 0.4238 10.7835096 17.5 24.577359
8517 2839 4 0.4238 12.4164904 17.5 24.577359
8518 2840 3 -0.8476 14.5 17.5 24.0
8519 2840 4 0.4238 13.6835096 17.5 24.577359
8520 2840 4 0.4238 15.3164904 17.5 24.577359
8521 2841 3 -0.8476 17.4 17.5 24.0
8522 2841 4 0.4238 16.5835096 17.5 24.577359
8523 2841 4 0.4238 18.2164904 17.5 24.577359
8524 2842 3 -0.8476 20.3 17.5 24.0
8525 2842 4 0.4238 19.4835096 17.5 24.577359
8526 2842 4 0.4238 21.1164904 17.5 24.577359
8527 2843 3 -0.8476 23.2 17.5 24.0
8528 2843 4 0.4238 22.3835096 17.5 24.577359
8529 2843 4 0.4238 24.0164904 17.5 24.577359
8530 2844 3 -0.8476 26.1 17.5 24.0
8531 2844 4 0.4238 25.2835096 17.5 24.577359
8532 2844 4 0.4238 26.9164904 17.5 24.577359
8533 2845 3 -0.8476 29.0 17.5 24.0
8534 2845 4 0.4238 28.1835096 17.5 24.577359
8535 2845 4 0.4238 29.8164904 17.5 24.577359
8536 2846 3 -0.8476 31.9 17.5 24.0
8537 2846 4 0.4238 31.0835096 17.5 24.577359
8538 2846 4 0.4238 32.7164904 17.5 24.577359
8539 2847 3 -0.8476 34.8 17.5 24.0
8540 2847 4 0.4238 33.9835096 17.5 24.577359
8541 2847 4 0.4238 35.6164904 17.5 24.577359
8542 2848 3 -0.8476 37.7 17.5 24.0
8543 2848 4 0.4238 36.8835096 17.5 24.577359
8544 2848 4 0.4238 38.5164904 17.5 24.577359
8545 2849 3 -0.8476 40.6 17.5 24.0
8546 2849 4 0.4238 39.7835096 17.5 24.577359
8547 2849 4 0.4238 41.4164904 17.5 24.577359
8548 2850 3 -0.8476 43.5 17.5 24.0
8549 2850 4 0.4238 42.6835096 17.5 24.577359
8550 2850 4 0.4238 44.3164904 17.5 24.577359
8551 2851 3 -0.8476 46.4 17.5 24.0
8552 2851 4 0.4238 45.5835096 17.5 24.577359
8553 2851 4 0.4238 47.2164904 17.5 24.577359
8554 2852 3 -0.8476 49.3 17.5 24.0
8555 2852 4 0.4238 48.4835096 17.5 24.577359
8556 2852 4 0.4238 50.1164904 17.5 24.577359
8557 2853 3 -0.8476 52.2 17.5 24.0
8558 2853 4 0.4238 51.3835096 17.5 24.577359
8559 2853 4 0.4238 53.0164904 17.5 24.577359
8560 2854 3 -0.8476 55.1 17.5 24.0
8561 2854 4 0.4238 54.2835096 17.5 24.577359
8562 2854 4 0.4238 55.9164904 17.5 24.577359
8563 2855 3 -0.8476 58.0 17.5 24.0
8564 2855 4 0.4238 57.1835096 17.5 24.577359
8565 2855 4 0.4238 58.8164904 17.5 24.577359
8566 2856 3 -0.8476 60.9 17.5 24.0
8567 2856 4 0.4238 60.0835096 17.5 24.577359
8568 2856 4 0.4238 61.7164904 17.5 24.577359
8569 2857 3 -0.8476 63.8 17.5 24.0
8570 2857 4 0.4238 62.9835096 17.5 24.577359
8571 2857 4 0.4238 64.6164904 17.5 24.577359
8572 2858 3 -0.8476 66.7 17.5 24.0
8573 2858 4 0.4238 65.8835096 17.5 24.577359
8574 2858 4 0.4238 67.5164904 17.5 24.577359
8575 2859 3 -0.8476 69.6 17.5 24.0
8576 2859 4 0.4238 68.7835096 17.5 24.577359
8577 2859 4 0.4238 70.4164904 17.5 24.577359
8578 2860 3 -0.8476 72.5 17.5 24.0
8579 2860 4 0.4238 71.6835096 17.5 24.577359
8580 2860 4 0.4238 73.3164904 17.5 24.577359
8581 2861 3 -0.8476 0.0 20.4 24.0
8582 2861 4 0.4238 -0.8164904 20.4 24.577359
8583 2861 4 0.4238 0.8164904 20.4 24.577359
8584 2862 3 -0.8476 2.9 20.4 24.0
8585 2862 4 0.4238 2.0835096 20.4 24.577359
8586 2862 4 0.4238 3.7164904 20.4 24.577359
8587 2863 3 -0.8476 5.8 20.4 24.0
8588 2863 4 0.4238 4.9835096 20.4 24.577359
8589 2863 4 0.4238 6.6164904 20.4 24.577359
8590 2864 3 -0.8476 8.7 20.4 24.0
8591 2864 4 0.4238 7.8835096 20.4 24.577359
8592 2864 4 0.4238 9.5164904 20.4 24.577359
8593 2865 3 -0.8476 11.6 20.4 24.0
8594 2865 4 0.4238 10.7835096 20.4 24.577359
8595 2865 4 0.4238 12.4164904 20.4 24.577359
8596 2866 3 -0.8476 14.5 20.4 24.0
8597 2866 4 0.4238 13.6835096 20.4 24.577359
8598 2866 4 0.4238 15.3164904 20.4 24.577359
8599 2867 3 -0.8476 17.4 20.4 24.0
8600 2867 4 0.4238 16.5835096 20.4 24.577359
8601 2867 4 0.4238 18.2164904 20.4 24.577359
8602 2868 3 -0.8476 20.3 20.4 24.0
8603 2868 4 0.4238 19.4835096 20.4 24.577359
8604 2868 4 0.4238 21.1164904 20.4 24.577359
8605 2869 3 -0.8476 23.2 20.4 24.0
8606 2869 4 0.4238 22.3835096 20.4 24.577359
8607 2869 4 0.4238 24.0164904 20.4 24.577359
8608 2870 3 -0.8476 26.1 20.4 24.0
8609 2870 4 0.4238 25.2835096 20.4 24.577359
8610 2870 4 0.4238 26.9164904 20.4 24.577359
8611 2871 3 -0.8476 29.0 20.4 24.0
8612 2871 4 0.4238 28.1835096 20.4 24.577359
8613 2871 4 0.4238 29.8164904 20.4 24.577359
8614 2872 3 -0.8476 31.9 20.4 24.0
8615 2872 4 0.4238 31.0835096 20.4 24.577359
8616 2872 4 0.4238 32.7164904 20.4 24.577359
8617 2873 3 -0.8476 34.8 20.4 24.0
8618 2873 4 0.4238 33.9835096 20.4 24.577359
8619 2873 4 0.4238 35.6164904 20.4 24.577359
8620 2874 3 -0.8476 37.7 20.4 24.0
8621 2874 4 0.4238 36.8835096 20.4 24.577359
8622 2874 4 0.4238 38.5164904 20.4 24.577359
8623 2875 3 -0.8476 40.6 20.4 24.0
8624 2875 4 0.4238 39.7835096 20.4 24.577359
8625 2875 4 0.4238 41.4164904 20.4 24.577359
8626 2876 3 -0.8476 43.5 20.4 24.0
8627 2876 4 0.4238 42.6835096 20.4 24.577359
8628 2876 4 0.4238 44.3164904 20.4 24.577359
8629 2877 3 -0.8476 46.4 20.4 24.0
8630 2877 4 0.4238 45.5835096 20.4 24.577359
8631 2877 4 0.4238 47.2164904 20.4 24.577359
8632 2878 3 -0.8476 49.3 20.4 24.0
8633 2878 4 0.4238 48.4835096 20.4 24.577359
8634 2878 4 0.4238 50.1164904 20.4 24.577359
8635 2879 3 -0.8476 52.2 20.4 24.0
8636 2879 4 0.4238 51.3835096 20.4 24.577359
8637 2879 4 0.4238 53.0164904 20.4 24.577359
8638 2880 3 -0.8476 55.1 20.4 24.0
8639 2880 4 0.4238 54.2835096 20.4 24.577359
8640 2880 4 0.4238 55.9164904 20.4 24.577359
8641 2881 3 -0.8476 58.0 20.4 24.0
8642 2881 4 0.4238 57.1835096 20.4 24.577359
8643 2881 4 0.4238 58.8164904 20.4 24.577359
8644 2882 3 -0.8476 60.9 20.4 24.0
8645 2882 4 0.4238 60.0835096 20.4 24.577359
8646 2882 4 0.4238 61.7164904 20.4 24.577359
8647 2883 3 -0.8476 63.8 20.4 24.0
8648 2883 4 0.4238 62.9835096 20.4 24.577359
8649 2883 4 0.4238 64.6164904 20.4 24.577359
8650 2884 3 -0.8476 66.7 20.4 24.0
8651 2884 4 0.4238 65.8835096 20.4 24.577359
8652 2884 4 0.4238 67.5164904 20.4 24.577359
8653 2885 3 -0.8476 69.6 20.4 24.0
8654 2885 4 0.4238 68.7835096 20.4 24.577359
8655 2885 4 0.4238 70.4164904 20.4 24.577359
8656 2886 3 -0.8476 72.5 20.4 24.0
8657 2886 4 0.4238 71.6835096 20.4 24.577359
8658 2886 4 0.4238 73.3164904 20.4 24.577359
8659 2887 3 -0.8476 0.0 23.3 24.0
8660 2887 4 0.4238 -0.8164904 23.3 24.577359
8661 2887 4 0.4238 0.8164904 23.3 24.577359
8662 2888 3 -0.8476 2.9 23.3 24.0
8663 2888 4 0.4238 2.0835096 23.3 24.577359
8664 2888 4 0.4238 3.7164904 23.3 24.577359
8665 2889 3 -0.8476 5.8 23.3 24.0
8666 2889 4 0.4238 4.9835096 23.3 24.577359
8667 2889 4 0.4238 6.6164904 23.3 24.577359
8668 2890 3 -0.8476 8.7 23.3 24.0
8669 2890 4 0.4238 7.8835096 23.3 24.577359
8670 2890 4 0.4238 9.5164904 23.3 24.577359
8671 2891 3 -0.8476 11.6 23.3 24.0
8672 2891 4 0.4238 10.7835096 23.3 24.577359
8673 2891 4 0.4238 12.4164904 23.3 24.577359
8674 2892 3 -0.8476 14.5 23.3 24.0
8675 2892 4 0.4238 13.6835096 23.3 24.577359
8676 2892 4 0.4238 15.3164904 23.3 24.577359
8677 2893 3 -0.8476 17.4 23.3 24.0
8678 2893 4 0.4238 16.5835096 23.3 24.577359
8679 2893 4 0.4238 18.2164904 23.3 24.577359
8680 2894 3 -0.8476 20.3 23.3 24.0
8681 2894 4 0.4238 19.4835096 23.3 24.577359
8682 2894 4 0.4238 21.1164904 23.3 24.577359
8683 2895 3 -0.8476 23.2 23.3 24.0
8684 2895 4 0.4238 22.3835096 23.3 24.577359
8685 2895 4 0.4238 24.0164904 23.3 24.577359
8686 2896 3 -0.8476 26.1 23.3 24.0
8687 2896 4 0.4238 25.2835096 23.3 24.577359
8688 2896 4 0.4238 26.9164904 23.3 24.577359
8689 2897 3 -0.8476 29.0 23.3 24.0
8690 2897 4 0.4238 28.1835096 23.3 24.577359
8691 2897 4 0.4238 29.8164904 23.3 24.577359
8692 2898 3 -0.8476 31.9 23.3 24.0
8693 2898 4 0.4238 31.0835096 23.3 24.577359
8694 2898 4 0.4238 32.7164904 23.3 24.577359
8695 2899 3 -0.8476 34.8 23.3 24.0
8696 2899 4 0.4238 33.9835096 23.3 24.577359
8697 2899 4 0.4238 35.6164904 23.3 24.577359
8698 2900 3 -0.8476 37.7 23.3 24.0
8699 2900 4 0.4238 36.8835096 23.3 24.577359
8700 2900 4 0.4238 38.5164904 23.3 24.577359
8701 2901 3 -0.8476 40.6 23.3 24.0
8702 2901 4 0.4238 39.7835096 23.3 24.577359
8703 2901 4 0.4238 41.4164904 23.3 24.577359
8704 2902 3 -0.8476 43.5 23.3 24.0
8705 2902 4 0.4238 42.6835096 23.3 24.577359
8706 2902 4 0.4238 44.3164904 23.3 24.577359
8707 2903 3 -0.8476 46.4 23.3 24.0
8708 2903 4 0.4238 45.5835096 23.3 24.577359
8709 2903 4 0.4238 47.2164904 23.3 24.577359
8710 2904 3 -0.8476 49.3 23.3 24.0
8711 2904 4 0.4238 48.4835096 23.3 24.577359
8712 2904 4 0.4238 50.1164904 23.3 24.577359
8713 2905 3 -0.8476 52.2 23.3 24.0
8714 2905 4 0.4238 51.3835096 23.3 24.577359
8715 2905 4 0.4238 53.0164904 23.3 24.577359
8716 2906 3 -0.8476 55.1 23.3 24.0
8717 2906 4 0.4238 54.2835096 23.3 24.577359
8718 2906 4 0.4238 55.9164904 23.3 24.577359
8719 2907 3 -0.8476 58.0 23.3 24.0
8720 2907 4 0.4238 57.1835096 23.3 24.577359
8721 2907 4 0.4238 58.8164904 23.3 24.577359
8722 2908 3 -0.8476 60.9 23.3 24.0
8723 2908 4 0.4238 60.0835096 23.3 24.577359
8724 2908 4 0.4238 61.7164904 23.3 24.577359
8725 2909 3 -0.8476 63.8 23.3 24.0
8726 2909 4 0.4238 62.9835096 23.3 24.577359
8727 2909 4 0.4238 64.6164904 23.3 24.577359
8728 2910 3 -0.8476 66.7 23.3 24.0
8729 2910 4 0.4238 65.8835096 23.3 24.577359
8730 2910 4 0.4238 67.5164904 23.3 24.577359
8731 2911 3 -0.8476 69.6 23.3 24.0
8732 2911 4 0.4238 68.7835096 23.3 24.577359
8733 2911 4 0.4238 70.4164904 23.3 24.577359
8734 2912 3 -0.8476 72.5 23.3 24.0
8735 2912 4 0.4238 71.6835096 23.3 24.577359
8736 2912 4 0.4238 73.3164904 23.3 24.577359
8737 2913 3 -0.8476 0.0 26.2 24.0
8738 2913 4 0.4238 -0.8164904 26.2 24.577359
8739 2913 4 0.4238 0.8164904 26.2 24.577359
8740 2914 3 -0.8476 2.9 26.2 24.0
8741 2914 4 0.4238 2.0835096 26.2 24.577359
8742 2914 4 0.4238 3.7164904 26.2 24.577359
8743 2915 3 -0.8476 5.8 26.2 24.0
8744 2915 4 0.4238 4.9835096 26.2 24.577359
8745 2915 4 0.4238 6.6164904 26.2 24.577359
8746 2916 3 -0.8476 8.7 26.2 24.0
8747 2916 4 0.4238 7.8835096 26.2 24.577359
8748 2916 4 0.4238 9.5164904 26.2 24.577359
8749 2917 3 -0.8476 11.6 26.2 24.0
8750 2917 4 0.4238 10.7835096 26.2 24.577359
8751 2917 4 0.4238 12.4164904 26.2 24.577359
8752 2918 3 -0.8476 14.5 26.2 24.0
8753 2918 4 0.4238 13.6835096 26.2 24.577359
8754 2918 4 0.4238 15.3164904 26.2 24.577359
8755 2919 3 -0.8476 17.4 26.2 24.0
8756 2919 4 0.4238 16.5835096 26.2 24.577359
8757 2919 4 0.4238 18.2164904 26.2 24.577359
8758 2920 3 -0.8476 20.3 26.2 24.0
8759 2920 4 0.4238 19.4835096 26.2 24.577359
8760 2920 4 0.4238 21.1164904 26.2 24.577359
8761 2921 3 -0.8476 23.2 26.2 24.0
8762 2921 4 0.4238 22.3835096 26.2 24.577359
8763 2921 4 0.4238 24.0164904 26.2 24.577359
8764 2922 3 -0.8476 26.1 26.2 24.0
8765 2922 4 0.4238 25.2835096 26.2 24.577359
8766 2922 4 0.4238 26.9164904 26.2 24.577359
8767 2923 3 -0.8476 29.0 26.2 24.0
8768 2923 4 0.4238 28.1835096 26.2 24.577359
8769 2923 4 0.4238 29.8164904 26.2 24.577359
8770 2924 3 -0.8476 31.9 26.2 24.0
8771 2924 4 0.4238 31.0835096 26.2 24.577359
8772 2924 4 0.4238 32.7164904 26.2 24.577359
8773 2925 3 -0.8476 34.8 26.2 24.0
8774 2925 4 0.4238 33.9835096 26.2 24.577359
8775 2925 4 0.4238 35.6164904 26.2 24.577359
8776 2926 3 -0.8476 37.7 26.2 24.0
8777 2926 4 0.4238 36.8835096 26.2 24.577359
8778 2926 4 0.4238 38.5164904 26.2 24.577359
8779 2927 3 -0.8476 40.6 26.2 24.0
8780 2927 4 0.4238 39.7835096 26.2 24.577359
8781 2927 4 0.4238 41.4164904 26.2 24.577359
8782 2928 3 -0.8476 43.5 26.2 24.0
8783 2928 4 0.4238 42.6835096 26.2 24.577359
8784 2928 4 0.4238 44.3164904 26.2 24.577359
8785 2929 3 -0.8476 46.4 26.2 24.0
8786 2929 4 0.4238 45.5835096 26.2 24.577359
8787 2929 4 0.4238 47.2164904 26.2 24.577359
8788 2930 3 -0.8476 49.3 26.2 24.0
8789 2930 4 0.4238 48.4835096 26.2 24.577359
8790 2930 4 0.4238 50.1164904 26.2 24.577359
8791 2931 3 -0.8476 52.2 26.2 24.0
8792 2931 4 0.4238 51.3835096 26.2 24.577359
8793 2931 4 0.4238 53.0164904 26.2 24.577359
8794 2932 3 -0.8476 55.1 26.2 24.0
8795 2932 4 0.4238 54.2835096 26.2 24.577359
8796 2932 4 0.4238 55.9164904 26.2 24.577359
8797 2933 3 -0.8476 58.0 26.2 24.0
8798 2933 4 0.4238 57.1835096 26.2 24.577359
8799 2933 4 0.4238 58.8164904 26.2 24.577359
8800 2934 3 -0.8476 60.9 26.2 24.0
8801 2934 4 0.4238 60.0835096 26.2 24.577359
8802 2934 4 0.4238 61.7164904 26.2 24.577359
8803 2935 3 -0.8476 63.8 26.2 24.0
8804 2935 4 0.4238 62.9835096 26.2 24.577359
8805 2935 4 0.4238 64.6164904 26.2 24.577359
8806 2936 3 -0.8476 66.7 26.2 24.0
8807 2936 4 0.4238 65.8835096 26.2 24.577359
8808 2936 4 0.4238 67.5164904 26.2 24.577359
8809 2937 3 -0.8476 69.6 26.2 24.0
8810 2937 4 0.4238 68.7835096 26.2 24.577359
8811 2937 4 0.4238 70.4164904 26.2 24.577359
8812 2938 3 -0.8476 72.5 26.2 24.0
8813 2938 4 0.4238 71.6835096 26.2 24.577359
8814 2938 4 0.4238 73.3164904 26.2 24.577359
8815 2939 3 -0.8476 0.0 29.1 24.0
8816 2939 4 0.4238 -0.8164904 29.1 24.577359
8817 2939 4 0.4238 0.8164904 29.1 24.577359
8818 2940 3 -0.8476 2.9 29.1 24.0
8819 2940 4 0.4238 2.0835096 29.1 24.577359
8820 2940 4 0.4238 3.7164904 29.1 24.577359
8821 2941 3 -0.8476 5.8 29.1 24.0
8822 2941 4 0.4238 4.9835096 29.1 24.577359
8823 2941 4 0.4238 6.6164904 29.1 24.577359
8824 2942 3 -0.8476 8.7 29.1 24.0
8825 2942 4 0.4238 7.8835096 29.1 24.577359
8826 2942 4 0.4238 9.5164904 29.1 24.577359
8827 2943 3 -0.8476 11.6 29.1 24.0
8828 2943 4 0.4238 10.7835096 29.1 24.577359
8829 2943 4 0.4238 12.4164904 29.1 24.577359
8830 2944 3 -0.8476 14.5 29.1 24.0
8831 2944 4 0.4238 13.6835096 29.1 24.577359
8832 2944 4 0.4238 15.3164904 29.1 24.577359
8833 2945 3 -0.8476 17.4 29.1 24.0
8834 2945 4 0.4238 16.5835096 29.1 24.577359
8835 2945 4 0.4238 18.2164904 29.1 24.577359
8836 2946 3 -0.8476 20.3 29.1 24.0
8837 2946 4 0.4238 19.4835096 29.1 24.577359
8838 2946 4 0.4238 21.1164904 29.1 24.577359
8839 2947 3 -0.8476 23.2 29.1 24.0
8840 2947 4 0.4238 22.3835096 29.1 24.577359
8841 2947 4 0.4238 24.0164904 29.1 24.577359
8842 2948 3 -0.8476 26.1 29.1 24.0
8843 2948 4 0.4238 25.2835096 29.1 24.577359
8844 2948 4 0.4238 26.9164904 29.1 24.577359
8845 2949 3 -0.8476 29.0 29.1 24.0
8846 2949 4 0.4238 28.1835096 29.1 24.577359
8847 2949 4 0.4238 29.8164904 29.1 24.577359
8848 2950 3 -0.8476 31.9 29.1 24.0
8849 2950 4 0.4238 31.0835096 29.1 24.577359
8850 2950 4 0.4238 32.7164904 29.1 24.577359
8851 2951 3 -0.8476 34.8 29.1 24.0
8852 2951 4 0.4238 33.9835096 29.1 24.577359
8853 2951 4 0.4238 35.6164904 29.1 24.577359
8854 2952 3 -0.8476 37.7 29.1 24.0
8855 2952 4 0.4238 36.8835096 29.1 24.577359
8856 2952 4 0.4238 38.5164904 29.1 24.577359
8857 2953 3 -0.8476 40.6 29.1 24.0
8858 2953 4 0.4238 39.7835096 29.1 24.577359
8859 2953 4 0.4238 41.4164904 29.1 24.577359
8860 2954 3 -0.8476 43.5 29.1 24.0
8861 2954 4 0.4238 42.6835096 29.1 24.577359
8862 2954 4 0.4238 44.3164904 29.1 24.577359
8863 2955 3 -0.8476 46.4 29.1 24.0
8864 2955 4 0.4238 45.5835096 29.1 24.577359
8865 2955 4 0.4238 47.2164904 29.1 24.577359
8866 2956 3 -0.8476 49.3 29.1 24.0
8867 2956 4 0.4238 48.4835096 29.1 24.577359
8868 2956 4 0.4238 50.1164904 29.1 24.577359
8869 2957 3 -0.8476 52.2 29.1 24.0
8870 2957 4 0.4238 51.3835096 29.1 24.577359
8871 2957 4 0.4238 53.0164904 29.1 24.577359
8872 2958 3 -0.8476 55.1 29.1 24.0
8873 2958 4 0.4238 54.2835096 29.1 24.577359
8874 2958 4 0.4238 55.9164904 29.1 24.577359
8875 2959 3 -0.8476 58.0 29.1 24.0
8876 2959 4 0.4238 57.1835096 29.1 24.577359
8877 2959 4 0.4238 58.8164904 29.1 24.577359
8878 2960 3 -0.8476 60.9 29.1 24.0
8879 2960 4 0.4238 60.0835096 29.1 24.577359
8880 2960 4 0.4238 61.7164904 29.1 24.577359
8881 2961 3 -0.8476 63.8 29.1 24.0
8882 2961 4 0.4238 62.9835096 29.1 24.577359
8883 2961 4 0.4238 64.6164904 29.1 24.577359
8884 2962 3 -0.8476 66.7 29.1 24.0
8885 2962 4 0.4238 65.8835096 29.1 24.577359
8886 2962 4 0.4238 67.5164904 29.1 24.577359
8887 2963 3 -0.8476 69.6 29.1 24.0
8888 2963 4 0.4238 68.7835096 29.1 24.577359
8889 2963 4 0.4238 70.4164904 29.1 24.577359
8890 2964 3 -0.8476 72.5 29.1 24.0
8891 2964 4 0.4238 71.6835096 29.1 24.577359
8892 2964 4 0.4238 73.3164904 29.1 24.577359
8893 2965 3 -0.8476 0.0 32.0 24.0
8894 2965 4 0.4238 -0.8164904 32.0 24.577359
8895 2965 4 0.4238 0.8164904 32.0 24.577359
8896 2966 3 -0.8476 2.9 32.0 24.0
8897 2966 4 0.4238 2.0835096 32.0 24.577359
8898 2966 4 0.4238 3.7164904 32.0 24.577359
8899 2967 3 -0.8476 5.8 32.0 24.0
8900 2967 4 0.4238 4.9835096 32.0 24.577359
8901 2967 4 0.4238 6.6164904 32.0 24.577359
8902 2968 3 -0.8476 8.7 32.0 24.0
8903 2968 4 0.4238 7.8835096 32.0 24.577359
8904 2968 4 0.4238 9.5164904 32.0 24.577359
8905 2969 3 -0.8476 11.6 32.0 24.0
8906 2969 4 0.4238 10.7835096 32.0 24.577359
8907 2969 4 0.4238 12.4164904 32.0 24.577359
8908 2970 3 -0.8476 14.5 32.0 24.0
8909 2970 4 0.4238 13.6835096 32.0 24.577359
8910 2970 4 0.4238 15.3164904 32.0 24.577359
8911 2971 3 -0.8476 17.4 32.0 24.0
8912 2971 4 0.4238 16.5835096 32.0 24.577359
8913 2971 4 0.4238 18.2164904 32.0 24.577359
8914 2972 3 -0.8476 20.3 32.0 24.0
8915 2972 4 0.4238 19.4835096 32.0 24.577359
8916 2972 4 0.4238 21.1164904 32.0 24.577359
8917 2973 3 -0.8476 23.2 32.0 24.0
8918 2973 4 0.4238 22.3835096 32.0 24.577359
8919 2973 4 0.4238 24.0164904 32.0 24.577359
8920 2974 3 -0.8476 26.1 32.0 24.0
8921 2974 4 0.4238 25.2835096 32.0 24.577359
8922 2974 4 0.4238 26.9164904 32.0 24.577359
8923 2975 3 -0.8476 29.0 32.0 24.0
8924 2975 4 0.4238 28.1835096 32.0 24.577359
8925 2975 4 0.4238 29.8164904 32.0 24.577359
8926 2976 3 -0.8476 31.9 32.0 24.0
8927 2976 4 0.4238 31.0835096 32.0 24.577359
8928 2976 4 0.4238 32.7164904 32.0 24.577359
8929 2977 3 -0.8476 34.8 32.0 24.0
8930 2977 4 0.4238 33.9835096 32.0 24.577359
8931 2977 4 0.4238 35.6164904 32.0 24.577359
8932 2978 3 -0.8476 37.7 32.0 24.0
8933 2978 4 0.4238 36.8835096 32.0 24.577359
8934 2978 4 0.4238 38.5164904 32.0 24.577359
8935 2979 3 -0.8476 40.6 32.0 24.0
8936 2979 4 0.4238 39.7835096 32.0 24.577359
8937 2979 4 0.4238 41.4164904 32.0 24.577359
8938 2980 3 -0.8476 43.5 32.0 24.0
8939 2980 4 0.4238 42.6835096 32.0 24.577359
8940 2980 4 0.4238 44.3164904 32.0 24.577359
8941 2981 3 -0.8476 46.4 32.0 24.0
8942 2981 4 0.4238 45.5835096 32.0 24.577359
8943 2981 4 0.4238 47.2164904 32.0 24.577359
8944 2982 3 -0.8476 49.3 32.0 24.0
8945 2982 4 0.4238 48.4835096 32.0 24.577359
8946 2982 4 0.4238 50.1164904 32.0 24.577359
8947 2983 3 -0.8476 52.2 32.0 24.0
8948 2983 4 0.4238 51.3835096 32.0 24.577359
8949 2983 4 0.4238 53.0164904 32.0 24.577359
8950 2984 3 -0.8476 55.1 32.0 24.0
8951 2984 4 0.4238 54.2835096 32.0 24.577359
8952 2984 4 0.4238 55.9164904 32.0 24.577359
8953 2985 3 -0.8476 58.0 32.0 24.0
8954 2985 4 0.4238 57.1835096 32.0 24.577359
8955 2985 4 0.4238 58.8164904 32.0 24.577359
8956 2986 3 -0.8476 60.9 32.0 24.0
8957 2986 4 0.4238 60.0835096 32.0 24.577359
8958 2986 4 0.4238 61.7164904 32.0 24.577359
8959 2987 3 -0.8476 63.8 32.0 24.0
8960 2987 4 0.4238 62.9835096 32.0 24.577359
8961 2987 4 0.4238 64.6164904 32.0 24.577359
8962 2988 3 -0.8476 66.7 32.0 24.0
8963 2988 4 0.4238 65.8835096 32.0 24.577359
8964 2988 4 0.4238 67.5164904 32.0 24.577359
8965 2989 3 -0.8476 69.6 32.0 24.0
8966 2989 4 0.4238 68.7835096 32.0 24.577359
8967 2989 4 0.4238 70.4164904 32.0 24.577359
8968 2990 3 -0.8476 72.5 32.0 24.0
8969 2990 4 0.4238 71.6835096 32.0 24.577359
8970 2990 4 0.4238 73.3164904 32.0 24.577359
8971 2991 3 -0.8476 0.0 34.9 24.0
8972 2991 4 0.4238 -0.8164904 34.9 24.577359
8973 2991 4 0.4238 0.8164904 34.9 24.577359
8974 2992 3 -0.8476 2.9 34.9 24.0
8975 2992 4 0.4238 2.0835096 34.9 24.577359
8976 2992 4 0.4238 3.7164904 34.9 24.577359
8977 2993 3 -0.8476 5.8 34.9 24.0
8978 2993 4 0.4238 4.9835096 34.9 24.577359
8979 2993 4 0.4238 6.6164904 34.9 24.577359
8980 2994 3 -0.8476 8.7 34.9 24.0
8981 2994 4 0.4238 7.8835096 34.9 24.577359
8982 2994 4 0.4238 9.5164904 34.9 24.577359
8983 2995 3 -0.8476 11.6 34.9 24.0
8984 2995 4 0.4238 10.7835096 34.9 24.577359
8985 2995 4 0.4238 12.4164904 34.9 24.577359
8986 2996 3 -0.8476 14.5 34.9 24.0
8987 2996 4 0.4238 13.6835096 34.9 24.577359
8988 2996 4 0.4238 15.3164904 34.9 24.577359
8989 2997 3 -0.8476 17.4 34.9 24.0
8990 2997 4 0.4238 16.5835096 34.9 24.577359
8991 2997 4 0.4238 18.2164904 34.9 24.577359
8992 2998 3 -0.8476 20.3 34.9 24.0
8993 2998 4 0.4238 19.4835096 34.9 24.577359
8994 2998 4 0.4238 21.1164904 34.9 24.577359
8995 2999 3 -0.8476 23.2 34.9 24.0
8996 2999 4 0.4238 22.3835096 34.9 24.577359
8997 2999 4 0.4238 24.0164904 34.9 24.577359
8998 3000 3 -0.8476 26.1 34.9 24.0
8999 3000 4 0.4238 25.2835096 34.9 24.577359
9000 3000 4 0.4238 26.9164904 34.9 24.577359
9001 3001 3 -0.8476 29.0 34.9 24.0
9002 3001 4 0.4238 28.1835096 34.9 24.577359
9003 3001 4 0.4238 29.8164904 34.9 24.577359
9004 3002 3 -0.8476 31.9 34.9 24.0
9005 3002 4 0.4238 31.0835096 34.9 24.577359
9006 3002 4 0.4238 32.7164904 34.9 24.577359
9007 3003 3 -0.8476 34.8 34.9 24.0
9008 3003 4 0.4238 33.9835096 34.9 24.577359
9009 3003 4 0.4238 35.6164904 34.9 24.577359
9010 3004 3 -0.8476 37.7 34.9 24.0
9011 3004 4 0.4238 36.8835096 34.9 24.577359
9012 3004 4 0.4238 38.5164904 34.9 24.577359
9013 3005 3 -0.8476 40.6 34.9 24.0
9014 3005 4 0.4238 39.7835096 34.9 24.577359
9015 3005 4 0.4238 41.4164904 34.9 24.577359
9016 3006 3 -0.8476 43.5 34.9 24.0
9017 3006 4 0.4238 42.6835096 34.9 24.577359
9018 3006 4 0.4238 44.3164904 34.9 24.577359
9019 3007 3 -0.8476 46.4 34.9 24.0
9020 3007 4 0.4238 45.5835096 34.9 24.577359
9021 3007 4 0.4238 47.2164904 34.9 24.577359
9022 3008 3 -0.8476 49.3 34.9 24.0
9023 3008 4 0.4238 48.4835096 34.9 24.577359
9024 3008 4 0.4238 50.1164904 34.9 24.577359
9025 3009 3 -0.8476 52.2 34.9 24.0
9026 3009 4 0.4238 51.3835096 34.9 24.577359
9027 3009 4 0.4238 53.0164904 34.9 24.577359
9028 3010 3 -0.8476 55.1 34.9 24.0
9029 3010 4 0.4238 54.2835096 34.9 24.577359
9030 3010 4 0.4238 55.9164904 34.9 24.577359
9031 3011 3 -0.8476 58.0 34.9 24.0
9032 3011 4 0.4238 57.1835096 34.9 24.577359
9033 3011 4 0.4238 58.8164904 34.9 24.577359
9034 3012 3 -0.8476 60.9 34.9 24.0
9035 3012 4 0.4238 60.0835096 34.9 24.577359
9036 3012 4 0.4238 61.7164904 34.9 24.577359
9037 3013 3 -0.8476 63.8 34.9 24.0
9038 3013 4 0.4238 62.9835096 34.9 24.577359
9039 3013 4 0.4238 64.6164904 34.9 24.577359
9040 3014 3 -0.8476 66.7 34.9 24.0
9041 3014 4 0.4238 65.8835096 34.9 24.577359
9042 3014 4 0.4238 67.5164904 34.9 24.577359
9043 3015 3 -0.8476 69.6 34.9 24.0
9044 3015 4 0.4238 68.7835096 34.9 24.577359
9045 3015 4 0.4238 70.4164904 34.9 24.577359
9046 3016 3 -0.8476 72.5 34.9 24.0
9047 3016 4 0.4238 71.6835096 34.9 24.577359
9048 3016 4 0.4238 73.3164904 34.9 24.577359
9049 3017 3 -0.8476 0.0 37.8 24.0
9050 3017 4 0.4238 -0.8164904 37.8 24.577359
9051 3017 4 0.4238 0.8164904 37.8 24.577359
9052 3018 3 -0.8476 2.9 37.8 24.0
9053 3018 4 0.4238 2.0835096 37.8 24.577359
9054 3018 4 0.4238 3.7164904 37.8 24.577359
9055 3019 3 -0.8476 5.8 37.8 24.0
9056 3019 4 0.4238 4.9835096 37.8 24.577359
9057 3019 4 0.4238 6.6164904 37.8 24.577359
9058 3020 3 -0.8476 8.7 37.8 24.0
9059 3020 4 0.4238 7.8835096 37.8 24.577359
9060 3020 4 0.4238 9.5164904 37.8 24.577359
9061 3021 3 -0.8476 11.6 37.8 24.0
9062 3021 4 0.4238 10.7835096 37.8 24.577359
9063 3021 4 0.4238 12.4164904 37.8 24.577359
9064 3022 3 -0.8476 14.5 37.8 24.0
9065 3022 4 0.4238 13.6835096 37.8 24.577359
9066 3022 4 0.4238 15.3164904 37.8 24.577359
9067 3023 3 -0.8476 17.4 37.8 24.0
9068 3023 4 0.4238 16.5835096 37.8 24.577359
9069 3023 4 0.4238 18.2164904 37.8 24.577359
9070 3024 3 -0.8476 20.3 37.8 24.0
9071 3024 4 0.4238 19.4835096 37.8 24.577359
9072 3024 4 0.4238 21.1164904 37.8 24.577359
9073 3025 3 -0.8476 23.2 37.8 24.0
9074 3025 4 0.4238 22.3835096 37.8 24.577359
9075 3025 4 0.4238 24.0164904 37.8 24.577359
9076 3026 3 -0.8476 26.1 37.8 24.0
9077 3026 4 0.4238 25.2835096 37.8 24.577359
9078 3026 4 0.4238 26.9164904 37.8 24.577359
9079 3027 3 -0.8476 29.0 37.8 24.0
9080 3027 4 0.4238 28.1835096 37.8 24.577359
9081 3027 4 0.4238 29.8164904 37.8 24.577359
9082 3028 3 -0.8476 31.9 37.8 24.0
9083 3028 4 0.4238 31.0835096 37.8 24.577359
9084 3028 4 0.4238 32.7164904 37.8 24.577359
9085 3029 3 -0.8476 34.8 37.8 24.0
9086 3029 4 0.4238 33.9835096 37.8 24.577359
9087 3029 4 0.4238 35.6164904 37.8 24.577359
9088 3030 3 -0.8476 37.7 37.8 24.0
9089 3030 4 0.4238 36.8835096 37.8 24.577359
9090 3030 4 0.4238 38.5164904 37.8 24.577359
9091 3031 3 -0.8476 40.6 37.8 24.0
9092 3031 4 0.4238 39.7835096 37.8 24.577359
9093 3031 4 0.4238 41.4164904 37.8 24.577359
9094 3032 3 -0.8476 43.5 37.8 24.0
9095 3032 4 0.4238 42.6835096 37.8 24.577359
9096 3032 4 0.4238 44.3164904 37.8 24.577359
9097 3033 3 -0.8476 46.4 37.8 24.0
9098 3033 4 0.4238 45.5835096 37.8 24.577359
9099 3033 4 0.4238 47.2164904 37.8 24.577359
9100 3034 3 -0.8476 49.3 37.8 24.0
9101 3034 4 0.4238 48.4835096 37.8 24.577359
9102 3034 4 0.4238 50.1164904 37.8 24.577359
9103 3035 3 -0.8476 52.2 37.8 24.0
9104 3035 4 0.4238 51.3835096 37.8 24.577359
9105 3035 4 0.4238 53.0164904 37.8 24.577359
9106 3036 3 -0.8476 55.1 37.8 24.0
9107 3036 4 0.4238 54.2835096 37.8 24.577359
9108 3036 4 0.4238 55.9164904 37.8 24.577359
9109 3037 3 -0.8476 58.0 37.8 24.0
9110 3037 4 0.4238 57.1835096 37.8 24.577359
9111 3037 4 0.4238 58.8164904 37.8 24.577359
9112 3038 3 -0.8476 60.9 37.8 24.0
9113 3038 4 0.4238 60.0835096 37.8 24.577359
9114 3038 4 0.4238 61.7164904 37.8 24.577359
9115 3039 3 -0.8476 63.8 37.8 24.0
9116 3039 4 0.4238 62.9835096 37.8 24.577359
9117 3039 4 0.4238 64.6164904 37.8 24.577359
9118 3040 3 -0.8476 66.7 37.8 24.0
9119 3040 4 0.4238 65.8835096 37.8 24.577359
9120 3040 4 0.4238 67.5164904 37.8 24.577359
9121 3041 3 -0.8476 69.6 37.8 24.0
9122 3041 4 0.4238 68.7835096 37.8 24.577359
9123 3041 4 0.4238 70.4164904 37.8 24.577359
9124 3042 3 -0.8476 72.5 37.8 24.0
9125 3042 4 0.4238 71.6835096 37.8 24.577359
9126 3042 4 0.4238 73.3164904 37.8 24.577359
9127 3043 3 -0.8476 0.0 3.0 27.0
9128 3043 4 0.4238 -0.8164904 3.0 27.577359
9129 3043 4 0.4238 0.8164904 3.0 27.577359
9130 3044 3 -0.8476 2.9 3.0 27.0
9131 3044 4 0.4238 2.0835096 3.0 27.577359
9132 3044 4 0.4238 3.7164904 3.0 27.577359
9133 3045 3 -0.8476 5.8 3.0 27.0
9134 3045 4 0.4238 4.9835096 3.0 27.577359
9135 3045 4 0.4238 6.6164904 3.0 27.577359
9136 3046 3 -0.8476 8.7 3.0 27.0
9137 3046 4 0.4238 7.8835096 3.0 27.577359
9138 3046 4 0.4238 9.5164904 3.0 27.577359
9139 3047 3 -0.8476 11.6 3.0 27.0
9140 3047 4 0.4238 10.7835096 3.0 27.577359
9141 3047 4 0.4238 12.4164904 3.0 27.577359
9142 3048 3 -0.8476 14.5 3.0 27.0
9143 3048 4 0.4238 13.6835096 3.0 27.577359
9144 3048 4 0.4238 15.3164904 3.0 27.577359
9145 3049 3 -0.8476 17.4 3.0 27.0
9146 3049 4 0.4238 16.5835096 3.0 27.577359
9147 3049 4 0.4238 18.2164904 3.0 27.577359
9148 3050 3 -0.8476 20.3 3.0 27.0
9149 3050 4 0.4238 19.4835096 3.0 27.577359
9150 3050 4 0.4238 21.1164904 3.0 27.577359
9151 3051 3 -0.8476 23.2 3.0 27.0
9152 3051 4 0.4238 22.3835096 3.0 27.577359
9153 3051 4 0.4238 24.0164904 3.0 27.577359
9154 3052 3 -0.8476 26.1 3.0 27.0
9155 3052 4 0.4238 25.2835096 3.0 27.577359
9156 3052 4 0.4238 26.9164904 3.0 27.577359
9157 3053 3 -0.8476 29.0 3.0 27.0
9158 3053 4 0.4238 28.1835096 3.0 27.577359
9159 3053 4 0.4238 29.8164904 3.0 27.577359
9160 3054 3 -0.8476 31.9 3.0 27.0
9161 3054 4 0.4238 31.0835096 3.0 27.577359
9162 3054 4 0.4238 32.7164904 3.0 27.577359
9163 3055 3 -0.8476 34.8 3.0 27.0
9164 3055 4 0.4238 33.9835096 3.0 27.577359
9165 3055 4 0.4238 35.6164904 3.0 27.577359
9166 3056 3 -0.8476 37.7 3.0 27.0
9167 3056 4 0.4238 36.8835096 3.0 27.577359
9168 3056 4 0.4238 38.5164904 3.0 27.577359
9169 3057 3 -0.8476 40.6 3.0 27.0
9170 3057 4 0.4238 39.7835096 3.0 27.577359
9171 3057 4 0.4238 41.4164904 3.0 27.577359
9172 3058 3 -0.8476 43.5 3.0 27.0
9173 3058 4 0.4238 42.6835096 3.0 27.577359
9174 3058 4 0.4238 44.3164904 3.0 27.577359
9175 3059 3 -0.8476 46.4 3.0 27.0
9176 3059 4 0.4238 45.5835096 3.0 27.577359
9177 3059 4 0.4238 47.2164904 3.0 27.577359
9178 3060 3 -0.8476 49.3 3.0 27.0
9179 3060 4 0.4238 48.4835096 3.0 27.577359
9180 3060 4 0.4238 50.1164904 3.0 27.577359
9181 3061 3 -0.8476 52.2 3.0 27.0
9182 3061 4 0.4238 51.3835096 3.0 27.577359
9183 3061 4 0.4238 53.0164904 3.0 27.577359
9184 3062 3 -0.8476 55.1 3.0 27.0
9185 3062 4 0.4238 54.2835096 3.0 27.577359
9186 3062 4 0.4238 55.9164904 3.0 27.577359
9187 3063 3 -0.8476 58.0 3.0 27.0
9188 3063 4 0.4238 57.1835096 3.0 27.577359
9189 3063 4 0.4238 58.8164904 3.0 27.577359
9190 3064 3 -0.8476 60.9 3.0 27.0
9191 3064 4 0.4238 60.0835096 3.0 27.577359
9192 3064 4 0.4238 61.7164904 3.0 27.577359
9193 3065 3 -0.8476 63.8 3.0 27.0
9194 3065 4 0.4238 62.9835096 3.0 27.577359
9195 3065 4 0.4238 64.6164904 3.0 27.577359
9196 3066 3 -0.8476 66.7 3.0 27.0
9197 3066 4 0.4238 65.8835096 3.0 27.577359
9198 3066 4 0.4238 67.5164904 3.0 27.577359
9199 3067 3 -0.8476 69.6 3.0 27.0
9200 3067 4 0.4238 68.7835096 3.0 27.577359
9201 3067 4 0.4238 70.4164904 3.0 27.577359
9202 3068 3 -0.8476 72.5 3.0 27.0
9203 3068 4 0.4238 71.6835096 3.0 27.577359
9204 3068 4 0.4238 73.3164904 3.0 27.577359
9205 3069 3 -0.8476 0.0 5.9 27.0
9206 3069 4 0.4238 -0.8164904 5.9 27.577359
9207 3069 4 0.4238 0.8164904 5.9 27.577359
9208 3070 3 -0.8476 2.9 5.9 27.0
9209 3070 4 0.4238 2.0835096 5.9 27.577359
9210 3070 4 0.4238 3.7164904 5.9 27.577359
9211 3071 3 -0.8476 5.8 5.9 27.0
9212 3071 4 0.4238 4.9835096 5.9 27.577359
9213 3071 4 0.4238 6.6164904 5.9 27.577359
9214 3072 3 -0.8476 8.7 5.9 27.0
9215 3072 4 0.4238 7.8835096 5.9 27.577359
9216 3072 4 0.4238 9.5164904 5.9 27.577359
9217 3073 3 -0.8476 11.6 5.9 27.0
9218 3073 4 0.4238 10.7835096 5.9 27.577359
9219 3073 4 0.4238 12.4164904 5.9 27.577359
9220 3074 3 -0.8476 14.5 5.9 27.0
9221 3074 4 0.4238 13.6835096 5.9 27.577359
9222 3074 4 0.4238 15.3164904 5.9 27.577359
9223 3075 3 -0.8476 17.4 5.9 27.0
9224 3075 4 0.4238 16.5835096 5.9 27.577359
9225 3075 4 0.4238 18.2164904 5.9 27.577359
9226 3076 3 -0.8476 20.3 5.9 27.0
9227 3076 4 0.4238 19.4835096 5.9 27.577359
9228 3076 4 0.4238 21.1164904 5.9 27.577359
9229 3077 3 -0.8476 23.2 5.9 27.0
9230 3077 4 0.4238 22.3835096 5.9 27.577359
9231 3077 4 0.4238 24.0164904 5.9 27.577359
9232 3078 3 -0.8476 26.1 5.9 27.0
9233 3078 4 0.4238 25.2835096 5.9 27.577359
9234 3078 4 0.4238 26.9164904 5.9 27.577359
9235 3079 3 -0.8476 29.0 5.9 27.0
9236 3079 4 0.4238 28.1835096 5.9 27.577359
9237 3079 4 0.4238 29.8164904 5.9 27.577359
9238 3080 3 -0.8476 31.9 5.9 27.0
9239 3080 4 0.4238 31.0835096 5.9 27.577359
9240 3080 4 0.4238 32.7164904 5.9 27.577359
9241 3081 3 -0.8476 34.8 5.9 27.0
9242 3081 4 0.4238 33.9835096 5.9 27.577359
9243 3081 4 0.4238 35.6164904 5.9 27.577359
9244 3082 3 -0.8476 37.7 5.9 27.0
9245 3082 4 0.4238 36.8835096 5.9 27.577359
9246 3082 4 0.4238 38.5164904 5.9 27.577359
9247 3083 3 -0.8476 40.6 5.9 27.0
9248 3083 4 0.4238 39.7835096 5.9 27.577359
9249 3083 4 0.4238 41.4164904 5.9 27.577359
9250 3084 3 -0.8476 43.5 5.9 27.0
9251 3084 4 0.4238 42.6835096 5.9 27.577359
9252 3084 4 0.4238 44.3164904 5.9 27.577359
9253 3085 3 -0.8476 46.4 5.9 27.0
9254 3085 4 0.4238 45.5835096 5.9 27.577359
9255 3085 4 0.4238 47.2164904 5.9 27.577359
9256 3086 3 -0.8476 49.3 5.9 27.0
9257 3086 4 0.4238 48.4835096 5.9 27.577359
9258 3086 4 0.4238 50.1164904 5.9 27.577359
9259 3087 3 -0.8476 52.2 5.9 27.0
9260 3087 4 0.4238 51.3835096 5.9 27.577359
9261 3087 4 0.4238 53.0164904 5.9 27.577359
9262 3088 3 -0.8476 55.1 5.9 27.0
9263 3088 4 0.4238 54.2835096 5.9 27.577359
9264 3088 4 0.4238 55.9164904 5.9 27.577359
9265 3089 3 -0.8476 58.0 5.9 27.0
9266 3089 4 0.4238 57.1835096 5.9 27.577359
9267 3089 4 0.4238 58.8164904 5.9 27.577359
9268 3090 3 -0.8476 60.9 5.9 27.0
9269 3090 4 0.4238 60.0835096 5.9 27.577359
9270 3090 4 0.4238 61.7164904 5.9 27.577359
9271 3091 3 -0.8476 63.8 5.9 27.0
9272 3091 4 0.4238 62.9835096 5.9 27.577359
9273 3091 4 0.4238 64.6164904 5.9 27.577359
9274 3092 3 -0.8476 66.7 5.9 27.0
9275 3092 4 0.4238 65.8835096 5.9 27.577359
9276 3092 4 0.4238 67.5164904 5.9 27.577359
9277 3093 3 -0.8476 69.6 5.9 27.0
9278 3093 4 0.4238 68.7835096 5.9 27.577359
9279 3093 4 0.4238 70.4164904 5.9 27.577359
9280 3094 3 -0.8476 72.5 5.9 27.0
9281 3094 4 0.4238 71.6835096 5.9 27.577359
9282 3094 4 0.4238 73.3164904 5.9 27.577359
9283 3095 3 -0.8476 0.0 8.8 27.0
9284 3095 4 0.4238 -0.8164904 8.8 27.577359
9285 3095 4 0.4238 0.8164904 8.8 27.577359
9286 3096 3 -0.8476 2.9 8.8 27.0
9287 3096 4 0.4238 2.0835096 8.8 27.577359
9288 3096 4 0.4238 3.7164904 8.8 27.577359
9289 3097 3 -0.8476 5.8 8.8 27.0
9290 3097 4 0.4238 4.9835096 8.8 27.577359
9291 3097 4 0.4238 6.6164904 8.8 27.577359
9292 3098 3 -0.8476 8.7 8.8 27.0
9293 3098 4 0.4238 7.8835096 8.8 27.577359
9294 3098 4 0.4238 9.5164904 8.8 27.577359
9295 3099 3 -0.8476 11.6 8.8 27.0
9296 3099 4 0.4238 10.7835096 8.8 27.577359
9297 3099 4 0.4238 12.4164904 8.8 27.577359
9298 3100 3 -0.8476 14.5 8.8 27.0
9299 3100 4 0.4238 13.6835096 8.8 27.577359
9300 3100 4 0.4238 15.3164904 8.8 27.577359
9301 3101 3 -0.8476 17.4 8.8 27.0
9302 3101 4 0.4238 16.5835096 8.8 27.577359
9303 3101 4 0.4238 18.2164904 8.8 27.577359
9304 3102 3 -0.8476 20.3 8.8 27.0
9305 3102 4 0.4238 19.4835096 8.8 27.577359
9306 3102 4 0.4238 21.1164904 8.8 27.577359
9307 3103 3 -0.8476 23.2 8.8 27.0
9308 3103 4 0.4238 22.3835096 8.8 27.577359
9309 3103 4 0.4238 24.0164904 8.8 27.577359
9310 3104 3 -0.8476 26.1 8.8 27.0
9311 3104 4 0.4238 25.2835096 8.8 27.577359
9312 3104 4 0.4238 26.9164904 8.8 27.577359
9313 3105 3 -0.8476 29.0 8.8 27.0
9314 3105 4 0.4238 28.1835096 8.8 27.577359
9315 3105 4 0.4238 29.8164904 8.8 27.577359
9316 3106 3 -0.8476 31.9 8.8 27.0
9317 3106 4 0.4238 31.0835096 8.8 27.577359
9318 3106 4 0.4238 32.7164904 8.8 27.577359
9319 3107 3 -0.8476 34.8 8.8 27.0
9320 3107 4 0.4238 33.9835096 8.8 27.577359
9321 3107 4 0.4238 35.6164904 8.8 27.577359
9322 3108 3 -0.8476 37.7 8.8 27.0
9323 3108 4 0.4238 36.8835096 8.8 27.577359
9324 3108 4 0.4238 38.5164904 8.8 27.577359
9325 3109 3 -0.8476 40.6 8.8 27.0
9326 3109 4 0.4238 39.7835096 8.8 27.577359
9327 3109 4 0.4238 41.4164904 8.8 27.577359
9328 3110 3 -0.8476 43.5 8.8 27.0
9329 3110 4 0.4238 42.6835096 8.8 27.577359
9330 3110 4 0.4238 44.3164904 8.8 27.577359
9331 3111 3 -0.8476 46.4 8.8 27.0
9332 3111 4 0.4238 45.5835096 8.8 27.577359
9333 3111 4 0.4238 47.2164904 8.8 27.577359
9334 3112 3 -0.8476 49.3 8.8 27.0
9335 3112 4 0.4238 48.4835096 8.8 27.577359
9336 3112 4 0.4238 50.1164904 8.8 27.577359
9337 3113 3 -0.8476 52.2 8.8 27.0
9338 3113 4 0.4238 51.3835096 8.8 27.577359
9339 3113 4 0.4238 53.0164904 8.8 27.577359
9340 3114 3 -0.8476 55.1 8.8 27.0
9341 3114 4 0.4238 54.2835096 8.8 27.577359
9342 3114 4 0.4238 55.9164904 8.8 27.577359
9343 3115 3 -0.8476 58.0 8.8 27.0
9344 3115 4 0.4238 57.1835096 8.8 27.577359
9345 3115 4 0.4238 58.8164904 8.8 27.577359
9346 3116 3 -0.8476 60.9 8.8 27.0
9347 3116 4 0.4238 60.0835096 8.8 27.577359
9348 3116 4 0.4238 61.7164904 8.8 27.577359
9349 3117 3 -0.8476 63.8 8.8 27.0
9350 3117 4 0.4238 62.9835096 8.8 27.577359
9351 3117 4 0.4238 64.6164904 8.8 27.577359
9352 3118 3 -0.8476 66.7 8.8 27.0
9353 3118 4 0.4238 65.8835096 8.8 27.577359
9354 3118 4 0.4238 67.5164904 8.8 27.577359
9355 3119 3 -0.8476 69.6 8.8 27.0
9356 3119 4 0.4238 68.7835096 8.8 27.577359
9357 3119 4 0.4238 70.4164904 8.8 27.577359
9358 3120 3 -0.8476 72.5 8.8 27.0
9359 3120 4 0.4238 71.6835096 8.8 27.577359
9360 3120 4 0.4238 73.3164904 8.8 27.577359
9361 3121 3 -0.8476 0.0 11.7 27.0
9362 3121 4 0.4238 -0.8164904 11.7 27.577359
9363 3121 4 0.4238 0.8164904 11.7 27.577359
9364 3122 3 -0.8476 2.9 11.7 27.0
9365 3122 4 0.4238 2.0835096 11.7 27.577359
9366 3122 4 0.4238 3.7164904 11.7 27.577359
9367 3123 3 -0.8476 5.8 11.7 27.0
9368 3123 4 0.4238 4.9835096 11.7 27.577359
9369 3123 4 0.4238 6.6164904 11.7 27.577359
9370 3124 3 -0.8476 8.7 11.7 27.0
9371 3124 4 0.4238 7.8835096 11.7 27.577359
9372 3124 4 0.4238 9.5164904 11.7 27.577359
9373 3125 3 -0.8476 11.6 11.7 27.0
9374 3125 4 0.4238 10.7835096 11.7 27.577359
9375 3125 4 0.4238 12.4164904 11.7 27.577359
9376 3126 3 -0.8476 14.5 11.7 27.0
9377 3126 4 0.4238 13.6835096 11.7 27.577359
9378 3126 4 0.4238 15.3164904 11.7 27.577359
9379 3127 3 -0.8476 17.4 11.7 27.0
9380 3127 4 0.4238 16.5835096 11.7 27.577359
9381 3127 4 0.4238 18.2164904 11.7 27.577359
9382 3128 3 -0.8476 20.3 11.7 27.0
9383 3128 4 0.4238 19.4835096 11.7 27.577359
9384 3128 4 0.4238 21.1164904 11.7 27.577359
9385 3129 3 -0.8476 23.2 11.7 27.0
9386 3129 4 0.4238 22.3835096 11.7 27.577359
9387 3129 4 0.4238 24.0164904 11.7 27.577359
9388 3130 3 -0.8476 26.1 11.7 27.0
9389 3130 4 0.4238 25.2835096 11.7 27.577359
9390 3130 4 0.4238 26.9164904 11.7 27.577359
9391 3131 3 -0.8476 29.0 11.7 27.0
9392 3131 4 0.4238 28.1835096 11.7 27.577359
9393 3131 4 0.4238 29.8164904 11.7 27.577359
9394 3132 3 -0.8476 31.9 11.7 27.0
9395 3132 4 0.4238 31.0835096 11.7 27.577359
9396 3132 4 0.4238 32.7164904 11.7 27.577359
9397 3133 3 -0.8476 34.8 11.7 27.0
9398 3133 4 0.4238 33.9835096 11.7 27.577359
9399 3133 4 0.4238 35.6164904 11.7 27.577359
9400 3134 3 -0.8476 37.7 11.7 27.0
9401 3134 4 0.4238 36.8835096 11.7 27.577359
9402 3134 4 0.4238 38.5164904 11.7 27.577359
9403 3135 3 -0.8476 40.6 11.7 27.0
9404 3135 4 0.4238 39.7835096 11.7 27.577359
9405 3135 4 0.4238 41.4164904 11.7 27.577359
9406 3136 3 -0.8476 43.5 11.7 27.0
9407 3136 4 0.4238 42.6835096 11.7 27.577359
9408 3136 4 0.4238 44.3164904 11.7 27.577359
9409 3137 3 -0.8476 46.4 11.7 27.0
9410 3137 4 0.4238 45.5835096 11.7 27.577359
9411 3137 4 0.4238 47.2164904 11.7 27.577359
9412 3138 3 -0.8476 49.3 11.7 27.0
9413 3138 4 0.4238 48.4835096 11.7 27.577359
9414 3138 4 0.4238 50.1164904 11.7 27.577359
9415 3139 3 -0.8476 52.2 11.7 27.0
9416 3139 4 0.4238 51.3835096 11.7 27.577359
9417 3139 4 0.4238 53.0164904 11.7 27.577359
9418 3140 3 -0.8476 55.1 11.7 27.0
9419 3140 4 0.4238 54.2835096 11.7 27.577359
9420 3140 4 0.4238 55.9164904 11.7 27.577359
9421 3141 3 -0.8476 58.0 11.7 27.0
9422 3141 4 0.4238 57.1835096 11.7 27.577359
9423 3141 4 0.4238 58.8164904 11.7 27.577359
9424 3142 3 -0.8476 60.9 11.7 27.0
9425 3142 4 0.4238 60.0835096 11.7 27.577359
9426 3142 4 0.4238 61.7164904 11.7 27.577359
9427 3143 3 -0.8476 63.8 11.7 27.0
9428 3143 4 0.4238 62.9835096 11.7 27.577359
9429 3143 4 0.4238 64.6164904 11.7 27.577359
9430 3144 3 -0.8476 66.7 11.7 27.0
9431 3144 4 0.4238 65.8835096 11.7 27.577359
9432 3144 4 0.4238 67.5164904 11.7 27.577359
9433 3145 3 -0.8476 69.6 11.7 27.0
9434 3145 4 0.4238 68.7835096 11.7 27.577359
9435 3145 4 0.4238 70.4164904 11.7 27.577359
9436 3146 3 -0.8476 72.5 11.7 27.0
9437 3146 4 0.4238 71.6835096 11.7 27.577359
9438 3146 4 0.4238 73.3164904 11.7 27.577359
9439 3147 3 -0.8476 0.0 14.6 27.0
9440 3147 4 0.4238 -0.8164904 14.6 27.577359
9441 3147 4 0.4238 0.8164904 14.6 27.577359
9442 3148 3 -0.8476 2.9 14.6 27.0
9443 3148 4 0.4238 2.0835096 14.6 27.577359
9444 3148 4 0.4238 3.7164904 14.6 27.577359
9445 3149 3 -0.8476 5.8 14.6 27.0
9446 3149 4 0.4238 4.9835096 14.6 27.577359
9447 3149 4 0.4238 6.6164904 14.6 27.577359
9448 3150 3 -0.8476 8.7 14.6 27.0
9449 3150 4 0.4238 7.8835096 14.6 27.577359
9450 3150 4 0.4238 9.5164904 14.6 27.577359
9451 3151 3 -0.8476 11.6 14.6 27.0
9452 3151 4 0.4238 10.7835096 14.6 27.577359
9453 3151 4 0.4238 12.4164904 14.6 27.577359
9454 3152 3 -0.8476 14.5 14.6 27.0
9455 3152 4 0.4238 13.6835096 14.6 27.577359
9456 3152 4 0.4238 15.3164904 14.6 27.577359
9457 3153 3 -0.8476 17.4 14.6 27.0
9458 3153 4 0.4238 16.5835096 14.6 27.577359
9459 3153 4 0.4238 18.2164904 14.6 27.577359
9460 3154 3 -0.8476 20.3 14.6 27.0
9461 3154 4 0.4238 19.4835096 14.6 27.577359
9462 3154 4 0.4238 21.1164904 14.6 27.577359
9463 3155 3 -0.8476 23.2 14.6 27.0
9464 3155 4 0.4238 22.3835096 14.6 27.577359
9465 3155 4 0.4238 24.0164904 14.6 27.577359
9466 3156 3 -0.8476 26.1 14.6 27.0
9467 3156 4 0.4238 25.2835096 14.6 27.577359
9468 3156 4 0.4238 26.9164904 14.6 27.577359
9469 3157 3 -0.8476 29.0 14.6 27.0
9470 3157 4 0.4238 28.1835096 14.6 27.577359
9471 3157 4 0.4238 29.8164904 14.6 27.577359
9472 3158 3 -0.8476 31.9 14.6 27.0
9473 3158 4 0.4238 31.0835096 14.6 27.577359
9474 3158 4 0.4238 32.7164904 14.6 27.577359
9475 3159 3 -0.8476 34.8 14.6 27.0
9476 3159 4 0.4238 33.9835096 14.6 27.577359
9477 3159 4 0.4238 35.6164904 14.6 27.577359
9478 3160 3 -0.8476 37.7 14.6 27.0
9479 3160 4 0.4238 36.8835096 14.6 27.577359
9480 3160 4 0.4238 38.5164904 14.6 27.577359
9481 3161 3 -0.8476 40.6 14.6 27.0
9482 3161 4 0.4238 39.7835096 14.6 27.577359
9483 3161 4 0.4238 41.4164904 14.6 27.577359
9484 3162 3 -0.8476 43.5 14.6 27.0
9485 3162 4 0.4238 42.6835096 14.6 27.577359
9486 3162 4 0.4238 44.3164904 14.6 27.577359
9487 3163 3 -0.8476 46.4 14.6 27.0
9488 3163 4 0.4238 45.5835096 14.6 27.577359
9489 3163 4 0.4238 47.2164904 14.6 27.577359
9490 3164 3 -0.8476 49.3 14.6 27.0
9491 3164 4 0.4238 48.4835096 14.6 27.577359
9492 3164 4 0.4238 50.1164904 14.6 27.577359
9493 3165 3 -0.8476 52.2 14.6 27.0
9494 3165 4 0.4238 51.3835096 14.6 27.577359
9495 3165 4 0.4238 53.0164904 14.6 27.577359
9496 3166 3 -0.8476 55.1 14.6 27.0
9497 3166 4 0.4238 54.2835096 14.6 27.577359
9498 3166 4 0.4238 55.9164904 14.6 27.577359
9499 3167 3 -0.8476 58.0 14.6 27.0
9500 3167 4 0.4238 57.1835096 14.6 27.577359
9501 3167 4 0.4238 58.8164904 14.6 27.577359
9502 3168 3 -0.8476 60.9 14.6 27.0
9503 3168 4 0.4238 60.0835096 14.6 27.577359
9504 3168 4 0.4238 61.7164904 14.6 27.577359
9505 3169 3 -0.8476 63.8 14.6 27.0
9506 3169 4 0.4238 62.9835096 14.6 27.577359
9507 3169 4 0.4238 64.6164904 14.6 27.577359
9508 3170 3 -0.8476 66.7 14.6 27.0
9509 3170 4 0.4238 65.8835096 14.6 27.577359
9510 3170 4 0.4238 67.5164904 14.6 27.577359
9511 3171 3 -0.8476 69.6 14.6 27.0
9512 3171 4 0.4238 68.7835096 14.6 27.577359
9513 3171 4 0.4238 70.4164904 14.6 27.577359
9514 3172 3 -0.8476 72.5 14.6 27.0
9515 3172 4 0.4238 71.6835096 14.6 27.577359
9516 3172 4 0.4238 73.3164904 14.6 27.577359
9517 3173 3 -0.8476 0.0 17.5 27.0
9518 3173 4 0.4238 -0.8164904 17.5 27.577359
9519 3173 4 0.4238 0.8164904 17.5 27.577359
9520 3174 3 -0.8476 2.9 17.5 27.0
9521 3174 4 0.4238 2.0835096 17.5 27.577359
9522 3174 4 0.4238 3.7164904 17.5 27.577359
9523 3175 3 -0.8476 5.8 17.5 27.0
9524 3175 4 0.4238 4.9835096 17.5 27.577359
9525 3175 4 0.4238 6.6164904 17.5 27.577359
9526 3176 3 -0.8476 8.7 17.5 27.0
9527 3176 4 0.4238 7.8835096 17.5 27.577359
9528 3176 4 0.4238 9.5164904 17.5 27.577359
9529 3177 3 -0.8476 11.6 17.5 27.0
9530 3177 4 0.4238 10.7835096 17.5 27.577359
9531 3177 4 0.4238 12.4164904 17.5 27.577359
9532 3178 3 -0.8476 14.5 17.5 27.0
9533 3178 4 0.4238 13.6835096 17.5 27.577359
9534 3178 4 0.4238 15.3164904 17.5 27.577359
9535 3179 3 -0.8476 17.4 17.5 27.0
9536 3179 4 0.4238 16.5835096 17.5 27.577359
9537 3179 4 0.4238 18.2164904 17.5 27.577359
9538 3180 3 -0.8476 20.3 17.5 27.0
9539 3180 4 0.4238 19.4835096 17.5 27.577359
9540 3180 4 0.4238 21.1164904 17.5 27.577359
9541 3181 3 -0.8476 23.2 17.5 27.0
9542 3181 4 0.4238 22.3835096 17.5 27.577359
9543 3181 4 0.4238 24.0164904 17.5 27.577359
9544 3182 3 -0.8476 26.1 17.5 27.0
9545 3182 4 0.4238 25.2835096 17.5 27.577359
9546 3182 4 0.4238 26.9164904 17.5 27.577359
9547 3183 3 -0.8476 29.0 17.5 27.0
9548 3183 4 0.4238 28.1835096 17.5 27.577359
9549 3183 4 0.4238 29.8164904 17.5 27.577359
9550 3184 3 -0.8476 31.9 17.5 27.0
9551 3184 4 0.4238 31.0835096 17.5 27.577359
9552 3184 4 0.4238 32.7164904 17.5 27.577359
9553 3185 3 -0.8476 34.8 17.5 27.0
9554 3185 4 0.4238 33.9835096 17.5 27.577359
9555 3185 4 0.4238 35.6164904 17.5 27.577359
9556 3186 3 -0.8476 37.7 17.5 27.0
9557 3186 4 0.4238 36.8835096 17.5 27.577359
9558 3186 4 0.4238 38.5164904 17.5 27.577359
9559 3187 3 -0.8476 40.6 17.5 27.0
9560 3187 4 0.4238 39.7835096 17.5 27.577359
9561 3187 4 0.4238 41.4164904 17.5 27.577359
9562 3188 3 -0.8476 43.5 17.5 27.0
9563 3188 4 0.4238 42.6835096 17.5 27.577359
9564 3188 4 0.4238 44.3164904 17.5 27.577359
9565 3189 3 -0.8476 46.4 17.5 27.0
9566 3189 4 0.4238 45.5835096 17.5 27.577359
9567 3189 4 0.4238 47.2164904 17.5 27.577359
9568 3190 3 -0.8476 49.3 17.5 27.0
9569 3190 4 0.4238 48.4835096 17.5 27.577359
9570 3190 4 0.4238 50.1164904 17.5 27.577359
9571 3191 3 -0.8476 52.2 17.5 27.0
9572 3191 4 0.4238 51.3835096 17.5 27.577359
9573 3191 4 0.4238 53.0164904 17.5 27.577359
9574 3192 3 -0.8476 55.1 17.5 27.0
9575 3192 4 0.4238 54.2835096 17.5 27.577359
9576 3192 4 0.4238 55.9164904 17.5 27.577359
9577 3193 3 -0.8476 58.0 17.5 27.0
9578 3193 4 0.4238 57.1835096 17.5 27.577359
9579 3193 4 0.4238 58.8164904 17.5 27.577359
9580 3194 3 -0.8476 60.9 17.5 27.0
9581 3194 4 0.4238 60.0835096 17.5 27.577359
9582 3194 4 0.4238 61.7164904 17.5 27.577359
9583 3195 3 -0.8476 63.8 17.5 27.0
9584 3195 4 0.4238 62.9835096 17.5 27.577359
9585 3195 4 0.4238 64.6164904 17.5 27.577359
9586 3196 3 -0.8476 66.7 17.5 27.0
9587 3196 4 0.4238 65.8835096 17.5 27.577359
9588 3196 4 0.4238 67.5164904 17.5 27.577359
9589 3197 3 -0.8476 69.6 17.5 27.0
9590 3197 4 0.4238 68.7835096 17.5 27.577359
9591 3197 4 0.4238 70.4164904 17.5 27.577359
9592 3198 3 -0.8476 72.5 17.5 27.0
9593 3198 4 0.4238 71.6835096 17.5 27.577359
9594 3198 4 0.4238 73.3164904 17.5 27.577359
9595 3199 3 -0.8476 0.0 20.4 27.0
9596 3199 4 0.4238 -0.8164904 20.4 27.577359
9597 3199 4 0.4238 0.8164904 20.4 27.577359
9598 3200 3 -0.8476 2.9 20.4 27.0
9599 3200 4 0.4238 2.0835096 20.4 27.577359
9600 3200 4 0.4238 3.7164904 20.4 27.577359
9601 3201 3 -0.8476 5.8 20.4 27.0
9602 3201 4 0.4238 4.9835096 20.4 27.577359
9603 3201 4 0.4238 6.6164904 20.4 27.577359
9604 3202 3 -0.8476 8.7 20.4 27.0
9605 3202 4 0.4238 7.8835096 20.4 27.577359
9606 3202 4 0.4238 9.5164904 20.4 27.577359
9607 3203 3 -0.8476 11.6 20.4 27.0
9608 3203 4 0.4238 10.7835096 20.4 27.577359
9609 3203 4 0.4238 12.4164904 20.4 27.577359
9610 3204 3 -0.8476 14.5 20.4 27.0
9611 3204 4 0.4238 13.6835096 20.4 27.577359
9612 3204 4 0.4238 15.3164904 20.4 27.577359
9613 3205 3 -0.8476 17.4 20.4 27.0
9614 3205 4 0.4238 16.5835096 20.4 27.577359
9615 3205 4 0.4238 18.2164904 20.4 27.577359
9616 3206 3 -0.8476 20.3 20.4 27.0
9617 3206 4 0.4238 19.4835096 20.4 27.577359
9618 3206 4 0.4238 21.1164904 20.4 27.577359
9619 3207 3 -0.8476 23.2 20.4 27.0
9620 3207 4 0.4238 22.3835096 20.4 27.577359
9621 3207 4 0.4238 24.0164904 20.4 27.577359
9622 3208 3 -0.8476 26.1 20.4 27.0
9623 3208 4 0.4238 25.2835096 20.4 27.577359
9624 3208 4 0.4238 26.9164904 20.4 27.577359
9625 3209 3 -0.8476 29.0 20.4 27.0
9626 3209 4 0.4238 28.1835096 20.4 27.577359
9627 3209 4 0.4238 29.8164904 20.4 27.577359
9628 3210 3 -0.8476 31.9 20.4 27.0
9629 3210 4 0.4238 31.0835096 20.4 27.577359
9630 3210 4 0.4238 32.7164904 20.4 27.577359
9631 3211 3 -0.8476 34.8 20.4 27.0
9632 3211 4 0.4238 33.9835096 20.4 27.577359
9633 3211 4 0.4238 35.6164904 20.4 27.577359
9634 3212 3 -0.8476 37.7 20.4 27.0
9635 3212 4 0.4238 36.8835096 20.4 27.577359
9636 3212 4 0.4238 38.5164904 20.4 27.577359
9637 3213 3 -0.8476 40.6 20.4 27.0
9638 3213 4 0.4238 39.7835096 20.4 27.577359
9639 3213 4 0.4238 41.4164904 20.4 27.577359
9640 3214 3 -0.8476 43.5 20.4 27.0
9641 3214 4 0.4238 42.6835096 20.4 27.577359
9642 3214 4 0.4238 44.3164904 20.4 27.577359
9643 3215 3 -0.8476 46.4 20.4 27.0
9644 3215 4 0.4238 45.5835096 20.4 27.577359
9645 3215 4 0.4238 47.2164904 20.4 27.577359
9646 3216 3 -0.8476 49.3 20.4 27.0
9647 3216 4 0.4238 48.4835096 20.4 27.577359
9648 3216 4 0.4238 50.1164904 20.4 27.577359
9649 3217 3 -0.8476 52.2 20.4 27.0
9650 3217 4 0.4238 51.3835096 20.4 27.577359
9651 3217 4 0.4238 53.0164904 20.4 27.577359
9652 3218 3 -0.8476 55.1 20.4 27.0
9653 3218 4 0.4238 54.2835096 20.4 27.577359
9654 3218 4 0.4238 55.9164904 20.4 27.577359
9655 3219 3 -0.8476 58.0 20.4 27.0
9656 3219 4 0.4238 57.1835096 20.4 27.577359
9657 3219 4 0.4238 58.8164904 20.4 27.577359
9658 3220 3 -0.8476 60.9 20.4 27.0
9659 3220 4 0.4238 60.0835096 20.4 27.577359
9660 3220 4 0.4238 61.7164904 20.4 27.577359
9661 3221 3 -0.8476 63.8 20.4 27.0
9662 3221 4 0.4238 62.9835096 20.4 27.577359
9663 3221 4 0.4238 64.6164904 20.4 27.577359
9664 3222 3 -0.8476 66.7 20.4 27.0
9665 3222 4 0.4238 65.8835096 20.4 27.577359
9666 3222 4 0.4238 67.5164904 20.4 27.577359
9667 3223 3 -0.8476 69.6 20.4 27.0
9668 3223 4 0.4238 68.7835096 20.4 27.577359
9669 3223 4 0.4238 70.4164904 20.4 27.577359
9670 3224 3 -0.8476 72.5 20.4 27.0
9671 3224 4 0.4238 71.6835096 20.4 27.577359
9672 3224 4 0.4238 73.3164904 20.4 27.577359
9673 3225 3 -0.8476 0.0 23.3 27.0
9674 3225 4 0.4238 -0.8164904 23.3 27.577359
9675 3225 4 0.4238 0.8164904 23.3 27.577359
9676 3226 3 -0.8476 2.9 23.3 27.0
9677 3226 4 0.4238 2.0835096 23.3 27.577359
9678 3226 4 0.4238 3.7164904 23.3 27.577359
9679 3227 3 -0.8476 5.8 23.3 27.0
9680 3227 4 0.4238 4.9835096 23.3 27.577359
9681 3227 4 0.4238 6.6164904 23.3 27.577359
9682 3228 3 -0.8476 8.7 23.3 27.0
9683 3228 4 0.4238 7.8835096 23.3 27.577359
9684 3228 4 0.4238 9.5164904 23.3 27.577359
9685 3229 3 -0.8476 11.6 23.3 27.0
9686 3229 4 0.4238 10.7835096 23.3 27.577359
9687 3229 4 0.4238 12.4164904 23.3 27.577359
9688 3230 3 -0.8476 14.5 23.3 27.0
9689 3230 4 0.4238 13.6835096 23.3 27.577359
9690 3230 4 0.4238 15.3164904 23.3 27.577359
9691 3231 3 -0.8476 17.4 23.3 27.0
9692 3231 4 0.4238 16.5835096 23.3 27.577359
9693 3231 4 0.4238 18.2164904 23.3 27.577359
9694 3232 3 -0.8476 20.3 23.3 27.0
9695 3232 4 0.4238 19.4835096 23.3 27.577359
9696 3232 4 0.4238 21.1164904 23.3 27.577359
9697 3233 3 -0.8476 23.2 23.3 27.0
9698 3233 4 0.4238 22.3835096 23.3 27.577359
9699 3233 4 0.4238 24.0164904 23.3 27.577359
9700 3234 3 -0.8476 26.1 23.3 27.0
9701 3234 4 0.4238 25.2835096 23.3 27.577359
9702 3234 4 0.4238 26.9164904 23.3 27.577359
9703 3235 3 -0.8476 29.0 23.3 27.0
9704 3235 4 0.4238 28.1835096 23.3 27.577359
9705 3235 4 0.4238 29.8164904 23.3 27.577359
9706 3236 3 -0.8476 31.9 23.3 27.0
9707 3236 4 0.4238 31.0835096 23.3 27.577359
9708 3236 4 0.4238 32.7164904 23.3 27.577359
9709 3237 3 -0.8476 34.8 23.3 27.0
9710 3237 4 0.4238 33.9835096 23.3 27.577359
9711 3237 4 0.4238 35.6164904 23.3 27.577359
9712 3238 3 -0.8476 37.7 23.3 27.0
9713 3238 4 0.4238 36.8835096 23.3 27.577359
9714 3238 4 0.4238 38.5164904 23.3 27.577359
9715 3239 3 -0.8476 40.6 23.3 27.0
9716 3239 4 0.4238 39.7835096 23.3 27.577359
9717 3239 4 0.4238 41.4164904 23.3 27.577359
9718 3240 3 -0.8476 43.5 23.3 27.0
9719 3240 4 0.4238 42.6835096 23.3 27.577359
9720 3240 4 0.4238 44.3164904 23.3 27.577359
9721 3241 3 -0.8476 46.4 23.3 27.0
9722 3241 4 0.4238 45.5835096 23.3 27.577359
9723 3241 4 0.4238 47.2164904 23.3 27.577359
9724 3242 3 -0.8476 49.3 23.3 27.0
9725 3242 4 0.4238 48.4835096 23.3 27.577359
9726 3242 4 0.4238 50.1164904 23.3 27.577359
9727 3243 3 -0.8476 52.2 23.3 27.0
9728 3243 4 0.4238 51.3835096 23.3 27.577359
9729 3243 4 0.4238 53.0164904 23.3 27.577359
9730 3244 3 -0.8476 55.1 23.3 27.0
9731 3244 4 0.4238 54.2835096 23.3 27.577359
9732 3244 4 0.4238 55.9164904 23.3 27.577359
9733 3245 3 -0.8476 58.0 23.3 27.0
9734 3245 4 0.4238 57.1835096 23.3 27.577359
9735 3245 4 0.4238 58.8164904 23.3 27.577359
9736 3246 3 -0.8476 60.9 23.3 27.0
9737 3246 4 0.4238 60.0835096 23.3 27.577359
9738 3246 4 0.4238 61.7164904 23.3 27.577359
9739 3247 3 -0.8476 63.8 23.3 27.0
9740 3247 4 0.4238 62.9835096 23.3 27.577359
9741 3247 4 0.4238 64.6164904 23.3 27.577359
9742 3248 3 -0.8476 66.7 23.3 27.0
9743 3248 4 0.4238 65.8835096 23.3 27.577359
9744 3248 4 0.4238 67.5164904 23.3 27.577359
9745 3249 3 -0.8476 69.6 23.3 27.0
9746 3249 4 0.4238 68.7835096 23.3 27.577359
9747 3249 4 0.4238 70.4164904 23.3 27.577359
9748 3250 3 -0.8476 72.5 23.3 27.0
9749 3250 4 0.4238 71.6835096 23.3 27.577359
9750 3250 4 0.4238 73.3164904 23.3 27.577359
9751 3251 3 -0.8476 0.0 26.2 27.0
9752 3251 4 0.4238 -0.8164904 26.2 27.577359
9753 3251 4 0.4238 0.8164904 26.2 27.577359
9754 3252 3 -0.8476 2.9 26.2 27.0
9755 3252 4 0.4238 2.0835096 26.2 27.577359
9756 3252 4 0.4238 3.7164904 26.2 27.577359
9757 3253 3 -0.8476 5.8 26.2 27.0
9758 3253 4 0.4238 4.9835096 26.2 27.577359
9759 3253 4 0.4238 6.6164904 26.2 27.577359
9760 3254 3 -0.8476 8.7 26.2 27.0
9761 3254 4 0.4238 7.8835096 26.2 27.577359
9762 3254 4 0.4238 9.5164904 26.2 27.577359
9763 3255 3 -0.8476 11.6 26.2 27.0
9764 3255 4 0.4238 10.7835096 26.2 27.577359
9765 3255 4 0.4238 12.4164904 26.2 27.577359
9766 3256 3 -0.8476 14.5 26.2 27.0
9767 3256 4 0.4238 13.6835096 26.2 27.577359
9768 3256 4 0.4238 15.3164904 26.2 27.577359
9769 3257 3 -0.8476 17.4 26.2 27.0
9770 3257 4 0.4238 16.5835096 26.2 27.577359
9771 3257 4 0.4238 18.2164904 26.2 27.577359
9772 3258 3 -0.8476 20.3 26.2 27.0
9773 3258 4 0.4238 19.4835096 26.2 27.577359
9774 3258 4 0.4238 21.1164904 26.2 27.577359
9775 3259 3 -0.8476 23.2 26.2 27.0
9776 3259 4 0.4238 22.3835096 26.2 27.577359
9777 3259 4 0.4238 24.0164904 26.2 27.577359
9778 3260 3 -0.8476 26.1 26.2 27.0
9779 3260 4 0.4238 25.2835096 26.2 27.577359
9780 3260 4 0.4238 26.9164904 26.2 27.577359
9781 3261 3 -0.8476 29.0 26.2 27.0
9782 3261 4 0.4238 28.1835096 26.2 27.577359
9783 3261 4 0.4238 29.8164904 26.2 27.577359
9784 3262 3 -0.8476 31.9 26.2 27.0
9785 3262 4 0.4238 31.0835096 26.2 27.577359
9786 3262 4 0.4238 32.7164904 26.2 27.577359
9787 3263 3 -0.8476 34.8 26.2 27.0
9788 3263 4 0.4238 33.9835096 26.2 27.577359
9789 3263 4 0.4238 35.6164904 26.2 27.577359
9790 3264 3 -0.8476 37.7 26.2 27.0
9791 3264 4 0.4238 36.8835096 26.2 27.577359
9792 3264 4 0.4238 38.5164904 26.2 27.577359
9793 3265 3 -0.8476 40.6 26.2 27.0
9794 3265 4 0.4238 39.7835096 26.2 27.577359
9795 3265 4 0.4238 41.4164904 26.2 27.577359
9796 3266 3 -0.8476 43.5 26.2 27.0
9797 3266 4 0.4238 42.6835096 26.2 27.577359
9798 3266 4 0.4238 44.3164904 26.2 27.577359
9799 3267 3 -0.8476 46.4 26.2 27.0
9800 3267 4 0.4238 45.5835096 26.2 27.577359
9801 3267 4 0.4238 47.2164904 26.2 27.577359
9802 3268 3 -0.8476 49.3 26.2 27.0
9803 3268 4 0.4238 48.4835096 26.2 27.577359
9804 3268 4 0.4238 50.1164904 26.2 27.577359
9805 3269 3 -0.8476 52.2 26.2 27.0
9806 3269 4 0.4238 51.3835096 26.2 27.577359
9807 3269 4 0.4238 53.0164904 26.2 27.577359
9808 3270 3 -0.8476 55.1 26.2 27.0
9809 3270 4 0.4238 54.2835096 26.2 27.577359
9810 3270 4 0.4238 55.9164904 26.2 27.577359
9811 3271 3 -0.8476 58.0 26.2 27.0
9812 3271 4 0.4238 57.1835096 26.2 27.577359
9813 3271 4 0.4238 58.8164904 26.2 27.577359
9814 3272 3 -0.8476 60.9 26.2 27.0
9815 3272 4 0.4238 60.0835096 26.2 27.577359
9816 3272 4 0.4238 61.7164904 26.2 27.577359
9817 3273 3 -0.8476 63.8 26.2 27.0
9818 3273 4 0.4238 62.9835096 26.2 27.577359
9819 3273 4 0.4238 64.6164904 26.2 27.577359
9820 3274 3 -0.8476 66.7 26.2 27.0
9821 3274 4 0.4238 65.8835096 26.2 27.577359
9822 3274 4 0.4238 67.5164904 26.2 27.577359
9823 3275 3 -0.8476 69.6 26.2 27.0
9824 3275 4 0.4238 68.7835096 26.2 27.577359
9825 3275 4 0.4238 70.4164904 26.2 27.577359
9826 3276 3 -0.8476 72.5 26.2 27.0
9827 3276 4 0.4238 71.6835096 26.2 27.577359
9828 3276 4 0.4238 73.3164904 26.2 27.577359
9829 3277 3 -0.8476 0.0 29.1 27.0
9830 3277 4 0.4238 -0.8164904 29.1 27.577359
9831 3277 4 0.4238 0.8164904 29.1 27.577359
9832 3278 3 -0.8476 2.9 29.1 27.0
9833 3278 4 0.4238 2.0835096 29.1 27.577359
9834 3278 4 0.4238 3.7164904 29.1 27.577359
9835 3279 3 -0.8476 5.8 29.1 27.0
9836 3279 4 0.4238 4.9835096 29.1 27.577359
9837 3279 4 0.4238 6.6164904 29.1 27.577359
9838 3280 3 -0.8476 8.7 29.1 27.0
9839 3280 4 0.4238 7.8835096 29.1 27.577359
9840 3280 4 0.4238 9.5164904 29.1 27.577359
9841 3281 3 -0.8476 11.6 29.1 27.0
9842 3281 4 0.4238 10.7835096 29.1 27.577359
9843 3281 4 0.4238 12.4164904 29.1 27.577359
9844 3282 3 -0.8476 14.5 29.1 27.0
9845 3282 4 0.4238 13.6835096 29.1 27.577359
9846 3282 4 0.4238 15.3164904 29.1 27.577359
9847 3283 3 -0.8476 17.4 29.1 27.0
9848 3283 4 0.4238 16.5835096 29.1 27.577359
9849 3283 4 0.4238 18.2164904 29.1 27.577359
9850 3284 3 -0.8476 20.3 29.1 27.0
9851 3284 4 0.4238 19.4835096 29.1 27.577359
9852 3284 4 0.4238 21.1164904 29.1 27.577359
9853 3285 3 -0.8476 23.2 29.1 27.0
9854 3285 4 0.4238 22.3835096 29.1 27.577359
9855 3285 4 0.4238 24.0164904 29.1 27.577359
9856 3286 3 -0.8476 26.1 29.1 27.0
9857 3286 4 0.4238 25.2835096 29.1 27.577359
9858 3286 4 0.4238 26.9164904 29.1 27.577359
9859 3287 3 -0.8476 29.0 29.1 27.0
9860 3287 4 0.4238 28.1835096 29.1 27.577359
9861 3287 4 0.4238 29.8164904 29.1 27.577359
9862 3288 3 -0.8476 31.9 29.1 27.0
9863 3288 4 0.4238 31.0835096 29.1 27.577359
9864 3288 4 0.4238 32.7164904 29.1 27.577359
9865 3289 3 -0.8476 34.8 29.1 27.0
9866 3289 4 0.4238 33.9835096 29.1 27.577359
9867 3289 4 0.4238 35.6164904 29.1 27.577359
9868 3290 3 -0.8476 37.7 29.1 27.0
9869 3290 4 0.4238 36.8835096 29.1 27.577359
9870 3290 4 0.4238 38.5164904 29.1 27.577359
9871 3291 3 -0.8476 40.6 29.1 27.0
9872 3291 4 0.4238 39.7835096 29.1 27.577359
9873 3291 4 0.4238 41.4164904 29.1 27.577359
9874 3292 3 -0.8476 43.5 29.1 27.0
9875 3292 4 0.4238 42.6835096 29.1 27.577359
9876 3292 4 0.4238 44.3164904 29.1 27.577359
9877 3293 3 -0.8476 46.4 29.1 27.0
9878 3293 4 0.4238 45.5835096 29.1 27.577359
9879 3293 4 0.4238 47.2164904 29.1 27.577359
9880 3294 3 -0.8476 49.3 29.1 27.0
9881 3294 4 0.4238 48.4835096 29.1 27.577359
9882 3294 4 0.4238 50.1164904 29.1 27.577359
9883 3295 3 -0.8476 52.2 29.1 27.0
9884 3295 4 0.4238 51.3835096 29.1 27.577359
9885 3295 4 0.4238 53.0164904 29.1 27.577359
9886 3296 3 -0.8476 55.1 29.1 27.0
[truncated: 615,272 more chars]
