# Supplementary material for: The influences of electric field intensity and driving force on the slip behaviour of water flow in a nanochannel
Source: PLoS One. 2021 Sep 22;16(9):e0257589. doi: 10.1371/journal.pone.0257589 (PMC8457446; doi:10.1371/journal.pone.0257589)
Supplement: S1 Data — (ZIP) [file pone.0257589.s001.zip › data/ALH2O-E-2/1.log]

variable T equal 300
variable F equal 0.000625           #加速度
# ----------------- Init Section -----------------

    units        real
    atom_style   full
    pair_style   lj/cut/coul/long 9.0
    bond_style   harmonic
    angle_style  harmonic
    kspace_style pppm 0.0001


# ----------------- Atom Definition Section -----------------

read_data system.data
  orthogonal box = (0 -16.2 0) to (81 56.2 40.5)
  4 by 2 by 2 MPI processor grid
  reading atoms ...
  19582 atoms
  scanning bonds ...
  2 = max bonds/atom
  scanning angles ...
  1 = max angles/atom
  reading bonds ...
  8788 bonds
  reading angles ...
  4394 angles
  2 = max # of 1-2 neighbors
  1 = max # of 1-3 neighbors
  1 = max # of 1-4 neighbors
  2 = max # of special neighbors
#read_restart 1.restart

#1是up Al
#2是down Al
#3是 O
#4是 H

# ----------------- Settings Section -----------------
    pair_coeff   1 1  0.0  0.0         #上Al Al
    pair_coeff   1 2  0.0  0.0         #上Al下Al
    pair_coeff   1 3  ${Wo}  3.166    #上Al O
    pair_coeff   1 3  0.1553  3.166    
    pair_coeff   1 4  0.0  0.0         #上Al H

    pair_coeff   2 2  0.0  0.0         #下Al Al
    pair_coeff   2 3  ${Wo}  3.166    #下Al O
    pair_coeff   2 3  0.1553  3.166    
    pair_coeff   2 4  0.0  0.0         #下Al H

    pair_coeff   3 3  ${Wo}  3.166    # O  O
    pair_coeff   3 3  0.1553  3.166    
    pair_coeff   3 4  0.0  0.0         # O  H

    pair_coeff   4 4  0.0  0.0         # H  H

	bond_coeff   1     600.0   1.0
    angle_coeff  1   75.0    109.47

    group upwall type 1
3200 atoms in group upwall
    group downwall type 2
3200 atoms in group downwall
    group O type 3
4394 atoms in group O
    group H type 4
8788 atoms in group H

	group wall union upwall downwall
6400 atoms in group wall
    group spce type  3  4
13182 atoms in group spce
    fix fShakeSPCE spce shake 0.0001 10 0 b 1 a 1
  0 = # of size 2 clusters
  0 = # of size 3 clusters
  0 = # of size 4 clusters
  4394 = # of frozen angles

# ----------------- Run Section -----------------

  timestep 1
  compute	     T_spce spce temp/partial 0 1 1
  velocity     spce create $T 372748 temp T_spce
  velocity     spce create 300 372748 temp T_spce
  dump 2 all atom 100000 $a.lammpstrj
  dump 2 all atom 100000 1.lammpstrj

  fix   fxnvt spce nvt temp $T $T 100
  fix   fxnvt spce nvt temp 300 $T 100
  fix   fxnvt spce nvt temp 300 300 100
  fix_modify fxnvt temp T_spce
WARNING: Temperature for fix modify is not for group all (../fix_nh.cpp:1395)

  run   1000000
PPPM initialization ...
WARNING: Using 12-bit tables for long-range coulomb (../kspace.cpp:321)
  G vector (1/distance) = 0.284296
  grid = 40 36 24
  stencil order = 5
  estimated absolute RMS force accuracy = 0.0311878
  estimated relative force accuracy = 9.39212e-05
  using double precision FFTs
  3d grid and FFT values/proc = 6555 2880
Neighbor list info ...
  update every 1 steps, delay 10 steps, check yes
  max neighbors/atom: 2000, page size: 100000
  master list distance cutoff = 11
  ghost atom cutoff = 11
  binsize = 5.5, bins = 15 14 8
  1 neighbor lists, perpetual/occasional/extra = 1 0 0
  (1) pair lj/cut/coul/long, perpetual
      attributes: half, newton on
      pair build: half/bin/newton
      stencil: half/bin/3d/newton
      bin: standard
Per MPI rank memory allocation (min/avg/max) = 10.36 | 10.75 | 11.14 Mbytes
Step Temp E_pair E_mol TotEng Press 
       0    174.01248    18054.513            0    25931.982    32532.591 
 1000000    170.84908    -49107.24            0   -41372.977    1278.0526 
Loop time of 9165.57 on 16 procs for 1000000 steps with 19582 atoms

Performance: 9.427 ns/day, 2.546 hours/ns, 109.104 timesteps/s
99.4% CPU use with 16 MPI tasks x no OpenMP threads

MPI task timing breakdown:
Section |  min time  |  avg time  |  max time  |%varavg| %total
---------------------------------------------------------------
Pair    | 5663.4     | 5965.5     | 6327.8     | 266.1 | 65.09
Bond    | 0.21719    | 0.2624     | 0.35774    |   7.1 |  0.00
Kspace  | 1713.4     | 2071       | 2371.5     | 448.5 | 22.60
Neigh   | 488.37     | 491.05     | 492.96     |   6.4 |  5.36
Comm    | 243.98     | 267.14     | 295.47     |  90.0 |  2.91
Output  | 0.011557   | 0.012962   | 0.016788   |   1.0 |  0.00
Modify  | 329.22     | 342.47     | 356.6      |  39.8 |  3.74
Other   |            | 28.18      |            |       |  0.31

Nlocal:    1223.88 ave 1245 max 1200 min
Histogram: 2 0 2 3 1 0 1 3 2 2
Nghost:    7390.81 ave 7426 max 7369 min
Histogram: 3 2 3 2 2 0 0 2 0 2
Neighs:    302786 ave 324911 max 282744 min
Histogram: 2 0 2 2 2 4 2 0 1 1

Total # of neighbors = 4844569
Ave neighs/atom = 247.399
Ave special neighs/atom = 1.34634
Neighbor list builds = 52311
Dangerous builds = 30
  write_restart ${Wo}.restart
  write_restart 0.1553.restart
PPPM initialization ...
WARNING: Using 12-bit tables for long-range coulomb (../kspace.cpp:321)
  G vector (1/distance) = 0.284296
  grid = 40 36 24
  stencil order = 5
  estimated absolute RMS force accuracy = 0.0311878
  estimated relative force accuracy = 9.39212e-05
  using double precision FFTs
  3d grid and FFT values/proc = 6555 2880
 #--------------------E+F -----------------------
  timestep 1

  fix 1 spce gravity $F vector 1 0 0       #在x方向加速度为====0.0001
  fix 1 spce gravity 0.000625 vector 1 0 0       
  fix kick spce efield  0.0  $E 0.0        #在Y方向上加上电场==0.1
  fix kick spce efield  0.0  0.02 0.0        

  run   1000000
PPPM initialization ...
WARNING: Using 12-bit tables for long-range coulomb (../kspace.cpp:321)
  G vector (1/distance) = 0.284296
  grid = 40 36 24
  stencil order = 5
  estimated absolute RMS force accuracy = 0.0311878
  estimated relative force accuracy = 9.39212e-05
  using double precision FFTs
  3d grid and FFT values/proc = 6555 2880
Per MPI rank memory allocation (min/avg/max) = 10.75 | 10.89 | 11.15 Mbytes
Step Temp E_pair E_mol TotEng Press 
 1000000    170.84908    -49107.24            0   -41372.977    1278.3872 
 2000000     214.7417   -48985.233            0    -39263.97    1776.2276 
Loop time of 9205.91 on 16 procs for 1000000 steps with 19582 atoms

Performance: 9.385 ns/day, 2.557 hours/ns, 108.626 timesteps/s
99.5% CPU use with 16 MPI tasks x no OpenMP threads

MPI task timing breakdown:
Section |  min time  |  avg time  |  max time  |%varavg| %total
---------------------------------------------------------------
Pair    | 5683.8     | 6018.7     | 6341.3     | 264.8 | 65.38
Bond    | 0.20296    | 0.24531    | 0.35652    |   8.4 |  0.00
Kspace  | 1707.3     | 2030.7     | 2362.4     | 457.5 | 22.06
Neigh   | 500.45     | 503.08     | 504.7      |   6.0 |  5.46
Comm    | 252.01     | 268.42     | 298.15     |  80.4 |  2.92
Output  | 0.01141    | 0.012771   | 0.016499   |   1.0 |  0.00
Modify  | 343.6      | 356.82     | 370.81     |  37.5 |  3.88
Other   |            | 27.94      |            |       |  0.30

Nlocal:    1223.88 ave 1250 max 1193 min
Histogram: 1 1 1 1 1 5 2 2 0 2
Nghost:    7400.5 ave 7438 max 7365 min
Histogram: 1 1 2 2 1 4 2 2 0 1
Neighs:    303164 ave 329693 max 282028 min
Histogram: 3 1 1 1 4 1 1 3 0 1

Total # of neighbors = 4850621
Ave neighs/atom = 247.708
Ave special neighs/atom = 1.34634
Neighbor list builds = 53604
Dangerous builds = 0
  write_restart $a.${E}.restart
  write_restart 1.${E}.restart
  write_restart 1.0.02.restart
PPPM initialization ...
WARNING: Using 12-bit tables for long-range coulomb (../kspace.cpp:321)
  G vector (1/distance) = 0.284296
  grid = 40 36 24
  stencil order = 5
  estimated absolute RMS force accuracy = 0.0311878
  estimated relative force accuracy = 9.39212e-05
  using double precision FFTs
  3d grid and FFT values/proc = 6555 2880
# ------------------- compute ------------------
  reset_timestep 0
  compute force spce group/group wall      #计算力：水和墙

  thermo		500                        #输出力
  thermo_style custom step temp c_force[1]
  thermo_modify 	temp T_spce
WARNING: Temperature for thermo pressure is not for group all (../thermo.cpp:489)


  compute c_O O chunk/atom bin/1d y lower 0.2 units box            #氧：密度+速度
  fix O O ave/chunk 1 1000000 1000000 c_O vx norm sample file Ovx.$a
  fix O O ave/chunk 1 1000000 1000000 c_O vx norm sample file Ovx.1


  compute c_H H chunk/atom bin/1d y lower 0.2 units box            #氢：密度+速度
  fix H H ave/chunk 1 1000000 1000000 c_H vx norm sample file Hvx.$a
  fix H H ave/chunk 1 1000000 1000000 c_H vx norm sample file Hvx.1


  run 1000000
PPPM initialization ...
WARNING: Using 12-bit tables for long-range coulomb (../kspace.cpp:321)
  G vector (1/distance) = 0.284296
  grid = 40 36 24
  stencil order = 5
  estimated absolute RMS force accuracy = 0.0311878
  estimated relative force accuracy = 9.39212e-05
  using double precision FFTs
  3d grid and FFT values/proc = 6555 2880
Neighbor list info ...
  update every 1 steps, delay 10 steps, check yes
  max neighbors/atom: 2000, page size: 100000
  master list distance cutoff = 11
  ghost atom cutoff = 11
  binsize = 5.5, bins = 15 14 8
  2 neighbor lists, perpetual/occasional/extra = 1 1 0
  (1) pair lj/cut/coul/long, perpetual
      attributes: half, newton on
      pair build: half/bin/newton
      stencil: half/bin/3d/newton
      bin: standard
  (2) compute group/group, occasional, copy from (1)
      attributes: half, newton on
      pair build: copy
      stencil: none
      bin: none
Per MPI rank memory allocation (min/avg/max) = 11.1 | 11.47 | 11.6 Mbytes
Step Temp c_force[1] 
       0    296.81175     -42.6393 
     500    297.65459   -27.896366 
    1000    297.22968   -31.814016 
    1500    298.52883   -50.279572 
    2000    294.97188   -79.670518 
    2500    296.32409   -50.132885 
    3000    301.26526    -32.88204 
    3500    297.95955    -54.04679 
    4000    300.12087    -60.36247 
    4500    301.46706   -44.902356 
    5000    295.35147   -38.577684 
    5500    299.83136   -57.921138 
    6000    302.50438   -44.496162 
    6500     304.6686   -70.837204 
    7000    305.99209   -64.738744 
    7500    294.90978   -38.906335 
    8000    298.16975   -50.476844 
    8500    293.94918   -30.947109 
    9000    299.28309   -33.479371 
    9500    302.30659    -67.88584 
   10000    300.40127   -39.546526 
   10500    295.49205   -36.353834 
   11000    298.32552   -39.848124 
   11500    302.65538   -56.936408 
   12000    295.75534   -38.186842 
   12500    300.03385   -38.186166 
   13000    302.53278   -58.798192 
   13500    306.63962   -45.776441 
   14000    305.96248   -49.352793 
   14500    305.18134   -48.730399 
   15000    300.86838   -45.980372 
   15500    296.94625   -29.816501 
   16000    303.49778   -50.291003 
   16500    299.08265   -34.932344 
   17000    295.08309   -43.703232 
   17500    296.73356   -55.371642 
   18000    297.04385   -66.343568 
   18500    300.39397   -32.400971 
   19000    300.30382   -27.426117 
   19500    302.79349   -54.390646 
   20000    299.43357   -59.781508 
   20500    296.69774   -49.170761 
   21000    302.25674   -65.989433 
   21500     294.6572   -56.494314 
   22000    302.84059   -44.432212 
   22500    302.07389   -58.032333 
   23000    301.14428   -59.623426 
   23500    295.35059   -29.382308 
   24000    299.30087   -42.386366 
   24500    294.19259   -30.484011 
   25000    302.12785    -64.19814 
   25500    300.12493   -50.447051 
   26000    305.03263   -35.813948 
   26500    300.24279    -42.33349 
   27000    296.42928   -49.087863 
   27500    300.16231   -51.724156 
   28000    295.55924   -31.610792 
   28500    299.70274   -53.572267 
   29000    304.54614   -59.704505 
   29500    299.40565    -78.51326 
   30000    301.50026   -34.655026 
   30500     297.3919   -52.046918 
   31000     299.4945   -54.219594 
   31500    299.22669   -41.331263 
   32000    300.26192   -83.452366 
   32500     302.4649   -54.260751 
   33000    302.93465   -77.210417 
   33500    298.33644   -38.290711 
   34000    302.05966   -43.349934 
   34500    307.60203   -56.406206 
   35000    304.62234   -56.866679 
   35500    303.87972   -49.811848 
   36000    301.15129   -66.149412 
   36500    296.86021   -34.861068 
   37000    297.90317   -35.255281 
   37500    302.39299   -49.123198 
   38000    299.59038   -37.945983 
   38500    302.33485   -75.384678 
   39000    298.60212   -23.572507 
   39500    301.67431    -61.41275 
   40000     301.0188   -40.206621 
   40500    302.75869    -47.29052 
   41000    296.74319   -75.967858 
   41500    298.56989   -52.212373 
   42000    299.14855     -68.2127 
   42500    304.50661   -58.257816 
   43000    308.34949     -52.7467 
   43500    299.25703   -42.669426 
   44000    300.59555   -21.948564 
   44500    298.78017   -71.622664 
   45000     301.0585   -53.910081 
   45500    301.10935   -41.238864 
   46000    300.57893   -43.582541 
   46500    299.72632   -35.056957 
   47000    302.87049   -45.577278 
   47500    296.18728   -59.941425 
   48000    300.24134    -46.34221 
   48500     296.0026   -28.993177 
   49000    307.12948   -61.609257 
   49500    298.98737   -57.788656 
   50000    298.60914   -58.915488 
   50500    300.63978   -30.751772 
   51000     298.1136   -50.652757 
   51500    302.10012   -39.406689 
   52000    297.17833   -27.669633 
   52500    299.60759   -50.411636 
   53000    300.81416   -45.098469 
   53500    301.69772   -33.313269 
   54000    299.69238   -52.279816 
   54500    300.95021   -48.205784 
   55000    303.34419   -66.690811 
   55500    297.38209   -47.108664 
   56000    291.05745   -56.149851 
   56500    300.53393    -36.85136 
   57000    301.57266   -63.188347 
   57500    300.29937   -58.056755 
   58000    301.55678   -49.629118 
   58500     300.1071   -58.839989 
   59000    297.62721   -56.387279 
   59500    297.11313   -32.241275 
   60000    302.51543   -69.277532 
   60500     304.5366   -10.701472 
   61000    297.85408   -74.551969 
   61500      302.978   -44.979947 
   62000    303.93853   -55.221116 
   62500    298.34531   -53.985789 
   63000    299.49255   -20.855144 
   63500    297.39649   -80.726623 
   64000    301.40925     -22.9382 
   64500    293.11132   -72.938891 
   65000    302.61677   -50.050873 
   65500    302.56307   -29.891612 
   66000    298.59073   -46.938114 
   66500    296.54222   -45.961892 
   67000    297.10871   -48.539494 
   67500    298.48586   -37.332229 
   68000    293.39743   -58.188898 
   68500    299.95519   -43.533938 
   69000    293.68215    -75.23244 
   69500    303.55864   -61.231022 
   70000    302.07929   -38.416913 
   70500    298.49907   -42.170578 
   71000    301.78358   -39.336922 
   71500    300.75651   -43.228412 
   72000    293.58579   -55.439334 
   72500    299.91466   -41.657613 
   73000     300.3069   -58.184724 
   73500    302.55829   -56.681853 
   74000    300.20331   -46.013288 
   74500    298.16208   -48.194397 
   75000    295.89693   -53.640267 
   75500    303.19285   -57.354984 
   76000    298.20965    -53.72541 
   76500     299.9881   -37.922303 
   77000    302.21379   -58.670545 
   77500    300.51857    -50.00337 
   78000    307.00947   -40.310209 
   78500    295.52118   -53.315313 
   79000    293.47838   -51.693346 
   79500    299.83259   -63.202233 
   80000    302.95146   -48.763112 
   80500    300.62598   -35.032991 
   81000    303.45337   -61.359594 
   81500     301.4312   -32.709967 
   82000    295.93125   -43.564674 
   82500    304.72872   -30.481566 
   83000    301.09226   -53.393962 
   83500    304.59304   -41.491988 
   84000    299.35614   -33.847322 
   84500     304.8877   -47.974444 
   85000    298.82613   -55.502517 
   85500     301.9621   -53.462127 
   86000    299.37417   -39.693448 
   86500     303.7156   -38.907246 
   87000    296.89492   -45.040602 
   87500    298.68377   -31.560908 
   88000    300.62166   -31.285692 
   88500     300.5896   -25.694203 
   89000    305.35123   -43.831542 
   89500    298.92148   -45.264859 
   90000    295.86215   -52.297528 
   90500    294.68288   -49.058185 
   91000    303.69184   -55.104884 
   91500    300.43781   -52.880246 
   92000    304.09019    -38.57628 
   92500    302.30045   -39.061996 
   93000    298.46389   -66.074454 
   93500    298.83765   -59.499712 
   94000    302.85815   -37.754526 
   94500    303.06653     -32.5663 
   95000     300.9227   -58.849458 
   95500    301.05232   -68.692288 
   96000    293.58188   -49.123952 
   96500    300.86817    -52.44132 
   97000     297.6428    -50.21344 
   97500    303.95794   -47.546806 
   98000    304.11302   -46.950783 
   98500    296.59618   -46.464257 
   99000    302.34095   -49.345634 
   99500     297.5808   -52.073187 
  100000    301.42699   -48.485917 
  100500    306.88612   -59.770363 
  101000    299.18684   -32.877987 
  101500    292.25896    -26.87668 
  102000    307.49314   -30.899562 
  102500    296.08817   -56.845438 
  103000    305.10713    -45.44948 
  103500    301.12754   -35.667057 
  104000    303.04853   -45.918219 
  104500     298.3753   -53.170588 
  105000     302.7393   -36.238882 
  105500    303.13714   -38.343811 
  106000     303.0262   -55.048861 
  106500    297.11043   -60.250756 
  107000    301.23054   -56.529357 
  107500    299.19935   -64.092683 
  108000    299.89706   -48.212787 
  108500    304.55109   -51.972767 
  109000    298.37511   -43.436276 
  109500    305.56797    -42.92065 
  110000    302.74647   -56.205319 
  110500     300.8829   -49.057546 
  111000    301.81891   -37.753189 
  111500    299.37031   -52.942783 
  112000    302.79842   -56.168449 
  112500    298.36676   -55.439035 
  113000    303.03227   -43.838974 
  113500    299.93643   -35.530552 
  114000    302.82891   -54.950414 
  114500    301.30609   -51.762387 
  115000    305.52168   -36.991231 
  115500    298.39953   -34.616156 
  116000    301.24529   -43.864709 
  116500    311.43498   -47.300584 
  117000    296.29861   -55.115469 
  117500    305.76987   -65.004435 
  118000    296.70554   -46.834699 
  118500    301.50663    -56.22512 
  119000    295.19787   -49.801217 
  119500     302.7897   -58.891875 
  120000     300.4145   -70.798155 
  120500    300.81252   -37.313316 
  121000    299.37286   -70.254296 
  121500    295.24451   -39.566127 
  122000    299.67046   -33.769874 
  122500    301.24375   -45.095014 
  123000    299.14203   -81.615959 
  123500    297.00086   -39.236582 
  124000    301.95629   -59.612202 
  124500    301.02587   -43.164594 
  125000     299.2137   -83.867889 
  125500    301.91729   -58.798188 
  126000    301.93974   -56.747932 
  126500    297.91425   -76.483478 
  127000    297.26995   -29.383395 
  127500    299.43705   -55.734109 
  128000    299.81106   -43.366847 
  128500     299.7924    -30.82454 
  129000    302.86389   -78.080863 
  129500    297.13348   -37.616235 
  130000    301.45579   -52.266105 
  130500    297.46357   -36.472874 
  131000    301.76274   -35.200758 
  131500    300.36281   -44.674247 
  132000    298.43126   -41.885728 
  132500    301.58026   -55.857106 
  133000     296.3947   -37.181304 
  133500    296.09027   -59.575591 
  134000    297.85274    -30.17623 
  134500    302.61728   -43.232931 
  135000    298.84774   -47.268199 
  135500    298.62767   -63.110205 
  136000    299.70174   -43.656164 
  136500     299.0427    -69.01839 
  137000    298.74593   -53.303208 
  137500    297.49871   -42.915129 
  138000    303.17109    -57.84056 
  138500    299.26672   -58.986727 
  139000     297.7275   -44.883167 
  139500     302.8207   -31.920432 
  140000    296.03183   -37.001462 
  140500    302.13681   -66.188329 
  141000    296.66896   -44.316944 
  141500    301.42969   -73.361751 
  142000    301.60719   -45.872601 
  142500    299.76368    -58.72136 
  143000    303.65002   -26.126891 
  143500    295.27348   -46.400078 
  144000    301.18333   -48.412911 
  144500    301.47043   -23.090004 
  145000    300.60516   -77.693289 
  145500    297.37715    -65.10918 
  146000    299.67351    -35.58484 
  146500    299.92811   -80.560074 
  147000    295.72741   -44.826302 
  147500    294.38782   -37.707167 
  148000    296.97394   -54.298654 
  148500    307.44951   -51.372895 
  149000     299.8796   -39.988154 
  149500    300.08452   -71.116091 
  150000    303.98175   -47.225931 
  150500    302.57118    -54.66475 
  151000    303.24672   -53.435773 
  151500    297.71114   -63.568781 
  152000     299.1864    -70.28865 
  152500     296.0571   -49.597792 
  153000    300.89653   -87.331727 
  153500    301.31725   -44.866383 
  154000    302.77956   -55.153116 
  154500    307.42064   -27.496516 
  155000    303.08893   -48.259661 
  155500    299.98916   -52.933106 
  156000    301.42189   -56.507767 
  156500    301.37739   -48.470513 
  157000    302.01083   -60.868668 
  157500    304.01493   -72.327648 
  158000    302.29188   -50.819925 
  158500    305.73526   -53.504458 
  159000    301.08778   -53.580925 
  159500    296.70985   -58.388535 
  160000    302.86933   -57.643654 
  160500    301.37101   -41.520852 
  161000    298.30012   -46.286779 
  161500    296.57917   -54.561944 
  162000    301.02196   -26.447018 
  162500    302.14756   -53.975261 
  163000     305.8843   -39.272227 
  163500     300.7069    -84.15798 
  164000    299.31283   -49.823823 
  164500    294.29882   -66.499079 
  165000    298.17524   -50.896076 
  165500    300.89967   -30.064221 
  166000    307.72586   -40.188387 
  166500    295.71872   -50.274685 
  167000    297.69955     -61.1871 
  167500    301.93756   -57.064477 
  168000    297.01204   -42.184627 
  168500    302.34908   -51.469383 
  169000    298.26391   -52.508139 
  169500    302.23262   -41.442328 
  170000    293.03941   -29.622616 
  170500    302.31657   -44.623543 
  171000    297.59219   -63.307962 
  171500    300.84561   -46.008539 
  172000    294.77557   -30.244725 
  172500    303.69123   -73.565557 
  173000    295.73571   -22.352076 
  173500    300.55954   -59.904931 
  174000    304.02164   -48.752461 
  174500    302.33886   -49.368441 
  175000    298.26699   -74.403576 
  175500    300.97662   -51.611441 
  176000    300.52558   -61.123901 
  176500     301.7165   -63.646633 
  177000    297.87711    -43.01914 
  177500    299.02995    -43.79628 
  178000    301.43587   -17.895969 
  178500    296.04746   -51.349273 
  179000    298.18307   -37.222288 
  179500    296.41653   -58.189609 
  180000    303.16422   -67.172999 
  180500    306.79839   -48.842282 
  181000    300.06394   -82.976958 
  181500    299.75635   -34.437936 
  182000     300.1889   -62.319173 
  182500    297.16387   -37.076575 
  183000    303.60201     -55.7083 
  183500    293.57199   -41.496523 
  184000    299.35333   -41.575474 
  184500    300.03422   -66.438324 
  185000    302.21031   -55.843058 
  185500    299.33281   -47.776309 
  186000    300.38368   -40.650594 
  186500    299.28275   -56.805029 
  187000    303.73477   -55.695387 
  187500     302.6968   -32.793508 
  188000    305.39698   -44.263886 
  188500    300.34153   -54.741401 
  189000    298.99134   -68.465859 
  189500    300.88202   -59.605518 
  190000    294.94592    -35.10081 
  190500    301.19448   -57.992535 
  191000    294.91817   -38.082401 
  191500    299.75945    -41.10745 
  192000    303.47895   -56.515522 
  192500    305.38495   -34.913552 
  193000    296.22656    -50.30796 
  193500    302.02756   -38.925906 
  194000    300.33864   -39.566811 
  194500    303.23003   -31.903774 
  195000    297.00538   -34.707216 
  195500    302.62164   -64.432403 
  196000    299.75724   -31.016239 
  196500    299.39248   -59.126462 
  197000    305.90985   -48.440419 
  197500    301.09624   -51.584506 
  198000    299.43925   -57.268929 
  198500    298.69148   -47.191289 
  199000    299.56325   -50.786735 
  199500    302.76368   -33.968432 
  200000    296.73045   -47.821914 
  200500    294.54684    -23.83702 
  201000    294.23404   -39.562762 
  201500    298.84775   -58.325678 
  202000    297.97228   -40.777299 
  202500    300.59304    -19.08182 
  203000    302.04619   -66.500894 
  203500    298.98225   -40.607537 
  204000    294.55741   -37.355477 
  204500    298.31792   -44.206519 
  205000    298.07784   -44.691055 
  205500    301.62398   -73.461105 
  206000    298.72697   -52.726208 
  206500    310.74537   -58.511832 
  207000    296.96023   -33.938436 
  207500    302.94618   -44.693539 
  208000    303.34659    -58.76005 
  208500    303.24577   -52.736447 
  209000    300.99949   -41.108417 
  209500    300.71584   -41.819914 
  210000    298.66487    -34.74264 
  210500    297.51481   -36.535557 
  211000     298.0607   -21.091072 
  211500    302.00865   -46.440215 
  212000    305.59422   -53.818156 
  212500    305.05332   -51.012405 
  213000    299.00203   -45.100551 
  213500    300.55943   -41.637436 
  214000    295.67912   -69.374119 
  214500    302.29888   -33.418927 
  215000      305.919   -72.114403 
  215500    293.00012   -54.264557 
  216000    301.61003   -43.289603 
  216500    303.38308   -49.926529 
  217000    303.07143   -40.299965 
  217500    296.00581   -45.282652 
  218000    297.90328   -41.766796 
  218500     297.3909   -38.188248 
  219000    296.25392   -58.642721 
  219500     295.9033   -61.220256 
  220000    298.90858   -29.359983 
  220500    295.26412   -49.637859 
  221000    300.24673   -48.145834 
  221500    300.92217   -56.117131 
  222000    300.68259   -24.461241 
  222500    297.94293   -31.126312 
  223000    295.92679   -38.521087 
  223500    299.49871   -54.940989 
  224000    303.82961   -70.162524 
  224500    297.03931   -45.083572 
  225000    303.00614   -32.485166 
  225500    299.82758   -65.062811 
  226000    297.05929   -50.238907 
  226500     303.2332   -46.933307 
  227000    299.20323   -28.878544 
  227500    300.62101   -49.941556 
  228000    298.07048   -74.620675 
  228500    297.24682   -57.468911 
  229000    305.45044   -34.135572 
  229500    301.72166   -59.563788 
  230000    302.75123   -46.478936 
  230500    298.73327   -45.948877 
  231000     298.0608   -60.088098 
  231500    299.47494   -49.443248 
  232000    301.42095   -73.390807 
  232500    297.79503    -38.28738 
  233000    300.51304   -59.558983 
  233500    298.89446   -37.151566 
  234000     302.6633   -31.849542 
  234500    301.13429    -40.39942 
  235000    301.00434   -45.016807 
  235500    304.97757   -66.729438 
  236000    304.30171   -47.181795 
  236500    301.43008   -55.451852 
  237000    298.57118   -68.449775 
  237500    302.38514   -88.509546 
  238000    296.82395   -49.176967 
  238500    301.57263   -63.303939 
  239000    300.61279   -47.806592 
  239500    302.31449   -64.739938 
  240000    305.91127   -30.569569 
  240500    295.59748   -61.236018 
  241000    297.25919   -33.367194 
  241500    301.08733   -44.665375 
  242000    305.87515   -46.978108 
  242500    296.35021   -34.642701 
  243000    298.65925   -47.131922 
  243500    303.87066   -50.372426 
  244000    295.75337   -66.738348 
  244500    300.31249   -77.864745 
  245000    301.27732   -33.621187 
  245500    301.11492   -63.077021 
  246000    303.02226   -38.639284 
  246500    303.70217    -68.93018 
  247000    292.70954   -42.571608 
  247500    299.88038    -33.15656 
  248000    302.02544   -70.199425 
  248500    296.78781   -30.305149 
  249000    300.22132   -57.971438 
  249500      299.882   -43.559467 
  250000    299.13014   -28.169185 
  250500    297.58467   -45.225904 
  251000    300.96434   -63.917008 
  251500    305.12086   -55.313904 
  252000    298.51495   -43.022364 
  252500    306.79694   -45.709134 
  253000    296.16299    -39.61584 
  253500     297.3023   -61.714018 
  254000    304.94616   -38.118907 
  254500    295.25789   -56.232653 
  255000    303.01518   -61.971266 
  255500    293.87874   -15.313794 
  256000     303.4406   -39.629159 
  256500    306.65265   -50.734907 
  257000    298.27772   -58.344429 
  257500    297.24761   -32.642027 
  258000    298.11653   -65.417321 
  258500    300.91027     -34.6461 
  259000    300.22403   -84.966103 
  259500    301.78189   -50.825973 
  260000    295.17687    -43.60218 
  260500    306.66882   -34.001801 
  261000    299.30218   -59.769717 
  261500    298.15848   -71.541633 
  262000    302.46746   -48.582619 
  262500    300.83751   -36.003102 
  263000    298.79024   -50.443549 
  263500    299.68116   -56.121644 
  264000    301.47882   -61.281163 
  264500    300.03174   -55.967974 
  265000    299.36479   -39.506426 
  265500    299.42116   -78.372381 
  266000    300.41765   -54.153342 
  266500    304.24278    -45.94757 
  267000    298.46228   -43.298153 
  267500    301.97228   -59.529144 
  268000    296.76767   -49.266425 
  268500    301.65095   -36.443796 
  269000    301.83562   -62.825137 
  269500    305.60169   -42.444733 
  270000    299.84969   -27.079403 
  270500    298.14056   -69.418232 
  271000    295.66783   -41.721391 
  271500    299.93831   -52.888897 
  272000    295.30386   -54.907567 
  272500    294.14499   -60.322484 
  273000    301.05373   -43.117827 
  273500    298.84875   -36.882483 
  274000    298.31123   -45.453982 
  274500    302.34447   -67.121708 
  275000    307.80304    -28.52742 
  275500    303.01629   -51.437567 
  276000     301.8045   -62.867903 
  276500     303.2246   -58.362811 
  277000    295.21801     -44.9517 
  277500    300.47906   -40.318178 
  278000    300.11983   -36.619357 
  278500     298.8879   -67.904213 
  279000    302.19114   -27.946344 
  279500     300.2909   -58.758626 
  280000    299.73576   -58.971366 
  280500    300.88056   -65.949924 
  281000    302.05201   -92.520056 
  281500    303.27151   -37.194885 
  282000    300.55034   -56.909826 
  282500    300.89702   -61.704417 
  283000    297.31979   -31.069124 
  283500    298.76396   -65.044517 
  284000    303.15843   -40.412639 
  284500    298.90581   -52.075993 
  285000    301.02891   -36.454193 
  285500    300.32375   -50.583204 
  286000     306.5336   -31.709134 
  286500    299.75138   -53.341207 
  287000    302.58056   -41.906786 
  287500    303.25841   -68.352774 
  288000    301.15593   -43.026712 
  288500    306.19491   -66.888629 
  289000    294.97093   -17.999188 
  289500    301.14371    -43.81852 
  290000    304.66918   -34.650015 
  290500    295.60117   -38.738564 
  291000    303.13804   -74.436179 
  291500    291.86132   -31.755737 
  292000    297.68279   -69.596352 
  292500     305.7742   -37.670027 
  293000    301.25267   -51.959262 
  293500    299.16561   -70.428151 
  294000    305.47227   -56.548219 
  294500    298.95498   -66.140497 
  295000    299.75746   -40.918017 
  295500    298.66525   -63.603432 
  296000    295.09559     -53.3997 
  296500    296.52315   -55.680272 
  297000    296.81001   -33.945414 
  297500    298.07322   -48.801781 
  298000     297.6958   -51.846245 
  298500    300.86887   -59.709055 
  299000    296.70632   -44.610489 
  299500    294.73494   -39.300091 
  300000    304.68906   -56.777124 
  300500     293.5402   -45.419587 
  301000    301.00541   -58.530264 
  301500    297.53172   -53.677545 
  302000    302.75187    -71.10004 
  302500     299.5875   -30.330327 
  303000    302.28308   -43.676464 
  303500    297.73577   -63.229461 
  304000    301.15871   -55.801607 
  304500    299.21635   -47.071369 
  305000    304.73192    -57.97198 
  305500    296.11318   -51.009048 
  306000    297.02275    -34.66347 
  306500    301.68806   -49.255983 
  307000    299.94373   -51.762143 
  307500    297.02058   -46.488098 
  308000    299.74962   -41.312624 
  308500     295.6627   -58.040125 
  309000    305.12133   -40.112467 
  309500    300.94648   -41.796789 
  310000     300.1007    -40.80271 
  310500    299.78093   -63.075644 
  311000    294.30295   -46.039954 
  311500    300.06892   -66.985713 
  312000    295.26112   -36.544449 
  312500    296.50736   -49.909398 
  313000    298.29407   -43.130843 
  313500    301.06922   -46.993455 
  314000    303.09259   -41.725279 
  314500    297.89499   -75.009281 
  315000    295.89878   -59.049866 
  315500    295.48748   -46.701457 
  316000    300.01445   -32.218617 
  316500    300.51577    -56.15939 
  317000    293.37377   -39.686591 
  317500    300.13226   -55.260551 
  318000     299.5265   -46.367455 
  318500    297.33665   -55.249432 
  319000     298.9445   -44.349325 
  319500    299.46838   -56.220251 
  320000    299.31109   -25.797685 
  320500    305.93988   -37.970819 
  321000    297.98351   -45.372738 
  321500    297.73217   -36.978713 
  322000    298.68014   -60.504282 
  322500    294.49387   -48.303508 
  323000    301.70668   -47.234362 
  323500    305.16403   -42.133887 
  324000    301.49263   -48.057371 
  324500    298.17651   -33.346062 
  325000    299.74151   -44.421624 
  325500    298.68725   -36.450138 
  326000    298.69304   -59.126744 
  326500    298.56815   -37.019934 
  327000    297.60093   -47.219629 
  327500    298.70298   -70.518921 
  328000    303.08321   -51.855627 
  328500    295.22812   -61.511814 
  329000    300.88466   -24.215909 
  329500    298.63854   -50.045517 
  330000    300.71727   -47.927838 
  330500    302.28506   -52.579101 
  331000    298.46591   -48.159192 
  331500      300.411   -35.602713 
  332000    305.34637   -58.914427 
  332500    300.23013   -67.973031 
  333000       305.12   -33.033079 
  333500    300.29639   -59.100319 
  334000    301.84511   -27.469264 
  334500    302.77174   -30.464791 
  335000    299.80963   -47.346153 
  335500    303.74249   -43.172696 
  336000    301.54814   -46.085065 
  336500    299.71894   -49.587268 
  337000    298.30983   -39.729509 
  337500    301.59757   -55.606512 
  338000    297.44679   -40.808241 
  338500    305.02057   -37.821196 
  339000    298.35462   -52.895125 
  339500    291.92481   -41.250819 
  340000    292.30618   -54.109677 
  340500    303.83918   -68.783583 
  341000    300.40122   -33.278222 
  341500    305.36232   -43.513988 
  342000    299.25199   -77.194037 
  342500    298.83304   -43.754073 
  343000    295.17031   -53.480498 
  343500    305.45394   -45.171643 
  344000    297.48951   -38.555205 
  344500    299.80986    -52.28484 
  345000    296.87945   -41.629623 
  345500    300.16986   -57.460403 
  346000     297.9639   -61.495718 
  346500    301.31288   -49.228508 
  347000    303.09161   -64.449604 
  347500    295.85972   -53.654393 
  348000    297.02684   -60.600063 
  348500    302.64253   -68.839996 
  349000    301.77139   -44.605122 
  349500    298.47138   -56.858558 
  350000    303.67349   -37.875524 
  350500    305.70311   -50.221052 
  351000    301.21201   -37.056368 
  351500    298.39879   -23.645597 
  352000    293.28779   -29.176259 
  352500    303.53735   -34.558005 
  353000    293.29846   -53.752277 
  353500    305.27913   -57.708294 
  354000    303.10911   -37.344638 
  354500    295.56117   -26.117462 
  355000    299.29682   -57.686229 
  355500    297.12445   -43.114836 
  356000    304.52897   -51.939686 
  356500    295.58674   -62.906158 
  357000    303.56156   -53.300128 
  357500    296.87258   -18.835342 
  358000    299.20706   -48.618712 
  358500    295.04374   -57.652095 
  359000    303.55361   -38.186893 
  359500    303.28007    -63.79638 
  360000     299.9831   -61.826319 
  360500    297.72266   -45.893443 
  361000    301.22664   -40.064478 
  361500    294.96413   -45.379225 
  362000     303.8087   -61.355415 
  362500     298.4923   -35.074632 
  363000    308.37914   -52.720559 
  363500    296.94117    -56.65561 
  364000    297.54732   -49.351534 
  364500    299.66462   -38.847438 
  365000    298.85006   -40.356078 
  365500     302.8347   -53.483452 
  366000    299.58936   -45.958279 
  366500     299.2845   -48.666686 
  367000    295.21357   -51.146984 
  367500    297.49312   -49.066811 
  368000    299.02231    -42.42135 
  368500    299.80446   -48.544088 
  369000     291.9796   -39.279497 
  369500    294.14828   -52.686145 
  370000    298.36542   -39.029911 
  370500    302.20285   -39.348803 
  371000    296.99161   -51.223669 
  371500    298.81385   -45.150905 
  372000    303.97814    -47.43132 
  372500    296.95042   -50.947746 
  373000    302.07562   -59.101179 
  373500    300.66063   -28.757961 
  374000    302.46491   -57.678002 
  374500    302.96171   -55.163829 
  375000    298.35677   -62.559904 
  375500    298.98092   -53.397768 
  376000    297.29564   -68.447178 
  376500    302.49306   -28.541503 
  377000    295.72162   -22.513554 
  377500    299.18252   -41.443661 
  378000     304.3478     -34.5791 
  378500    303.73742   -49.390041 
  379000    295.44516   -36.546784 
  379500    297.31388   -33.981819 
  380000    300.65328   -60.477125 
  380500    301.38328   -52.794682 
  381000    301.98635   -52.801042 
  381500    301.97907   -29.839955 
  382000    298.24096   -25.425383 
  382500    301.46529   -47.282777 
  383000    295.94376   -56.833448 
  383500    298.88622   -37.266266 
  384000    299.80835   -58.240337 
  384500     302.7339   -62.989628 
  385000    296.22091   -69.243265 
  385500    302.07682   -46.139153 
  386000    296.75943   -42.081687 
  386500    302.55003    -56.74039 
  387000    301.09679   -43.240999 
  387500     298.8261   -48.822912 
  388000    298.89493   -46.613211 
  388500    298.40837   -82.055681 
  389000    303.12785   -60.396269 
  389500    306.18366   -52.927212 
  390000    303.49678   -29.224386 
  390500    302.36332   -63.081531 
  391000    300.87657   -16.938835 
  391500    303.92138   -71.583717 
  392000    303.16871   -42.350719 
  392500    298.41595   -57.212277 
  393000    300.79094   -38.396447 
  393500    299.17021   -42.391557 
  394000    298.83214   -38.105165 
  394500     301.1353   -52.613279 
  395000    299.07406   -56.073502 
  395500    299.89441   -66.430712 
  396000      298.307   -45.168911 
  396500    301.67179   -36.211989 
  397000    301.62981   -66.996659 
  397500    299.14739   -42.898608 
  398000    301.92934   -84.671691 
  398500    299.73703   -59.419256 
  399000     305.7943   -69.860171 
  399500    303.35112   -48.941771 
  400000    299.10312   -69.471985 
  400500    301.59336   -66.237525 
  401000    296.30853   -47.922885 
  401500    300.50895   -42.846675 
  402000    297.66865   -60.313884 
  402500    301.76768   -39.184698 
  403000    304.05508   -68.396294 
  403500    303.13236   -44.400739 
  404000    294.47484   -53.890626 
  404500    295.01029   -37.946156 
  405000    296.09385   -38.790424 
  405500    295.86157   -67.095229 
  406000    296.46071   -52.416313 
  406500      299.239   -36.429709 
  407000    297.48273   -56.810798 
  407500    305.52389   -59.623698 
  408000    300.29148   -28.508203 
  408500    295.35897   -40.416258 
  409000    302.05446   -56.306787 
  409500    302.98068   -67.638611 
  410000    302.40898   -42.029513 
  410500    300.16823   -33.704498 
  411000    305.48617   -71.028481 
  411500    301.91981   -27.612055 
  412000    301.19277   -70.095143 
  412500    300.60391   -22.884451 
  413000    296.59827   -42.419583 
  413500    293.27602   -45.427533 
  414000    302.23487   -52.859147 
  414500    302.09857    -20.48119 
  415000    301.44399    -47.54521 
  415500    300.20489   -57.209808 
  416000    301.84157   -50.182429 
  416500    301.48882   -45.485544 
  417000    301.43489   -68.574791 
  417500    299.06265   -33.194871 
  418000    299.19549   -55.331051 
  418500    294.52168   -42.915094 
  419000     295.1556   -60.945591 
  419500    301.02272   -50.160578 
  420000    294.65638   -24.457501 
  420500    299.93887   -56.413085 
  421000    297.78022   -77.304965 
  421500     296.8176   -27.206635 
  422000    299.89113   -57.240714 
  422500    301.29463   -50.298065 
  423000    297.45817    -58.65896 
  423500    302.86085   -35.777666 
  424000    297.00252   -71.241034 
  424500    301.23946   -26.344669 
  425000    306.03351   -33.280436 
  425500    303.35555   -49.854449 
  426000    301.30719   -66.513505 
  426500    294.43388   -54.370849 
  427000    299.78616   -37.015349 
  427500    298.96122   -38.587715 
  428000    296.20731   -66.023748 
  428500    301.05967    -37.27736 
  429000     303.3096   -58.098454 
  429500    310.00943   -37.450563 
  430000    298.93128    -25.00253 
  430500    295.76063   -63.572084 
  431000    301.38879   -31.812254 
  431500    309.56505   -40.256089 
  432000    298.68441   -68.571648 
  432500    298.71419    -52.35655 
  433000    302.00479   -38.639572 
  433500    303.97063    -62.13075 
  434000    297.51368   -45.625474 
  434500    302.89382   -86.286698 
  435000     302.0187   -44.575025 
  435500    299.79842   -32.895842 
  436000     296.0607   -34.760556 
  436500    302.89796    -41.00257 
  437000    298.89603   -65.277428 
  437500     302.2249   -25.599621 
  438000    293.81049   -52.915518 
  438500    306.25734   -47.738712 
  439000    301.15279   -31.055492 
  439500    296.15395   -61.109466 
  440000    296.32639   -45.220918 
  440500    297.87945    -45.35444 
  441000    298.21905   -39.045818 
  441500    301.75139   -55.185639 
  442000    303.78567   -41.776242 
  442500    300.77264   -47.751205 
  443000    301.61909    -22.71456 
  443500    299.42398   -76.227672 
  444000    301.27656   -56.734228 
  444500    298.08899   -29.403166 
  445000     302.4887   -54.083583 
  445500    295.96019   -41.474169 
  446000    305.48294   -42.669359 
  446500    299.29694   -17.047071 
  447000    303.77232   -61.853691 
  447500    303.79072   -60.930741 
  448000     303.4428   -41.895711 
  448500     300.8521    -41.71572 
  449000    292.97019   -38.605054 
  449500    295.50115   -31.209203 
  450000    295.14579   -59.962743 
  450500    303.58587   -36.533593 
  451000    296.10669   -63.146468 
  451500    297.71006   -43.945856 
  452000    296.79393   -42.265603 
  452500    301.79337   -55.255421 
  453000    299.16272   -55.976864 
  453500    298.72211   -43.693283 
  454000    298.94872   -41.938985 
  454500    299.96438   -41.996646 
  455000    297.26628   -53.047836 
  455500    306.44356   -93.187627 
  456000    298.41651   -72.565634 
  456500    300.65371   -29.580517 
  457000    298.91871   -66.980849 
  457500     305.5079   -49.321713 
  458000    302.83442   -66.276431 
  458500    302.07315   -28.958819 
  459000    305.18089   -28.258631 
  459500    303.91574   -38.915746 
  460000    304.72624   -59.639834 
  460500    301.78546   -34.532505 
  461000    297.54673   -54.514945 
  461500    300.93461   -72.525167 
  462000     304.8935   -61.490989 
  462500    302.07189   -26.860022 
  463000    300.51676   -36.224996 
  463500    298.22972   -54.061291 
  464000    300.17676   -48.815235 
  464500    302.56283   -61.270976 
  465000    301.60735    -49.41417 
  465500    296.95971   -50.887674 
  466000    298.42517   -46.570831 
  466500    296.84856    -38.70312 
  467000    299.81033   -48.246454 
  467500     297.0317   -40.025819 
  468000    299.45233   -43.852053 
  468500    307.27787   -76.855381 
  469000    299.96772   -30.187724 
  469500    304.76081   -54.262623 
  470000    296.97837   -47.685029 
  470500    299.89314   -60.444736 
  471000    293.91782   -44.260376 
  471500    302.16589   -45.015413 
  472000    300.07612   -63.858125 
  472500    301.75303   -55.812543 
  473000     302.9964    -48.34074 
  473500    300.11339   -43.825996 
  474000    300.69751   -35.726634 
  474500     301.3236   -59.393349 
  475000    307.87654   -42.273207 
  475500    298.99479   -41.984246 
  476000    297.09075   -53.114884 
  476500      304.522   -51.415797 
  477000     295.4701    -78.08728 
  477500    297.57838   -44.741051 
  478000    299.84229   -45.331486 
  478500    301.43123   -50.547624 
  479000    294.42565   -40.243637 
  479500    297.25562   -31.202793 
  480000    299.67958   -36.404408 
  480500    305.28643   -54.085914 
  481000    298.96662   -50.401848 
  481500    300.87707   -44.411059 
  482000     297.8206   -41.295484 
  482500    297.98722   -28.203506 
  483000     302.0219    -66.64927 
  483500    299.31148   -23.854278 
  484000    305.44192   -32.797909 
  484500    297.47666   -58.926621 
  485000    298.72164   -34.732118 
  485500    300.76401   -61.561637 
  486000    304.63765   -57.460162 
  486500    300.62681    -32.36532 
  487000    301.21085   -55.064822 
  487500    298.27694   -38.870404 
  488000    297.55192   -36.906305 
  488500     298.3117   -70.482185 
  489000    299.91185   -78.457694 
  489500    297.65949   -21.788161 
  490000    295.93913   -45.574391 
  490500    300.63059   -42.592428 
  491000    300.48006   -44.932388 
  491500    295.70188   -28.184174 
  492000    303.42495   -34.435334 
  492500    300.06522   -40.029793 
  493000    301.44023   -48.192986 
  493500    295.52195   -56.728597 
  494000    302.32221   -30.949801 
  494500    301.37075   -38.458911 
  495000    305.01775   -58.524514 
  495500    297.17366    -44.31451 
  496000    300.01601   -33.779858 
  496500    302.79405   -54.337366 
  497000    300.43152   -52.579863 
  497500    298.06883   -54.274876 
  498000    299.93578     -52.7333 
  498500     299.7773   -34.698186 
  499000    298.56174   -63.060213 
  499500    301.54618   -57.455934 
  500000    301.52926   -47.820198 
  500500     305.5249   -60.252533 
  501000    303.88019   -58.794038 
  501500    306.85846   -30.481463 
  502000    304.60545   -64.420766 
  502500    305.02085   -25.293979 
  503000    298.08368   -73.537198 
  503500    301.43866   -38.787197 
  504000    297.32867   -66.382822 
  504500    298.98312   -26.384827 
  505000    296.55127   -60.155578 
  505500    302.27101   -44.620786 
  506000    306.52126   -68.258114 
  506500    295.68282   -39.349605 
  507000    298.35693   -51.752533 
  507500    296.95401   -58.322499 
  508000    301.91101   -57.640256 
  508500    301.65004   -41.406982 
  509000    297.39502   -38.442776 
  509500    296.71483   -73.709389 
  510000    301.04366   -35.439816 
  510500    304.63151   -40.964791 
  511000    296.93632   -28.450984 
  511500    299.25209   -49.276869 
  512000    297.06313   -43.497362 
  512500    300.03866   -52.686745 
  513000    298.93266   -45.663631 
  513500    304.86791   -46.985195 
  514000    299.30921   -48.630741 
  514500    301.53363   -44.235606 
  515000    299.87019   -56.892052 
  515500    301.05448    -25.44996 
  516000    299.14452   -40.030481 
  516500    298.34096   -58.873063 
  517000    302.37934   -38.944004 
  517500    302.79051   -53.043184 
  518000    294.66734   -49.476879 
  518500    301.22036   -79.455762 
  519000    299.34707   -31.611925 
  519500    299.61932    -49.81999 
  520000    306.24757   -42.903726 
  520500    298.34431   -55.650969 
  521000     298.8563   -69.774131 
  521500    300.79681   -62.683076 
  522000    303.96512   -21.710637 
  522500    300.36076   -40.834302 
  523000    298.78822   -46.144791 
  523500     301.9416   -52.363132 
  524000    300.06422   -75.878361 
  524500    297.99907   -34.066737 
  525000    300.53245   -56.310652 
  525500    302.03714   -32.224554 
  526000    301.94994   -41.988349 
  526500    301.98948   -65.075106 
  527000    301.13254   -53.882767 
  527500    297.79232   -58.963212 
  528000    304.65951   -28.163477 
  528500    296.34793   -66.022289 
  529000    299.74251   -45.778604 
  529500     298.2322   -33.419527 
  530000    301.56757   -29.596944 
  530500    296.57745    -73.63659 
  531000    303.25617   -39.246977 
  531500     298.7222   -66.070231 
  532000    302.74259   -71.543582 
  532500    295.36422    -37.46596 
  533000    300.86777   -64.957104 
  533500    301.64939   -66.549394 
  534000    302.94272    -58.66935 
  534500    296.71126   -61.482284 
  535000    298.58483   -38.263759 
  535500    298.53625   -47.419695 
  536000    301.63238   -46.970857 
  536500    297.89276   -56.203132 
  537000     298.6485   -59.336835 
  537500     306.1654   -39.181673 
  538000    301.73285    -53.28346 
  538500    302.34777    -43.22796 
  539000    300.33653   -41.200414 
  539500    299.69899   -46.651821 
  540000    298.72257    -34.70821 
  540500    300.96119    -45.04061 
  541000     303.8356   -44.757069 
  541500    301.23982   -51.297341 
  542000    299.45367   -50.931151 
  542500    300.79758   -57.505078 
  543000    300.95848   -45.298396 
  543500    293.53139   -61.411551 
  544000    301.86455   -49.901614 
  544500     303.8086   -68.216264 
  545000    304.86389   -35.585126 
  545500    302.10613   -55.033329 
  546000    297.02712   -37.799749 
  546500    300.11587   -54.056541 
  547000    294.35261   -48.103329 
  547500    296.67081   -35.248045 
  548000    300.42885   -48.466621 
  548500     301.4704   -48.151115 
  549000     299.6213   -35.536333 
  549500    307.62052   -54.991793 
  550000    301.39287   -38.443213 
  550500    298.94599   -49.078272 
  551000    302.68997   -45.766409 
  551500    305.70465   -34.967441 
  552000    300.93912   -50.003312 
  552500    300.02127     -33.5112 
  553000    302.84591   -55.182537 
  553500    300.84775   -55.989022 
  554000    296.66354   -22.226985 
  554500    296.24218   -58.875722 
  555000    299.42524   -35.934361 
  555500    300.30693   -46.932177 
  556000    301.37414   -47.960504 
  556500    296.10344   -39.966997 
  557000    303.21225   -59.366208 
  557500     303.7393   -26.995445 
  558000    298.02895    -71.30765 
  558500    297.23331   -52.345199 
  559000    300.20073   -55.858398 
  559500    304.07979   -36.499415 
  560000    299.65525   -32.048478 
  560500    295.48121    -51.24907 
  561000    299.14337   -25.625991 
  561500     299.8608   -37.235613 
  562000    297.88481   -73.203433 
  562500    304.37832   -48.433616 
  563000    303.06996   -61.098533 
  563500    300.65214   -41.397878 
  564000    300.94476    -51.87714 
  564500    298.79527   -35.424983 
  565000    298.54555   -50.048371 
  565500    300.11723    -48.06148 
  566000    301.09085     -45.2469 
  566500    301.48911   -50.977051 
  567000    301.08099   -45.568641 
  567500    298.88887   -44.528936 
  568000    299.59237   -62.515048 
  568500    300.43864   -45.334475 
  569000    298.83371   -28.319743 
  569500     303.1611   -66.742412 
  570000    297.65705   -52.995498 
  570500    300.80145   -59.315033 
  571000    302.14951   -48.760783 
  571500    304.31236   -46.498504 
  572000    300.09611   -49.264369 
  572500    302.23872    -50.49584 
  573000    302.98305   -80.400182 
  573500    299.81389   -46.761182 
  574000     306.7329   -43.136666 
  574500    296.42074   -50.089448 
  575000    300.24043   -73.038577 
  575500    298.43229   -31.549663 
  576000    303.95064   -62.680301 
  576500    300.90409   -24.294819 
  577000      306.117    -42.67636 
  577500    301.18476   -27.966531 
  578000    299.56271   -65.099949 
  578500    297.00697   -46.681927 
  579000    299.86957   -65.243574 
  579500    298.78555    -43.54608 
  580000    305.03712   -56.688102 
  580500    300.46302   -50.594176 
  581000    298.60405   -36.678476 
  581500    303.26645   -59.519082 
  582000    302.70325   -53.480599 
  582500    303.39234   -81.041041 
  583000    300.00316   -35.055272 
  583500    299.07588   -53.518076 
  584000    298.00297   -33.266525 
  584500    304.12361   -33.360562 
  585000    301.10451   -42.400824 
  585500    296.95268   -58.072499 
  586000    304.98725   -43.206846 
  586500    297.52105   -61.416029 
  587000    306.10476   -42.095656 
  587500    300.98304   -36.606683 
  588000    304.32758   -56.680831 
  588500     295.6401   -54.445237 
  589000    301.75603   -48.835147 
  589500    295.02877   -38.688835 
  590000    297.82462    -60.68257 
  590500    300.46047   -55.282353 
  591000    297.04541   -62.468321 
  591500    298.84512   -57.274445 
  592000    300.90594   -64.888232 
  592500    298.64734   -42.836932 
  593000    301.76541   -57.068996 
  593500    300.64817   -53.288682 
  594000    303.60422   -32.447235 
  594500    300.00913   -59.487312 
  595000    299.75075   -41.551344 
  595500    300.92653     -65.6069 
  596000    301.05414   -55.258839 
  596500     300.8557   -48.791749 
  597000    303.61985   -48.312824 
  597500    301.39278   -45.810857 
  598000    304.02454   -58.698068 
  598500    297.23069   -41.494594 
  599000    299.23782   -64.223837 
  599500    301.59611   -44.397433 
  600000     299.9323   -36.069011 
  600500    300.65475   -54.651896 
  601000    298.32117   -50.970339 
  601500    306.94897   -52.133458 
  602000    302.13809   -57.786031 
  602500    299.87642   -31.964267 
  603000    299.94312   -50.527333 
  603500    295.67348   -46.619229 
  604000    300.94899   -53.689411 
  604500    299.52852    -33.64027 
  605000    297.97624   -50.448224 
  605500    301.81153    -47.41985 
  606000    301.84237   -60.479736 
  606500    299.80125   -43.945324 
  607000    305.05615   -40.955407 
  607500    307.70781   -55.455521 
  608000    302.21874   -46.480424 
  608500    304.69312   -59.591191 
  609000    299.26459   -41.252532 
  609500    299.68389   -61.382641 
  610000    298.10912   -49.079611 
  610500    306.92761   -45.720094 
  611000    301.06061   -68.952352 
  611500    294.95623   -39.065738 
  612000    304.09251   -45.412831 
  612500    301.33781   -52.542252 
  613000    302.67412   -46.080651 
  613500    299.38622   -58.036271 
  614000    295.79618    -51.50225 
  614500    297.88831   -55.617713 
  615000    302.63387   -45.147449 
  615500     298.9319   -33.947403 
  616000    305.15855   -63.011633 
  616500    295.83821   -68.408168 
  617000     296.1666   -40.486177 
  617500    301.50223   -56.147768 
  618000     303.7091   -41.143788 
  618500    294.40371   -51.663193 
  619000    300.67241   -51.988332 
  619500    297.29129   -58.052192 
  620000    304.25038   -40.578015 
  620500    299.91027   -50.182229 
  621000    299.02674   -37.033008 
  621500    301.01636   -63.544896 
  622000    297.78886   -54.739564 
  622500    306.76965   -44.483408 
  623000    299.68925   -71.110289 
  623500    305.18476   -40.388831 
  624000     301.1117   -47.344213 
  624500    304.48017    -28.65851 
  625000    296.30062   -38.520124 
  625500    296.95624   -71.236854 
  626000    301.09694   -56.357719 
  626500    295.55437   -50.146776 
  627000    298.63611   -62.938832 
  627500    304.96854   -47.866115 
  628000    297.71984   -44.766571 
  628500    295.82724   -57.974173 
  629000    293.28596   -58.582463 
  629500     299.0805     -60.0995 
  630000    299.58229   -40.223083 
  630500     298.6323   -61.433903 
  631000    298.98746   -26.495483 
  631500    304.08237   -42.427251 
  632000    300.10788   -56.700988 
  632500    305.87152   -48.192154 
  633000    301.67751   -43.715405 
  633500    302.70321   -36.927676 
  634000    299.79688   -50.167518 
  634500    299.30684   -56.531232 
  635000    302.08852   -50.959693 
  635500    303.77213   -32.990481 
  636000    300.88299   -41.203385 
  636500    298.44592   -55.382835 
  637000    300.38276   -69.835115 
  637500    297.34444   -30.893459 
  638000    302.97231   -63.963185 
  638500    303.37817   -57.786658 
  639000    298.38388   -51.031588 
  639500    295.92175   -48.851349 
  640000    300.58224   -76.630096 
  640500    303.63623   -51.986176 
  641000     297.5146    -38.95399 
  641500    297.03092   -63.116485 
  642000    301.80385   -59.472416 
  642500     299.7783   -43.669776 
  643000    303.58141   -53.208709 
  643500    303.32943   -44.851538 
  644000    302.11992   -62.241477 
  644500     301.3564   -24.823627 
  645000    298.88361   -34.299491 
  645500    299.87521   -51.221981 
  646000    305.94283   -60.660266 
  646500    299.54761   -65.840977 
  647000    303.08001   -42.749879 
  647500    296.23635   -69.454165 
  648000    298.00141   -60.598048 
  648500    296.36684   -41.022506 
  649000    298.61905   -55.626658 
  649500    302.99496    -29.70452 
  650000    299.34631   -47.495637 
  650500    298.84999   -58.477783 
  651000    297.44369   -39.583104 
  651500    308.25843   -41.204377 
  652000     302.7759    -70.83662 
  652500    297.75293   -49.493578 
  653000    297.52335   -35.026945 
  653500    297.48139   -53.501343 
  654000    300.93063    -43.29851 
  654500    298.58472   -49.512557 
  655000    300.67999   -26.343388 
  655500    298.16889   -55.035122 
  656000    300.59121   -66.792156 
  656500    302.49847   -45.275007 
  657000    298.05528   -62.559971 
  657500     305.9148   -62.166811 
  658000    296.75005    -57.28028 
  658500    297.29303   -68.740051 
  659000    299.33672   -39.845297 
  659500    297.88318   -31.342384 
  660000    296.54551   -35.071467 
  660500    298.78227   -66.693972 
  661000     300.6223   -39.790174 
  661500    300.04404   -52.098413 
  662000    299.80054   -66.069532 
  662500    301.83598   -63.665646 
  663000    302.35482   -43.423963 
  663500    297.83761   -46.100462 
  664000    296.17114   -75.060199 
  664500    295.12937   -53.659711 
  665000     300.9331   -48.347749 
  665500    298.33096   -54.030187 
  666000    294.86313   -53.989487 
  666500    301.36457   -56.266931 
  667000    298.01064   -44.025829 
  667500     295.6017   -32.411639 
  668000    296.69965   -74.347883 
  668500    306.61017    -57.22434 
  669000     305.2971   -44.203622 
  669500    297.55768   -50.842698 
  670000    298.61304   -48.406701 
  670500    297.08566   -52.046065 
  671000    295.86844   -36.012912 
  671500    293.20388    -40.73294 
  672000    302.48586     -59.5986 
  672500    296.27245   -57.015989 
  673000    300.45204   -53.873084 
  673500    299.85914   -37.101327 
  674000    298.97375   -49.274843 
  674500    298.69314   -40.355503 
  675000    302.40789   -59.657937 
  675500     294.1179   -49.375279 
  676000    298.51562   -50.690988 
  676500    296.64438   -56.701323 
  677000     302.5405   -47.445262 
  677500    301.38806     -61.2777 
  678000    298.06277   -48.659482 
  678500    306.51173   -60.278989 
  679000     301.4854   -40.193801 
  679500    297.97494   -41.427696 
  680000    294.99901   -31.993406 
  680500     301.4062   -44.293352 
  681000    299.94019   -14.313811 
  681500    300.92529   -49.262875 
  682000    301.51966   -39.463697 
  682500    304.09237   -63.906232 
  683000    297.78152   -27.538016 
  683500    301.15039    -62.08841 
  684000    296.85368   -28.864478 
  684500     296.0831   -55.246063 
  685000    296.43554   -45.009233 
  685500    300.71669    -33.80974 
  686000    298.85158   -55.796353 
  686500     304.6303   -55.315832 
  687000    297.76239   -33.997037 
  687500    296.39935   -39.873795 
  688000    296.20651   -65.962734 
  688500    298.22974    -57.01151 
  689000    301.31451   -66.537658 
  689500    301.24044   -65.948597 
  690000    299.46223   -47.073418 
  690500    303.07166   -58.169741 
  691000    301.13282   -45.298995 
  691500    299.03166   -83.055801 
  692000    301.61931   -41.181503 
  692500    302.94723   -57.892132 
  693000    300.80338   -53.380132 
  693500    302.20447   -52.817453 
  694000    299.34612   -47.958954 
  694500    299.96748   -67.004135 
  695000    302.97332   -44.896712 
  695500    299.36127     -70.2981 
  696000    297.06614   -43.146611 
  696500    304.81018   -56.505754 
  697000     299.5625   -75.094365 
  697500     303.1223   -65.685678 
  698000    299.88641   -42.778085 
  698500    302.07971   -69.824682 
  699000    300.86555   -59.608204 
  699500    296.35405   -61.764789 
  700000    298.74029   -80.814033 
  700500     299.7817   -36.374421 
  701000    299.29912   -50.864966 
  701500    307.77467   -36.129358 
  702000    300.53802   -38.967533 
  702500    299.17381   -27.970826 
  703000    297.46482   -29.821271 
  703500    296.00543   -71.672029 
  704000    305.52594    -31.70699 
  704500     301.9161   -78.922272 
  705000    306.58445    -55.32749 
  705500    298.43911   -51.212699 
  706000    299.79869   -29.456483 
  706500    298.12692   -38.661621 
  707000     300.8682   -23.564767 
  707500    297.57982   -52.786765 
  708000    303.01664   -46.058433 
  708500    301.28043   -32.639158 
  709000    303.76054   -48.530878 
  709500    301.31212   -68.591218 
  710000    298.04308   -38.297021 
  710500    301.61889   -59.998276 
  711000    302.63609   -54.719773 
  711500    305.36101   -40.113905 
  712000    302.39137   -30.519181 
  712500    300.23262   -52.001551 
  713000    305.38695   -44.986261 
  713500    299.34466   -58.421805 
  714000    299.97791   -60.624975 
  714500    301.00089   -35.102557 
  715000    302.73911   -68.306506 
  715500    301.51328    -54.68466 
  716000    298.18627   -65.133088 
  716500    303.07449   -70.781733 
  717000    302.66866   -50.646547 
  717500    303.23004   -40.020725 
  718000    299.17546   -31.983741 
  718500    299.94779   -58.321092 
  719000    297.06767   -54.472086 
  719500    306.38425   -31.081313 
  720000    298.44109   -56.636232 
  720500    304.90962   -35.202179 
  721000    297.92249   -44.433002 
  721500    300.20089   -62.830241 
  722000    302.72928   -24.901496 
  722500     301.7161   -59.334658 
  723000     298.7357   -59.834452 
  723500    303.63838   -50.228015 
  724000    301.30183   -38.503077 
  724500    303.22097   -47.990199 
  725000    299.26867   -45.395839 
  725500     299.6953   -43.371838 
  726000    298.10381    -42.71734 
  726500    299.25227   -51.512087 
  727000    301.59358   -67.481775 
  727500     301.2894   -49.768413 
  728000     298.5834   -35.479969 
  728500    296.73829    -45.16964 
  729000     303.7776   -50.109663 
  729500    306.09402   -22.610007 
  730000    295.62732   -65.065558 
  730500    299.92658   -45.021838 
  731000    303.61195   -44.233216 
  731500    298.17332   -56.824726 
  732000    296.21529   -35.370434 
  732500    295.85569   -41.722967 
  733000    300.74099   -55.450686 
  733500    298.35399   -52.508177 
  734000    300.40752   -52.964486 
  734500    302.25225   -57.320919 
  735000    298.02283   -62.274026 
  735500     300.9539   -55.671679 
  736000    298.45363   -45.093105 
  736500    298.58515   -48.248327 
  737000    303.85829   -71.900831 
  737500    297.66706   -67.707867 
  738000    298.56705   -44.507444 
  738500     298.1428   -42.219396 
  739000    304.43232   -45.579479 
  739500    297.77898   -39.702506 
  740000    303.47683   -39.832798 
  740500    306.24373   -59.141049 
  741000    305.28281   -63.995656 
  741500    300.94063   -50.844698 
  742000    306.37347   -48.311102 
  742500    305.03836   -41.435561 
  743000    297.82678   -79.779981 
  743500    299.55768   -48.168632 
  744000    299.83294   -68.573433 
  744500    299.50055    -39.16518 
  745000    298.89535    -62.92411 
  745500    301.39395   -42.234963 
  746000    303.87434   -47.820476 
  746500     296.9226   -38.690921 
  747000    302.63615   -78.621076 
  747500     293.5199    -41.99613 
  748000    302.50541   -36.309963 
  748500    301.21833   -70.965948 
  749000    298.11426   -61.162439 
  749500    305.40133   -32.444773 
  750000    298.80373   -65.049128 
  750500     298.3069   -47.359447 
  751000    296.95105   -46.108166 
  751500    297.82756   -38.496454 
  752000    301.46728   -57.224811 
  752500    296.45335   -40.774549 
  753000    298.44235   -43.247939 
  753500    301.63862   -67.617611 
  754000    295.95397   -58.642763 
  754500    301.21884   -35.080168 
  755000    299.33058   -47.616657 
  755500    301.28161     -50.9741 
  756000    296.81588   -57.950849 
  756500    300.15718   -38.313615 
  757000    304.69003   -44.121311 
  757500    301.13422    -55.74053 
  758000    304.85581   -43.591048 
  758500    301.17426   -52.006542 
  759000    302.31262   -44.134281 
  759500    304.71834   -40.299081 
  760000    301.08654   -53.331242 
  760500    300.51564   -38.229633 
  761000     299.5339   -44.813326 
  761500    297.48334   -34.409264 
  762000    304.88198   -44.991306 
  762500    302.18695   -48.890873 
  763000    298.85994   -53.569225 
  763500    299.07404   -57.322429 
  764000    295.72766   -34.769737 
  764500     294.7879     -77.3639 
  765000     301.4559   -48.118187 
  765500    301.89543   -25.872275 
  766000    303.07623   -40.560616 
  766500    298.24201   -24.145433 
  767000    303.82219   -59.047204 
  767500    302.90023    -51.91078 
  768000    295.53714   -59.579739 
  768500    297.23878    -39.14252 
  769000     297.1127   -57.551942 
  769500    301.05341   -61.722444 
  770000    300.02328   -35.050737 
  770500    298.75857   -56.730072 
  771000    303.89597   -40.149618 
  771500    298.04546   -47.652467 
  772000    300.49869   -62.669462 
  772500    294.69287   -35.358764 
  773000    298.22279   -31.982779 
  773500    303.79819   -61.465874 
  774000    292.60064   -56.126351 
  774500    300.61175   -52.854325 
  775000    294.49624   -66.983971 
  775500    295.06414   -73.167214 
  776000    298.59614   -49.693702 
  776500    302.51063   -34.739404 
  777000     301.9024   -45.915028 
  777500     296.0644   -54.079264 
  778000    300.83281   -32.777787 
  778500    298.86548   -48.987814 
  779000    300.56389   -35.936177 
  779500    296.61102   -60.818244 
  780000    297.05947   -34.634477 
  780500    297.51971   -35.970942 
  781000    301.15811   -41.919888 
  781500    298.27092   -41.806568 
  782000    303.24234   -53.504313 
  782500    302.58401   -35.861038 
  783000    303.87275   -67.565303 
  783500    299.75147   -29.793435 
  784000    300.80268   -50.589342 
  784500     300.4017   -57.163384 
  785000    300.72236   -61.622133 
  785500    295.15292   -59.657907 
  786000    303.83102   -46.194922 
  786500    299.04513   -63.862946 
  787000    302.99318   -34.487364 
  787500    297.05888    -29.49551 
  788000     304.2892   -38.400705 
  788500    300.01957   -50.284136 
  789000    304.26924   -49.182847 
  789500    303.61566    -47.04537 
  790000    301.04444   -66.106264 
  790500    296.62375   -47.127304 
  791000    300.01576   -55.350766 
  791500    302.30546   -55.780056 
  792000    300.51857   -26.459449 
  792500    299.87357   -69.183168 
  793000    299.88568   -71.790052 
  793500    300.74498   -60.913484 
  794000    298.49084   -62.280748 
  794500    299.33658   -46.354063 
  795000    298.75714    -48.49515 
  795500     302.1943   -53.147557 
  796000    304.94111   -57.282012 
  796500    303.83557   -48.725792 
  797000    300.95342   -42.832899 
  797500    304.77571   -71.496786 
  798000    301.42623   -60.382381 
  798500    298.92812   -54.462919 
  799000    297.43198   -72.542951 
  799500    301.52281   -61.678983 
  800000    304.32528   -46.217656 
  800500    299.78434   -40.345511 
  801000    298.86644   -41.495412 
  801500    296.17358   -64.477056 
  802000    300.83453   -54.253027 
  802500    296.35498    -69.78212 
  803000    298.23478   -27.112323 
  803500    296.80296   -39.952721 
  804000    300.43572   -46.508208 
  804500    299.24871   -34.199134 
  805000    298.95446   -71.492942 
  805500    301.14827   -51.561014 
  806000    301.65805   -37.242773 
  806500    296.79187   -50.568215 
  807000    296.27259   -40.675352 
  807500    298.07572    -57.73584 
  808000      303.494   -17.569947 
  808500    301.52199   -44.969745 
  809000    303.52238   -48.905027 
  809500    303.74988   -41.384635 
  810000    300.74524   -63.435874 
  810500    302.56665   -44.818766 
  811000    305.33593   -58.149536 
  811500    297.28751    -56.12059 
  812000    302.74989   -52.411414 
  812500    297.50517    -53.85344 
  813000    300.96167    -32.09681 
  813500    299.27707   -58.110961 
  814000    301.20514   -49.085257 
  814500    295.96547   -63.609651 
  815000    299.33535   -49.437203 
  815500    294.67207   -43.563917 
  816000    304.05128   -59.491363 
  816500    301.04091   -71.515207 
  817000    298.11761   -52.591955 
  817500    300.93228   -52.956614 
  818000    298.77053   -44.469658 
  818500    304.45431   -56.667952 
  819000     298.3409   -31.796823 
  819500    296.36216   -63.367811 
  820000    300.25566     -48.8958 
  820500    301.89598   -26.761897 
  821000      300.963   -42.384595 
  821500    297.18357   -38.429919 
  822000    301.76881   -30.747435 
  822500    303.33446    -61.23342 
  823000    302.73786   -62.892667 
  823500    301.68451   -55.011449 
  824000    300.85051   -31.808758 
  824500    301.07474    -83.72855 
  825000    296.08583   -36.677378 
  825500    295.57672    -40.08629 
  826000    301.61758   -40.055424 
  826500    301.32472   -53.938696 
  827000    299.01747    -46.25362 
  827500    299.25174   -42.428015 
  828000    298.04977   -35.664719 
  828500    300.35135   -52.126653 
  829000    303.01752   -52.125175 
  829500     301.0797   -43.414582 
  830000    304.38171   -50.214937 
  830500    298.10497   -67.696602 
  831000    303.48244   -41.870734 
  831500    296.69714   -49.357323 
  832000    300.49592   -45.509229 
  832500    296.39833   -34.873025 
  833000    298.45368   -40.206757 
  833500      300.421   -82.078492 
  834000    299.37891    -54.41944 
  834500    300.66441   -37.002265 
  835000    298.74245    -37.95547 
  835500    305.50886   -34.979544 
  836000    295.65455   -42.935374 
  836500    302.26625   -70.110031 
  837000    299.98625   -52.427165 
  837500    300.99148   -66.780331 
  838000    302.30554   -34.982633 
  838500    306.09406   -52.083573 
  839000    305.22484   -26.043146 
  839500    299.13682   -57.109661 
  840000    295.71693   -31.284129 
  840500    301.51237   -50.733303 
  841000     303.2895   -57.667008 
  841500      302.345   -58.594724 
  842000    295.83895   -43.042802 
  842500    299.96771    -48.26183 
  843000    301.75583   -53.111866 
  843500    300.90465   -52.242245 
  844000    301.55709   -46.009597 
  844500    299.28994   -67.947784 
  845000    293.49528   -66.013331 
  845500    302.97248   -32.143147 
  846000    300.78719   -39.561627 
  846500    300.34373   -43.581966 
  847000    300.21502   -49.439624 
  847500    299.07435   -28.165264 
  848000    295.95775   -47.674134 
  848500     301.5348   -57.036702 
  849000    299.95581   -45.939528 
  849500    300.84969   -52.405548 
  850000    302.00449   -44.976937 
  850500    300.47193   -55.152695 
  851000    305.03016   -31.221996 
  851500     303.2092   -36.145351 
  852000    307.08269   -49.442847 
  852500    301.48066   -72.987358 
  853000    300.45973     -45.3995 
  853500    297.88832   -56.068002 
  854000    304.70227   -59.118004 
  854500    298.23399   -63.694981 
  855000    305.43571   -50.489596 
  855500     305.4076   -55.819792 
  856000     296.1217   -39.309017 
  856500    301.41933   -49.987533 
  857000    300.08868   -41.527082 
  857500    304.58526   -56.966988 
  858000     296.0157   -46.299274 
  858500    300.93573   -56.706421 
  859000    303.90432   -39.735114 
  859500    305.00273    -50.25946 
  860000    305.29009   -43.207727 
  860500    301.83496   -79.117777 
  861000    299.56495   -34.961402 
  861500    299.10314     -57.5087 
  862000    307.09111   -50.253531 
  862500    301.43067   -44.000949 
  863000    300.39827    -28.26285 
  863500     301.2363   -56.596599 
  864000    299.17896   -50.484768 
  864500     300.6031    -48.06321 
  865000    299.68424   -64.125561 
  865500    300.03657   -40.605509 
  866000     300.7361   -49.245614 
  866500     299.4146   -34.861265 
  867000    302.64899   -56.613719 
  867500    303.76597   -50.353694 
  868000    298.27632   -65.632772 
  868500    297.07881   -71.350599 
  869000    298.51523   -51.577376 
  869500    299.38214    -47.94586 
  870000    298.48889    -44.90948 
  870500    297.23222   -71.089996 
  871000    301.32871   -58.267545 
  871500    294.89189   -40.599243 
  872000    302.20017   -29.422562 
  872500      300.555   -77.885569 
  873000    300.50994   -65.825017 
  873500    300.36536   -71.318661 
  874000    299.52798   -29.774211 
  874500     296.9317   -45.960949 
  875000    299.93164   -36.925535 
  875500    298.28271   -40.044238 
  876000    298.39695   -66.564668 
  876500    302.99099   -43.223719 
  877000    304.09483   -37.594633 
  877500     302.0878   -52.719456 
  878000    302.65579    -34.98644 
  878500    304.29873   -41.415072 
  879000    300.81187   -68.027427 
  879500    303.80847   -34.941979 
  880000    300.97493    -27.11487 
  880500    297.32709   -46.417608 
  881000    299.22698   -49.878774 
  881500    301.14824   -65.747563 
  882000    299.63964   -20.651249 
  882500    298.23154   -49.741303 
  883000    296.84015   -42.147908 
  883500    300.58697   -25.568294 
  884000    298.28887    -67.33066 
  884500    300.74194    -33.64084 
  885000    304.84668   -45.979313 
  885500    304.64134   -49.422985 
  886000    300.40204   -47.405127 
  886500    303.51729   -52.930681 
  887000    297.90193    -53.12841 
  887500     303.7064   -68.811703 
  888000     299.3221   -45.536348 
  888500     302.3087   -48.969211 
  889000    299.95875    -67.32901 
  889500    296.25729   -46.050671 
  890000    296.85488   -68.833554 
  890500    300.45208   -44.301348 
  891000    302.30148   -46.763542 
  891500     303.5259   -66.740905 
  892000    301.38551   -26.326029 
  892500    304.22455   -58.046744 
  893000    302.97717   -23.172637 
  893500     301.2602   -74.585256 
  894000    301.71467   -58.573002 
  894500    301.71094   -28.552319 
  895000     300.1842   -56.697599 
  895500    302.43677   -61.269666 
  896000    298.63795   -25.918198 
  896500    303.06456   -25.758547 
  897000    298.89593   -62.871798 
  897500    299.44555   -40.158663 
  898000      294.533   -49.709299 
  898500     297.2443   -67.780362 
  899000     294.5486   -48.712581 
  899500     299.7952   -59.135864 
  900000    299.52737   -49.476122 
  900500    299.99133   -31.064643 
  901000    303.91724   -51.844044 
  901500    303.88645   -34.901152 
  902000    298.78985   -49.450808 
  902500    300.19865   -56.155225 
  903000    299.77905   -84.257373 
  903500    298.08671    -68.21743 
  904000    299.21363   -66.283376 
  904500    298.30165   -46.019469 
  905000     302.4218   -61.097699 
  905500     299.0282   -57.187887 
  906000    308.27345   -43.386712 
  906500    298.60449   -68.297117 
  907000    300.79321    -30.95558 
  907500    296.68697   -48.269164 
  908000    296.27401   -52.834878 
  908500    300.51477   -40.813974 
  909000      300.022   -65.152074 
  909500    301.69827    -50.46996 
  910000    298.75377   -57.329628 
  910500    302.88088   -38.812757 
  911000     301.0897   -71.373664 
  911500    300.77487   -36.208858 
  912000    302.01245   -75.285437 
  912500    301.69987   -27.689192 
  913000    300.42244   -58.147338 
  913500    303.25345   -44.149589 
  914000     293.5268   -40.401446 
  914500    297.33378   -53.416924 
  915000    300.36732   -46.464446 
  915500    300.25833   -43.644011 
  916000    297.35812   -65.790466 
  916500     302.3051   -61.682736 
  917000    299.72974   -50.292156 
  917500    297.39366   -38.053862 
  918000    299.75776   -54.740778 
  918500    298.85618   -66.028033 
  919000    295.73483   -54.735401 
  919500    302.47086   -51.656847 
  920000     304.2383   -52.151169 
  920500    296.99795    -45.47472 
  921000    297.97236   -26.805122 
  921500    298.87222   -61.946557 
  922000    297.73566   -41.816347 
  922500    299.98035   -39.987486 
  923000    305.46626   -53.612981 
  923500    296.29581   -32.646266 
  924000    301.87124   -60.839509 
  924500    298.85825   -43.510274 
  925000    299.11541   -69.030358 
  925500    304.93969   -45.238427 
  926000    303.66313   -48.779731 
  926500    304.01028   -61.309796 
  927000    302.56491   -32.346231 
  927500    302.25472   -47.718585 
  928000    299.93695    -12.88166 
  928500    300.95249   -46.458462 
  929000    297.85418   -49.435515 
  929500     306.2976   -47.449162 
  930000    297.47796   -76.205712 
  930500    300.42673   -40.717129 
  931000    306.74222   -54.777154 
  931500    304.09738   -38.131002 
  932000    301.50268   -73.189357 
  932500    306.51539   -57.909648 
  933000    300.93978   -70.193842 
  933500    304.41118    -50.54364 
  934000    296.94394   -31.431441 
  934500    297.97334   -49.544957 
  935000    300.22005   -72.195889 
  935500    298.62161    -52.64378 
  936000     305.9278   -57.889761 
  936500    298.78178   -68.852822 
  937000     304.9811   -46.423784 
  937500    296.33401    -46.02153 
  938000    304.10619   -58.206319 
  938500      301.714   -50.178195 
  939000    299.47435   -52.086016 
  939500    301.71815    -36.97463 
  940000    296.54173   -32.755505 
  940500    297.04529   -52.952401 
  941000    300.15965   -51.733188 
  941500    298.08193   -58.190498 
  942000    298.76893   -37.873339 
  942500    299.17955   -35.879776 
  943000    297.59484    -26.93626 
  943500    302.61721   -47.531359 
  944000    299.94821   -47.078683 
  944500     300.8915   -45.445663 
  945000    302.60445   -71.268327 
  945500    299.36863   -48.560268 
  946000    303.34729   -58.935821 
  946500    299.33658   -32.492351 
  947000    301.74937   -43.944337 
  947500    303.69396    -33.72483 
  948000    292.25215    -43.52657 
  948500    300.93461   -38.524917 
  949000      296.249   -42.517676 
  949500    302.36818   -51.622115 
  950000     299.5956   -53.533265 
  950500    301.26002   -55.021486 
  951000    296.59891   -59.522228 
  951500     300.3624   -33.313278 
  952000     302.2098   -58.384422 
  952500    303.41368   -35.799093 
  953000    302.08923   -36.870525 
  953500    304.38188   -58.731356 
  954000     300.3944   -49.871118 
  954500    307.29863    -66.31663 
  955000    299.68313   -67.233515 
  955500    303.16277   -43.722272 
  956000    294.66462   -46.022034 
  956500    304.56063   -45.150094 
  957000     300.0629   -55.179374 
  957500    301.61851   -51.785125 
  958000    302.72572   -56.439213 
  958500    302.45425   -56.028532 
  959000    302.61362   -56.598051 
  959500    300.86835   -38.629948 
  960000    303.13023   -50.658852 
  960500    301.88077   -35.644061 
  961000    296.88036   -57.802996 
  961500    301.22656   -46.101554 
  962000     298.3433     -30.5984 
  962500    300.06305   -16.135337 
  963000    304.94899   -39.295655 
  963500    304.22577   -42.837414 
  964000    299.24218   -50.295436 
  964500    300.66383   -39.986964 
  965000    295.09323   -56.601072 
  965500    299.09571   -54.463699 
  966000    294.74996   -46.458086 
  966500     302.8293   -67.853372 
  967000    303.08308   -78.244213 
  967500    300.64159   -52.308492 
  968000    303.42584   -67.495276 
  968500    300.97473   -37.278725 
  969000    300.19523   -49.613903 
  969500    300.12826   -58.027712 
  970000    302.22032   -33.128006 
  970500    298.71313   -50.249742 
  971000    294.64701   -52.072061 
  971500     298.9078   -34.646831 
  972000    299.43708    -43.60591 
  972500    296.70138   -23.480933 
  973000    298.79177   -48.718952 
  973500    295.43199   -74.640458 
  974000    297.04637   -37.192901 
  974500    298.01039   -69.912617 
  975000    303.73955   -35.232733 
  975500     301.9443   -58.810121 
  976000    301.98875   -40.591473 
  976500    300.99808    -47.74972 
  977000    295.05796   -33.996573 
  977500    299.81503   -37.166529 
  978000    296.77071   -46.711506 
  978500    303.85272   -46.930451 
  979000    296.68739   -40.320097 
  979500    296.10134   -53.143598 
  980000     299.6518    -48.77205 
  980500    293.90246   -42.819806 
  981000    301.87881   -59.707494 
  981500    300.44135   -53.415931 
  982000    307.81886   -33.604135 
  982500     299.2131   -51.910755 
  983000     300.7729   -76.962352 
  983500    298.75451   -50.455926 
  984000    302.30003   -30.987775 
  984500    302.29128   -51.504711 
  985000    298.62345   -53.333282 
  985500    297.35347    -37.40111 
  986000    299.88479   -65.954517 
  986500    296.74148   -57.912057 
  987000    295.80331   -49.103153 
  987500    300.55767   -54.760314 
  988000     308.8196   -52.575677 
  988500    300.98701   -50.878945 
  989000    300.15041   -40.294866 
  989500    289.49931   -41.922724 
  990000    297.21106   -63.164899 
  990500    301.94777   -35.440846 
  991000    300.93691   -64.865335 
  991500    300.18894   -32.726954 
  992000    299.35912   -27.251454 
  992500    301.67855   -61.487816 
  993000    294.60842   -45.128635 
  993500    300.11884   -66.224077 
  994000    295.37263   -44.858257 
  994500    299.38072   -37.126916 
  995000    305.60454   -38.019258 
  995500    298.07545   -47.404272 
  996000    301.01984   -54.915737 
  996500    300.53901   -48.919289 
  997000    297.69401   -50.686991 
  997500    295.33028   -47.520307 
  998000    300.35071   -54.065572 
  998500     301.9605   -40.321903 
  999000     296.9226   -66.881121 
  999500    296.33332   -50.545168 
 1000000    304.59754   -36.128551 
Loop time of 9382.68 on 16 procs for 1000000 steps with 19582 atoms

Performance: 9.208 ns/day, 2.606 hours/ns, 106.579 timesteps/s
99.4% CPU use with 16 MPI tasks x no OpenMP threads

MPI task timing breakdown:
Section |  min time  |  avg time  |  max time  |%varavg| %total
---------------------------------------------------------------
Pair    | 5717.2     | 6045.9     | 6423.7     | 282.8 | 64.44
Bond    | 0.1968     | 0.2456     | 0.32677    |   8.2 |  0.00
Kspace  | 1693.6     | 2065.9     | 2389.6     | 480.7 | 22.02
Neigh   | 503.12     | 505.82     | 507.65     |   6.2 |  5.39
Comm    | 252.31     | 272.53     | 299.59     |  80.2 |  2.90
Output  | 3.0529     | 3.0719     | 3.2755     |   3.0 |  0.03
Modify  | 449.54     | 460.17     | 475.37     |  33.5 |  4.90
Other   |            | 29.04      |            |       |  0.31

Nlocal:    1223.88 ave 1246 max 1211 min
Histogram: 3 2 3 1 2 1 1 2 0 1
Nghost:    7405.06 ave 7442 max 7375 min
Histogram: 4 1 2 0 2 1 2 1 1 2
Neighs:    303079 ave 327383 max 279885 min
Histogram: 1 0 3 1 4 3 0 2 1 1

Total # of neighbors = 4849263
Ave neighs/atom = 247.639
Ave special neighs/atom = 1.34634
Neighbor list builds = 53749
Dangerous builds = 0
  write_restart  end.${E}.restart
  write_restart  end.0.02.restart
PPPM initialization ...
WARNING: Using 12-bit tables for long-range coulomb (../kspace.cpp:321)
  G vector (1/distance) = 0.284296
  grid = 40 36 24
  stencil order = 5
  estimated absolute RMS force accuracy = 0.0311878
  estimated relative force accuracy = 9.39212e-05
  using double precision FFTs
  3d grid and FFT values/proc = 6555 2880

  clear
  next a
  next E
  jump system.in
variable a loop 5
variable E index 0.02 0.04 0.06 0.08 0.1             #电场
variable Wo equal 0.1553
log $a.log
log 2.log
