# Supplementary material for: The influences of electric field intensity and driving force on the slip behaviour of water flow in a nanochannel
Source: PLoS One. 2021 Sep 22;16(9):e0257589. doi: 10.1371/journal.pone.0257589 (PMC8457446; doi:10.1371/journal.pone.0257589)
Supplement: S1 Data — (ZIP) [file pone.0257589.s001.zip › data/ALH2O-E-2/2.log]

variable T equal 300
variable F equal 0.000625           #加速度
# ----------------- Init Section -----------------

    units        real
    atom_style   full
    pair_style   lj/cut/coul/long 9.0
    bond_style   harmonic
    angle_style  harmonic
    kspace_style pppm 0.0001


# ----------------- Atom Definition Section -----------------

read_data system.data
  orthogonal box = (0 -16.2 0) to (81 56.2 40.5)
  4 by 2 by 2 MPI processor grid
  reading atoms ...
  19582 atoms
  scanning bonds ...
  2 = max bonds/atom
  scanning angles ...
  1 = max angles/atom
  reading bonds ...
  8788 bonds
  reading angles ...
  4394 angles
  2 = max # of 1-2 neighbors
  1 = max # of 1-3 neighbors
  1 = max # of 1-4 neighbors
  2 = max # of special neighbors
#read_restart 1.restart

#1是up Al
#2是down Al
#3是 O
#4是 H

# ----------------- Settings Section -----------------
    pair_coeff   1 1  0.0  0.0         #上Al Al
    pair_coeff   1 2  0.0  0.0         #上Al下Al
    pair_coeff   1 3  ${Wo}  3.166    #上Al O
    pair_coeff   1 3  0.1553  3.166    
    pair_coeff   1 4  0.0  0.0         #上Al H

    pair_coeff   2 2  0.0  0.0         #下Al Al
    pair_coeff   2 3  ${Wo}  3.166    #下Al O
    pair_coeff   2 3  0.1553  3.166    
    pair_coeff   2 4  0.0  0.0         #下Al H

    pair_coeff   3 3  ${Wo}  3.166    # O  O
    pair_coeff   3 3  0.1553  3.166    
    pair_coeff   3 4  0.0  0.0         # O  H

    pair_coeff   4 4  0.0  0.0         # H  H

	bond_coeff   1     600.0   1.0
    angle_coeff  1   75.0    109.47

    group upwall type 1
3200 atoms in group upwall
    group downwall type 2
3200 atoms in group downwall
    group O type 3
4394 atoms in group O
    group H type 4
8788 atoms in group H

	group wall union upwall downwall
6400 atoms in group wall
    group spce type  3  4
13182 atoms in group spce
    fix fShakeSPCE spce shake 0.0001 10 0 b 1 a 1
  0 = # of size 2 clusters
  0 = # of size 3 clusters
  0 = # of size 4 clusters
  4394 = # of frozen angles

# ----------------- Run Section -----------------

  timestep 1
  compute	     T_spce spce temp/partial 0 1 1
  velocity     spce create $T 372748 temp T_spce
  velocity     spce create 300 372748 temp T_spce
  dump 2 all atom 100000 $a.lammpstrj
  dump 2 all atom 100000 2.lammpstrj

  fix   fxnvt spce nvt temp $T $T 100
  fix   fxnvt spce nvt temp 300 $T 100
  fix   fxnvt spce nvt temp 300 300 100
  fix_modify fxnvt temp T_spce
WARNING: Temperature for fix modify is not for group all (../fix_nh.cpp:1395)

  run   1000000
PPPM initialization ...
WARNING: Using 12-bit tables for long-range coulomb (../kspace.cpp:321)
  G vector (1/distance) = 0.284296
  grid = 40 36 24
  stencil order = 5
  estimated absolute RMS force accuracy = 0.0311878
  estimated relative force accuracy = 9.39212e-05
  using double precision FFTs
  3d grid and FFT values/proc = 6555 2880
Neighbor list info ...
  update every 1 steps, delay 10 steps, check yes
  max neighbors/atom: 2000, page size: 100000
  master list distance cutoff = 11
  ghost atom cutoff = 11
  binsize = 5.5, bins = 15 14 8
  1 neighbor lists, perpetual/occasional/extra = 1 0 0
  (1) pair lj/cut/coul/long, perpetual
      attributes: half, newton on
      pair build: half/bin/newton
      stencil: half/bin/3d/newton
      bin: standard
Per MPI rank memory allocation (min/avg/max) = 10.36 | 10.75 | 11.14 Mbytes
Step Temp E_pair E_mol TotEng Press 
       0    174.01248    18054.513            0    25931.982    32532.591 
 1000000    170.84908    -49107.24            0   -41372.977    1278.0526 
Loop time of 9521.81 on 16 procs for 1000000 steps with 19582 atoms

Performance: 9.074 ns/day, 2.645 hours/ns, 105.022 timesteps/s
99.4% CPU use with 16 MPI tasks x no OpenMP threads

MPI task timing breakdown:
Section |  min time  |  avg time  |  max time  |%varavg| %total
---------------------------------------------------------------
Pair    | 5681.5     | 6265.5     | 6708       | 408.2 | 65.80
Bond    | 0.23821    | 0.28111    | 0.35865    |   5.5 |  0.00
Kspace  | 1710.9     | 2143.7     | 2715       | 693.6 | 22.51
Neigh   | 481.2      | 483.94     | 486.19     |   6.7 |  5.08
Comm    | 243.23     | 265.58     | 296.36     |  91.7 |  2.79
Output  | 0.011441   | 0.012834   | 0.016663   |   1.0 |  0.00
Modify  | 319.97     | 335.24     | 354.67     |  48.8 |  3.52
Other   |            | 27.57      |            |       |  0.29

Nlocal:    1223.88 ave 1245 max 1200 min
Histogram: 2 0 2 3 1 0 1 3 2 2
Nghost:    7390.81 ave 7426 max 7369 min
Histogram: 3 2 3 2 2 0 0 2 0 2
Neighs:    302786 ave 324911 max 282744 min
Histogram: 2 0 2 2 2 4 2 0 1 1

Total # of neighbors = 4844569
Ave neighs/atom = 247.399
Ave special neighs/atom = 1.34634
Neighbor list builds = 52311
Dangerous builds = 30
  write_restart ${Wo}.restart
  write_restart 0.1553.restart
PPPM initialization ...
WARNING: Using 12-bit tables for long-range coulomb (../kspace.cpp:321)
  G vector (1/distance) = 0.284296
  grid = 40 36 24
  stencil order = 5
  estimated absolute RMS force accuracy = 0.0311878
  estimated relative force accuracy = 9.39212e-05
  using double precision FFTs
  3d grid and FFT values/proc = 6555 2880
 #--------------------E+F -----------------------
  timestep 1

  fix 1 spce gravity $F vector 1 0 0       #在x方向加速度为====0.0001
  fix 1 spce gravity 0.000625 vector 1 0 0       
  fix kick spce efield  0.0  $E 0.0        #在Y方向上加上电场==0.1
  fix kick spce efield  0.0  0.04 0.0        

  run   1000000
PPPM initialization ...
WARNING: Using 12-bit tables for long-range coulomb (../kspace.cpp:321)
  G vector (1/distance) = 0.284296
  grid = 40 36 24
  stencil order = 5
  estimated absolute RMS force accuracy = 0.0311878
  estimated relative force accuracy = 9.39212e-05
  using double precision FFTs
  3d grid and FFT values/proc = 6555 2880
Per MPI rank memory allocation (min/avg/max) = 10.75 | 10.89 | 11.15 Mbytes
Step Temp E_pair E_mol TotEng Press 
 1000000    170.84908    -49107.24            0   -41372.977    1278.3872 
 2000000     218.5693   -49016.375            0   -39121.838    1722.5655 
Loop time of 9773.59 on 16 procs for 1000000 steps with 19582 atoms

Performance: 8.840 ns/day, 2.715 hours/ns, 102.317 timesteps/s
99.4% CPU use with 16 MPI tasks x no OpenMP threads

MPI task timing breakdown:
Section |  min time  |  avg time  |  max time  |%varavg| %total
---------------------------------------------------------------
Pair    | 5735.8     | 6396.3     | 6894.9     | 466.8 | 65.44
Bond    | 0.19027    | 0.26925    | 0.32557    |   5.9 |  0.00
Kspace  | 1733.8     | 2225.1     | 2868.5     | 786.3 | 22.77
Neigh   | 500.95     | 503.89     | 506.09     |   6.9 |  5.16
Comm    | 246.7      | 266.04     | 295.37     |  88.8 |  2.72
Output  | 0.01145    | 0.012825   | 0.016598   |   1.0 |  0.00
Modify  | 340.88     | 354.21     | 369.9      |  41.2 |  3.62
Other   |            | 27.8       |            |       |  0.28

Nlocal:    1223.88 ave 1237 max 1198 min
Histogram: 1 0 2 0 0 1 4 4 0 4
Nghost:    7412.12 ave 7439 max 7385 min
Histogram: 1 1 2 3 2 2 1 1 1 2
Neighs:    303185 ave 322142 max 290324 min
Histogram: 3 1 1 4 2 1 2 0 1 1

Total # of neighbors = 4850954
Ave neighs/atom = 247.725
Ave special neighs/atom = 1.34634
Neighbor list builds = 53579
Dangerous builds = 0
  write_restart $a.${E}.restart
  write_restart 2.${E}.restart
  write_restart 2.0.04.restart
PPPM initialization ...
WARNING: Using 12-bit tables for long-range coulomb (../kspace.cpp:321)
  G vector (1/distance) = 0.284296
  grid = 40 36 24
  stencil order = 5
  estimated absolute RMS force accuracy = 0.0311878
  estimated relative force accuracy = 9.39212e-05
  using double precision FFTs
  3d grid and FFT values/proc = 6555 2880
# ------------------- compute ------------------
  reset_timestep 0
  compute force spce group/group wall      #计算力：水和墙

  thermo		500                        #输出力
  thermo_style custom step temp c_force[1]
  thermo_modify 	temp T_spce
WARNING: Temperature for thermo pressure is not for group all (../thermo.cpp:489)


  compute c_O O chunk/atom bin/1d y lower 0.2 units box            #氧：密度+速度
  fix O O ave/chunk 1 1000000 1000000 c_O vx norm sample file Ovx.$a
  fix O O ave/chunk 1 1000000 1000000 c_O vx norm sample file Ovx.2


  compute c_H H chunk/atom bin/1d y lower 0.2 units box            #氢：密度+速度
  fix H H ave/chunk 1 1000000 1000000 c_H vx norm sample file Hvx.$a
  fix H H ave/chunk 1 1000000 1000000 c_H vx norm sample file Hvx.2


  run 1000000
PPPM initialization ...
WARNING: Using 12-bit tables for long-range coulomb (../kspace.cpp:321)
  G vector (1/distance) = 0.284296
  grid = 40 36 24
  stencil order = 5
  estimated absolute RMS force accuracy = 0.0311878
  estimated relative force accuracy = 9.39212e-05
  using double precision FFTs
  3d grid and FFT values/proc = 6555 2880
Neighbor list info ...
  update every 1 steps, delay 10 steps, check yes
  max neighbors/atom: 2000, page size: 100000
  master list distance cutoff = 11
  ghost atom cutoff = 11
  binsize = 5.5, bins = 15 14 8
  2 neighbor lists, perpetual/occasional/extra = 1 1 0
  (1) pair lj/cut/coul/long, perpetual
      attributes: half, newton on
      pair build: half/bin/newton
      stencil: half/bin/3d/newton
      bin: standard
  (2) compute group/group, occasional, copy from (1)
      attributes: half, newton on
      pair build: copy
      stencil: none
      bin: none
Per MPI rank memory allocation (min/avg/max) = 11.1 | 11.47 | 11.6 Mbytes
Step Temp c_force[1] 
       0    298.12634   -38.908335 
     500    301.64204   -65.099349 
    1000    297.56349   -46.006151 
    1500    297.51342    -71.68831 
    2000    300.31196   -49.764186 
    2500    299.28344   -75.933503 
    3000    298.08244   -55.760049 
    3500    300.25793   -46.489026 
    4000    295.78741   -38.463864 
    4500    302.63175   -56.469596 
    5000     296.9304   -35.975469 
    5500      300.187   -54.150967 
    6000    300.09768   -11.111477 
    6500    301.05566   -65.789563 
    7000    296.35904   -33.277896 
    7500    302.29121   -41.622913 
    8000    300.29507   -51.687867 
    8500     297.9464    -56.41112 
    9000    305.77916   -33.705748 
    9500    299.01051   -63.124968 
   10000    294.64246   -41.098498 
   10500    297.31442   -58.330032 
   11000    298.27108   -43.542733 
   11500    301.60719   -56.905102 
   12000    297.85695   -60.007738 
   12500    298.56464   -56.240647 
   13000    299.36448   -50.325865 
   13500    304.86068   -36.120641 
   14000    304.44504   -63.732303 
   14500    304.37749   -45.854709 
   15000    302.21698   -60.686389 
   15500     298.7492   -41.983213 
   16000    300.09769   -35.709015 
   16500    301.10742   -41.644044 
   17000    298.17668    -45.33491 
   17500    296.45178   -21.438438 
   18000     303.5508   -39.918888 
   18500     300.0662   -45.784141 
   19000    299.60434   -62.714933 
   19500    299.08814   -68.099176 
   20000    299.51421   -49.783938 
   20500    305.18089   -66.029111 
   21000    302.88126   -51.194943 
   21500    293.75077   -47.075723 
   22000    305.07561   -35.030787 
   22500    300.36701   -44.381105 
   23000    300.16461   -48.785025 
   23500    298.53759   -45.990741 
   24000    302.23473   -43.850571 
   24500    302.59206   -55.736205 
   25000    300.09978   -40.522284 
   25500    303.40136   -51.810005 
   26000    301.92387   -60.149584 
   26500    300.93357   -57.393368 
   27000    303.88364    -36.12314 
   27500     304.0331   -77.433977 
   28000    299.04426   -39.823872 
   28500    296.84006   -61.446373 
   29000    301.85647    -39.27337 
   29500    295.07451   -63.728009 
   30000    308.87481   -38.902285 
   30500     298.8143   -59.115582 
   31000    302.90318   -31.964268 
   31500    295.92157   -40.324335 
   32000    299.04844   -47.882207 
   32500    302.44508   -63.013146 
   33000     301.3677   -65.174858 
   33500    294.53386   -29.068432 
   34000    303.48222   -55.031365 
   34500    298.87126   -41.851095 
   35000    304.32811   -60.357263 
   35500    301.10864   -31.916379 
   36000    299.00769   -64.300115 
   36500    295.43219   -44.717138 
   37000    295.73362   -51.490182 
   37500    301.50616    -48.28211 
   38000    294.65736   -37.458754 
   38500    296.70376   -33.587664 
   39000     305.1222   -61.919593 
   39500    301.16105    -59.17719 
   40000    299.01295   -60.235911 
   40500    300.48294    -46.35652 
   41000    305.72851   -22.454086 
   41500    295.98337   -25.334285 
   42000    302.50821   -41.708495 
   42500     307.0033   -65.906377 
   43000    302.35784   -26.155371 
   43500    300.02749   -58.648694 
   44000    294.68462   -45.326723 
   44500    301.20624   -46.099088 
   45000    303.69564   -49.105237 
   45500    298.84543   -66.583993 
   46000    305.59571   -41.788656 
   46500    301.32336   -60.822523 
   47000    301.76323   -58.656063 
   47500    298.05463   -37.081801 
   48000    303.02336   -46.012419 
   48500     304.1879   -48.472774 
   49000    301.57032   -58.003891 
   49500    304.35208    -43.29677 
   50000    301.66745   -49.342616 
   50500    301.50894   -57.402066 
   51000    301.58936   -44.888012 
   51500    302.12462   -43.027106 
   52000    298.80085   -53.913904 
   52500    300.19821   -59.300207 
   53000    301.09109   -47.409707 
   53500    293.27855   -34.312719 
   54000    303.90687   -76.582458 
   54500    303.17332   -51.013165 
   55000    299.76291   -30.180826 
   55500    299.53507   -35.525867 
   56000    299.26081   -70.756428 
   56500    298.21663   -42.757184 
   57000    300.40337   -34.635435 
   57500    300.76921   -25.614309 
   58000    297.09644    -66.48555 
   58500    300.56707   -52.160406 
   59000    300.55807   -58.333463 
   59500     299.0064   -50.667948 
   60000    299.96937   -30.265016 
   60500    301.30669   -41.227564 
   61000     297.0645   -56.905897 
   61500    300.27322   -26.702337 
   62000    303.40755   -56.682028 
   62500    295.92941   -48.216933 
   63000    293.03343   -31.145831 
   63500    298.02685   -84.048841 
   64000    298.90179   -40.979631 
   64500     297.9982   -44.652653 
   65000    300.68322   -40.752028 
   65500    295.57046   -35.512361 
   66000    306.78073   -56.715504 
   66500    304.59181   -59.732184 
   67000    307.10171   -45.761301 
   67500     297.9124   -40.693562 
   68000    297.34059   -51.118101 
   68500    299.87794   -54.499532 
   69000    302.27321   -65.346837 
   69500    303.14858   -25.337509 
   70000    302.97764   -48.167989 
   70500    297.78317   -33.673039 
   71000    307.63296   -72.894438 
   71500    302.30002   -54.693378 
   72000    303.52547   -53.318132 
   72500     298.3933   -38.235196 
   73000    299.78457   -47.746213 
   73500    297.62806   -39.095519 
   74000    299.68527   -46.862392 
   74500    294.50451   -46.302322 
   75000    303.16735   -22.818037 
   75500    302.28918   -70.682965 
   76000    302.83938   -40.842914 
   76500    298.57437   -52.069365 
   77000     299.3834   -55.186248 
   77500     301.9234   -46.162206 
   78000    301.57732   -55.907315 
   78500    305.12546   -46.767618 
   79000    298.53529    -39.31112 
   79500    292.06511   -50.122005 
   80000     302.7951    -45.53088 
   80500    298.74611   -58.365851 
   81000    301.76562   -60.232552 
   81500    299.10569   -38.248664 
   82000    303.46445   -44.004525 
   82500    299.80882   -41.324184 
   83000    300.50482   -21.803101 
   83500    301.09321   -40.025115 
   84000    298.39411   -80.966623 
   84500    301.68827   -50.137318 
   85000    297.35978   -88.532371 
   85500    298.42761   -53.911938 
   86000    295.59565   -42.376159 
   86500    297.06932   -60.150343 
   87000    297.38005   -45.886537 
   87500    305.58137   -72.495334 
   88000    299.29273   -62.490178 
   88500    303.76635   -64.542807 
   89000    304.22136   -46.047998 
   89500    297.87781   -48.309646 
   90000    301.14569   -74.166984 
   90500    303.75384   -29.080816 
   91000    300.03718   -37.432854 
   91500    304.46846   -46.356314 
   92000    297.23305   -46.575274 
   92500    303.23462    -42.48411 
   93000    297.76087   -50.388042 
   93500    302.69034    -46.12244 
   94000    296.22788   -49.012335 
   94500    295.83992   -32.578716 
   95000    300.06092   -63.387684 
   95500    302.04542   -44.934395 
   96000    306.52644   -38.906764 
   96500    301.06495   -64.678999 
   97000     302.4246   -36.227781 
   97500     301.3801   -45.028337 
   98000     294.4462   -34.901908 
   98500    306.50198   -57.554979 
   99000    301.09899   -66.812916 
   99500    300.93632     -50.6848 
  100000    297.23764   -51.015031 
  100500    303.34427   -43.139439 
  101000     297.7304   -64.777874 
  101500    302.24891   -73.842576 
  102000    297.46083   -56.609283 
  102500    297.94415   -43.364106 
  103000    299.68649   -39.252142 
  103500    306.75907   -44.608912 
  104000    299.26659   -58.261526 
  104500    300.47453   -46.832263 
  105000    299.64526   -63.404111 
  105500    303.18236   -24.793052 
  106000    298.02649   -50.810483 
  106500     301.0226   -49.436614 
  107000    298.03829    -67.81478 
  107500     300.4411   -60.998944 
  108000    304.66115   -50.320851 
  108500    299.03745   -50.556441 
  109000    301.65763   -56.368796 
  109500    298.66877   -87.910887 
  110000    302.62463   -43.791404 
  110500    296.94677   -15.560926 
  111000    301.86725   -44.608895 
  111500    301.95971   -37.166779 
  112000    304.57181   -70.117042 
  112500    304.45803   -53.853345 
  113000    302.02284   -54.410232 
  113500    301.25763   -46.104043 
  114000    296.24214   -48.565559 
  114500    296.56715   -42.545132 
  115000     301.0259   -47.134789 
  115500    303.39072   -34.151871 
  116000     299.5228   -54.573627 
  116500    298.51447   -53.246021 
  117000    298.39446   -51.148071 
  117500    298.79503   -45.273806 
  118000    298.75709   -57.788578 
  118500    298.70955   -50.105964 
  119000    305.78484   -79.810749 
  119500    296.92695    -39.98521 
  120000    305.49108   -59.197048 
  120500    299.43974   -29.543599 
  121000    298.03399   -61.505808 
  121500    300.21705   -40.032069 
  122000    298.32627   -67.449822 
  122500    302.33217   -39.451019 
  123000    292.30732    -30.63843 
  123500    305.34479   -43.001346 
  124000    301.61636   -57.579864 
  124500    306.50971   -60.653043 
  125000     296.0892   -61.021335 
  125500    302.49671   -48.853591 
  126000    295.15025   -53.256938 
  126500    300.85258   -39.936648 
  127000    299.64987   -29.965262 
  127500    299.82194   -54.672698 
  128000    298.36173   -45.457798 
  128500    301.98681   -41.392055 
  129000    302.94145   -49.504823 
  129500     294.6961   -39.886424 
  130000    306.73932   -40.379441 
  130500    297.06965   -40.656114 
  131000     296.7397   -69.428826 
  131500    302.60339   -33.447304 
  132000    303.08743   -45.469382 
  132500    301.51028   -68.908403 
  133000    302.17097   -47.668006 
  133500    299.10268     -58.0052 
  134000    293.32879    -33.41957 
  134500    300.02474   -46.442475 
  135000    300.08975   -26.831497 
  135500    302.93669   -50.910682 
  136000    300.77958   -55.095765 
  136500    302.83089   -64.536103 
  137000    305.33481   -57.647067 
  137500    295.70655   -25.402289 
  138000    300.65209   -36.509518 
  138500    303.39676   -28.474172 
  139000    298.81723   -48.188497 
  139500    295.37048   -65.999192 
  140000    308.18431   -43.089402 
  140500    297.59486   -61.613483 
  141000    303.11626   -41.502011 
  141500    302.61712   -45.332784 
  142000    296.20393   -33.641003 
  142500    302.40779   -54.088819 
  143000    301.45255    -58.31764 
  143500    298.06864   -44.188746 
  144000    298.97988   -44.703759 
  144500    296.10328   -42.484241 
  145000    296.67429   -51.418034 
  145500    297.26129   -23.312596 
  146000    303.39393   -48.447551 
  146500    299.52626   -36.405204 
  147000    300.70848   -53.260463 
  147500    307.38252   -79.828845 
  148000    299.50661    -39.06129 
  148500    299.84941   -61.434985 
  149000    297.36125   -52.937121 
  149500    304.42522   -39.278495 
  150000     301.4723   -49.167558 
  150500    301.65287   -65.945314 
  151000    296.23514   -68.496122 
  151500    295.32586   -49.333886 
  152000     302.2812   -50.949262 
  152500    297.75743   -47.299829 
  153000    296.54977    -58.22458 
  153500    299.84668    -53.65924 
  154000    302.98075     -28.9063 
  154500    299.09134   -48.493178 
  155000    297.64902   -47.073319 
  155500    303.31118    -20.61642 
  156000    301.06417   -51.147371 
  156500     300.0193   -39.794374 
  157000     296.3301   -49.544236 
  157500    302.44524   -47.139421 
  158000    304.20143   -46.425318 
  158500    294.87275   -38.319465 
  159000    304.58926   -66.142031 
  159500    303.09942   -63.559635 
  160000    304.11954    -53.36272 
  160500    298.07803   -59.328856 
  161000    299.51712    -48.14538 
  161500    301.04152   -61.137769 
  162000    302.69837   -55.362868 
  162500    300.18776   -56.213868 
  163000    301.38165   -27.703537 
  163500    300.18073    -70.94441 
  164000    298.70013   -71.994125 
  164500    303.78665   -42.013222 
  165000    300.35943   -57.986506 
  165500    301.35837   -66.963712 
  166000    297.98782   -35.172507 
  166500    298.66008   -64.407863 
  167000    300.85054   -67.262092 
  167500     299.0082   -64.176277 
  168000    294.73642   -41.428779 
  168500    304.12898   -49.027108 
  169000    303.03358   -47.026531 
  169500     300.6394   -37.606144 
  170000    302.77669   -47.235946 
  170500    304.75686   -46.544872 
  171000    299.01594   -70.774978 
  171500    292.05406   -12.541749 
  172000    302.17137   -71.788618 
  172500    300.98962    -47.28768 
  173000    297.13809    -31.10484 
  173500    296.53883   -69.925362 
  174000    305.06065   -56.123517 
  174500    298.70316   -14.427516 
  175000    301.85758   -28.839421 
  175500    308.88499   -60.792552 
  176000    299.04382   -31.677061 
  176500    299.98556    -66.13562 
  177000    300.65745    -50.15344 
  177500     304.0897   -61.307224 
  178000     298.7371   -47.697271 
  178500    297.43222   -45.266371 
  179000    302.30861   -52.824568 
  179500    301.65956   -54.234257 
  180000     296.9387    -58.92232 
  180500    298.39764   -63.441343 
  181000    303.13278   -40.740427 
  181500    305.89326   -46.598263 
  182000    299.16275   -45.566868 
  182500    303.93378   -50.378429 
  183000    300.81414   -62.974069 
  183500    303.70793   -51.749935 
  184000    296.75708   -38.153071 
  184500    303.76259   -60.281907 
  185000    296.61195   -41.831759 
  185500    299.87261   -29.002101 
  186000    298.27353   -67.329502 
  186500    306.62671   -51.839556 
  187000     304.6213   -20.044075 
  187500    305.09653   -58.503011 
  188000    299.86807   -53.178998 
  188500    302.17995   -52.841051 
  189000    302.76724   -38.873386 
  189500    298.83993   -44.267174 
  190000    298.99712   -43.840997 
  190500    300.23597   -55.336466 
  191000    300.37754   -46.891793 
  191500    301.74084   -36.233433 
  192000    299.81162   -56.626849 
  192500    300.17895   -66.202536 
  193000    300.48224   -59.984796 
  193500    302.39679   -39.414225 
  194000    302.07251   -31.252164 
  194500    298.50956   -61.703646 
  195000    302.76452   -51.260775 
  195500    302.59648   -46.286797 
  196000    301.42177   -47.721303 
  196500    295.10642   -61.428271 
  197000    299.14437   -61.172801 
  197500    298.32654   -77.438643 
  198000    303.45433   -43.155198 
  198500    297.58392   -50.580414 
  199000    305.29396   -58.338147 
  199500    302.31634   -63.730729 
  200000    293.03012   -64.359728 
  200500    298.94439   -71.687788 
  201000    306.54313   -43.894836 
  201500    304.24202   -61.719241 
  202000    303.08911   -33.463868 
  202500    297.87818   -33.531793 
  203000    301.74949   -66.979844 
  203500    299.29165   -39.304096 
  204000    300.14396   -49.771841 
  204500    296.83486   -33.858191 
  205000    302.67174   -74.456473 
  205500    300.06229   -46.630807 
  206000    303.28285    -51.26942 
  206500    300.33043   -54.702745 
  207000    299.15485   -58.694607 
  207500    304.79369   -37.141244 
  208000     296.2265   -50.599408 
  208500    299.67552   -40.666666 
  209000    296.30339    -61.21511 
  209500    301.06744    -61.93152 
  210000      292.953   -42.039808 
  210500    298.75424    -49.89791 
  211000    301.25176   -55.232178 
  211500    297.16503   -42.936107 
  212000    296.48155   -48.679452 
  212500     301.0669   -62.723851 
  213000     302.7213   -46.291592 
  213500    298.68271   -47.075362 
  214000    301.62315   -54.667654 
  214500    300.90945   -45.767604 
  215000     297.1531   -41.680255 
  215500    301.20632   -62.527025 
  216000    301.75234   -51.527968 
  216500    298.12443   -30.163533 
  217000    302.63947   -56.495889 
  217500    299.26574   -46.635995 
  218000    295.08207   -58.631009 
  218500    301.21061   -56.222339 
  219000    296.88269   -43.149829 
  219500      296.968   -30.059332 
  220000    297.59246    -38.48584 
  220500    298.79072   -42.793933 
  221000    305.55876   -49.130919 
  221500    301.76867   -33.376527 
  222000    300.84012   -43.922959 
  222500    292.82154   -91.599925 
  223000    298.29403   -45.629284 
  223500     301.5424    -63.09681 
  224000    305.12871   -64.463588 
  224500    298.25496   -52.308239 
  225000     300.6339   -34.198588 
  225500    296.27972   -54.338414 
  226000    295.23431   -54.771849 
  226500    297.10004   -51.400023 
  227000    307.91113   -62.387788 
  227500    296.09579   -29.899706 
  228000    297.60169   -43.325237 
  228500    298.27034   -29.344844 
  229000    301.79489   -42.511663 
  229500    302.07744   -39.421471 
  230000    299.36601   -45.793381 
  230500    298.11544   -34.173181 
  231000    303.31066   -32.836586 
  231500    301.42119   -40.783945 
  232000    300.00218   -42.669806 
  232500    300.88029   -60.801703 
  233000    303.82223   -39.622741 
  233500    305.85382   -41.044501 
  234000    294.58919   -38.531803 
  234500    293.71255   -50.072049 
  235000    308.78874   -59.825741 
  235500    300.33632   -58.292091 
  236000    303.00243   -60.487979 
  236500    299.27271   -58.006149 
  237000    297.76035   -31.565336 
  237500    300.98497   -60.511547 
  238000    306.13165   -33.559216 
  238500     295.2549    -46.91066 
  239000    301.32211   -42.066431 
  239500    306.03669   -86.259198 
  240000    298.02115   -54.494114 
  240500    307.10411   -53.701382 
  241000    296.07529   -43.461751 
  241500    298.30077   -63.199797 
  242000    307.43213   -50.860498 
  242500    295.81386   -44.861273 
  243000    299.37533   -50.290113 
  243500    298.48338    -62.45164 
  244000    303.26034   -56.780909 
  244500    306.34541   -58.766703 
  245000     299.3585   -52.468793 
  245500      299.242   -53.504761 
  246000    300.07052   -65.560211 
  246500     300.9582   -38.458548 
  247000    299.41117   -46.360089 
  247500     301.2444    -39.54922 
  248000    292.67518   -71.017098 
  248500    298.19655   -30.317643 
  249000    300.24038   -62.088363 
  249500    300.40779   -54.958922 
  250000    301.47688   -46.520425 
  250500    303.08422   -62.972326 
  251000      305.602   -56.387684 
  251500     302.1932   -46.098341 
  252000    302.01207   -52.703668 
  252500    300.65356   -47.187508 
  253000    297.66819    -38.31839 
  253500    299.55775   -66.536479 
  254000    303.85609    -46.43356 
  254500    298.20198    -50.26418 
  255000     298.6175   -57.517921 
  255500    303.96103   -57.244837 
  256000    292.26741   -80.247708 
  256500    300.06351   -51.037507 
  257000    300.08509    -50.27978 
  257500    300.45965   -71.559564 
  258000    297.12237   -37.861049 
  258500     298.0933   -61.506257 
  259000    298.84175   -23.714248 
  259500    300.05526   -53.903684 
  260000    301.67926    -31.99121 
  260500     297.0618   -44.643545 
  261000    299.91044   -40.738618 
  261500    301.88604   -38.052077 
  262000    297.90297   -56.748761 
  262500    301.85743   -29.911945 
  263000    301.64242   -64.838772 
  263500    303.06686    -51.94558 
  264000    300.88599   -38.463923 
  264500    297.62632   -57.757215 
  265000    297.75811   -30.390945 
  265500    301.50989   -49.554099 
  266000    303.35033   -78.702925 
  266500    297.18969   -50.919247 
  267000    304.35336   -48.017069 
  267500    298.76693    -67.54015 
  268000    296.84991   -33.653224 
  268500    300.53586   -37.524835 
  269000    302.42097   -66.860382 
  269500    296.36468   -33.364662 
  270000     305.6734   -49.417863 
  270500    300.28886   -38.475655 
  271000     299.3348   -48.527944 
  271500     297.6022   -42.623077 
  272000    300.41493   -49.508255 
  272500    305.29299   -61.446003 
  273000    298.26525   -52.905455 
  273500    296.49004   -53.637954 
  274000    304.53744   -41.605892 
  274500    303.11726   -42.377927 
  275000    304.46761   -39.032286 
  275500    296.79194   -33.501625 
  276000    300.87964    -56.66645 
  276500     304.6204   -50.101208 
  277000    302.54299   -57.500112 
  277500    299.89553   -48.325583 
  278000    297.34259   -25.934945 
  278500    294.47512   -47.865337 
  279000    296.57061   -47.312731 
  279500    302.12519     -33.3208 
  280000    296.66272    -37.77746 
  280500    305.67767   -41.858585 
  281000    300.01195   -36.045226 
  281500     299.8522   -43.556716 
  282000    300.35528   -37.538044 
  282500    298.20479     -36.7002 
  283000    299.71391   -34.962234 
  283500    301.72113   -34.619638 
  284000    299.36949   -51.069479 
  284500    302.32632   -51.830264 
  285000    303.49964   -48.112154 
  285500    301.60782   -51.715518 
  286000    299.15856   -44.892389 
  286500    298.23207   -50.582251 
  287000    306.78663   -53.742485 
  287500    298.77311   -50.568427 
  288000    294.95225   -71.020107 
  288500    299.53446    -37.20562 
  289000    298.80121   -39.043492 
  289500    303.08926   -57.142453 
  290000     302.4785   -19.187021 
  290500    296.47476    -62.31113 
  291000    299.12689   -32.536272 
  291500    298.62115   -72.015332 
  292000    294.88943   -57.478492 
  292500    295.36624   -46.118773 
  293000    299.04609   -33.159894 
  293500     304.7765   -41.962623 
  294000    301.57556    -42.88438 
  294500    300.37233   -67.473407 
  295000    300.85063   -70.907786 
  295500     296.9474    -48.17242 
  296000     297.3418   -60.310899 
  296500    300.60006   -63.477041 
  297000     301.1849   -60.112591 
  297500    305.32313   -47.102843 
  298000    304.34465   -54.075384 
  298500    301.83247   -45.014531 
  299000    301.83846   -34.314023 
  299500    301.70467   -76.079916 
  300000    296.76795   -33.381359 
  300500    303.17501   -41.373251 
  301000     299.0163   -37.366229 
  301500    294.02871   -59.556062 
  302000     295.4849   -38.739652 
  302500    295.51914   -58.373577 
  303000    298.70747   -42.903726 
  303500    301.18192   -60.147448 
  304000    301.18113   -45.647255 
  304500    306.33128   -62.123187 
  305000    298.19501   -28.944692 
  305500    293.01558   -43.312588 
  306000    299.04796   -67.717427 
  306500    301.40562   -51.880745 
  307000    297.96033    -48.02169 
  307500    301.76471   -53.044325 
  308000    300.05207   -45.668589 
  308500     303.3677    -64.93335 
  309000    303.09007   -31.541397 
  309500    294.39513   -39.108221 
  310000    297.00245   -34.981275 
  310500    302.50922   -49.935729 
  311000    296.79521   -37.886018 
  311500    299.95436   -47.397811 
  312000    298.92995   -54.478911 
  312500    301.18344    -57.07819 
  313000    293.01271   -41.464992 
  313500    298.14449   -41.770013 
  314000    302.95993   -56.680021 
  314500    304.72309    -31.14873 
  315000    304.68371   -53.380548 
  315500    298.92634    -45.71139 
  316000    299.01057   -39.807481 
  316500    303.02949    -51.67486 
  317000    296.39283   -44.066834 
  317500    296.44124    -47.50005 
  318000    299.26389   -54.450238 
  318500    296.40318   -35.271493 
  319000    299.49235   -77.564941 
  319500    302.87189   -48.448758 
  320000    301.48451   -46.425797 
  320500    299.86635   -41.595551 
  321000    294.66729    -54.74284 
  321500     307.1336   -42.693576 
  322000    298.20555   -30.879313 
  322500    302.16247    -51.86055 
  323000    300.14241   -37.318026 
  323500    302.57922   -61.451316 
  324000    292.91257   -59.632021 
  324500    297.25245   -38.363423 
  325000    301.80006   -40.947032 
  325500    297.47226   -41.971508 
  326000    298.87848   -60.115674 
  326500    303.48187   -28.688061 
  327000     303.1959   -33.344334 
  327500    298.74351   -61.294022 
  328000    302.08558   -41.082376 
  328500    304.17337    -29.76383 
  329000    303.42846   -40.875376 
  329500    301.15555   -60.522895 
  330000    295.44557   -36.430541 
  330500    302.05383   -55.656326 
  331000    302.94266   -62.906969 
  331500    297.93489   -53.227774 
  332000    301.27751   -54.420329 
  332500    302.30494   -42.048038 
  333000    303.36168   -37.969289 
  333500    296.91912   -44.775214 
  334000    299.81976    -43.47704 
  334500    295.26083   -62.831262 
  335000    298.76834   -56.422395 
  335500    300.59984   -47.091521 
  336000    301.07186   -55.671099 
  336500    299.36565   -46.965457 
  337000    304.51123   -53.991924 
  337500    301.24456   -58.493317 
  338000     301.3719   -32.167569 
  338500    302.78044    -46.71895 
  339000     298.3524   -59.422004 
  339500    301.85596   -66.709738 
  340000    295.43684   -40.281854 
  340500    298.65769   -59.278854 
  341000    300.80639   -49.428638 
  341500    302.52116   -57.875866 
  342000    298.29431   -37.132066 
  342500     301.1301   -45.022835 
  343000    302.70541   -54.523263 
  343500    303.60654   -59.603399 
  344000     305.2852   -32.647671 
  344500    300.10079   -43.915214 
  345000    302.15711    -54.11667 
  345500    294.22967   -66.272586 
  346000    302.91797   -61.619158 
  346500    304.40314   -45.876149 
  347000    297.12108   -36.849633 
  347500    304.67976   -35.966282 
  348000    295.61302   -39.923615 
  348500    305.28678   -52.033894 
  349000    301.47468   -60.286312 
  349500    298.40661   -63.608451 
  350000    301.42272   -32.032244 
  350500    294.10848   -19.690613 
  351000    298.26697   -48.167602 
  351500    299.56161   -30.859874 
  352000    300.91729   -41.624814 
  352500    298.05907   -46.527758 
  353000    302.81786   -53.214226 
  353500    298.03036   -53.742774 
  354000    298.50597   -72.605134 
  354500     302.1675   -48.423213 
  355000    302.17678   -33.848404 
  355500    300.60501   -51.919987 
  356000    303.86713    -53.36807 
  356500    296.54679   -49.042604 
  357000    302.49388   -47.416851 
  357500    302.25336   -48.282672 
  358000    297.94755   -53.623483 
  358500    306.60866   -39.170636 
  359000    297.93221   -45.093081 
  359500     298.7979   -50.936441 
  360000    298.62396   -84.809444 
  360500     302.8735   -79.565649 
  361000    302.71957    -52.66156 
  361500    301.09508   -31.600781 
  362000    297.01383   -42.531422 
  362500    299.16061     -61.6237 
  363000    300.95433   -48.747264 
  363500    298.81938   -36.453603 
  364000    297.16774   -54.638547 
  364500    300.03451   -61.328246 
  365000    297.64931   -79.577857 
  365500    304.10654   -43.068869 
  366000    303.34548   -31.054038 
  366500    304.27465    -30.64373 
  367000      304.425   -80.285231 
  367500     299.5853   -37.497557 
  368000    294.42802   -42.369941 
  368500    296.98833   -43.381923 
  369000     304.5509   -59.223575 
  369500    305.88938   -51.475064 
  370000    297.17503   -60.063666 
  370500    299.04805   -33.873204 
  371000    298.02054   -55.811415 
  371500    296.21695   -35.754112 
  372000     301.0051   -63.158241 
  372500    300.63714   -38.321568 
  373000    302.34141   -57.046035 
  373500    293.68371   -74.462651 
  374000    294.98507    -60.26268 
  374500    297.00876   -45.661076 
  375000    301.03454   -74.343056 
  375500    296.35688   -46.012275 
  376000    301.78523   -42.933324 
  376500    297.73439   -57.815145 
  377000    296.70321   -78.265344 
  377500    295.83071   -23.748225 
  378000    300.16677   -42.768725 
  378500    301.06864   -28.692383 
  379000    301.65984    -51.11855 
  379500    305.35775    -42.73174 
  380000    302.48381   -43.362459 
  380500    296.58625   -45.073126 
  381000    297.77256   -46.787986 
  381500    296.89251   -85.121533 
  382000    296.44443   -31.563909 
  382500    297.64263   -40.506567 
  383000    303.86481   -67.573376 
  383500    302.94766   -67.878181 
  384000    303.73779   -47.618288 
  384500    300.21649   -61.966634 
  385000    304.79174   -59.003085 
  385500     301.3147   -41.244819 
  386000    293.81025   -54.074433 
  386500    302.55227   -42.156535 
  387000    301.90058   -49.135273 
  387500    296.17388   -50.394213 
  388000    308.92452   -25.246547 
  388500    302.41511    -69.18395 
  389000    304.54515   -34.167369 
  389500    298.04387   -75.392175 
  390000    300.73099   -47.266903 
  390500    305.25627    -19.22193 
  391000    304.94132    -55.14285 
  391500    299.52736   -42.982912 
  392000    299.62144   -75.310112 
  392500    300.86578   -56.501501 
  393000    291.47707   -56.246429 
  393500    299.75344   -44.385697 
  394000    300.32232   -45.637998 
  394500    297.04421   -40.259444 
  395000    299.80125   -40.192643 
  395500    295.82773   -32.064204 
  396000    297.51139   -56.675476 
  396500    306.15181   -23.394381 
  397000    301.92646   -61.144272 
  397500    306.18372   -57.560053 
  398000    302.97234   -46.951402 
  398500    306.09511   -45.015258 
  399000    301.57883    -50.48542 
  399500    305.35782   -51.923636 
  400000    298.53178   -69.513798 
  400500    294.88488   -49.617197 
  401000    298.02907   -52.056725 
  401500    295.75144   -57.133301 
  402000     301.5126   -60.150805 
  402500     302.4874   -72.280654 
  403000    297.51393   -20.688794 
  403500    302.65409   -43.008815 
  404000    305.40763   -53.112895 
  404500    299.46057   -68.854426 
  405000    305.53728    -73.57225 
  405500    301.13378   -35.029616 
  406000    301.19219   -35.912456 
  406500    300.63398   -65.061907 
  407000     298.2465   -52.399912 
  407500    299.76133   -61.366247 
  408000    302.93868   -51.581084 
  408500    298.30191   -62.326094 
  409000    295.69284    -66.64724 
  409500    302.10313   -53.552479 
  410000    299.97117   -49.312544 
  410500    299.60145    -42.03292 
  411000    299.88216   -53.664808 
  411500    299.07294   -47.881103 
  412000    301.82649    -58.57203 
  412500    297.41459   -61.407017 
  413000    301.42654   -61.338593 
  413500    306.01788   -61.581104 
  414000    296.57037   -58.408033 
  414500    298.25928   -54.216633 
  415000    298.79543   -48.009266 
  415500    306.13471    -47.09334 
  416000    291.86318   -27.844755 
  416500    295.87046   -71.266309 
  417000    298.66889   -50.757995 
  417500    302.66935   -55.314053 
  418000    293.16626   -29.722937 
  418500    302.18405   -60.144054 
  419000    303.89926   -42.772495 
  419500    299.57991   -49.955156 
  420000    296.63946   -65.330447 
  420500    299.72066   -45.690291 
  421000    296.08964   -82.448668 
  421500    302.22397   -43.998478 
  422000    298.50901   -54.762225 
  422500    304.01163   -42.851193 
  423000    303.34172   -45.779653 
  423500     298.8144     -26.2557 
  424000     306.4901   -48.498736 
  424500     297.1577   -42.912617 
  425000    301.93038    -46.52327 
  425500     300.7389   -45.722961 
  426000    299.66866   -48.091362 
  426500    298.33508   -37.976512 
  427000    294.07177   -45.490494 
  427500     300.3026   -47.458071 
  428000    302.38863   -56.246635 
  428500    303.98351   -32.133918 
  429000     301.0894   -38.769735 
  429500     300.5981   -60.446906 
  430000    300.46533   -28.419251 
  430500    297.51778   -52.456294 
  431000    303.25879   -45.142457 
  431500    301.52872    -50.32684 
  432000    298.62766   -64.498079 
  432500    303.63206   -39.591146 
  433000    299.35409   -50.304257 
  433500     292.6271    -74.62443 
  434000    307.90472   -17.225935 
  434500    300.28118   -41.873698 
  435000    300.71034   -72.299937 
  435500    298.24615   -49.269179 
  436000    300.22478   -63.193628 
  436500    302.33026   -39.681029 
  437000    298.52367   -66.766003 
  437500    300.60546   -34.752445 
  438000    304.90782   -29.520177 
  438500    300.63485   -47.513623 
  439000    302.19327   -46.922504 
  439500    298.73446   -61.158046 
  440000    298.04082   -54.438835 
  440500    297.08685   -50.883374 
  441000    298.98928   -56.619894 
  441500    299.27248   -39.465182 
  442000    298.21915   -52.816193 
  442500    303.72502   -60.568233 
  443000    304.35068   -55.941319 
  443500    299.37132   -61.176826 
  444000    310.85446   -42.938381 
  444500    300.49622   -33.176516 
  445000    295.71383   -42.155769 
  445500    297.89682   -59.034562 
  446000    303.30705   -53.791967 
  446500    298.26304   -38.574149 
  447000    301.88008   -56.218045 
  447500    298.41951   -41.018517 
  448000    298.40056   -66.812188 
  448500    302.37908   -61.941738 
  449000    301.81974   -40.470763 
  449500    305.61181   -41.921623 
  450000    299.66386    -47.57071 
  450500    298.08001   -34.119639 
  451000    301.71512   -59.672195 
  451500    299.90507   -39.998736 
  452000    299.07658   -67.769267 
  452500    298.15431   -45.175605 
  453000    299.23986    -69.73846 
  453500    297.36224   -40.115816 
  454000    301.77936   -76.392443 
  454500    295.23091   -53.060435 
  455000    298.79755   -59.181273 
  455500    298.32881   -31.716754 
  456000    299.95211   -32.401129 
  456500    301.10665   -54.045629 
  457000    304.00665   -45.659727 
  457500    299.34589   -54.616766 
  458000    299.53926   -53.044509 
  458500    300.17646   -38.545987 
  459000    299.49727   -60.048196 
  459500    299.74023   -68.803977 
  460000    298.43376   -35.246929 
  460500    303.14767   -49.355526 
  461000    299.84635    -33.64384 
  461500    301.15794   -75.746522 
  462000    302.35698   -48.790762 
  462500    304.88286   -35.291279 
  463000    298.17605   -52.641579 
  463500    302.08454   -38.856284 
  464000    299.87811   -53.745848 
  464500    296.05598   -56.138517 
  465000      301.915   -59.209983 
  465500    304.87413   -25.668511 
  466000    300.05025   -47.213389 
  466500    298.81963   -20.112701 
  467000    297.87531   -58.563587 
  467500    304.71056   -69.833739 
  468000    295.79419   -60.235389 
  468500    306.65495   -31.793662 
  469000    301.53237   -66.615785 
  469500    294.36855   -61.782834 
  470000    295.80082   -62.565815 
  470500    299.82265   -45.841018 
  471000    300.41559   -60.390947 
  471500    301.42077   -45.246061 
  472000      297.942   -55.452516 
  472500    302.99696   -41.210627 
  473000    297.54805   -64.457423 
  473500    297.99693   -30.796628 
  474000    300.83716   -43.627568 
  474500    301.21755    -60.57884 
  475000    299.13386   -45.785977 
  475500    303.96943   -45.206905 
  476000    300.35455   -54.337845 
  476500    301.67991   -46.869434 
  477000    299.48981   -55.947391 
  477500    300.59809   -61.111228 
  478000     303.2652   -42.882565 
  478500    299.71325   -55.396486 
  479000    301.28767   -59.736113 
  479500    297.91978   -36.105143 
  480000    302.03772   -41.242242 
  480500    300.57544   -83.376798 
  481000    299.03317   -48.234446 
  481500    296.86211   -40.239623 
  482000    299.34291   -57.844001 
  482500    301.54874   -39.973796 
  483000    294.81641   -77.475527 
  483500     301.9647   -33.605153 
  484000     298.9407   -63.748323 
  484500    297.75057   -43.304519 
  485000    300.37929   -33.754286 
  485500     303.9247   -54.441867 
  486000     299.0458   -64.089371 
  486500     297.0543   -56.086636 
  487000    297.70885   -42.062882 
  487500    300.17789   -56.621259 
  488000    299.11531   -44.654103 
  488500    300.17717   -38.342938 
  489000     297.3663   -34.223176 
  489500    299.15246   -47.263538 
  490000    303.64169   -72.483833 
  490500    302.66435   -46.216551 
  491000    300.05378   -70.500705 
  491500    298.69792   -37.673666 
  492000    296.90682    -48.64724 
  492500    299.70112   -62.979039 
  493000    305.09442   -37.311018 
  493500    305.71928   -46.647935 
  494000    293.85196   -40.131441 
  494500    300.44135   -33.188579 
  495000    303.20993   -84.411528 
  495500    298.40683    -35.45327 
  496000    298.37086   -49.260214 
  496500     298.7963   -60.426526 
  497000    302.03911   -56.142052 
  497500    300.87725   -57.428169 
  498000    300.29585   -40.021818 
  498500    300.85644   -35.956063 
  499000    300.45184   -35.737015 
  499500    298.72127    -32.29454 
  500000    301.67481   -66.043117 
  500500    296.29946    -43.92097 
  501000    301.20566   -42.673944 
  501500    297.26108   -29.810826 
  502000    301.64638   -54.379806 
  502500    304.25223   -66.041927 
  503000    299.75026   -40.932132 
  503500    299.16538   -46.689576 
  504000    297.93771   -63.860403 
  504500    302.16408   -59.521837 
  505000    299.03885   -53.038645 
  505500    298.90558   -56.643675 
  506000    301.60146   -48.275271 
  506500    298.10758   -51.346419 
  507000    300.79683   -54.884634 
  507500    293.74941   -45.478413 
  508000    300.18511   -55.638907 
  508500    300.49748   -36.966203 
  509000    302.08454   -55.824868 
  509500    298.64137   -59.972509 
  510000    298.65681   -60.748137 
  510500    305.28046    -39.57334 
  511000    298.38586   -49.138954 
  511500    300.45543   -35.046873 
  512000    300.14316   -56.652949 
  512500    302.97185   -57.647085 
  513000    296.75866   -40.856059 
  513500    303.03576   -31.926574 
  514000    296.82873   -30.408698 
  514500    301.40568   -48.265013 
  515000    298.39952   -62.679535 
  515500    304.81678   -50.390137 
  516000     300.1013   -49.673265 
  516500    297.05172    -46.33096 
  517000    301.19626   -53.726853 
  517500    297.57083   -41.831831 
  518000    293.15362   -44.239718 
  518500    299.06731   -38.707437 
  519000    299.47345   -33.393284 
  519500    294.42636   -50.362684 
  520000    300.23153   -37.345652 
  520500    299.39674   -56.953177 
  521000    298.59811   -42.415558 
  521500    299.00501   -52.689723 
  522000    299.94802    -26.45927 
  522500     299.8812   -54.442101 
  523000    300.80329   -63.857202 
  523500    299.91506   -53.975083 
  524000    298.37692   -52.683322 
  524500    303.26553    -48.78134 
  525000    303.84006   -50.121245 
  525500    300.37422    -67.12271 
  526000    297.35051   -77.605487 
  526500     301.4306   -60.344314 
  527000    299.24761      -55.523 
  527500     300.9596   -43.591817 
  528000     302.9892   -36.020406 
  528500    298.19168   -53.476338 
  529000    302.43491   -34.480576 
  529500    301.78374   -58.283762 
  530000    303.80706   -52.271585 
  530500    294.39022   -64.442183 
  531000    300.69837   -48.182115 
  531500    303.43823   -60.893502 
  532000    296.73269   -44.637381 
  532500    300.67873    -49.72785 
  533000    297.55318    -21.74051 
  533500    302.14202   -23.120114 
  534000    297.06187   -72.976649 
  534500    296.57556   -38.492729 
  535000    299.82391   -34.451056 
  535500    298.65328   -31.533493 
  536000    299.94358    -61.60565 
  536500    302.44616   -43.522777 
  537000    298.06867   -42.925948 
  537500    297.65258   -57.095341 
  538000    298.31177   -56.560571 
  538500    297.35848   -39.369895 
  539000    301.58975   -46.251218 
  539500    299.38108   -51.601193 
  540000     301.5403    -67.74637 
  540500    308.73461   -75.788836 
  541000    300.27748   -61.527302 
  541500    297.73667   -26.812073 
  542000    301.42751   -38.995127 
  542500    300.23343   -52.360284 
  543000     301.4588   -35.268908 
  543500    299.89453   -59.917303 
  544000    301.77596   -52.839342 
  544500    304.34606   -47.515885 
  545000    302.88638   -20.453278 
  545500    302.84422   -49.682908 
  546000    303.93314   -57.073901 
  546500    302.30609   -75.511614 
  547000    301.29782   -28.249698 
  547500    299.65184   -55.538303 
  548000    304.83302   -42.947847 
  548500    306.43794   -65.048927 
  549000    300.08787   -53.216797 
  549500    299.57558    -44.34939 
  550000    296.20524   -33.305768 
  550500    300.41858   -49.203498 
  551000    297.91321   -40.674219 
  551500    300.11282   -37.031673 
  552000    290.73538   -43.734406 
  552500    301.13479   -45.908151 
  553000    301.34458   -54.938892 
  553500    301.98314   -39.661812 
  554000    300.00787   -40.378525 
  554500     300.7201   -13.793674 
  555000    298.57068   -44.234735 
  555500    299.92699   -43.704205 
  556000    294.19833   -50.914075 
  556500    297.31643    -48.82902 
  557000    301.61886   -65.303651 
  557500     305.5303   -34.721296 
  558000    297.38503   -57.041852 
  558500    297.33896   -3.4585885 
  559000    297.77522   -42.344967 
  559500    298.00651   -64.923904 
  560000    300.79645   -37.231093 
  560500    300.41382   -24.807459 
  561000    296.66355   -49.480925 
  561500    299.86268   -66.372819 
  562000    299.09632    -45.50653 
  562500    303.31287   -71.397946 
  563000    297.58519   -12.765984 
  563500    304.40967   -50.167542 
  564000    302.06395   -51.124039 
  564500    297.51632   -51.495086 
  565000    296.79206   -46.493859 
  565500    297.13035   -49.095503 
  566000    302.62376   -67.663072 
  566500    297.42084   -52.071282 
  567000    299.55295   -63.736156 
  567500    305.62808   -63.090327 
  568000    305.55114   -38.915259 
  568500    298.87781   -45.395203 
  569000    304.15457   -46.682418 
  569500    297.93294   -71.099933 
  570000    303.44917   -53.411359 
  570500    298.03372   -33.819851 
  571000    301.30697   -48.136084 
  571500    296.27786   -60.778149 
  572000    297.44244   -53.771563 
  572500    300.50551   -48.056936 
  573000    296.73971   -47.839123 
  573500    304.14927   -43.902616 
  574000    299.93781   -41.377926 
  574500    300.80968   -60.564495 
  575000    294.36631   -42.103613 
  575500    295.95579   -36.288104 
  576000    300.52966   -59.130803 
  576500    294.13702   -29.456528 
  577000    299.68981   -55.237214 
  577500    295.40601   -59.958329 
  578000    299.57355   -75.876886 
  578500    298.79629   -31.119972 
  579000    301.22818   -31.241523 
  579500     303.5773   -41.960148 
  580000    300.43955   -42.455916 
  580500    299.91765   -34.332691 
  581000    302.63642   -60.276076 
  581500    302.42707     -50.3212 
  582000    307.51381   -22.466179 
  582500    297.32197   -45.205929 
  583000    302.07005   -35.695401 
  583500    303.62589   -52.325091 
  584000    299.09052    -32.73634 
  584500    306.94808   -73.508912 
  585000    302.99945   -30.390729 
  585500    300.91366   -59.924993 
  586000     304.0921   -36.598912 
  586500    297.53619   -52.152267 
  587000    304.12668   -55.594089 
  587500    299.13641   -46.937034 
  588000    301.22896   -74.087718 
  588500    298.39774   -49.020951 
  589000    300.82433   -37.662591 
  589500    300.26719   -89.807625 
  590000    300.56557   -62.861629 
  590500    298.98598   -64.715993 
  591000    300.43593    -76.49504 
  591500    299.45938   -28.496188 
  592000    297.91491   -49.370541 
  592500    307.71202   -45.010938 
  593000    294.93197   -55.452986 
  593500    296.81165   -56.264364 
  594000    301.14905   -54.094367 
  594500    300.45921   -39.882385 
  595000    302.31871   -46.511803 
  595500    306.22601   -45.665512 
  596000    299.18293   -34.056639 
  596500    303.51662   -56.948666 
  597000    297.71425   -54.409497 
  597500    297.88217   -47.484806 
  598000    301.68953   -51.177475 
  598500    297.73585   -53.197142 
  599000    303.18659   -71.057403 
  599500    297.96876   -49.054383 
  600000    300.03883   -62.524155 
  600500    296.34421   -50.432433 
  601000     299.2186   -25.644914 
  601500    301.40289   -75.803337 
  602000    296.64227   -57.475157 
  602500    295.34164   -41.543244 
  603000    297.66708   -52.548961 
  603500     297.8695     -55.0199 
  604000    302.68335   -44.167943 
  604500    308.26057   -36.271968 
  605000    300.63571   -38.892347 
  605500    300.84834   -57.816921 
  606000    297.01999   -49.878065 
  606500    298.30661   -44.428072 
  607000    295.88343   -51.249249 
  607500    302.70895   -51.087531 
  608000      303.921   -24.146116 
  608500    298.57944   -33.051741 
  609000    304.33276    -23.02876 
  609500    304.53473   -35.412746 
  610000    298.82534   -39.089002 
  610500    296.03416   -36.999274 
  611000    301.35795   -45.710697 
  611500    299.52371   -65.180271 
  612000    296.29992   -34.276114 
  612500    302.73125   -66.580386 
  613000    295.49397   -46.577888 
  613500    308.49288   -72.109418 
  614000    304.20731   -41.667006 
  614500    299.95768   -37.776382 
  615000    300.03746   -33.184521 
  615500    301.07831   -58.464541 
  616000    305.19298   -41.491992 
  616500    298.63011   -38.922207 
  617000    303.98056   -59.108635 
  617500    305.34669   -49.120011 
  618000    299.04786   -36.688657 
  618500    302.14784   -72.363114 
  619000    304.35274    -49.67104 
  619500    297.34216   -53.726363 
  620000    304.89492   -37.608475 
  620500    296.50297   -40.623679 
  621000    297.19498     -55.8624 
  621500    300.99125   -55.579179 
  622000    299.25061   -49.032427 
  622500    300.75998   -36.884712 
  623000     302.0735   -61.552487 
  623500    303.20251   -72.188248 
  624000    302.07232   -47.699463 
  624500    297.99776   -20.643779 
  625000     303.9736   -61.055343 
  625500    297.08058   -48.015141 
  626000    295.36344   -41.761367 
  626500    295.61715   -46.766366 
  627000     296.0782   -52.577291 
  627500    299.32547   -40.401989 
  628000    305.69988    -41.35816 
  628500    305.17664    -37.05307 
  629000    295.13545    -68.22984 
  629500    297.62492     -55.2442 
  630000    296.36857   -50.799016 
  630500     300.2011   -40.507964 
  631000    300.66693   -70.983192 
  631500    301.86009    -73.12857 
  632000    302.73198   -53.998504 
  632500    302.10749   -56.039153 
  633000    296.55313   -52.629838 
  633500    299.76279   -67.052716 
  634000    299.76867   -19.734955 
  634500    294.51289   -85.583255 
  635000    300.42158   -44.823279 
  635500    296.86513   -67.982118 
  636000    302.36722   -31.982365 
  636500    300.20497   -55.624257 
  637000    294.90687   -26.166927 
  637500    299.41504   -63.561355 
  638000    299.87471    -45.52255 
  638500    302.12747   -52.296206 
  639000    302.18317   -56.106815 
  639500    302.08785   -37.019795 
  640000    296.54238   -37.117002 
  640500    296.65902   -34.266513 
  641000    301.99853   -46.383569 
  641500    299.90202    -53.78626 
  642000     297.3256    -45.52261 
  642500    301.46576   -65.808346 
  643000    303.61753   -37.158039 
  643500    303.20323   -67.957311 
  644000    302.59377   -12.830119 
  644500    301.17017   -65.196248 
  645000    302.05683   -28.698471 
  645500    306.35905   -53.689894 
  646000    301.66009    -27.26558 
  646500    303.30036   -33.544615 
  647000    302.98046    -30.29877 
  647500    296.90986   -48.319486 
  648000    304.51738   -78.286942 
  648500    304.36654   -29.189858 
  649000    296.24028   -56.267877 
  649500    298.24203   -58.089866 
  650000    300.13627   -54.640847 
  650500     300.6658   -30.523412 
  651000    305.99126   -89.766336 
  651500    306.66124   -46.522044 
  652000    298.32625   -45.751586 
  652500    302.50212   -24.720955 
  653000    300.32844   -47.705958 
  653500    300.87214   -41.048364 
  654000    297.75041   -64.173054 
  654500    297.62461   -52.593502 
  655000    300.71332   -76.130476 
  655500    299.80845   -20.810277 
  656000    295.17085   -35.409907 
  656500    296.52147   -43.174937 
  657000    299.81059   -59.710793 
  657500    299.68382   -22.826603 
  658000    306.66154   -74.061901 
  658500    302.05013    -37.17492 
  659000    303.23752   -52.561515 
  659500    300.79137   -36.559538 
  660000    299.02777   -48.637306 
  660500    304.26935   -63.393894 
  661000    294.89944   -42.325071 
  661500    300.11361   -45.362936 
  662000    299.23763   -57.221649 
  662500    298.94354   -45.242279 
  663000    299.87078    -57.80434 
  663500    296.44096   -43.782949 
  664000    298.67502   -48.548142 
  664500    300.38502   -58.070146 
  665000    301.57023   -23.497834 
  665500    300.47807   -43.084854 
  666000     304.0767   -73.280119 
  666500    295.31338   -32.118063 
  667000    304.02708   -60.441942 
  667500     300.9627   -43.208658 
  668000    299.85998   -41.598231 
  668500    301.49451   -37.052951 
  669000    297.96913   -51.234602 
  669500    301.03868   -32.355662 
  670000    302.16407   -29.317769 
  670500    305.34246   -62.629194 
  671000     303.1516   -41.359931 
  671500    298.26435   -39.912363 
  672000     299.5649   -32.305964 
  672500    301.78226   -63.621528 
  673000    300.08175   -48.297292 
  673500    305.26797   -51.915668 
  674000    297.48741   -33.896875 
  674500    301.90815   -45.891025 
  675000    304.43095   -49.306964 
  675500    305.02947   -84.733186 
  676000    303.12106   -38.767188 
  676500    300.57853   -34.595251 
  677000    303.14585   -48.123966 
  677500    302.61332   -47.449061 
  678000    297.97513   -77.207084 
  678500    300.27728   -60.337668 
  679000    300.91658   -68.531375 
  679500    299.33275   -34.956228 
  680000    298.41792   -63.889804 
  680500    302.12029   -41.609138 
  681000    300.29833   -23.127529 
  681500    300.36477    -66.72211 
  682000    295.73023   -38.906273 
  682500    301.78883   -34.391066 
  683000    301.85686   -58.405213 
  683500    298.44766   -43.506532 
  684000    296.98017   -31.975902 
  684500    302.49868   -50.417341 
  685000    294.43162   -49.017676 
  685500    301.40591   -49.316381 
  686000    305.97724   -61.492088 
  686500    300.85398   -59.694931 
  687000    302.51282   -50.777523 
  687500    303.53741   -49.381799 
  688000    300.52941   -25.341517 
  688500    298.76812   -66.233498 
  689000    297.78249   -38.833724 
  689500    299.94106   -47.136222 
  690000    298.53287   -42.995158 
  690500    301.28671   -34.537984 
  691000    299.78414   -43.641522 
  691500    302.72296   -47.111181 
  692000    304.71277   -23.731576 
  692500    301.62923   -52.022638 
  693000    294.66548   -60.554634 
  693500     304.6068   -47.400636 
  694000    295.90026   -56.623651 
  694500    299.58305   -57.276129 
  695000    293.41649   -59.301802 
  695500    296.51226   -36.393259 
  696000    294.50718   -44.142925 
  696500    303.85986   -39.058847 
  697000    301.58479   -81.027627 
  697500    299.48917   -47.255272 
  698000    298.82065   -40.668442 
  698500    300.83163   -38.366016 
  699000    302.08549   -51.651243 
  699500    295.64723   -62.302634 
  700000    298.42561    -30.03923 
  700500    304.73738   -55.586523 
  701000    305.67771   -39.310877 
  701500    298.89149   -49.181386 
  702000    305.47703   -35.642127 
  702500    297.83812   -40.090774 
  703000    306.56582   -43.523047 
  703500    298.99047   -71.319766 
  704000    304.31589   -52.335767 
  704500     296.2593   -36.027051 
  705000    302.32961   -65.622109 
  705500    301.92985    -43.26042 
  706000    301.30374   -36.067469 
  706500    303.08243   -75.678112 
  707000    293.90673   -41.522683 
  707500    301.53467   -74.510826 
  708000    295.90602   -46.050055 
  708500    297.09197   -34.098546 
  709000    297.47189   -51.842709 
  709500    297.35372   -46.054601 
  710000    301.13041   -69.673785 
  710500     298.3432   -56.019316 
  711000    303.31854   -33.196045 
  711500    304.08648   -52.009751 
  712000    301.97757   -52.133807 
  712500     302.4733   -65.078402 
  713000    293.59202   -38.463726 
  713500    299.50246   -51.770895 
  714000     302.3572   -41.351572 
  714500    297.38713   -61.705063 
  715000    302.79773   -21.723861 
  715500    294.78489   -42.407001 
  716000    300.63654   -42.480358 
  716500    293.07856   -31.799738 
  717000    301.03259   -57.900663 
  717500    297.00408   -36.669958 
  718000    299.66587   -58.356789 
  718500    300.99902   -66.951572 
  719000       299.72   -69.653425 
  719500    304.51416   -58.320359 
  720000    305.18856   -69.176282 
  720500    294.75737   -55.566158 
  721000    299.23112   -32.033076 
  721500    303.74045    -54.53259 
  722000    297.97602   -28.339194 
  722500    299.91625   -46.430537 
  723000    296.50005   -40.386897 
  723500     304.8234   -47.644169 
  724000    302.12947   -52.604119 
  724500    298.63864   -57.587844 
  725000    299.24414   -49.060056 
  725500    302.06785   -40.378919 
  726000    297.87178   -52.676742 
  726500    298.19747    -70.59999 
  727000    301.89084   -37.893094 
  727500    302.08138   -68.317263 
  728000    301.37512   -50.150719 
  728500    301.41196    -39.11887 
  729000     300.3165   -53.273839 
  729500     303.5817   -76.818305 
  730000    299.98307   -39.107274 
  730500      297.269   -62.709455 
  731000    299.72919   -67.732965 
  731500    302.51247   -54.470353 
  732000    296.32919   -52.786408 
  732500    297.49794   -74.019535 
  733000     299.3752   -46.320182 
  733500    299.96178   -80.165686 
  734000    301.27393   -29.200603 
  734500    301.72391   -54.455657 
  735000    303.54154   -73.561045 
  735500    299.53525   -38.910099 
  736000    300.64066   -53.501737 
  736500    304.49705   -44.512725 
  737000    301.89279    -55.32954 
  737500    298.39315   -47.800252 
  738000    304.53426   -47.762342 
  738500    301.74522   -71.648171 
  739000    303.61212   -50.510219 
  739500    294.40121    -41.41842 
  740000    300.44738   -30.385574 
  740500    298.86712   -55.079139 
  741000    298.39187   -60.526568 
  741500    298.80619   -72.824945 
  742000    301.13476   -53.050173 
  742500    293.94053   -46.714267 
  743000    296.68424   -57.156515 
  743500    302.49636   -44.202864 
  744000    296.46885   -61.168592 
  744500    297.26954   -67.242558 
  745000     296.0167    -63.23855 
  745500    303.52274   -47.959703 
  746000    303.39648   -45.773771 
  746500    300.82085   -27.952182 
  747000    305.37249   -55.225658 
  747500    297.89615   -35.358373 
  748000    299.99891   -46.541023 
  748500    297.47664   -48.153577 
  749000    303.69626    -50.26608 
  749500    307.17141   -70.028406 
  750000    297.47444   -53.361965 
  750500    301.51782   -41.050129 
  751000    301.09492   -63.350821 
  751500    295.56655   -26.427021 
  752000    301.46529   -39.890447 
  752500    299.76134   -55.257758 
  753000    299.24425   -53.763841 
  753500    307.23587   -46.814356 
  754000    300.85982   -59.624272 
  754500    300.94726   -40.564771 
  755000    300.94067    -52.91911 
  755500     302.5613   -67.621715 
  756000    300.24664   -38.143096 
  756500     301.3829    -44.58609 
  757000    300.02961   -54.373987 
  757500    303.22149   -47.222725 
  758000    304.22288    -51.78417 
  758500     301.6828   -61.291553 
  759000    297.61806   -44.021307 
  759500    301.80723   -46.751176 
  760000    295.84291   -27.903013 
  760500    302.68683    -74.70651 
  761000    301.32755   -29.874167 
  761500    298.45717    -41.28514 
  762000    298.51363   -58.451099 
  762500    292.14733   -43.455909 
  763000    299.45634    -59.44711 
  763500     300.1254   -59.052543 
  764000    302.22418   -37.521244 
  764500    300.11155   -44.768643 
  765000    304.00459   -46.037503 
  765500    299.64471   -63.606688 
  766000    300.08935   -41.722857 
  766500    304.90164   -48.025988 
  767000    300.38616   -59.774323 
  767500    301.03929   -43.823303 
  768000    299.95403   -31.883613 
  768500    297.84094   -35.531155 
  769000    294.42183   -43.220722 
  769500    295.44146    -39.97169 
  770000    296.13014   -48.124385 
  770500    305.70711   -68.863788 
  771000    302.97513   -56.596278 
  771500    299.76906   -42.058195 
  772000    299.92579   -47.210914 
  772500      298.634   -26.112478 
  773000    301.67562   -50.311385 
  773500    303.21764   -55.935779 
  774000    298.10357   -38.421426 
  774500    299.07951   -59.063993 
  775000    299.75294   -50.936078 
  775500     305.3515   -56.211339 
  776000    302.98969   -55.616089 
  776500    298.65899   -31.039041 
  777000    294.87084   -50.857704 
  777500    296.54783   -52.137864 
  778000    302.41773   -28.195594 
  778500    301.08787   -43.639202 
  779000    297.71411   -41.708645 
  779500    304.25633     -33.6789 
  780000    303.78798   -47.034059 
  780500    293.27401   -31.807709 
  781000    299.68555   -50.176172 
  781500    291.53417   -46.351722 
  782000    307.03847   -57.703014 
  782500     299.9018   -47.319721 
  783000    301.88876    -43.57572 
  783500    299.29433   -47.277175 
  784000    305.43059   -41.451712 
  784500    301.28162   -34.455266 
  785000     306.1896   -63.383332 
  785500    300.61794   -73.011351 
  786000    297.91798   -41.703355 
  786500    304.80089   -52.438178 
  787000    300.34269   -45.633296 
  787500    298.50874   -29.206462 
  788000    302.16314   -49.165413 
  788500    299.97703   -65.527313 
  789000    300.57154   -48.996437 
  789500    306.23642    -47.62676 
  790000    304.96842   -50.143051 
  790500    299.95127   -47.072018 
  791000    295.50222   -42.549183 
  791500     298.9315   -34.547286 
  792000    304.09005   -60.290913 
  792500     299.2017   -22.124802 
  793000    304.37699   -28.008961 
  793500    303.69507    -36.01918 
  794000    300.05448   -28.392276 
  794500    296.81728   -67.076819 
  795000    303.84368   -43.568812 
  795500    302.10281   -59.090707 
  796000    301.83568   -64.871391 
  796500    300.36556   -48.483593 
  797000    301.51885   -62.695988 
  797500    293.79724   -63.966376 
  798000    298.95177   -42.882103 
  798500    303.03944   -38.341402 
  799000    301.56726   -32.791584 
  799500    303.04138   -57.313723 
  800000    297.82881   -47.189493 
  800500    301.74702   -57.040126 
  801000     303.5825   -39.935186 
  801500    301.06182    -27.47895 
  802000    294.73618   -27.559473 
  802500    302.95181   -50.877252 
  803000    301.66226   -40.568458 
  803500    304.05341   -39.666472 
  804000    302.22208   -54.006475 
  804500    300.08165   -64.313271 
  805000    299.67836   -56.597253 
  805500    305.72396   -45.743802 
  806000    303.16063   -59.213143 
  806500    298.29962   -50.488186 
  807000    302.16556   -68.812147 
  807500    301.96373   -54.256136 
  808000    301.09533   -51.473778 
  808500    301.83259   -56.718061 
  809000    301.29335   -39.649763 
  809500    304.83722   -53.889525 
  810000    300.33621   -63.688411 
  810500     300.4733   -72.279385 
  811000     296.9614   -42.085709 
  811500    296.05572    -43.74831 
  812000    302.14463   -57.733452 
  812500    301.93782   -57.875607 
  813000    299.65458   -40.792223 
  813500    297.39748   -47.847398 
  814000    303.17148   -26.264228 
  814500    297.35163   -32.642032 
  815000    298.71207   -39.931102 
  815500    299.66735    -44.25194 
  816000    298.20726   -28.341122 
  816500    300.70746   -60.754071 
  817000    303.52718    -54.04865 
  817500    296.17979   -20.997392 
  818000    299.92706    -65.96455 
  818500    304.08618   -33.307158 
  819000    302.18398   -48.279524 
  819500    302.29088   -34.605041 
  820000    299.37816   -47.937974 
  820500    300.23758    -74.38315 
  821000    299.30088   -42.974253 
  821500    300.53967   -59.026777 
  822000    297.95412   -60.849482 
  822500     300.4574   -62.176487 
  823000    299.44918   -42.804813 
  823500    302.22594   -66.237156 
  824000    296.64145   -49.147499 
  824500    302.17678   -71.592077 
  825000    300.13017   -58.156368 
  825500    301.12481   -20.463117 
  826000    303.64124   -62.171159 
  826500    299.36376   -65.947126 
  827000    301.19492   -43.788117 
  827500    298.28733   -62.154903 
  828000    295.08898   -31.131979 
  828500    297.93828    -68.65593 
  829000    305.31054   -27.834623 
  829500    299.86522   -58.121969 
  830000    299.33562   -50.291875 
  830500    298.58511   -65.733091 
  831000    301.29505   -50.499775 
  831500    300.42305   -58.637378 
  832000    298.80478   -52.332469 
  832500    293.84196   -50.989977 
  833000    297.53984   -45.578349 
  833500    300.34011   -42.914397 
  834000    293.49862   -25.375663 
  834500    296.60815    -61.28748 
  835000    304.15569   -20.954541 
  835500    301.25698   -68.759698 
  836000    300.35733   -47.966355 
  836500    301.12724   -59.750898 
  837000    302.49987   -18.067991 
  837500    297.22173   -53.082994 
  838000    300.13852   -54.694892 
  838500    300.62822   -50.369927 
  839000    298.73154   -69.960656 
  839500    302.05167    -24.25922 
  840000    299.63418   -34.513384 
  840500    305.00771   -52.604571 
  841000    302.07384   -43.113151 
  841500     302.7511   -33.787218 
  842000    301.27178   -56.150053 
  842500    298.79835   -49.333503 
  843000    295.62335   -55.238247 
  843500    301.58757   -62.035414 
  844000    303.77151   -72.691966 
  844500    305.39383   -45.158508 
  845000    304.44344   -68.347784 
  845500    296.59383   -25.746235 
  846000    300.14637   -67.349614 
  846500    300.13978   -52.821129 
  847000    298.12919   -42.138943 
  847500    298.97956   -55.343921 
  848000    299.31645   -44.271339 
  848500    304.27869   -31.232723 
  849000    299.72488   -65.004046 
  849500    302.35262   -44.837092 
  850000    299.00727   -40.431432 
  850500    299.43605   -44.260885 
  851000    295.06801   -49.295164 
  851500    297.36429   -67.406687 
  852000    301.95152    -66.23641 
  852500    306.63152   -49.476578 
  853000    296.61181   -56.430934 
  853500    298.20933   -92.054473 
  854000    299.25069   -37.560235 
  854500      302.359   -62.615442 
  855000    300.29732   -47.412236 
  855500     305.6741   -77.785875 
  856000    296.80895   -55.330426 
  856500    304.61021   -38.834917 
  857000    301.27646   -49.899531 
  857500    300.64131   -35.737413 
  858000    294.94836   -79.270128 
  858500    301.40103   -45.807656 
  859000    305.58472   -58.986643 
  859500    300.45838   -46.743581 
  860000    301.60068    -73.86822 
  860500    299.16128   -43.459984 
  861000    300.20777     -42.8422 
  861500    305.12032   -47.350929 
  862000     301.6213   -32.414121 
  862500    302.13147   -78.976172 
  863000     304.3696   -49.786102 
  863500    296.58138   -57.790535 
  864000    295.41196     -46.0031 
  864500    298.20991   -46.085317 
  865000     299.9088   -64.171626 
  865500    301.85536   -57.883385 
  866000    298.64578   -36.431479 
  866500    294.99901   -46.933846 
  867000    301.38797   -37.706005 
  867500    299.06634   -54.536159 
  868000    295.06983   -31.627506 
  868500    303.24985   -61.051491 
  869000    303.62169   -45.851181 
  869500    301.38693   -35.134851 
  870000    301.02272   -57.951826 
  870500    300.39211   -25.894789 
  871000     295.8885   -47.552946 
  871500    297.16853   -74.761075 
  872000    299.88931   -64.571302 
  872500    293.89124   -60.083558 
  873000    297.93155   -67.590452 
  873500    299.34207   -25.552746 
  874000    304.73032   -51.969963 
  874500    300.87265   -52.432056 
  875000    301.25233   -48.256022 
  875500    299.80248   -51.496366 
  876000    300.92657   -65.406937 
  876500    298.49149   -71.256451 
  877000    300.30357   -29.626174 
  877500    298.95264    -53.34695 
  878000    304.73779    -27.60706 
  878500    299.92817   -49.473735 
  879000    302.12662   -62.626524 
  879500    303.03731   -15.286082 
  880000    296.47241   -63.584466 
  880500    302.95467   -39.354442 
  881000    297.61025   -67.930538 
  881500    298.75086   -41.593663 
  882000    297.45873   -47.453154 
  882500    300.79058    -46.21958 
  883000    293.49851   -53.163144 
  883500    300.24022   -42.596834 
  884000    301.26505    -61.16778 
  884500    300.22242   -49.302092 
  885000    304.81056    -42.95053 
  885500    299.38607   -58.035598 
  886000    299.45826   -66.274306 
  886500    298.58376   -47.356222 
  887000    299.79982   -47.549581 
  887500    298.60712   -48.016732 
  888000    301.48054   -28.873285 
  888500    300.77535   -46.226032 
  889000    302.94025   -58.168733 
  889500    301.08656   -62.666062 
  890000    300.01541   -65.899326 
  890500    301.45653   -31.282802 
  891000    302.40813   -39.354632 
  891500    299.79633   -60.806223 
  892000    298.84322   -43.331407 
  892500    301.28825   -42.730782 
  893000    296.87738   -22.488264 
  893500    300.88208   -36.584208 
  894000    301.86716   -68.452221 
  894500    301.18055    -77.65342 
  895000    296.62319   -33.754853 
  895500      302.752   -30.790254 
  896000       300.69   -41.145355 
  896500    299.19766   -43.101328 
  897000    296.94075   -46.526992 
  897500    300.03517   -28.192097 
  898000    299.78494   -42.436837 
  898500    299.70801   -67.458823 
  899000    300.98669   -24.262738 
  899500    299.88623   -57.779395 
  900000    299.52783   -34.390213 
  900500    296.10301   -45.597014 
  901000    297.86222    -54.40321 
  901500    296.59541   -46.416184 
  902000    298.77568   -79.286354 
  902500    297.75893   -72.454319 
  903000    303.03598    -48.70405 
  903500    301.53689   -54.597811 
  904000    303.38826   -62.242589 
  904500     296.4263    -32.66055 
  905000    297.59634   -39.934038 
  905500    303.70606   -62.075297 
  906000    302.42875   -38.396677 
  906500    294.90095   -46.027465 
  907000    302.45777   -52.144116 
  907500    300.90219    -34.27046 
  908000    295.06389    -53.40143 
  908500    301.89151   -38.503394 
  909000     298.6758   -55.906707 
  909500    303.99969   -34.986552 
  910000     297.2097   -40.133122 
  910500    300.75893   -35.312929 
  911000    296.55226   -37.787804 
  911500    302.59887   -53.560001 
  912000    299.06621   -70.025677 
  912500     294.8754   -76.186773 
  913000    301.33148   -47.634535 
  913500    299.95495   -41.254789 
  914000    293.72964   -54.409608 
  914500    302.68402   -51.251204 
  915000     293.8693   -69.389406 
  915500    302.16271   -32.242216 
  916000    301.74156   -41.458924 
  916500    299.30667   -58.708946 
  917000    307.37049   -45.823847 
  917500    294.99115   -50.711221 
  918000    301.48273    -47.25568 
  918500    302.12758    -56.65463 
  919000    301.71181   -47.353173 
  919500    300.89327   -42.426098 
  920000    302.88019   -50.430461 
  920500    295.74879   -59.830602 
  921000    299.16076   -69.017593 
  921500     298.4668   -46.238272 
  922000    299.86584   -37.847628 
  922500    297.81971   -76.483829 
  923000    297.39543    -48.61227 
  923500    303.31798   -70.348128 
  924000    295.19513   -51.161074 
  924500    296.86267   -44.619342 
  925000    300.30447   -39.140624 
  925500    300.84701   -60.485176 
  926000     297.7071   -69.881931 
  926500    299.95241   -32.583942 
  927000    303.32261   -65.668108 
  927500    295.26967   -44.326013 
  928000    301.46551   -65.119128 
  928500    300.89915   -34.364759 
  929000    297.89883   -33.759308 
  929500    301.78773   -58.254694 
  930000    299.32133   -49.284786 
  930500    296.64661   -50.490384 
  931000    298.22665   -52.208125 
  931500    290.22506   -42.124844 
  932000    305.83279   -51.511232 
  932500    300.30474   -64.970262 
  933000    305.88782    -39.95486 
  933500    302.40496   -45.707074 
  934000    298.54764   -41.397873 
  934500       301.17   -39.257504 
  935000    300.21582   -68.893315 
  935500    299.54595   -56.259504 
  936000    297.37139   -86.591244 
  936500    301.67319   -24.778834 
  937000    295.40065   -59.532462 
  937500    303.54251   -61.727758 
  938000    298.39722   -44.555288 
  938500    303.12838   -38.773489 
  939000     297.8761   -51.982205 
  939500    296.22747    -32.46159 
  940000    296.95718   -60.913356 
  940500    300.35062   -43.672377 
  941000    302.40264   -17.754688 
  941500    305.69493   -58.682706 
  942000    302.26362   -66.945422 
  942500    296.42746   -24.307445 
  943000    307.37039   -49.142091 
  943500     297.8962   -53.721396 
  944000    302.38878   -38.936765 
  944500     301.0215   -38.225918 
  945000    305.36801   -18.821638 
  945500    304.83247   -63.213501 
  946000    294.80641   -45.457105 
  946500    302.93722   -43.476437 
  947000    299.91054   -45.100156 
  947500    305.87363   -58.344765 
  948000    306.40243   -22.603262 
  948500    298.79461   -64.451823 
  949000     304.9099   -51.494009 
  949500    300.01079   -32.134018 
  950000    297.64223   -43.451673 
  950500    304.64103    -50.88955 
  951000    299.31119   -31.481596 
  951500    301.81162   -34.967695 
  952000     299.3773   -73.475267 
  952500     301.6454   -26.541152 
  953000    306.13509   -34.149408 
  953500    298.79951   -52.917867 
  954000    300.51247   -20.065347 
  954500    296.26285   -20.405706 
  955000    300.68961   -37.747722 
  955500    298.88324   -54.211557 
  956000    297.16145   -58.173235 
  956500    302.93015   -42.172491 
  957000    300.00539   -38.058849 
  957500    298.09745   -45.129073 
  958000    300.72911   -71.614304 
  958500    294.77978   -51.613252 
  959000    301.30039   -39.771579 
  959500    299.11288   -56.006895 
  960000    301.65158   -34.077677 
  960500    302.80676   -77.093307 
  961000    300.63025   -33.328282 
  961500    301.87434   -46.297538 
  962000    297.98561   -50.038752 
  962500    299.72109   -55.430492 
  963000     304.5098   -37.568293 
  963500    295.83681    -53.33227 
  964000    296.82964   -63.695971 
  964500    299.42021   -59.716142 
  965000    295.15151   -58.543189 
  965500     302.1731   -52.502094 
  966000    297.87721   -57.988481 
  966500    305.28742   -44.056256 
  967000    297.62249   -55.543131 
  967500    298.15323   -44.211417 
  968000    298.00773   -67.314821 
  968500    302.60001   -29.977407 
  969000     304.4949   -54.824855 
  969500    302.42379    -33.08837 
  970000    297.09192   -70.502934 
  970500    302.99091   -36.817422 
  971000    305.40731   -58.318311 
  971500    301.44546   -56.765279 
  972000    303.45915   -54.239784 
  972500    303.27423   -71.241986 
  973000    300.75448   -55.729636 
  973500    305.59305   -46.341477 
  974000    301.18876   -42.700445 
  974500    302.62389   -54.866929 
  975000    292.50829   -23.859248 
  975500    301.23991   -51.170157 
  976000     300.2894   -44.770308 
  976500    297.12506   -40.767865 
  977000    299.10612   -55.749051 
  977500     302.8819   -42.509888 
  978000    301.22191   -46.713143 
  978500    298.50438   -52.850897 
  979000    302.73216      -42.803 
  979500    296.31573   -32.306153 
  980000    297.86622   -30.299114 
  980500     303.0182   -43.838755 
  981000    303.49038   -64.076641 
  981500    296.69847    -39.83745 
  982000    299.15278   -51.792992 
  982500     296.8775   -36.736456 
  983000    295.95924   -47.574083 
  983500    297.01318   -59.141368 
  984000    299.81995   -30.258911 
  984500    302.41611   -56.742174 
  985000    302.90961   -49.561226 
  985500    296.69335   -74.999342 
  986000     303.4906   -30.743848 
  986500    298.11484   -35.342429 
  987000    297.89393   -48.378703 
  987500    301.12155   -30.508977 
  988000    302.82116   -53.200951 
  988500    299.77374   -44.385098 
  989000    299.48059   -43.253165 
  989500    299.93959   -35.504955 
  990000    295.60401   -64.104281 
  990500    301.98799   -59.875067 
  991000    301.18094   -31.072027 
  991500    300.18028   -66.944579 
  992000     304.5229   -45.037058 
  992500    301.89529   -71.381756 
  993000    306.24241   -47.590858 
  993500    300.54802   -64.756761 
  994000     301.4525   -51.238754 
  994500    299.07537   -42.554813 
  995000    292.60964   -59.538899 
  995500    302.11518   -36.044746 
  996000    296.07721     -75.5801 
  996500    298.62216   -21.021831 
  997000    302.76035   -63.527942 
  997500    300.12393   -60.438049 
  998000    300.16984   -32.587001 
  998500    300.51067   -52.503148 
  999000    294.30142   -41.660775 
  999500      301.362   -66.974653 
 1000000    306.37465   -42.319729 
Loop time of 9862.83 on 16 procs for 1000000 steps with 19582 atoms

Performance: 8.760 ns/day, 2.740 hours/ns, 101.391 timesteps/s
99.4% CPU use with 16 MPI tasks x no OpenMP threads

MPI task timing breakdown:
Section |  min time  |  avg time  |  max time  |%varavg| %total
---------------------------------------------------------------
Pair    | 5738       | 6397.4     | 6866       | 459.3 | 64.86
Bond    | 0.2381     | 0.28444    | 0.34271    |   5.3 |  0.00
Kspace  | 1718.3     | 2198.1     | 2858.7     | 779.6 | 22.29
Neigh   | 507.17     | 510.1      | 512.24     |   6.6 |  5.17
Comm    | 245.85     | 269.23     | 298.02     |  87.2 |  2.73
Output  | 3.0989     | 3.1158     | 3.2907     |   2.6 |  0.03
Modify  | 441.87     | 457.28     | 477.06     |  43.3 |  4.64
Other   |            | 27.34      |            |       |  0.28

Nlocal:    1223.88 ave 1248 max 1201 min
Histogram: 2 2 1 0 2 3 2 2 1 1
Nghost:    7417.31 ave 7445 max 7382 min
Histogram: 1 0 0 5 1 3 1 2 1 2
Neighs:    303199 ave 321630 max 291456 min
Histogram: 4 2 1 3 1 1 0 2 0 2

Total # of neighbors = 4851189
Ave neighs/atom = 247.737
Ave special neighs/atom = 1.34634
Neighbor list builds = 53659
Dangerous builds = 0
  write_restart  end.${E}.restart
  write_restart  end.0.04.restart
PPPM initialization ...
WARNING: Using 12-bit tables for long-range coulomb (../kspace.cpp:321)
  G vector (1/distance) = 0.284296
  grid = 40 36 24
  stencil order = 5
  estimated absolute RMS force accuracy = 0.0311878
  estimated relative force accuracy = 9.39212e-05
  using double precision FFTs
  3d grid and FFT values/proc = 6555 2880

  clear
  next a
  next E
  jump system.in
variable a loop 5
variable E index 0.02 0.04 0.06 0.08 0.1             #电场
variable Wo equal 0.1553
log $a.log
log 3.log
