# Supplementary material for: The influences of electric field intensity and driving force on the slip behaviour of water flow in a nanochannel
Source: PLoS One. 2021 Sep 22;16(9):e0257589. doi: 10.1371/journal.pone.0257589 (PMC8457446; doi:10.1371/journal.pone.0257589)
Supplement: S1 Data — (ZIP) [file pone.0257589.s001.zip › data/ALH2O-E-2/3.log]

variable T equal 300
variable F equal 0.000625           #加速度
# ----------------- Init Section -----------------

    units        real
    atom_style   full
    pair_style   lj/cut/coul/long 9.0
    bond_style   harmonic
    angle_style  harmonic
    kspace_style pppm 0.0001


# ----------------- Atom Definition Section -----------------

read_data system.data
  orthogonal box = (0 -16.2 0) to (81 56.2 40.5)
  4 by 2 by 2 MPI processor grid
  reading atoms ...
  19582 atoms
  scanning bonds ...
  2 = max bonds/atom
  scanning angles ...
  1 = max angles/atom
  reading bonds ...
  8788 bonds
  reading angles ...
  4394 angles
  2 = max # of 1-2 neighbors
  1 = max # of 1-3 neighbors
  1 = max # of 1-4 neighbors
  2 = max # of special neighbors
#read_restart 1.restart

#1是up Al
#2是down Al
#3是 O
#4是 H

# ----------------- Settings Section -----------------
    pair_coeff   1 1  0.0  0.0         #上Al Al
    pair_coeff   1 2  0.0  0.0         #上Al下Al
    pair_coeff   1 3  ${Wo}  3.166    #上Al O
    pair_coeff   1 3  0.1553  3.166    
    pair_coeff   1 4  0.0  0.0         #上Al H

    pair_coeff   2 2  0.0  0.0         #下Al Al
    pair_coeff   2 3  ${Wo}  3.166    #下Al O
    pair_coeff   2 3  0.1553  3.166    
    pair_coeff   2 4  0.0  0.0         #下Al H

    pair_coeff   3 3  ${Wo}  3.166    # O  O
    pair_coeff   3 3  0.1553  3.166    
    pair_coeff   3 4  0.0  0.0         # O  H

    pair_coeff   4 4  0.0  0.0         # H  H

	bond_coeff   1     600.0   1.0
    angle_coeff  1   75.0    109.47

    group upwall type 1
3200 atoms in group upwall
    group downwall type 2
3200 atoms in group downwall
    group O type 3
4394 atoms in group O
    group H type 4
8788 atoms in group H

	group wall union upwall downwall
6400 atoms in group wall
    group spce type  3  4
13182 atoms in group spce
    fix fShakeSPCE spce shake 0.0001 10 0 b 1 a 1
  0 = # of size 2 clusters
  0 = # of size 3 clusters
  0 = # of size 4 clusters
  4394 = # of frozen angles

# ----------------- Run Section -----------------

  timestep 1
  compute	     T_spce spce temp/partial 0 1 1
  velocity     spce create $T 372748 temp T_spce
  velocity     spce create 300 372748 temp T_spce
  dump 2 all atom 100000 $a.lammpstrj
  dump 2 all atom 100000 3.lammpstrj

  fix   fxnvt spce nvt temp $T $T 100
  fix   fxnvt spce nvt temp 300 $T 100
  fix   fxnvt spce nvt temp 300 300 100
  fix_modify fxnvt temp T_spce
WARNING: Temperature for fix modify is not for group all (../fix_nh.cpp:1395)

  run   1000000
PPPM initialization ...
WARNING: Using 12-bit tables for long-range coulomb (../kspace.cpp:321)
  G vector (1/distance) = 0.284296
  grid = 40 36 24
  stencil order = 5
  estimated absolute RMS force accuracy = 0.0311878
  estimated relative force accuracy = 9.39212e-05
  using double precision FFTs
  3d grid and FFT values/proc = 6555 2880
Neighbor list info ...
  update every 1 steps, delay 10 steps, check yes
  max neighbors/atom: 2000, page size: 100000
  master list distance cutoff = 11
  ghost atom cutoff = 11
  binsize = 5.5, bins = 15 14 8
  1 neighbor lists, perpetual/occasional/extra = 1 0 0
  (1) pair lj/cut/coul/long, perpetual
      attributes: half, newton on
      pair build: half/bin/newton
      stencil: half/bin/3d/newton
      bin: standard
Per MPI rank memory allocation (min/avg/max) = 10.36 | 10.75 | 11.14 Mbytes
Step Temp E_pair E_mol TotEng Press 
       0    174.01248    18054.513            0    25931.982    32532.591 
 1000000    170.84908    -49107.24            0   -41372.977    1278.0526 
Loop time of 9524.66 on 16 procs for 1000000 steps with 19582 atoms

Performance: 9.071 ns/day, 2.646 hours/ns, 104.991 timesteps/s
99.4% CPU use with 16 MPI tasks x no OpenMP threads

MPI task timing breakdown:
Section |  min time  |  avg time  |  max time  |%varavg| %total
---------------------------------------------------------------
Pair    | 5675.7     | 6261.3     | 6705.5     | 415.4 | 65.74
Bond    | 0.23583    | 0.27236    | 0.33956    |   5.0 |  0.00
Kspace  | 1714.7     | 2150.7     | 2727.3     | 703.7 | 22.58
Neigh   | 481        | 483.77     | 486.04     |   6.7 |  5.08
Comm    | 245.35     | 265.76     | 294.81     |  88.0 |  2.79
Output  | 0.011293   | 0.012695   | 0.016539   |   1.1 |  0.00
Modify  | 319.37     | 335.51     | 354.29     |  46.3 |  3.52
Other   |            | 27.36      |            |       |  0.29

Nlocal:    1223.88 ave 1245 max 1200 min
Histogram: 2 0 2 3 1 0 1 3 2 2
Nghost:    7390.81 ave 7426 max 7369 min
Histogram: 3 2 3 2 2 0 0 2 0 2
Neighs:    302786 ave 324911 max 282744 min
Histogram: 2 0 2 2 2 4 2 0 1 1

Total # of neighbors = 4844569
Ave neighs/atom = 247.399
Ave special neighs/atom = 1.34634
Neighbor list builds = 52311
Dangerous builds = 30
  write_restart ${Wo}.restart
  write_restart 0.1553.restart
PPPM initialization ...
WARNING: Using 12-bit tables for long-range coulomb (../kspace.cpp:321)
  G vector (1/distance) = 0.284296
  grid = 40 36 24
  stencil order = 5
  estimated absolute RMS force accuracy = 0.0311878
  estimated relative force accuracy = 9.39212e-05
  using double precision FFTs
  3d grid and FFT values/proc = 6555 2880
 #--------------------E+F -----------------------
  timestep 1

  fix 1 spce gravity $F vector 1 0 0       #在x方向加速度为====0.0001
  fix 1 spce gravity 0.000625 vector 1 0 0       
  fix kick spce efield  0.0  $E 0.0        #在Y方向上加上电场==0.1
  fix kick spce efield  0.0  0.06 0.0        

  run   1000000
PPPM initialization ...
WARNING: Using 12-bit tables for long-range coulomb (../kspace.cpp:321)
  G vector (1/distance) = 0.284296
  grid = 40 36 24
  stencil order = 5
  estimated absolute RMS force accuracy = 0.0311878
  estimated relative force accuracy = 9.39212e-05
  using double precision FFTs
  3d grid and FFT values/proc = 6555 2880
Per MPI rank memory allocation (min/avg/max) = 10.75 | 10.89 | 11.15 Mbytes
Step Temp E_pair E_mol TotEng Press 
 1000000    170.84908    -49107.24            0   -41372.977    1278.3872 
 2000000    216.27091   -48900.299            0    -39109.81    1889.3836 
Loop time of 9754.42 on 16 procs for 1000000 steps with 19582 atoms

Performance: 8.858 ns/day, 2.710 hours/ns, 102.518 timesteps/s
99.4% CPU use with 16 MPI tasks x no OpenMP threads

MPI task timing breakdown:
Section |  min time  |  avg time  |  max time  |%varavg| %total
---------------------------------------------------------------
Pair    | 5724.8     | 6381.6     | 6909.6     | 462.4 | 65.42
Bond    | 0.2169     | 0.26635    | 0.35394    |   6.0 |  0.00
Kspace  | 1709.1     | 2222.5     | 2873.6     | 778.4 | 22.78
Neigh   | 499.85     | 502.71     | 504.99     |   6.8 |  5.15
Comm    | 248.37     | 268.24     | 294.93     |  80.6 |  2.75
Output  | 0.011265   | 0.012641   | 0.016403   |   1.0 |  0.00
Modify  | 338.83     | 351.98     | 365.96     |  36.4 |  3.61
Other   |            | 27.07      |            |       |  0.28

Nlocal:    1223.88 ave 1236 max 1207 min
Histogram: 2 1 0 1 1 2 3 1 3 2
Nghost:    7413 ave 7442 max 7388 min
Histogram: 3 2 0 2 0 4 1 1 1 2
Neighs:    302927 ave 326876 max 284526 min
Histogram: 2 2 1 3 3 1 1 1 1 1

Total # of neighbors = 4846831
Ave neighs/atom = 247.515
Ave special neighs/atom = 1.34634
Neighbor list builds = 53540
Dangerous builds = 0
  write_restart $a.${E}.restart
  write_restart 3.${E}.restart
  write_restart 3.0.06.restart
PPPM initialization ...
WARNING: Using 12-bit tables for long-range coulomb (../kspace.cpp:321)
  G vector (1/distance) = 0.284296
  grid = 40 36 24
  stencil order = 5
  estimated absolute RMS force accuracy = 0.0311878
  estimated relative force accuracy = 9.39212e-05
  using double precision FFTs
  3d grid and FFT values/proc = 6555 2880
# ------------------- compute ------------------
  reset_timestep 0
  compute force spce group/group wall      #计算力：水和墙

  thermo		500                        #输出力
  thermo_style custom step temp c_force[1]
  thermo_modify 	temp T_spce
WARNING: Temperature for thermo pressure is not for group all (../thermo.cpp:489)


  compute c_O O chunk/atom bin/1d y lower 0.2 units box            #氧：密度+速度
  fix O O ave/chunk 1 1000000 1000000 c_O vx norm sample file Ovx.$a
  fix O O ave/chunk 1 1000000 1000000 c_O vx norm sample file Ovx.3


  compute c_H H chunk/atom bin/1d y lower 0.2 units box            #氢：密度+速度
  fix H H ave/chunk 1 1000000 1000000 c_H vx norm sample file Hvx.$a
  fix H H ave/chunk 1 1000000 1000000 c_H vx norm sample file Hvx.3


  run 1000000
PPPM initialization ...
WARNING: Using 12-bit tables for long-range coulomb (../kspace.cpp:321)
  G vector (1/distance) = 0.284296
  grid = 40 36 24
  stencil order = 5
  estimated absolute RMS force accuracy = 0.0311878
  estimated relative force accuracy = 9.39212e-05
  using double precision FFTs
  3d grid and FFT values/proc = 6555 2880
Neighbor list info ...
  update every 1 steps, delay 10 steps, check yes
  max neighbors/atom: 2000, page size: 100000
  master list distance cutoff = 11
  ghost atom cutoff = 11
  binsize = 5.5, bins = 15 14 8
  2 neighbor lists, perpetual/occasional/extra = 1 1 0
  (1) pair lj/cut/coul/long, perpetual
      attributes: half, newton on
      pair build: half/bin/newton
      stencil: half/bin/3d/newton
      bin: standard
  (2) compute group/group, occasional, copy from (1)
      attributes: half, newton on
      pair build: copy
      stencil: none
      bin: none
Per MPI rank memory allocation (min/avg/max) = 11.22 | 11.49 | 11.6 Mbytes
Step Temp c_force[1] 
       0     302.5654   -75.291918 
     500    298.49158   -47.193423 
    1000    301.18171    -47.53457 
    1500     301.0706   -41.726107 
    2000    301.98153   -62.248574 
    2500    294.57182   -45.350041 
    3000     294.8416   -63.524061 
    3500    299.71418   -37.959023 
    4000    298.27371   -32.176204 
    4500    299.58119   -66.650999 
    5000    299.56024   -59.099398 
    5500    306.71599   -50.794317 
    6000     300.9453   -45.748754 
    6500    303.40695   -63.936037 
    7000    298.21107   -52.966965 
    7500    297.09488   -59.225444 
    8000    303.64639   -89.143996 
    8500    300.07393   -40.773106 
    9000    299.32673   -62.356065 
    9500    300.69528   -61.941959 
   10000     299.7603   -56.776473 
   10500    301.90513   -35.578217 
   11000     295.8909   -22.986184 
   11500    302.77379   -37.329509 
   12000    303.16514   -41.119343 
   12500    303.20239   -75.019401 
   13000    299.50569   -34.891579 
   13500    301.13622   -52.551306 
   14000     293.9203   -37.062495 
   14500     296.6432   -69.610865 
   15000    302.21469   -55.699041 
   15500    304.73358   -28.331264 
   16000    300.54449   -50.935947 
   16500    301.92286   -65.384498 
   17000    299.54708   -58.270155 
   17500    298.52133   -84.154731 
   18000    299.04808   -58.796602 
   18500    300.28594   -53.454869 
   19000    299.80042   -41.605113 
   19500    294.59703   -74.456902 
   20000    299.68618   -42.609911 
   20500     302.3119   -53.887653 
   21000    307.21695   -62.081583 
   21500    306.37542   -44.381564 
   22000    299.81055   -69.385838 
   22500    299.37525   -67.880362 
   23000     300.0098   -48.135465 
   23500    306.19769   -51.164692 
   24000     299.0647   -32.140277 
   24500    300.71349   -56.496842 
   25000    295.83202   -46.411543 
   25500    298.82163   -61.202855 
   26000    296.61394   -51.441104 
   26500    306.17462   -53.306061 
   27000    304.71395   -43.261277 
   27500    302.44314    -30.26052 
   28000    300.73276   -41.795842 
   28500    298.79765    -66.58681 
   29000    295.08367    -47.94809 
   29500    298.16401   -66.797728 
   30000    301.32558   -29.073198 
   30500    298.68282   -48.046197 
   31000    298.08153   -52.450424 
   31500    302.42026   -72.382444 
   32000    299.03599   -40.436182 
   32500    299.09027   -59.392769 
   33000    302.42423    -49.17735 
   33500    300.55916   -43.803648 
   34000    302.65703   -52.065724 
   34500    302.50223   -38.865097 
   35000    303.59326   -60.329869 
   35500    309.91515   -35.490054 
   36000    299.41512   -55.591207 
   36500     295.8013     -53.5694 
   37000    300.46195   -52.712557 
   37500    303.79504   -21.804138 
   38000    300.00984   -76.596452 
   38500    299.70624   -38.708825 
   39000    302.71714   -45.065641 
   39500    299.29708   -60.357506 
   40000    298.22761   -34.291966 
   40500    303.50917   -66.393587 
   41000    302.73276   -64.294679 
   41500    294.25638    -49.58118 
   42000    296.43733   -81.893386 
   42500    296.90918   -63.927892 
   43000    297.67114   -34.260478 
   43500    303.62791   -62.728951 
   44000    301.89657   -51.053041 
   44500    301.28904   -78.096227 
   45000     300.3753   -41.527219 
   45500    302.56829   -36.449093 
   46000    301.96965   -59.742847 
   46500    301.68858   -33.084069 
   47000    305.18267    -50.10088 
   47500     303.4014   -48.914908 
   48000    290.58362   -77.275767 
   48500      303.839   -51.602271 
   49000    302.96822   -51.586912 
   49500    298.68035   -29.757356 
   50000    301.74283   -69.986368 
   50500    302.98332   -68.655641 
   51000    303.59262   -48.402773 
   51500    297.80684   -45.805885 
   52000    301.92088   -50.160809 
   52500    303.09372   -73.520244 
   53000    298.83888    -63.69192 
   53500    303.62699   -45.172672 
   54000    303.50264   -64.169885 
   54500    297.06781   -58.295432 
   55000    298.98812   -43.164299 
   55500     301.2659   -29.346844 
   56000    300.47028   -38.792174 
   56500    298.29085    -70.76068 
   57000    304.51932   -39.263177 
   57500     299.4257   -59.372169 
   58000    299.49697   -43.101888 
   58500    304.09638     -42.0554 
   59000    305.15486   -46.993899 
   59500    303.41549   -75.549091 
   60000    296.49138   -52.193096 
   60500    296.05837    -45.41915 
   61000    300.85657   -53.706569 
   61500    301.41661   -55.761973 
   62000    300.90547    -41.80382 
   62500    299.84466   -55.725956 
   63000    299.74704   -37.071969 
   63500     303.7859   -57.110634 
   64000    295.62233   -36.246037 
   64500    300.93579   -63.338359 
   65000    298.39968   -39.358812 
   65500    296.65702   -36.333946 
   66000    303.61285   -44.803962 
   66500    297.24732   -46.853373 
   67000    301.13323   -29.604431 
   67500    303.77273   -24.829209 
   68000    305.71619    -51.16203 
   68500     298.4731   -56.823338 
   69000    299.91607   -80.996628 
   69500    303.51205   -38.905907 
   70000     298.0994   -42.744856 
   70500    300.83268   -40.598241 
   71000    303.60254    -59.66057 
   71500    305.11392   -53.066108 
   72000    299.64396   -54.567279 
   72500    294.50234   -59.855867 
   73000    300.18089   -62.605409 
   73500    298.84227   -51.244254 
   74000    302.47653   -31.898382 
   74500      300.199   -66.916403 
   75000    298.26515   -43.764847 
   75500    300.69311   -81.805404 
   76000    301.86661   -41.740072 
   76500    294.40382   -46.017332 
   77000    300.00352   -42.529424 
   77500     301.8883   -76.992356 
   78000    296.45886   -37.229868 
   78500    302.54231    -58.32432 
   79000     303.2773   -38.757425 
   79500    298.75528    -58.39375 
   80000    297.79207   -55.955806 
   80500    300.01072    -52.35369 
   81000    299.75204   -51.089838 
   81500    300.58056   -62.815544 
   82000    301.10755   -57.686797 
   82500    303.45617   -67.650173 
   83000    299.11418   -45.860591 
   83500    301.05287   -42.027042 
   84000    303.79509   -76.406622 
   84500    305.26569    -60.32284 
   85000    301.19373   -20.394459 
   85500    297.01127   -47.128434 
   86000    303.40511   -54.215118 
   86500    302.29353   -75.296111 
   87000    303.12971   -31.334059 
   87500    303.56464   -54.435761 
   88000    294.68246    -45.24671 
   88500    295.67216   -44.911817 
   89000    304.33298   -42.941275 
   89500    294.14484   -55.226505 
   90000    302.39597    -66.59292 
   90500    299.84636   -33.573519 
   91000    298.33677    -52.58836 
   91500    295.38245   -54.341962 
   92000    300.89784   -38.601846 
   92500    300.93994   -60.254971 
   93000    294.84202   -70.710451 
   93500    297.26951   -36.990077 
   94000    303.55018   -59.091204 
   94500    305.35036   -39.549619 
   95000    303.38034   -53.100144 
   95500    295.53063   -34.387037 
   96000    299.40672   -75.641477 
   96500    297.75771   -18.796197 
   97000    297.70495   -64.889991 
   97500    301.18833    -57.77806 
   98000    302.84173   -39.422263 
   98500    300.54591   -37.490175 
   99000    302.47331   -35.320019 
   99500    302.21455   -39.493769 
  100000    303.82925   -48.001146 
  100500    295.22733   -79.557922 
  101000     295.8159   -63.544594 
  101500    303.10105   -52.216332 
  102000    296.14828    -42.04274 
  102500    301.48029   -52.944262 
  103000    301.73533   -51.556515 
  103500    300.90229   -68.329169 
  104000    297.90916   -29.786836 
  104500    299.52307   -52.667995 
  105000    300.27564   -31.096468 
  105500    300.82568   -69.616722 
  106000    294.48451   -48.756875 
  106500    299.48631   -38.731131 
  107000    306.96558   -35.152365 
  107500    294.89856   -55.636451 
  108000    301.69118   -61.934645 
  108500     301.8971   -48.883774 
  109000    300.71453   -58.911295 
  109500    301.91182   -58.555196 
  110000    303.64605    -37.62859 
  110500     296.5762   -11.214359 
  111000    299.86357   -39.094829 
  111500    299.28528   -33.711535 
  112000    296.21356   -44.456312 
  112500     298.3928   -50.530663 
  113000     301.3654   -35.796808 
  113500    303.66871   -56.159572 
  114000    306.94838   -36.112516 
  114500    300.43857   -52.608791 
  115000    302.92672   -33.418887 
  115500     302.4409   -46.754865 
  116000    302.06878   -61.587714 
  116500    299.11377   -51.085673 
  117000     303.2852   -44.080408 
  117500    296.76341   -38.490415 
  118000    298.91493   -66.699567 
  118500    309.37101   -62.253437 
  119000    298.60654   -61.098711 
  119500    299.89973   -44.390127 
  120000    297.72711   -50.638882 
  120500    299.28065   -50.245151 
  121000    297.74727   -44.309247 
  121500    302.30836   -37.475049 
  122000    297.38069   -38.014464 
  122500    299.32241   -70.629314 
  123000    300.45628   -43.099584 
  123500    300.84788   -74.034628 
  124000    304.61557   -64.794974 
  124500    301.22476   -48.672431 
  125000    289.91507   -33.747168 
  125500    301.20128   -38.711724 
  126000     303.5761   -48.737841 
  126500    297.28847   -46.969963 
  127000    297.73105   -69.854619 
  127500    295.82015   -58.781726 
  128000    302.90701   -61.526437 
  128500     297.6662   -37.199923 
  129000    304.54464   -40.963987 
  129500    294.86108    -67.36112 
  130000    301.93327    -38.03625 
  130500    297.72059   -48.123463 
  131000    303.04319   -42.001667 
  131500    302.12297   -32.088034 
  132000    299.69745   -53.885878 
  132500    297.47072   -14.448595 
  133000    303.22917   -60.443815 
  133500    302.05186   -43.721529 
  134000    301.17752   -33.281513 
  134500    301.71993   -87.400924 
  135000    301.56582   -58.327902 
  135500    304.61191   -40.386216 
  136000    299.67959   -59.245238 
  136500    301.52685    -56.48498 
  137000    299.89562   -47.784831 
  137500    302.56287   -62.248097 
  138000    300.75559    -19.39024 
  138500    308.69189   -22.509448 
  139000    298.95919   -35.685678 
  139500    300.62758   -34.621514 
  140000    300.72223   -56.832163 
  140500    294.30461   -24.890781 
  141000    301.69004   -43.749636 
  141500    300.56862   -36.705813 
  142000    297.96646   -63.690337 
  142500    300.83776   -51.069724 
  143000    299.91333    -46.51588 
  143500    308.85532   -43.917472 
  144000    303.13466   -83.748366 
  144500    300.28649   -51.200275 
  145000    304.20657   -31.491593 
  145500    298.41123   -47.250326 
  146000    305.37496   -46.867514 
  146500    300.01152   -57.324115 
  147000    294.91032   -38.336575 
  147500    301.43263   -56.218944 
  148000    297.68395   -41.003285 
  148500    300.49953   -61.661721 
  149000    297.88063   -54.035007 
  149500    299.22111   -61.330369 
  150000    302.03884   -32.547152 
  150500    301.32183   -20.589628 
  151000    294.86245   -41.788634 
  151500    301.12096   -48.073102 
  152000    299.84548   -49.006525 
  152500    301.69017   -48.032865 
  153000    298.57754   -69.431891 
  153500    302.02344   -39.702596 
  154000    294.71134     -72.9697 
  154500    303.03905   -49.949933 
  155000    296.33708   -59.199461 
  155500    305.37918   -32.464473 
  156000    303.93828   -49.264576 
  156500    303.92962    -56.67244 
  157000    301.29717   -29.442462 
  157500    300.67871   -64.188663 
  158000    290.85622   -50.215171 
  158500    304.05628   -51.364535 
  159000    304.39722   -52.034256 
  159500     299.3679   -53.615617 
  160000    297.31413   -44.471106 
  160500    297.78279   -52.164877 
  161000    302.84508   -56.787661 
  161500    297.09646   -40.828943 
  162000    299.70885   -52.954505 
  162500    304.45881   -70.316121 
  163000    307.59137   -28.821296 
  163500    301.19351   -46.223671 
  164000    299.35134   -51.438193 
  164500    302.11717   -37.957434 
  165000    296.35793   -55.385968 
  165500    306.34761   -49.344577 
  166000    306.01315   -66.674467 
  166500    292.30768   -63.428221 
  167000     295.8769   -62.868086 
  167500    302.24694   -48.780811 
  168000    297.30275   -54.980283 
  168500    296.24938   -41.682615 
  169000    299.97499   -41.179924 
  169500    305.74323   -55.348786 
  170000    297.91307   -38.957756 
  170500    296.47895    -35.62664 
  171000    300.04359   -77.355826 
  171500    298.30761   -47.967319 
  172000    299.78522   -44.728673 
  172500    299.76732   -66.611238 
  173000     300.3619   -69.358961 
  173500    297.91188   -53.488743 
  174000    304.28861   -46.799151 
  174500     298.9665   -50.803111 
  175000    299.15659   -37.104311 
  175500    301.27823   -65.620021 
  176000    299.97077   -43.436904 
  176500    298.97723    -52.50817 
  177000    302.67641   -26.241471 
  177500    299.18434   -41.099424 
  178000    301.73532   -40.807208 
  178500    294.96639   -45.067564 
  179000    304.28342   -42.202214 
  179500    302.74121   -39.981297 
  180000    302.06397   -51.651584 
  180500     300.1207   -40.853277 
  181000    300.79974   -72.425305 
  181500    297.55204    -47.86392 
  182000    301.07094   -82.616335 
  182500    301.20698   -48.911037 
  183000    298.00718   -46.968039 
  183500     300.9456   -37.345786 
  184000    296.83208   -57.740652 
  184500    299.42716   -35.607222 
  185000    304.80669   -69.134636 
  185500    299.00446   -65.649011 
  186000    300.75019    -50.06573 
  186500    298.47409   -50.025782 
  187000     297.2909    -40.50596 
  187500    305.55151   -60.731875 
  188000    302.15926   -18.365574 
  188500    303.35093   -38.880768 
  189000    296.66314   -80.133854 
  189500    294.61128   -42.626385 
  190000    297.55513   -22.271556 
  190500    299.36117   -46.260204 
  191000     300.5257   -50.417679 
  191500    298.70412   -41.450362 
  192000    298.46502   -36.043868 
  192500    305.35391   -59.865807 
  193000    299.50211   -47.081138 
  193500    301.79775   -64.906278 
  194000    298.46119   -76.757725 
  194500    297.23583   -43.270602 
  195000    300.32065   -47.095462 
  195500     296.4903   -43.756581 
  196000     301.1234   -69.829789 
  196500    299.07265   -51.881488 
  197000    299.28458   -81.227481 
  197500    301.19167   -45.279464 
  198000    302.12191   -43.044827 
  198500    298.30202   -40.235197 
  199000    302.71897    -36.03211 
  199500    300.93679   -63.195845 
  200000    300.45455   -57.917324 
  200500    298.55917   -66.635344 
  201000    301.76416   -26.775655 
  201500    297.54074    -65.16289 
  202000     304.2017   -47.059551 
  202500    300.87761   -31.360567 
  203000    302.64501   -54.509683 
  203500     299.7176   -48.793346 
  204000     300.0453   -74.539022 
  204500    294.02952   -61.753839 
  205000    297.82064   -64.436024 
  205500    297.92047   -31.164894 
  206000     300.5036    -36.78597 
  206500    297.22632   -46.451554 
  207000    305.04453   -49.327029 
  207500    297.17527   -56.065986 
  208000    299.55967   -33.730053 
  208500     295.8902   -47.912201 
  209000    302.64267   -62.407652 
  209500    297.61773   -34.983231 
  210000    298.11878   -38.063651 
  210500    301.36743   -54.477178 
  211000    304.98867   -34.080869 
  211500    300.86873   -63.437514 
  212000    298.38901   -35.708767 
  212500    303.13869    -57.70715 
  213000    300.32093   -38.257773 
  213500    295.99198   -56.339734 
  214000    301.33513   -46.022079 
  214500     298.8115   -63.383127 
  215000    301.02343   -31.264659 
  215500    301.20065   -36.807813 
  216000    301.57068   -48.433343 
  216500     299.4709   -24.041091 
  217000    300.55925   -58.032402 
  217500    302.75663   -46.455601 
  218000    297.09198   -32.659211 
  218500    303.10386   -31.281136 
  219000    297.59501   -28.050983 
  219500     302.9582   -52.423356 
  220000    302.34032   -44.928995 
  220500    299.32106   -30.820658 
  221000    295.21871   -46.725025 
  221500    296.31672   -41.773898 
  222000    302.16007   -26.890287 
  222500    300.40528   -66.656766 
  223000    297.07241   -62.451374 
  223500    298.41711   -75.055851 
  224000    305.76398   -38.705698 
  224500    294.17172   -32.041018 
  225000    296.46477   -60.215034 
  225500    298.42761   -35.720819 
  226000    300.86891   -54.422717 
  226500    297.61151   -40.772913 
  227000     300.7221   -43.298631 
  227500    300.20439   -39.653345 
  228000    299.65426   -56.654944 
  228500    299.24942   -59.778896 
  229000    303.54158   -27.161312 
  229500    300.60507   -55.879376 
  230000    301.75292   -63.248061 
  230500    302.35791    -67.16377 
  231000    304.06949   -45.337777 
  231500    305.94093    -53.28784 
  232000    301.14224    -91.35431 
  232500    302.15484   -35.375676 
  233000    300.83878   -62.115293 
  233500    300.12921   -38.786421 
  234000    298.97456   -53.541352 
  234500    300.38903   -49.131786 
  235000     300.2368   -49.226134 
  235500    300.49958   -40.556492 
  236000    303.76331   -53.306317 
  236500    306.50807   -43.580204 
  237000    302.81364   -52.639999 
  237500    298.55557   -48.656672 
  238000    300.21125   -50.181102 
  238500    300.32716   -61.115041 
  239000    296.19165   -42.883214 
  239500     296.0081   -43.662894 
  240000    298.03963   -44.772477 
  240500    299.10411   -62.511632 
  241000    307.55681   -62.673712 
  241500    296.62531   -53.132375 
  242000    302.71951   -76.428746 
  242500    304.98016   -52.003637 
  243000    298.83677   -33.698146 
  243500    294.31124   -53.993506 
  244000    296.77334   -12.445978 
  244500    300.39148   -54.026189 
  245000      304.823   -44.509696 
  245500    302.68392   -50.341435 
  246000    299.75606   -25.423979 
  246500    302.54255   -49.685369 
  247000    307.04229   -39.286113 
  247500    303.50762   -45.001354 
  248000    298.71005   -45.564777 
  248500    305.59547   -42.819305 
  249000    298.42547   -22.318038 
  249500    307.20334   -61.071804 
  250000    298.14306    -71.58938 
  250500    304.42761   -30.508903 
  251000    296.48266   -50.277399 
  251500    303.87803   -33.993982 
  252000    305.16307   -60.053867 
  252500    298.28475   -47.938383 
  253000    302.03299   -42.578991 
  253500    297.58174   -40.615091 
  254000    298.09436   -57.550891 
  254500    302.20795    -63.65989 
  255000     295.3558   -60.493069 
  255500    301.42425   -55.790097 
  256000    303.52996   -30.414097 
  256500    297.55331   -68.791269 
  257000    299.56597   -60.519122 
  257500    301.97395   -49.079364 
  258000    299.71409   -43.969469 
  258500    298.66277   -53.751878 
  259000    305.84968   -52.374175 
  259500    297.81596   -34.569527 
  260000    296.98275   -43.682245 
  260500      296.636   -33.229932 
  261000    302.79505   -46.105526 
  261500     300.4347   -42.714063 
  262000    299.30301   -34.543419 
  262500    299.36426   -49.278777 
  263000     301.7685   -54.639999 
  263500    299.81228   -49.796004 
  264000    303.54647   -50.165211 
  264500    299.77674   -50.308524 
  265000    300.89519    -59.70306 
  265500    300.63632    -41.35469 
  266000    296.48111   -62.612413 
  266500    304.73708   -26.472761 
  267000    298.66243    -60.23242 
  267500    296.97815   -59.648999 
  268000    297.16712   -34.162298 
  268500    297.99513   -60.059533 
  269000    295.54122   -35.320192 
  269500    297.58268   -65.256998 
  270000    297.04622   -42.447221 
  270500    303.00399   -49.155758 
  271000    299.60129     -50.8113 
  271500    300.99012   -63.075708 
  272000    298.36418   -67.982803 
  272500    298.89102   -39.795536 
  273000    297.00553   -31.501039 
  273500    300.37296   -60.123387 
  274000    305.30053   -66.307872 
  274500    300.95048   -57.066076 
  275000    295.33095   -41.883936 
  275500    304.97498   -52.202342 
  276000    301.54557   -54.534163 
  276500    299.71288   -31.884548 
  277000    300.26223   -37.377292 
  277500    308.03863   -68.285521 
  278000    301.84715    -35.07358 
  278500    306.51906   -71.017783 
  279000    297.45878   -69.085983 
  279500    300.86211   -69.265687 
  280000    301.24303    -26.84963 
  280500    299.58879   -39.161338 
  281000    298.13345   -43.493992 
  281500    299.04139   -61.916122 
  282000    301.95581   -52.847529 
  282500    296.31918   -56.820601 
  283000    299.33008   -55.157351 
  283500    298.27548   -60.451516 
  284000    302.01987    -54.42161 
  284500    303.64342    -17.05402 
  285000    299.54157   -59.663201 
  285500    302.47347   -39.708274 
  286000    303.35944    -47.52042 
  286500    296.57704   -61.316656 
  287000    299.04427   -29.897448 
  287500    295.67268   -54.994279 
  288000    301.27465   -49.508792 
  288500    294.51606   -42.681469 
  289000     298.7353   -34.500238 
  289500    298.10243   -42.576074 
  290000    301.60722   -61.895334 
  290500    299.32543   -81.083659 
  291000    301.70018   -36.504444 
  291500    301.92544   -45.066484 
  292000    297.97535   -16.557185 
  292500    294.21712   -50.764351 
  293000    298.68421   -51.545208 
  293500    299.45469   -53.347293 
  294000    302.14857   -62.094857 
  294500    298.63237   -49.206733 
  295000    301.23753   -45.500661 
  295500     302.6783    -59.16498 
  296000    301.70321   -37.418957 
  296500    294.44841   -17.440298 
  297000    304.78058   -39.879534 
  297500    302.26967   -63.494892 
  298000    305.26631   -20.013949 
  298500    300.04976   -42.662049 
  299000    303.73886   -69.041399 
  299500    301.01362   -41.925438 
  300000    303.47852   -51.761691 
  300500    305.63119   -47.149696 
  301000    302.54331   -50.711983 
  301500    300.43001     -48.7888 
  302000    296.78967   -68.584924 
  302500    306.02309   -50.241497 
  303000    298.34414   -71.028643 
  303500    300.60189   -66.521113 
  304000    302.45509   -60.717062 
  304500    301.36911   -65.133457 
  305000    300.71605   -60.952807 
  305500    299.18298   -39.226467 
  306000    301.35239   -42.726087 
  306500      297.934   -57.441229 
  307000    300.32508   -76.673471 
  307500     302.3689   -55.096458 
  308000    298.59675   -32.517809 
  308500    300.88387   -63.258966 
  309000    303.51255   -54.414719 
  309500    301.13603   -59.622101 
  310000    302.35877   -55.496739 
  310500    299.91682    -55.75047 
  311000    302.06331   -50.650601 
  311500     310.1013   -40.468194 
  312000    301.88055   -46.869007 
  312500    298.62772   -40.023112 
  313000    298.84769   -44.248444 
  313500    298.30429   -37.530339 
  314000    299.46902   -50.002706 
  314500    295.08787   -56.167287 
  315000     301.7145   -18.737727 
  315500    295.09622    -60.98103 
  316000    299.31081   -37.606537 
  316500    300.72907   -53.615864 
  317000    303.46772   -49.646307 
  317500    299.69949    -69.12056 
  318000    300.34413    -60.94774 
  318500    300.47897   -42.244384 
  319000    297.11573   -40.484402 
  319500    291.85662   -56.933168 
  320000    301.79565   -47.143483 
  320500    299.17749   -61.919968 
  321000    301.14112   -41.421354 
  321500     299.7173    -76.44786 
  322000    296.60293     -54.7556 
  322500    303.43899   -38.985179 
  323000    300.80237    -49.56041 
  323500    303.40414   -59.056613 
  324000    302.68534   -56.990247 
  324500    300.09911   -26.399978 
  325000    304.53293   -57.350309 
  325500    295.68913   -50.744372 
  326000    301.56402   -63.482544 
  326500    298.16368   -58.558051 
  327000    304.37913   -58.398918 
  327500    305.09659   -50.978443 
  328000    297.23178   -40.907062 
  328500    302.85485   -29.329332 
  329000    298.00706   -44.058614 
  329500    298.43001   -48.121565 
  330000    302.81611   -39.456262 
  330500    302.76231   -34.722095 
  331000    299.03524   -54.464826 
  331500    297.43724   -41.627624 
  332000    301.29854   -51.930979 
  332500     298.9953   -54.005189 
  333000    305.41954   -39.036453 
  333500    297.50766   -45.705607 
  334000    300.02614   -53.057385 
  334500    300.79132   -43.024684 
  335000    298.10531   -54.148247 
  335500     293.5835   -49.371529 
  336000     300.0886   -37.849104 
  336500    298.91464   -41.614538 
  337000    298.90364   -41.748947 
  337500    299.29149    -41.23955 
  338000     297.6562   -51.959851 
  338500    296.69594   -48.934825 
  339000    305.35253   -45.367481 
  339500    303.54509   -36.852196 
  340000    297.18567   -44.201198 
  340500    300.41951    -38.70537 
  341000      303.598   -44.852045 
  341500    293.99337   -38.205742 
  342000    298.36963    -53.63547 
  342500    299.32362   -54.117741 
  343000    304.61767   -39.782936 
  343500    300.90207   -44.921318 
  344000    303.79712   -56.255819 
  344500     300.1697   -39.006906 
  345000    301.65594    -65.36998 
  345500    305.76153   -37.432263 
  346000    299.53783   -87.894065 
  346500    299.84229   -40.925389 
  347000    303.84896    -34.15144 
  347500    304.17944   -47.552662 
  348000    300.58098   -53.024244 
  348500    296.98648   -40.081087 
  349000    301.60998   -40.846804 
  349500    298.81135   -32.312209 
  350000    304.51316   -56.875445 
  350500    299.35077    -53.40955 
  351000    302.99907   -52.086298 
  351500    303.43118   -38.832794 
  352000    300.47657   -51.775121 
  352500    296.50231   -44.753728 
  353000    300.54915   -53.009293 
  353500    295.52958   -76.087157 
  354000    298.68884   -48.906614 
  354500     296.1424   -73.111592 
  355000    298.46901   -57.295253 
  355500    296.49397   -57.162173 
  356000    299.71195   -39.862792 
  356500    296.93167   -53.954157 
  357000    297.58887   -37.866904 
  357500    301.83594   -51.748992 
  358000    299.62209   -50.345894 
  358500    300.98087   -38.361615 
  359000     300.9247   -38.214585 
  359500    300.20629   -61.904241 
  360000     303.5145   -57.155552 
  360500    303.44668   -30.391173 
  361000    296.80255   -68.968197 
  361500    302.20221   -63.291298 
  362000    301.05076   -39.840728 
  362500    307.92575   -46.910608 
  363000    298.12877    -66.03483 
  363500    306.49022   -53.500901 
  364000    295.86183    -47.78771 
  364500    301.10864    -69.09641 
  365000    302.74102    -43.07986 
  365500     299.6134   -65.031418 
  366000    298.37532   -57.364736 
  366500    296.07807    -38.19786 
  367000    305.15516   -48.625234 
  367500    299.59152    -55.71364 
  368000    298.13621   -25.785875 
  368500    296.08191   -48.450394 
  369000    298.54718   -20.366076 
  369500    297.73113   -31.044739 
  370000    300.76855   -55.093994 
  370500    293.18803   -27.015789 
  371000     303.9207   -65.381287 
  371500    303.13307   -52.266539 
  372000    305.57019    -48.58569 
  372500    303.50202   -70.574455 
  373000    293.60763   -61.337818 
  373500    299.44164   -56.082125 
  374000    302.73039   -68.871086 
  374500    300.45503   -46.026583 
  375000    296.59783   -60.695687 
  375500    303.01892   -61.291451 
  376000    300.04475   -54.069487 
  376500    303.92907   -47.950471 
  377000    301.79447   -72.954524 
  377500    302.78233   -36.931729 
  378000    294.83293   -22.493886 
  378500    300.64863   -47.417935 
  379000    300.16531   -56.499282 
  379500    297.96949   -56.550277 
  380000    302.48623    -37.99363 
  380500     299.4073   -54.516251 
  381000    300.03941   -73.612238 
  381500      294.827   -47.342301 
  382000    299.60691   -65.538716 
  382500     293.2009   -56.679707 
  383000     295.2796   -63.028417 
  383500     302.8155   -68.398796 
  384000    306.67514   -36.639615 
  384500    301.53535   -73.788017 
  385000    299.97557   -65.429583 
  385500    303.64534   -48.368955 
  386000    296.50195   -37.843782 
  386500    298.13846   -56.568257 
  387000    293.76665   -52.014013 
  387500    301.22145   -45.605578 
  388000    300.07318   -34.696628 
  388500    297.08859   -53.671189 
  389000    298.07535   -53.366034 
  389500    301.31174   -56.707478 
  390000    303.69458   -61.057954 
  390500     301.3642   -26.220942 
  391000    298.15968    -55.41501 
  391500    303.44742   -54.934571 
  392000    294.29296   -31.428664 
  392500    302.12017    -51.34271 
  393000    306.81988   -41.147117 
  393500    302.09959   -27.725839 
  394000    303.76503    -49.02497 
  394500     297.3081   -33.142014 
  395000    295.97752   -62.250543 
  395500    300.87197   -41.535555 
  396000    300.12858   -34.882013 
  396500    299.60723   -60.590986 
  397000    303.64861   -70.109255 
  397500    301.89716   -66.622887 
  398000    303.89777   -27.159409 
  398500    308.63758   -31.086266 
  399000     305.2753   -72.112769 
  399500    297.19063   -40.519588 
  400000    299.32866    -53.99378 
  400500    306.04806   -57.846403 
  401000    300.34903   -47.854177 
  401500    302.29457   -41.334547 
  402000     298.8787   -57.478705 
  402500    299.92314   -73.447066 
  403000    300.25467   -44.111069 
  403500    303.20515   -77.567797 
  404000    302.42998    -40.98597 
  404500    298.67978   -25.653452 
  405000    301.67106   -60.229817 
  405500    297.14257    -40.41491 
  406000    303.84007   -45.107196 
  406500    299.15576   -37.610998 
  407000    298.90506   -48.547988 
  407500    305.87134   -55.643981 
  408000    296.31186   -64.872944 
  408500     299.9044   -36.973945 
  409000    303.88183   -62.462352 
  409500    296.24953   -38.702867 
  410000    297.92839   -36.759387 
  410500    297.28203   -62.107836 
  411000    305.78599   -32.648982 
  411500    299.62949   -64.244574 
  412000    302.55366   -33.289458 
  412500    302.11933   -50.478069 
  413000    297.40629   -29.788232 
  413500    301.29964   -48.267233 
  414000    301.49478    -44.43231 
  414500    299.28335   -49.773808 
  415000    301.76807   -32.797038 
  415500     297.2122   -61.543443 
  416000    298.59794   -47.470939 
  416500    296.58373   -45.991207 
  417000    298.44315   -59.349808 
  417500    299.69257   -63.287711 
  418000    295.77113    -55.03938 
  418500    297.09331   -78.904122 
  419000    298.89126   -43.601991 
  419500    298.43368   -19.319703 
  420000    303.51096   -52.529972 
  420500    303.30874   -51.603488 
  421000    300.10865   -50.676992 
  421500    306.78734   -70.573147 
  422000    301.54262   -48.468085 
  422500    300.42013   -47.370759 
  423000    306.85021   -50.335238 
  423500    297.52078   -57.548969 
  424000    297.40225    -36.14271 
  424500    295.01246   -41.527193 
  425000    302.26616    -66.71583 
  425500    303.46616   -48.504345 
  426000     295.4875   -31.610304 
  426500    298.21698   -47.902865 
  427000    299.22392   -50.173305 
  427500    304.33879   -46.429232 
  428000    301.72728   -53.145045 
  428500     297.2391   -47.469468 
  429000    300.93737   -47.887282 
  429500    296.34625   -41.783513 
  430000    298.85424   -72.284541 
  430500    305.58664    -63.66057 
  431000    300.98445    -29.43869 
  431500    296.28506   -48.766693 
  432000    299.17529   -40.279076 
  432500    299.96594   -58.040089 
  433000    296.35863   -76.434095 
  433500    300.38515   -45.443165 
  434000      300.333   -36.979153 
  434500    302.32315   -43.978828 
  435000    304.28483   -67.894935 
  435500    299.42994   -34.731397 
  436000    299.24566   -52.375823 
  436500    297.01197   -46.720164 
  437000    300.34787   -61.221959 
  437500    302.74899   -41.479369 
  438000    300.73711   -58.093645 
  438500    300.87682   -61.796933 
  439000    298.68447   -37.969384 
  439500    304.36964   -86.908277 
  440000    297.56521   -45.186109 
  440500    304.81021   -57.284984 
  441000    298.30377   -31.790699 
  441500    304.83164   -43.604366 
  442000    300.82443   -63.899367 
  442500    301.46119   -35.258862 
  443000    301.47976   -58.710774 
  443500    305.88731   -64.587258 
  444000    299.72225   -46.656812 
  444500    310.44143    -46.44129 
  445000    301.00261   -41.094444 
  445500    301.30365   -54.604773 
  446000    303.69843   -30.968194 
  446500    295.22307   -51.883226 
  447000     301.7104   -37.842087 
  447500    297.33979   -63.416535 
  448000    297.61115   -25.560069 
  448500    304.04725   -52.431289 
  449000    301.50966   -41.748144 
  449500    304.60719   -18.784324 
  450000    299.60311   -60.226555 
  450500     294.5126   -68.882944 
  451000    304.10545    -30.63137 
  451500    297.58805   -43.982769 
  452000    307.07692   -66.858964 
  452500    301.61561   -66.150804 
  453000    300.22759   -35.779693 
  453500    305.96395   -67.540336 
  454000     301.2967    -50.84335 
  454500    299.89076   -67.329939 
  455000    303.04599   -51.091917 
  455500     302.8637   -56.440633 
  456000    298.58137   -54.851893 
  456500    297.03642    -47.01998 
  457000    305.97261   -32.857267 
  457500    302.10685   -41.252467 
  458000     305.1133   -40.338969 
  458500    299.92783   -47.508306 
  459000    300.17499   -61.902706 
  459500    302.56551   -61.603039 
  460000    298.24884   -42.443178 
  460500    299.48346   -37.883148 
  461000    304.78089   -37.837984 
  461500    294.92371   -47.722799 
  462000    300.41192   -43.693687 
  462500    301.01342   -52.673241 
  463000    300.43718   -49.490471 
  463500    303.28481   -64.133251 
  464000    302.68111   -57.567717 
  464500    297.34417   -54.968455 
  465000    302.21845   -55.357752 
  465500    302.74811   -44.806745 
  466000    298.52385   -55.033519 
  466500     295.9298   -31.540361 
  467000    301.77972   -56.899366 
  467500    301.83126    -67.61921 
  468000    302.18906   -40.692076 
  468500    299.84993   -57.220533 
  469000    301.85248   -42.032422 
  469500    298.82294   -45.614524 
  470000    300.45817   -63.570638 
  470500    299.70994   -49.725785 
  471000    303.73655   -32.645592 
  471500    301.91482   -67.508787 
  472000    298.26129    -46.69448 
  472500    296.34997   -70.668047 
  473000    304.58556   -44.411136 
  473500    298.87912   -63.426426 
  474000     304.0064   -50.112899 
  474500    302.05802   -54.938261 
  475000    303.09945   -59.582676 
  475500    298.47166   -42.932656 
  476000    302.11747   -72.826753 
  476500    298.58189   -70.570886 
  477000    304.03159   -40.749536 
  477500    300.93687   -50.675728 
  478000    300.18661   -54.835639 
  478500    298.79268   -46.736873 
  479000    299.87031   -36.581548 
  479500    299.95133   -50.700226 
  480000    300.61558   -35.898295 
  480500    296.48643   -42.452861 
  481000    304.03212    -38.61691 
  481500    298.02845   -39.373516 
  482000    301.47611   -38.936565 
  482500    299.38737   -53.701791 
  483000    304.83903   -58.544655 
  483500    294.98164   -46.619493 
  484000    302.80815   -43.354316 
  484500    291.56085   -34.172086 
  485000    300.49134   -40.239485 
  485500    304.23487   -32.489178 
  486000    297.73365   -42.686257 
  486500    302.22293   -44.662725 
  487000    304.36747   -41.138329 
  487500    296.87162   -65.558791 
  488000    303.77249    -44.03327 
  488500    296.76025   -48.845463 
  489000    301.47913   -25.714733 
  489500    299.85648   -42.207198 
  490000    298.81121     -69.5157 
  490500    302.10519   -51.406517 
  491000    302.90641   -52.467522 
  491500    301.70819   -40.445413 
  492000    295.89944   -52.092702 
  492500    299.61554   -54.799662 
  493000    303.78631   -50.099506 
  493500    304.47426   -55.421711 
  494000    301.14051   -63.015128 
  494500    301.10619    -53.19243 
  495000    300.07216   -62.156989 
  495500    299.25076   -45.234618 
  496000    302.80132    -61.50592 
  496500    306.92985   -49.964282 
  497000    302.90865   -63.684072 
  497500    299.31571   -31.430501 
  498000    299.62559   -68.321141 
  498500    306.13638   -49.350291 
  499000    302.42825    -41.99264 
  499500    301.55903    -46.78184 
  500000    306.31291   -49.284079 
  500500    297.71948   -41.672875 
  501000    302.17986   -44.563665 
  501500     298.6316   -26.497983 
  502000     296.9264   -57.451801 
  502500    301.64541    -52.10959 
  503000    297.45345   -60.269987 
  503500    300.03554   -50.013262 
  504000    302.04987   -34.422655 
  504500    299.51184   -61.358362 
  505000    297.70582   -74.597617 
  505500    305.89014   -50.807781 
  506000    298.40945   -33.388385 
  506500    299.33087   -44.987569 
  507000       302.83   -53.981853 
  507500    305.38382   -53.444701 
  508000    300.08074   -49.998283 
  508500    303.81484   -39.103356 
  509000     303.2844   -31.008111 
  509500    303.36367   -64.028672 
  510000    298.18376   -67.848338 
  510500    297.36898   -59.612373 
  511000    305.39153   -52.054895 
  511500    291.70308   -46.957802 
  512000    297.16535   -95.402372 
  512500    298.26991   -37.498128 
  513000    302.31317   -69.908326 
  513500    302.67125   -55.516503 
  514000    299.47975   -46.442313 
  514500     300.3627   -63.201248 
  515000    304.44948   -31.572252 
  515500    297.28217   -42.418619 
  516000    299.68074   -54.928886 
  516500    303.72065   -48.016623 
  517000    300.03355   -30.230924 
  517500    307.55562   -75.478001 
  518000    299.82582   -62.165064 
  518500      301.521   -41.410905 
  519000    291.65945   -54.051542 
  519500    299.44323   -35.767955 
  520000    298.38507   -48.246331 
  520500    295.27279   -49.329046 
  521000    301.48122   -49.808879 
  521500    300.13647   -48.586146 
  522000    301.69361   -27.331389 
  522500    302.93601   -56.652872 
  523000    296.38677   -40.337773 
  523500    297.66857   -59.593682 
  524000    298.40083   -39.645308 
  524500     300.4065   -39.959265 
  525000    304.45408   -57.155179 
  525500    301.76215   -30.406639 
  526000    303.11496    -42.51852 
  526500    299.26666   -54.757745 
  527000    297.84837   -24.174996 
  527500    294.20729   -58.166854 
  528000    295.65348    -53.88512 
  528500    300.70284   -18.531634 
  529000    299.89978   -26.220623 
  529500    298.56612   -40.413835 
  530000    302.77476   -51.999524 
  530500    298.37761   -34.754876 
  531000    302.18794   -62.356522 
  531500    301.99376   -78.128057 
  532000    295.40321   -52.101961 
  532500    299.35715   -60.169597 
  533000    303.63598    -43.47945 
  533500    297.54812   -26.128782 
  534000    297.32669   -42.796649 
  534500    302.85264    -44.10106 
  535000    302.03901   -42.411777 
  535500    303.03741   -59.773095 
  536000    296.48261    -44.25508 
  536500    301.58982   -55.294252 
  537000    297.21224   -45.749969 
  537500    297.32873    -50.33895 
  538000    302.79781   -54.075131 
  538500    303.86642   -16.339562 
  539000    295.94712   -61.925426 
  539500    300.20901   -39.670227 
  540000    295.93385   -67.432686 
  540500    297.41703   -40.059422 
  541000      297.371   -43.678145 
  541500    297.12603   -63.461832 
  542000    302.65742   -22.793162 
  542500    298.71516    -57.09607 
  543000    301.73746   -34.083742 
  543500    303.50397   -46.355932 
  544000    303.85936   -44.997613 
  544500    300.96557   -43.355894 
  545000    296.48874   -67.830263 
  545500     302.5475   -53.505492 
  546000     296.4851   -43.815432 
  546500     297.7784   -54.333527 
  547000    306.71023   -47.543592 
  547500    298.60549   -48.321313 
  548000    297.34504   -52.635955 
  548500    299.99615   -61.551337 
  549000    302.27831   -47.522005 
  549500    297.79317   -45.293591 
  550000    298.22724   -34.122386 
  550500    306.13359   -77.163724 
  551000    295.87705   -59.967289 
  551500    305.63067   -56.949643 
  552000    302.35891   -69.338309 
  552500    300.41896   -41.883264 
  553000     298.7429   -39.812764 
  553500    294.75351    -33.76952 
  554000    302.19621   -45.850025 
  554500    296.39531   -54.728847 
  555000    301.19907   -45.555351 
  555500    297.92129   -45.333357 
  556000    307.45613   -62.154746 
  556500    301.03332   -46.350894 
  557000    302.40964   -25.720246 
  557500    298.39767   -60.860519 
  558000    304.72696   -52.046937 
  558500    301.78518   -55.491934 
  559000    301.57601   -45.909448 
  559500    300.37182   -41.199385 
  560000    296.89626   -39.115958 
  560500    300.53769   -51.481112 
  561000     298.6522   -46.814157 
  561500    300.07354   -49.354866 
  562000    297.06382   -59.960153 
  562500    300.19628   -56.452785 
  563000    305.04774   -66.292475 
  563500    306.60821   -46.270831 
  564000    302.14646   -62.338078 
  564500    299.09787   -48.167194 
  565000    308.04329   -51.509563 
  565500    298.25797   -63.191179 
  566000    300.84754   -75.801315 
  566500    299.48312   -22.914764 
  567000    297.47795   -41.987355 
  567500    296.70982   -41.488605 
  568000    300.88225   -40.529266 
  568500    293.19134    -65.28457 
  569000    297.87481   -18.303174 
  569500    298.47688   -59.454563 
  570000    297.59986   -52.348831 
  570500    299.69983   -45.402111 
  571000    299.76042   -61.769288 
  571500    300.72935   -35.631112 
  572000     301.0457   -38.939614 
  572500    299.32473   -34.945206 
  573000    304.54532   -67.669765 
  573500    299.69663   -50.834156 
  574000    299.78085   -48.874056 
  574500    299.17248   -69.011997 
  575000    300.76391   -60.582549 
  575500    300.95926   -36.155405 
  576000    300.99958   -42.783357 
  576500    297.71626   -66.089328 
  577000    298.69714   -53.545291 
  577500    303.66552   -44.654633 
  578000     301.7572   -69.801164 
  578500     302.2803   -57.545526 
  579000    296.78586   -59.926879 
  579500    303.75024   -46.695636 
  580000    299.47639    -15.05022 
  580500    301.55032   -68.997187 
  581000    301.03881   -75.042018 
  581500    296.80581   -36.630187 
  582000    300.41707   -59.426255 
  582500    301.14044   -48.439405 
  583000    296.08635   -34.462767 
  583500    301.37213   -84.747657 
  584000    301.02051   -29.744805 
  584500    307.14115      -54.604 
  585000    300.65646   -51.345377 
  585500     301.3673   -60.052852 
  586000     299.9635   -53.071475 
  586500    301.01548   -53.335916 
  587000    298.36076   -50.823525 
  587500    303.02539    -42.69302 
  588000    297.73565   -51.995412 
  588500     303.0549   -66.893845 
  589000    302.94523   -51.517125 
  589500    297.42404   -104.79202 
  590000    303.65511   -40.707114 
  590500    298.64953   -65.264958 
  591000     307.3572   -35.362938 
  591500    300.72264   -55.116359 
  592000     297.3016   -39.226199 
  592500    296.34281   -51.619231 
  593000    296.28955   -49.701838 
  593500    298.09149   -79.591212 
  594000    305.05688   -48.774062 
  594500    296.31667   -43.933688 
  595000     304.7556   -31.944175 
  595500    301.32455   -37.824945 
  596000    300.42835   -49.259241 
  596500    294.88541   -46.148483 
  597000    296.30696   -67.925033 
  597500    299.25421   -69.098313 
  598000    307.57055   -39.987758 
  598500    294.05799   -45.536646 
  599000    297.38007   -70.854262 
  599500    303.92219   -56.484522 
  600000    299.73979   -47.687092 
  600500    304.62905   -74.057549 
  601000    298.98054   -32.282026 
  601500    300.22458   -35.997517 
  602000    307.25666   -68.894956 
  602500    300.29481   -43.416049 
  603000     297.6091   -58.847797 
  603500    300.04984   -57.117266 
  604000    302.72725   -63.143827 
  604500    300.78746   -51.959994 
  605000    298.77263   -75.056373 
  605500    301.32766   -79.411248 
  606000    297.06458   -34.666336 
  606500    301.17041   -46.898528 
  607000    294.01595   -39.406887 
  607500    297.41003   -52.524239 
  608000    292.59969   -26.183853 
  608500    304.61454    -36.33884 
  609000    299.77838   -33.269332 
  609500     305.1878   -64.690467 
  610000    299.20557   -27.245245 
  610500    303.85178   -65.980546 
  611000    302.30304   -48.721341 
  611500     295.8847   -50.373984 
  612000    297.33984   -30.780857 
  612500    303.54763   -54.184864 
  613000    297.91305   -32.005819 
  613500    303.27333   -40.323356 
  614000    295.09117   -25.020643 
  614500    298.06324   -56.444376 
  615000    296.51265   -36.957887 
  615500    299.27025   -35.029184 
  616000    294.89261   -57.586247 
  616500    297.61076   -53.858731 
  617000    297.44807   -38.435159 
  617500    303.95264   -57.419289 
  618000    301.44362   -50.962626 
  618500    298.98662   -22.761096 
  619000    299.67945   -29.096844 
  619500    300.44366   -48.475898 
  620000    302.39092   -79.823758 
  620500    300.46618   -68.778827 
  621000    298.82104   -65.959981 
  621500    306.24306   -47.662009 
  622000     301.5672    -43.36804 
  622500    303.17476   -51.896666 
  623000     296.4488   -52.955391 
  623500    299.37799   -39.427684 
  624000    299.20729   -55.798546 
  624500    297.95917   -48.355718 
  625000    300.22105    -61.82061 
  625500    301.57959   -42.741377 
  626000    305.25938   -39.984737 
  626500    295.19144   -54.555769 
  627000    300.65812   -40.541308 
  627500    304.26556   -26.740307 
  628000    299.12548   -55.486023 
  628500    301.00408    -52.59237 
  629000    298.03294   -28.832487 
  629500    296.11863   -47.889063 
  630000    304.97593   -31.097018 
  630500    300.40598   -49.426345 
  631000    294.25782   -68.296039 
  631500    304.06687   -65.910514 
  632000    297.72367   -57.155823 
  632500    302.00694   -52.864179 
  633000    298.54353    -41.38501 
  633500    299.92878   -36.918815 
  634000    304.71963   -63.554719 
  634500    302.15406   -28.767698 
  635000    297.92633    -30.49099 
  635500    300.31115   -66.724624 
  636000    297.65767   -55.181583 
  636500    299.57892   -40.041522 
  637000     297.8217   -35.953993 
  637500    300.28086   -61.395326 
  638000    303.12713   -53.250053 
  638500    303.11887   -34.654458 
  639000     303.8954   -44.379239 
  639500    298.69654   -67.718471 
  640000    298.62469   -34.391424 
  640500    300.40039   -30.294702 
  641000    302.78958   -61.911476 
  641500    301.30477   -38.929677 
  642000    301.89911   -59.010666 
  642500    303.23585   -33.997858 
  643000     303.4818   -42.006991 
  643500     299.1056   -37.967684 
  644000    300.32441   -76.751122 
  644500     294.5011   -30.684715 
  645000    299.41366   -60.950784 
  645500    299.46852   -43.299253 
  646000    304.34451   -47.717405 
  646500    295.86584    -49.90588 
  647000    298.24714    -65.99726 
  647500    301.68075   -52.110641 
  648000    302.27784   -33.091431 
  648500    296.50914   -60.746752 
  649000    301.41506   -30.510415 
  649500    298.63731   -64.154062 
  650000    298.88528   -50.416449 
  650500    304.10089   -26.025203 
  651000    296.45698   -29.680928 
  651500    303.64632   -49.299401 
  652000    299.90907   -34.822361 
  652500    299.83802   -63.320984 
  653000    302.69121   -45.074064 
  653500    307.84548   -30.648714 
  654000    299.64219   -49.326202 
  654500    298.42575   -44.454666 
  655000    298.43117   -63.850942 
  655500    302.91349   -18.605065 
  656000    302.09192   -61.112019 
  656500    304.15749   -44.478588 
  657000    304.20942   -54.603004 
  657500    300.30565   -66.071572 
  658000    301.31487   -42.132985 
  658500    301.96294   -56.490841 
  659000    299.08771   -34.148133 
  659500    297.86113   -38.597622 
  660000    298.86869   -42.629082 
  660500    297.27101    -41.16251 
  661000    299.18666   -65.882264 
  661500    302.20029   -72.964906 
  662000    301.62301   -52.710627 
  662500    303.65813   -45.317977 
  663000    302.47825   -35.918159 
  663500    300.69957   -35.929349 
  664000    301.69965   -76.234493 
  664500    301.03267   -36.937856 
  665000    302.28994    -36.51533 
  665500    297.10979   -72.124049 
  666000    298.56854   -60.082654 
  666500    303.63876   -55.063401 
  667000    300.00286   -61.627717 
  667500    300.48055   -62.405347 
  668000    299.90419   -38.738344 
  668500    292.35011   -38.079452 
  669000    297.79702   -61.290803 
  669500    294.46484   -23.880684 
  670000    303.42656   -55.424793 
  670500    303.28687   -54.422507 
  671000    299.99222   -46.969554 
  671500    298.19174   -77.013757 
  672000    303.42472   -54.447013 
  672500     298.1688   -69.450102 
  673000     299.2232   -50.934682 
  673500    303.19428   -52.844146 
  674000     299.2639   -45.159527 
  674500    309.15548   -59.981243 
  675000    296.81694   -61.759733 
  675500     301.5013    -49.36642 
  676000    299.78528    -36.84939 
  676500    301.90529   -54.758345 
  677000    297.92965    -44.01569 
  677500    304.37869   -66.163114 
  678000    297.64042   -46.085414 
  678500    292.87942   -43.813632 
  679000    294.12312   -64.026074 
  679500    301.46527   -50.963573 
  680000    297.97559    -43.78378 
  680500    299.27546   -36.720617 
  681000    298.84137   -46.906362 
  681500    294.84617    -31.64579 
  682000    298.05074   -45.056813 
  682500    298.32385   -63.495869 
  683000    299.32676   -58.927078 
  683500    299.33929    -71.11036 
  684000    297.36343   -42.770159 
  684500    301.37513   -43.991054 
  685000    302.83819   -67.832809 
  685500    302.38126   -41.622137 
  686000    301.69702   -44.145947 
  686500    300.97066   -52.020223 
  687000    305.80454   -50.262203 
  687500    307.24772   -42.721374 
  688000    298.86672   -66.415738 
  688500     297.1254   -58.763811 
  689000    296.10291   -35.513098 
  689500    301.33492   -47.152554 
  690000    296.48598    -55.33318 
  690500     297.4242   -41.405469 
  691000     300.7231   -71.707581 
  691500    304.05933   -55.711296 
  692000    299.70369   -49.537778 
  692500    297.99976   -51.129888 
  693000    304.44865   -52.532243 
  693500    298.91407   -77.232453 
  694000     299.4282   -52.346839 
  694500    298.46678   -44.606143 
  695000    301.33785   -41.076734 
  695500     301.0506   -49.970219 
  696000    307.69363   -61.072412 
  696500    296.30302    -29.85015 
  697000    300.95569   -53.207665 
  697500     299.0958   -63.968764 
  698000    300.97818   -26.434744 
  698500    304.26606   -40.187601 
  699000    303.10554   -35.351515 
  699500    298.82164   -53.288407 
  700000    299.20318   -58.674068 
  700500    303.10427    -60.56406 
  701000    300.60049   -46.270667 
  701500    296.14695   -57.026951 
  702000    303.84459   -43.430961 
  702500    297.79566   -71.482206 
  703000    305.71056    -44.10326 
  703500    300.10856   -42.568767 
  704000    299.91439   -56.955314 
  704500    297.27834   -46.536878 
  705000    299.02813   -34.788442 
  705500    304.38634   -47.246618 
  706000    307.09938   -57.787519 
  706500    304.58716   -43.807202 
  707000    302.26579   -47.196981 
  707500    307.73684   -41.948374 
  708000    304.45574    -52.48303 
  708500    301.72806   -46.517087 
  709000    299.06651   -55.670039 
  709500     299.8466   -31.489926 
  710000    298.10295   -39.712469 
  710500    296.03347   -51.717866 
  711000    290.14398   -47.875645 
  711500    299.48069   -56.070234 
  712000    305.90824   -57.498795 
  712500    296.65708   -59.504808 
  713000    297.22515   -36.926249 
  713500    296.21359   -66.279962 
  714000    308.80667   -64.049022 
  714500    299.49691   -63.285624 
  715000    302.61996   -43.448398 
  715500    299.71419   -33.629877 
  716000    301.29931   -50.648375 
  716500    297.01772   -57.284738 
  717000    299.65785   -45.509316 
  717500    301.87497   -68.561299 
  718000     300.0112   -32.424452 
  718500    304.90831   -55.288095 
  719000    301.60666   -31.347758 
  719500    300.37969   -50.702013 
  720000    298.89801   -59.150786 
  720500    303.65947   -52.499683 
  721000     305.7557   -66.094618 
  721500    304.98953    -50.46538 
  722000    303.02908   -44.652063 
  722500    300.92024   -46.037677 
  723000    300.17657   -39.192297 
  723500    299.45344    -44.38708 
  724000    298.43216   -48.998684 
  724500    300.40051   -68.422768 
  725000    299.28017   -58.210082 
  725500    300.74376    -75.68281 
  726000    297.46316   -49.698752 
  726500    298.43321     -62.8912 
  727000    297.19572   -37.951421 
  727500     299.2579   -34.262745 
  728000    302.63386   -44.651413 
  728500    298.05469   -53.536284 
  729000    300.70041   -52.420302 
  729500    301.81618   -50.399407 
  730000    295.23147   -44.751499 
  730500     303.8014   -63.392621 
  731000    298.43275    -51.36192 
  731500     301.8129   -44.331698 
  732000     297.0014   -29.885274 
  732500    302.56353   -72.323623 
  733000    301.95093   -34.230761 
  733500    303.22755   -76.175603 
  734000    301.29774   -51.265717 
  734500    299.19085   -72.166106 
  735000      305.155   -52.061564 
  735500    301.91263   -47.750977 
  736000    296.42822   -45.300902 
  736500     301.2303   -56.378837 
  737000    300.49957   -40.149066 
  737500    298.34337   -43.524659 
  738000    300.02627   -31.800323 
  738500    298.29113   -39.202589 
  739000    299.77602   -46.240063 
  739500    302.70912   -15.319601 
  740000    303.50751    -47.78634 
  740500    304.44114   -34.549966 
  741000    298.77334   -34.535546 
  741500    296.92352   -46.741144 
  742000    298.45603   -57.262476 
  742500    294.81982   -53.953359 
  743000    301.16835   -35.535086 
  743500    305.34678   -59.299187 
  744000    297.00503   -49.791327 
  744500    301.84353   -42.692963 
  745000    296.92634   -49.835582 
  745500    304.38837   -49.061404 
  746000    301.10026   -49.101019 
  746500    299.88456   -41.780153 
  747000    304.16065   -85.237826 
  747500    301.64504   -58.424098 
  748000    302.64991   -30.751224 
  748500     303.2769   -46.468066 
  749000    299.49784     -57.2661 
  749500    300.23346   -56.824642 
  750000    295.12047   -65.653552 
  750500    306.73717   -56.103777 
  751000    298.72387    -51.31156 
  751500    301.89199   -46.932992 
  752000    299.92844   -40.644438 
  752500    296.45097   -40.421404 
  753000    299.79004   -49.894559 
  753500    308.46321   -55.717451 
  754000    295.83533   -69.329679 
  754500    300.38559   -27.429671 
  755000    303.86193   -51.465482 
  755500    306.70223   -54.319993 
  756000    304.65827   -47.300084 
  756500    298.22731   -50.271132 
  757000    299.73552   -71.635792 
  757500    301.02214   -42.458932 
  758000    293.78493   -36.869414 
  758500    298.74502   -55.786852 
  759000    304.07449    -62.17973 
  759500    301.49661   -52.245026 
  760000    305.56912   -53.583748 
  760500     296.3027   -62.341893 
  761000    298.75939   -55.787539 
  761500    300.47634   -51.954811 
  762000    303.68462   -46.468645 
  762500    304.73747   -47.191506 
  763000    297.31254   -48.983342 
  763500    296.54675   -41.274976 
  764000    300.66081   -43.212702 
  764500    297.48482   -42.021198 
  765000      294.955   -63.172893 
  765500    298.86841   -49.472832 
  766000    298.44736   -65.049792 
  766500    301.31323   -60.122243 
  767000     301.5402     -48.4687 
  767500    301.57348   -53.893944 
  768000    306.06744   -65.755417 
  768500    297.97398   -57.508141 
  769000    299.40954   -53.587562 
  769500    298.40461   -37.473845 
  770000    300.01674   -45.293402 
  770500     307.1261   -39.699182 
  771000    297.60104   -43.844945 
  771500    301.10148   -41.290486 
  772000    295.91608   -44.662282 
  772500    303.22942    -59.99548 
  773000    295.72087   -42.307513 
  773500    300.22899   -39.876732 
  774000    299.49757    -47.67395 
  774500    303.47365   -64.500395 
  775000    303.57124   -52.441857 
  775500      298.964   -52.453306 
  776000    300.65624    -32.34815 
  776500    304.82284   -60.598716 
  777000    304.45682   -42.483265 
  777500    300.46814   -47.426255 
  778000    303.88785   -78.467877 
  778500    299.14666   -76.960133 
  779000    304.37097   -53.528258 
  779500    295.51457   -63.701808 
  780000    299.97048   -58.225864 
  780500    302.74761   -31.349431 
  781000    301.57033   -58.035545 
  781500    296.92644   -35.342949 
  782000     303.5022   -68.152169 
  782500     300.6887   -66.721423 
  783000     296.7429   -38.286834 
  783500    300.21217    -39.80655 
  784000    303.00686    -52.48562 
  784500    296.39116   -45.206215 
  785000    297.82464   -86.502675 
  785500    298.09241   -60.712566 
  786000    297.21884   -53.406181 
  786500    299.64811   -40.084826 
  787000    298.68245   -74.377574 
  787500    303.59736   -44.807329 
  788000    304.33595   -55.355705 
  788500    300.70532   -56.799906 
  789000    301.16663   -52.949678 
  789500    299.05224   -47.797814 
  790000     302.1814   -60.454109 
  790500    301.29028   -67.391609 
  791000    304.02966   -42.416541 
  791500    300.10901   -56.535252 
  792000     303.8498   -48.898659 
  792500    302.07899   -54.257879 
  793000    301.08096   -34.630525 
  793500    295.98798   -59.329219 
  794000    298.88694   -20.053913 
  794500    299.06391   -76.795969 
  795000    300.95599   -44.769595 
  795500     298.0146   -46.890658 
  796000    304.82569    -53.26314 
  796500    300.24255   -41.899677 
  797000    299.10109   -34.863512 
  797500    296.95258   -59.559637 
  798000    300.22116   -35.246944 
  798500     298.0632   -49.925925 
  799000    303.10653    -48.25625 
  799500      298.663   -75.075783 
  800000    302.16797    -48.98131 
  800500     301.3116   -57.343021 
  801000    302.52786   -49.567248 
  801500    296.61152   -39.361734 
  802000    308.53453   -56.317781 
  802500    298.04718   -43.758673 
  803000    292.09609   -48.237196 
  803500    298.20442   -28.285618 
  804000    301.06238   -46.342367 
  804500    296.05552   -35.907516 
  805000    295.12576   -42.195469 
  805500    298.93142   -34.527424 
  806000    297.14471    -60.63426 
  806500    306.70152   -42.207724 
  807000    299.91636   -64.258604 
  807500    301.99078    -18.51917 
  808000    298.94255   -44.359406 
  808500    295.98656   -50.175293 
  809000    305.14456   -62.653231 
  809500    299.97449    -30.78206 
  810000    295.66627   -51.367746 
  810500    299.75969   -62.636623 
  811000      298.023   -53.872211 
  811500    296.31642   -40.620529 
  812000    301.60226   -77.793387 
  812500    299.75514   -66.962277 
  813000     297.9156   -14.950215 
  813500    298.91548    -30.40938 
  814000    296.69706   -45.391769 
  814500    296.63042   -39.865037 
  815000    299.22834    -73.69274 
  815500    302.27332   -47.384904 
  816000    302.85939   -61.755106 
  816500    299.94264   -41.390002 
  817000    304.13988     -32.6021 
  817500    299.68843   -46.704163 
  818000    303.22979   -45.547005 
  818500    298.64375   -52.184532 
  819000    300.37092   -41.231167 
  819500    298.49641   -51.985671 
  820000    304.93993   -65.946408 
  820500    305.27816    -50.60374 
  821000    301.43371   -43.081518 
  821500     299.0603   -30.927787 
  822000     301.3773   -50.082022 
  822500    299.25009   -48.226622 
  823000    301.41911    -50.91709 
  823500    303.59634   -33.439065 
  824000    300.90514   -57.219947 
  824500    301.90641   -56.308008 
  825000    301.73548   -62.456209 
  825500    297.40434   -45.154709 
  826000     296.7904   -60.477472 
  826500    299.21423   -33.523112 
  827000    302.24288   -53.876923 
  827500    296.38503   -47.508303 
  828000     300.8798   -50.473305 
  828500    302.83849   -44.139028 
  829000     299.1517    -31.66064 
  829500    298.78387   -36.681885 
  830000    302.78498   -32.699056 
  830500    300.76989   -24.356465 
  831000     297.9837   -50.853663 
  831500    301.01434   -54.783856 
  832000    298.80535   -47.670923 
  832500    297.67679   -52.746518 
  833000    301.60558   -46.398071 
  833500    302.93827   -36.586012 
  834000    299.45343   -55.372501 
  834500     303.9729   -57.218469 
  835000     300.5652   -58.796742 
  835500    297.68036   -24.260046 
  836000    298.78972   -53.311902 
  836500    302.41657   -42.477437 
  837000     298.5221   -61.103362 
  837500    297.80192   -35.297723 
  838000    296.33651   -60.696508 
  838500    302.96329   -59.897077 
  839000    305.23478   -37.931389 
  839500    300.91307   -76.853688 
  840000    300.06547   -45.333267 
  840500    294.08106   -51.456721 
  841000    300.63228   -60.570083 
  841500    300.25444   -42.683209 
  842000    300.10199   -58.870146 
  842500    298.65357   -41.142769 
  843000    299.30524   -49.258404 
  843500    299.01289   -40.805098 
  844000     297.5927    -21.81492 
  844500    295.04806   -27.830874 
  845000    295.06992   -60.732418 
  845500     297.4746   -86.331221 
  846000    296.78563   -46.592605 
  846500    298.50588   -41.144669 
  847000    302.57425   -62.217364 
  847500    298.68716   -43.365855 
  848000    298.74365   -49.163756 
  848500    302.13572   -67.533511 
  849000    304.59108   -43.198161 
  849500    299.61877   -40.754282 
  850000    303.33633   -84.634772 
  850500    301.29972   -55.346195 
  851000    299.65409   -50.211675 
  851500    300.84706    -40.65906 
  852000    303.82798   -52.491127 
  852500    305.04892   -58.826268 
  853000    300.09195   -38.923219 
  853500    295.50193   -46.212324 
  854000    297.70929   -48.816455 
  854500    300.06053   -46.503801 
  855000    296.64503   -55.845002 
  855500    300.67764    -28.57988 
  856000    297.86614   -67.759982 
  856500    299.36074   -30.683546 
  857000    299.52728   -40.848834 
  857500    304.16128   -32.933336 
  858000    301.34107   -53.999605 
  858500    295.53884   -44.267634 
  859000    301.25033   -57.045994 
  859500    300.77721   -29.625035 
  860000    303.47779   -17.927992 
  860500    304.25661   -66.488836 
  861000    298.72034   -25.549172 
  861500    297.25492   -60.135966 
  862000    303.45778    -40.03702 
  862500    300.04917   -74.172003 
  863000    297.11379   -41.007983 
  863500    300.87662   -60.040719 
  864000    302.09027   -36.820367 
  864500    297.08137   -65.311079 
  865000    300.23528    -43.19647 
  865500    300.57128   -31.906574 
  866000    300.53162   -40.711982 
  866500    297.93821   -38.916298 
  867000    300.96348   -55.293525 
  867500    300.71627   -38.392672 
  868000    297.07754   -33.730121 
  868500    302.13708   -56.949556 
  869000    305.54723   -37.630547 
  869500    295.61152   -53.908631 
  870000     297.8775   -35.609676 
  870500    297.62797   -58.072488 
  871000    300.81042    -44.77946 
  871500     301.4299   -68.646267 
  872000     308.0079   -45.539677 
  872500    301.33915   -32.283033 
  873000    299.61099   -58.804755 
  873500    298.38864   -57.000019 
  874000      299.368   -45.943915 
  874500    306.19929   -34.913653 
  875000    303.62562   -57.148584 
  875500     302.1307   -50.795494 
  876000    295.73522   -61.189409 
  876500    298.70672    -61.18228 
  877000    305.28508   -56.520384 
  877500    300.47171   -51.615594 
  878000    299.79473   -55.233174 
  878500    299.03518   -36.682496 
  879000    296.68968   -56.740953 
  879500    306.50971   -66.256862 
  880000     299.5074   -46.194656 
  880500    303.10835   -45.778524 
  881000    295.21228   -37.328292 
  881500    301.51954   -44.844113 
  882000    298.26615   -45.806284 
  882500    306.27815   -39.385964 
  883000    298.52621   -44.562187 
  883500    301.10858   -51.908676 
  884000    299.31765   -60.783549 
  884500    298.25776   -60.501794 
  885000    298.07009   -47.030749 
  885500    296.34297   -50.636969 
  886000     297.3169   -66.536558 
  886500     297.2139   -56.879249 
  887000      301.647   -42.741355 
  887500    299.36616   -58.018661 
  888000    299.54954   -46.279785 
  888500    300.37541   -48.096578 
  889000    295.26195   -49.167046 
  889500    302.26896   -49.726084 
  890000    297.85824   -58.166759 
  890500    299.13279   -45.346997 
  891000    302.76246   -39.797634 
  891500    297.79613   -59.485395 
  892000    298.58692   -74.394649 
  892500    303.41681   -48.971734 
  893000    304.72365    -38.05952 
  893500    301.40947   -61.901786 
  894000     306.5055   -23.178747 
  894500    300.30209   -54.558963 
  895000    300.63138    -33.40062 
  895500    298.61141   -72.236261 
  896000    303.51685   -39.415411 
  896500    297.26027   -40.742684 
  897000    294.35861   -47.925002 
  897500    300.84038   -31.753085 
  898000    302.23406   -60.594007 
  898500    299.40399   -32.910473 
  899000    303.99001   -60.061615 
  899500    295.03169   -37.841466 
  900000    299.61478   -44.518323 
  900500     297.4504    -62.58992 
  901000    300.99004   -50.371781 
  901500    301.90913   -53.940877 
  902000    302.21996   -58.412501 
  902500    304.48513   -33.744896 
  903000    298.25497   -55.199474 
  903500    298.79759   -43.167382 
  904000     301.7907   -49.731258 
  904500    304.56441   -51.439421 
  905000    298.55972   -67.346906 
  905500    295.66906   -57.439115 
  906000    299.82322   -63.047759 
  906500     299.8346   -35.078466 
  907000    301.39661   -67.414654 
  907500    303.21424   -72.051837 
  908000    298.51342   -36.949009 
  908500    301.65304   -49.355775 
  909000    295.36921   -58.863565 
  909500    300.45946    -39.90269 
  910000    302.86779   -40.317353 
  910500    302.17892   -59.270352 
  911000    296.92726    -40.89892 
  911500    295.34114   -52.071803 
  912000    303.88282      -22.335 
  912500    298.67923   -56.934889 
  913000    302.90894   -40.585249 
  913500    292.90945   -80.597181 
  914000    298.94326   -64.770105 
  914500    299.46785   -26.142811 
  915000     298.1641   -76.342485 
  915500    299.38381   -41.960437 
  916000    297.68707   -29.855819 
  916500    297.45857   -37.581106 
  917000    300.40101    -45.92836 
  917500    300.66428   -70.953293 
  918000    299.53475   -25.613108 
  918500     295.7042   -39.747875 
  919000     300.9763   -52.651447 
  919500    304.01381   -38.065957 
  920000    302.90911   -64.847805 
  920500     304.4574    -45.48369 
  921000    301.54477   -53.326719 
  921500    298.65715   -52.596163 
  922000    301.75556   -47.733951 
  922500    296.49211   -49.293593 
  923000    298.18247   -45.289659 
  923500    298.63988   -64.886491 
  924000    303.54418   -57.069596 
  924500    299.78765   -53.399178 
  925000    302.38154   -47.611413 
  925500    297.72928    -42.16249 
  926000    295.69642    -26.94843 
  926500    301.16166   -42.165927 
  927000     299.0129   -46.244371 
  927500     304.9008   -48.025303 
  928000    299.93064   -57.179425 
  928500    305.40101   -39.064857 
  929000    297.87021   -40.177658 
  929500    304.00368   -59.801104 
  930000    304.72166   -23.413892 
  930500    299.83707   -44.719757 
  931000    298.60549   -58.429087 
  931500    301.92768   -58.079778 
  932000    298.47192    -39.94678 
  932500    299.54912     -48.1505 
  933000    304.63564   -30.912056 
  933500    293.95387   -45.957202 
  934000    301.70714   -42.675943 
  934500    300.32415   -75.842027 
  935000    294.57812   -69.716194 
  935500    302.66149   -87.246075 
  936000    300.03776   -72.985413 
  936500    304.59659   -38.154703 
  937000    303.63259   -52.194445 
  937500    300.20966    -69.88817 
  938000    301.58187   -47.931386 
  938500    306.53424   -46.669399 
  939000    304.54532   -55.313236 
  939500    301.94689   -65.434528 
  940000    301.76524   -42.789091 
  940500    295.75869   -49.190679 
  941000    299.64874   -56.171519 
  941500    298.22878   -67.560345 
  942000    299.97156   -38.759923 
  942500    304.02919   -80.452825 
  943000     303.0549   -39.945596 
  943500    300.24035   -40.904527 
  944000    299.36404   -57.866524 
  944500    298.50008   -67.675623 
  945000    301.92609     -43.6267 
  945500    300.94585    -38.13094 
  946000    301.51771   -56.177736 
  946500      302.431   -34.252523 
  947000    300.09745    -54.79554 
  947500    295.47067   -27.600432 
  948000    300.49435   -50.225771 
  948500    300.36311   -61.195021 
  949000     297.5803   -53.660759 
  949500    296.49948   -48.911039 
  950000    298.58601   -67.014709 
  950500     295.5508   -45.999526 
  951000    304.56907   -49.680368 
  951500     295.5248   -40.199172 
  952000     301.4047   -57.897672 
  952500    296.40838   -39.487225 
  953000    299.69565   -73.075374 
  953500    302.40438   -50.074845 
  954000    301.55817   -49.347336 
  954500    297.12948    -51.15167 
  955000    300.47092    -64.65038 
  955500    299.33683   -62.361172 
  956000    303.02888   -42.663907 
  956500    299.63017   -48.338326 
  957000    303.06957   -39.455654 
  957500    297.90167   -27.743225 
  958000    295.59726   -52.997008 
  958500    295.30837   -48.823957 
  959000    298.10178   -35.872034 
  959500    301.93911   -51.416916 
  960000    300.41345   -44.949302 
  960500     302.0305    -39.13294 
  961000    297.91189   -41.429563 
  961500    304.10204   -66.911361 
  962000    299.81862   -54.959765 
  962500     300.5604   -77.453635 
  963000    301.65515   -63.453883 
  963500    299.75673   -32.208345 
  964000    299.51914   -70.168435 
  964500    298.84002   -62.349906 
  965000     301.3567   -39.415736 
  965500    297.42564   -46.597436 
  966000    298.82396   -52.012194 
  966500    298.65092   -52.853819 
  967000    303.05186   -63.109809 
  967500    302.35547   -36.302476 
  968000     297.2093   -30.306127 
  968500    297.73502   -43.540743 
  969000    305.14042   -17.971195 
  969500    300.40167   -45.081266 
  970000    304.40148   -70.409459 
  970500    301.36218   -29.214856 
  971000    296.80883   -49.833865 
  971500    302.08216   -32.147186 
  972000     295.4342   -50.295068 
  972500     299.5273    -49.20733 
  973000     299.4168   -49.282108 
  973500    300.50251   -53.716204 
  974000    301.50634   -25.632028 
  974500    298.50976   -63.814638 
  975000    303.40767   -46.307819 
  975500    303.95199   -25.100236 
  976000    298.55179   -39.790523 
  976500     294.7733   -60.536733 
  977000    303.18136   -49.844178 
  977500     306.0566   -30.175175 
  978000    301.06023   -46.734407 
  978500       302.12   -58.009228 
  979000    303.19345   -35.751966 
  979500    302.38075    -46.11508 
  980000    300.81937   -37.336066 
  980500    299.52004   -36.147145 
  981000    295.31051    -40.24309 
  981500    296.34114   -59.831688 
  982000    297.26649   -55.539863 
  982500    295.96603   -65.584973 
  983000    299.43531   -49.238821 
  983500    301.78039   -55.347115 
  984000    299.81896   -58.013087 
  984500    299.30679   -34.918771 
  985000     301.4592   -54.631451 
  985500    292.89698   -41.851016 
  986000    298.41869    -33.78961 
  986500    301.04464   -54.999698 
  987000    303.89739   -52.005554 
  987500    299.75696   -66.761838 
  988000    302.53109   -51.327497 
  988500    300.56258   -49.742936 
  989000    298.79477   -43.173783 
  989500    299.34309    -20.25982 
  990000    300.90952   -31.834579 
  990500    295.66432   -46.503439 
  991000    303.60629   -61.786248 
  991500    304.02814   -48.879965 
  992000    301.45203   -50.365518 
  992500     298.5785   -45.552984 
  993000    303.28285   -39.224011 
  993500    305.02774   -45.603059 
  994000    302.39376   -67.955007 
  994500     304.0678   -67.511648 
  995000    298.48954   -57.161191 
  995500    303.57241   -59.395397 
  996000     294.1975   -58.278983 
  996500     299.2443   -64.246111 
  997000    302.94274   -45.039139 
  997500    295.86698   -55.946984 
  998000    303.33283   -47.576914 
  998500     302.1212   -49.288218 
  999000    291.42191   -42.882641 
  999500    301.50526   -61.591202 
 1000000    295.62678   -22.728946 
Loop time of 9847.95 on 16 procs for 1000000 steps with 19582 atoms

Performance: 8.773 ns/day, 2.736 hours/ns, 101.544 timesteps/s
99.4% CPU use with 16 MPI tasks x no OpenMP threads

MPI task timing breakdown:
Section |  min time  |  avg time  |  max time  |%varavg| %total
---------------------------------------------------------------
Pair    | 5734.8     | 6387.9     | 6897       | 444.4 | 64.87
Bond    | 0.24725    | 0.27788    | 0.35028    |   5.5 |  0.00
Kspace  | 1698.7     | 2200.4     | 2836.1     | 753.5 | 22.34
Neigh   | 500.96     | 503.73     | 505.94     |   6.5 |  5.12
Comm    | 250.75     | 270.31     | 298.28     |  83.7 |  2.74
Output  | 3.0768     | 3.093      | 3.2648     |   2.5 |  0.03
Modify  | 443.25     | 455.12     | 470.15     |  33.0 |  4.62
Other   |            | 27.12      |            |       |  0.28

Nlocal:    1223.88 ave 1246 max 1206 min
Histogram: 3 0 2 1 5 1 1 0 1 2
Nghost:    7392.06 ave 7476 max 7346 min
Histogram: 4 2 2 1 4 0 1 1 0 1
Neighs:    302900 ave 319824 max 284384 min
Histogram: 2 0 1 3 2 3 0 1 1 3

Total # of neighbors = 4846400
Ave neighs/atom = 247.493
Ave special neighs/atom = 1.34634
Neighbor list builds = 53659
Dangerous builds = 0
  write_restart  end.${E}.restart
  write_restart  end.0.06.restart
PPPM initialization ...
WARNING: Using 12-bit tables for long-range coulomb (../kspace.cpp:321)
  G vector (1/distance) = 0.284296
  grid = 40 36 24
  stencil order = 5
  estimated absolute RMS force accuracy = 0.0311878
  estimated relative force accuracy = 9.39212e-05
  using double precision FFTs
  3d grid and FFT values/proc = 6555 2880

  clear
  next a
  next E
  jump system.in
variable a loop 5
variable E index 0.02 0.04 0.06 0.08 0.1             #电场
variable Wo equal 0.1553
log $a.log
log 4.log
