# Supplementary material for: The influences of electric field intensity and driving force on the slip behaviour of water flow in a nanochannel
Source: PLoS One. 2021 Sep 22;16(9):e0257589. doi: 10.1371/journal.pone.0257589 (PMC8457446; doi:10.1371/journal.pone.0257589)
Supplement: S1 Data — (ZIP) [file pone.0257589.s001.zip › data/ALH2O-E-2/4.log]

variable T equal 300
variable F equal 0.000625           #加速度
# ----------------- Init Section -----------------

    units        real
    atom_style   full
    pair_style   lj/cut/coul/long 9.0
    bond_style   harmonic
    angle_style  harmonic
    kspace_style pppm 0.0001


# ----------------- Atom Definition Section -----------------

read_data system.data
  orthogonal box = (0 -16.2 0) to (81 56.2 40.5)
  4 by 2 by 2 MPI processor grid
  reading atoms ...
  19582 atoms
  scanning bonds ...
  2 = max bonds/atom
  scanning angles ...
  1 = max angles/atom
  reading bonds ...
  8788 bonds
  reading angles ...
  4394 angles
  2 = max # of 1-2 neighbors
  1 = max # of 1-3 neighbors
  1 = max # of 1-4 neighbors
  2 = max # of special neighbors
#read_restart 1.restart

#1是up Al
#2是down Al
#3是 O
#4是 H

# ----------------- Settings Section -----------------
    pair_coeff   1 1  0.0  0.0         #上Al Al
    pair_coeff   1 2  0.0  0.0         #上Al下Al
    pair_coeff   1 3  ${Wo}  3.166    #上Al O
    pair_coeff   1 3  0.1553  3.166    
    pair_coeff   1 4  0.0  0.0         #上Al H

    pair_coeff   2 2  0.0  0.0         #下Al Al
    pair_coeff   2 3  ${Wo}  3.166    #下Al O
    pair_coeff   2 3  0.1553  3.166    
    pair_coeff   2 4  0.0  0.0         #下Al H

    pair_coeff   3 3  ${Wo}  3.166    # O  O
    pair_coeff   3 3  0.1553  3.166    
    pair_coeff   3 4  0.0  0.0         # O  H

    pair_coeff   4 4  0.0  0.0         # H  H

	bond_coeff   1     600.0   1.0
    angle_coeff  1   75.0    109.47

    group upwall type 1
3200 atoms in group upwall
    group downwall type 2
3200 atoms in group downwall
    group O type 3
4394 atoms in group O
    group H type 4
8788 atoms in group H

	group wall union upwall downwall
6400 atoms in group wall
    group spce type  3  4
13182 atoms in group spce
    fix fShakeSPCE spce shake 0.0001 10 0 b 1 a 1
  0 = # of size 2 clusters
  0 = # of size 3 clusters
  0 = # of size 4 clusters
  4394 = # of frozen angles

# ----------------- Run Section -----------------

  timestep 1
  compute	     T_spce spce temp/partial 0 1 1
  velocity     spce create $T 372748 temp T_spce
  velocity     spce create 300 372748 temp T_spce
  dump 2 all atom 100000 $a.lammpstrj
  dump 2 all atom 100000 4.lammpstrj

  fix   fxnvt spce nvt temp $T $T 100
  fix   fxnvt spce nvt temp 300 $T 100
  fix   fxnvt spce nvt temp 300 300 100
  fix_modify fxnvt temp T_spce
WARNING: Temperature for fix modify is not for group all (../fix_nh.cpp:1395)

  run   1000000
PPPM initialization ...
WARNING: Using 12-bit tables for long-range coulomb (../kspace.cpp:321)
  G vector (1/distance) = 0.284296
  grid = 40 36 24
  stencil order = 5
  estimated absolute RMS force accuracy = 0.0311878
  estimated relative force accuracy = 9.39212e-05
  using double precision FFTs
  3d grid and FFT values/proc = 6555 2880
Neighbor list info ...
  update every 1 steps, delay 10 steps, check yes
  max neighbors/atom: 2000, page size: 100000
  master list distance cutoff = 11
  ghost atom cutoff = 11
  binsize = 5.5, bins = 15 14 8
  1 neighbor lists, perpetual/occasional/extra = 1 0 0
  (1) pair lj/cut/coul/long, perpetual
      attributes: half, newton on
      pair build: half/bin/newton
      stencil: half/bin/3d/newton
      bin: standard
Per MPI rank memory allocation (min/avg/max) = 10.36 | 10.75 | 11.14 Mbytes
Step Temp E_pair E_mol TotEng Press 
       0    174.01248    18054.513            0    25931.982    32532.591 
 1000000    170.84908    -49107.24            0   -41372.977    1278.0526 
Loop time of 9516.77 on 16 procs for 1000000 steps with 19582 atoms

Performance: 9.079 ns/day, 2.644 hours/ns, 105.078 timesteps/s
99.4% CPU use with 16 MPI tasks x no OpenMP threads

MPI task timing breakdown:
Section |  min time  |  avg time  |  max time  |%varavg| %total
---------------------------------------------------------------
Pair    | 5647       | 6258.3     | 6696.2     | 423.0 | 65.76
Bond    | 0.22227    | 0.26674    | 0.32347    |   5.6 |  0.00
Kspace  | 1715.9     | 2146.2     | 2746.8     | 718.7 | 22.55
Neigh   | 481.39     | 484.09     | 486.42     |   7.0 |  5.09
Comm    | 245.64     | 264.2      | 293.31     |  85.8 |  2.78
Output  | 0.011413   | 0.012802   | 0.016593   |   1.0 |  0.00
Modify  | 323        | 336.42     | 351.63     |  39.8 |  3.54
Other   |            | 27.25      |            |       |  0.29

Nlocal:    1223.88 ave 1245 max 1200 min
Histogram: 2 0 2 3 1 0 1 3 2 2
Nghost:    7390.81 ave 7426 max 7369 min
Histogram: 3 2 3 2 2 0 0 2 0 2
Neighs:    302786 ave 324911 max 282744 min
Histogram: 2 0 2 2 2 4 2 0 1 1

Total # of neighbors = 4844569
Ave neighs/atom = 247.399
Ave special neighs/atom = 1.34634
Neighbor list builds = 52311
Dangerous builds = 30
  write_restart ${Wo}.restart
  write_restart 0.1553.restart
PPPM initialization ...
WARNING: Using 12-bit tables for long-range coulomb (../kspace.cpp:321)
  G vector (1/distance) = 0.284296
  grid = 40 36 24
  stencil order = 5
  estimated absolute RMS force accuracy = 0.0311878
  estimated relative force accuracy = 9.39212e-05
  using double precision FFTs
  3d grid and FFT values/proc = 6555 2880
 #--------------------E+F -----------------------
  timestep 1

  fix 1 spce gravity $F vector 1 0 0       #在x方向加速度为====0.0001
  fix 1 spce gravity 0.000625 vector 1 0 0       
  fix kick spce efield  0.0  $E 0.0        #在Y方向上加上电场==0.1
  fix kick spce efield  0.0  0.08 0.0        

  run   1000000
PPPM initialization ...
WARNING: Using 12-bit tables for long-range coulomb (../kspace.cpp:321)
  G vector (1/distance) = 0.284296
  grid = 40 36 24
  stencil order = 5
  estimated absolute RMS force accuracy = 0.0311878
  estimated relative force accuracy = 9.39212e-05
  using double precision FFTs
  3d grid and FFT values/proc = 6555 2880
Per MPI rank memory allocation (min/avg/max) = 10.75 | 10.89 | 11.15 Mbytes
Step Temp E_pair E_mol TotEng Press 
 1000000    170.84908    -49107.24            0   -41372.977    1278.3872 
 2000000    212.64165   -48968.581            0   -39342.386    1749.0763 
Loop time of 9724.51 on 16 procs for 1000000 steps with 19582 atoms

Performance: 8.885 ns/day, 2.701 hours/ns, 102.833 timesteps/s
99.4% CPU use with 16 MPI tasks x no OpenMP threads

MPI task timing breakdown:
Section |  min time  |  avg time  |  max time  |%varavg| %total
---------------------------------------------------------------
Pair    | 5731.1     | 6391.8     | 6859.7     | 451.7 | 65.73
Bond    | 0.21816    | 0.26933    | 0.34987    |   6.3 |  0.00
Kspace  | 1714.6     | 2177.9     | 2825.6     | 771.2 | 22.40
Neigh   | 499.56     | 502.66     | 505.13     |   7.2 |  5.17
Comm    | 247.27     | 267.76     | 297.13     |  86.0 |  2.75
Output  | 0.011607   | 0.012968   | 0.016652   |   1.0 |  0.00
Modify  | 345.27     | 356.07     | 367.51     |  35.3 |  3.66
Other   |            | 28.07      |            |       |  0.29

Nlocal:    1223.88 ave 1249 max 1189 min
Histogram: 1 0 1 4 0 1 3 1 3 2
Nghost:    7397.25 ave 7461 max 7350 min
Histogram: 2 0 3 3 2 2 2 1 0 1
Neighs:    302977 ave 319273 max 280882 min
Histogram: 2 0 0 1 4 1 2 3 0 3

Total # of neighbors = 4847630
Ave neighs/atom = 247.555
Ave special neighs/atom = 1.34634
Neighbor list builds = 53494
Dangerous builds = 0
  write_restart $a.${E}.restart
  write_restart 4.${E}.restart
  write_restart 4.0.08.restart
PPPM initialization ...
WARNING: Using 12-bit tables for long-range coulomb (../kspace.cpp:321)
  G vector (1/distance) = 0.284296
  grid = 40 36 24
  stencil order = 5
  estimated absolute RMS force accuracy = 0.0311878
  estimated relative force accuracy = 9.39212e-05
  using double precision FFTs
  3d grid and FFT values/proc = 6555 2880
# ------------------- compute ------------------
  reset_timestep 0
  compute force spce group/group wall      #计算力：水和墙

  thermo		500                        #输出力
  thermo_style custom step temp c_force[1]
  thermo_modify 	temp T_spce
WARNING: Temperature for thermo pressure is not for group all (../thermo.cpp:489)


  compute c_O O chunk/atom bin/1d y lower 0.2 units box            #氧：密度+速度
  fix O O ave/chunk 1 1000000 1000000 c_O vx norm sample file Ovx.$a
  fix O O ave/chunk 1 1000000 1000000 c_O vx norm sample file Ovx.4


  compute c_H H chunk/atom bin/1d y lower 0.2 units box            #氢：密度+速度
  fix H H ave/chunk 1 1000000 1000000 c_H vx norm sample file Hvx.$a
  fix H H ave/chunk 1 1000000 1000000 c_H vx norm sample file Hvx.4


  run 1000000
PPPM initialization ...
WARNING: Using 12-bit tables for long-range coulomb (../kspace.cpp:321)
  G vector (1/distance) = 0.284296
  grid = 40 36 24
  stencil order = 5
  estimated absolute RMS force accuracy = 0.0311878
  estimated relative force accuracy = 9.39212e-05
  using double precision FFTs
  3d grid and FFT values/proc = 6555 2880
Neighbor list info ...
  update every 1 steps, delay 10 steps, check yes
  max neighbors/atom: 2000, page size: 100000
  master list distance cutoff = 11
  ghost atom cutoff = 11
  binsize = 5.5, bins = 15 14 8
  2 neighbor lists, perpetual/occasional/extra = 1 1 0
  (1) pair lj/cut/coul/long, perpetual
      attributes: half, newton on
      pair build: half/bin/newton
      stencil: half/bin/3d/newton
      bin: standard
  (2) compute group/group, occasional, copy from (1)
      attributes: half, newton on
      pair build: copy
      stencil: none
      bin: none
Per MPI rank memory allocation (min/avg/max) = 11.22 | 11.51 | 11.65 Mbytes
Step Temp c_force[1] 
       0    305.61249   -69.878348 
     500    303.54809   -44.945736 
    1000    302.77627   -45.442027 
    1500    299.86258   -36.030151 
    2000    302.57575   -52.219223 
    2500    300.45338   -34.676942 
    3000    298.40241   -58.000893 
    3500    298.13316   -24.422361 
    4000    299.49071   -21.264223 
    4500     299.5588   -64.885286 
    5000    299.54724   -56.079972 
    5500    305.08592    -37.82299 
    6000    301.07941   -45.274445 
    6500    301.11157   -53.349277 
    7000    300.13931   -21.866921 
    7500    303.20719   -19.711802 
    8000    297.48302   -57.966453 
    8500    294.81341   -37.286575 
    9000    299.71554   -36.957906 
    9500    297.26253   -57.515029 
   10000    297.31759   -52.918414 
   10500    305.90158   -58.859738 
   11000    301.75505   -35.439136 
   11500    299.85634   -30.921781 
   12000    302.33277   -53.376212 
   12500    304.75851   -61.385109 
   13000    296.41236   -42.732035 
   13500    302.60496   -53.794915 
   14000     300.2571   -38.693357 
   14500    296.19144   -60.089902 
   15000    297.35365   -34.585742 
   15500    301.46726   -56.271861 
   16000    299.72737   -55.925026 
   16500    299.48353    -52.11918 
   17000    303.20351   -63.593084 
   17500    297.65691   -59.035297 
   18000    307.34138   -76.382098 
   18500    295.41205   -59.139013 
   19000    301.31382   -32.546395 
   19500    305.99397   -40.949555 
   20000     301.5005   -53.995421 
   20500    299.38728   -42.583706 
   21000    303.52913   -43.910219 
   21500    296.67385   -71.147061 
   22000    302.66553    -58.31661 
   22500    302.96213   -45.657537 
   23000    296.43707   -50.733649 
   23500     295.9673   -36.316265 
   24000     300.7645   -29.574677 
   24500      297.381   -55.909707 
   25000    298.90155   -61.947615 
   25500    304.68904   -54.491087 
   26000    302.28576   -42.243298 
   26500    302.85272   -49.449788 
   27000    297.27232   -63.987567 
   27500    303.49396   -47.342268 
   28000     297.1049    -49.62768 
   28500    300.80356   -57.548343 
   29000     305.2331   -61.032539 
   29500    298.55554    -53.85619 
   30000    303.29663   -68.294183 
   30500    297.89944    -48.29763 
   31000    297.30686    -46.87036 
   31500    297.88016     -75.1076 
   32000    300.57162   -37.381198 
   32500     296.2832   -35.123716 
   33000     296.6382   -32.076974 
   33500    299.62618   -61.358497 
   34000    300.76248   -53.421563 
   34500    299.28992   -67.366988 
   35000    295.03232   -39.476437 
   35500    295.36331   -56.785012 
   36000    295.07643   -58.903932 
   36500    298.65682   -44.599643 
   37000    301.49471   -59.735839 
   37500    300.91867    -77.19413 
   38000    295.71738   -43.220632 
   38500    301.97234   -42.447954 
   39000    299.36943    -44.46392 
   39500    298.86731   -51.296814 
   40000    301.62648   -68.183114 
   40500    301.80875   -39.629496 
   41000     296.9587   -55.359897 
   41500    297.24742   -56.651814 
   42000    297.32316   -57.257569 
   42500     300.3508   -44.400704 
   43000     301.3906   -37.241282 
   43500    304.32542   -58.429971 
   44000    299.59368   -40.305786 
   44500    305.20694   -36.213859 
   45000    298.69491   -67.439657 
   45500    297.39915   -39.118342 
   46000    303.41459   -52.205215 
   46500    298.40245   -56.494997 
   47000    302.15683   -53.909756 
   47500    308.02342   -25.825265 
   48000    298.14568   -55.980983 
   48500    299.08432   -57.546434 
   49000    295.81918   -47.934298 
   49500    302.99521   -48.107832 
   50000     302.2208   -31.302446 
   50500    295.76121   -52.428996 
   51000    300.95829   -47.163896 
   51500    301.91534   -56.788151 
   52000    303.23578   -53.497282 
   52500     297.4316   -43.274486 
   53000    297.51823   -57.824323 
   53500     297.8627   -50.656213 
   54000    300.08077   -64.349388 
   54500    300.32805   -47.220957 
   55000    300.81381   -44.292697 
   55500    297.06618   -54.833504 
   56000    299.40117   -49.594645 
   56500    302.45157   -77.056011 
   57000    300.67097   -53.606218 
   57500    298.72971   -65.329558 
   58000    306.98643   -55.639565 
   58500    302.24278   -48.757608 
   59000    296.09444   -82.815802 
   59500    297.56025   -38.705408 
   60000    300.40138   -60.198586 
   60500    296.44413   -35.383708 
   61000     296.5548   -78.686341 
   61500    302.21868    -55.43376 
   62000    297.82111   -65.679912 
   62500    299.16847   -32.426558 
   63000    303.00963   -46.502739 
   63500    299.17998   -34.796922 
   64000    299.73169     -44.6965 
   64500    298.69976   -45.194705 
   65000    300.47752   -50.909496 
   65500    296.53091   -65.360883 
   66000    297.48953   -44.478719 
   66500    301.40449   -37.419486 
   67000    297.45486   -64.165408 
   67500    297.74646    -58.62142 
   68000    298.52382   -44.606026 
   68500    301.07917     -45.7692 
   69000    296.11947   -50.049038 
   69500    301.26132   -46.392721 
   70000     301.0632   -42.291524 
   70500     302.5047   -45.956843 
   71000    301.38202   -41.185581 
   71500    298.04255   -37.823718 
   72000    302.46979   -31.314489 
   72500    303.62077   -57.250636 
   73000    301.40234    -46.12192 
   73500    298.98031   -69.643196 
   74000    302.52389   -66.630434 
   74500    295.46711   -54.230147 
   75000     303.4996   -61.436713 
   75500    298.15249   -54.951899 
   76000    302.40238   -38.091538 
   76500    297.35783   -38.021847 
   77000    298.82982   -46.282408 
   77500     297.8727   -40.589042 
   78000    298.74151    -37.46861 
   78500    302.33699   -55.311297 
   79000    301.10051   -46.897633 
   79500    299.58096   -83.981182 
   80000    301.73693   -44.313608 
   80500    303.39297   -27.394198 
   81000    297.05304   -34.983193 
   81500    300.48819   -49.038428 
   82000     303.4039   -54.929996 
   82500    303.96299   -38.640548 
   83000    297.94066   -61.453816 
   83500    300.84905   -42.928927 
   84000    302.34513    -40.65989 
   84500    299.70525   -53.419103 
   85000    301.00985   -48.854857 
   85500    299.36134   -39.607056 
   86000    300.87961   -66.373097 
   86500    302.09648     -47.3759 
   87000    297.75047   -49.128051 
   87500    302.46297    -49.18341 
   88000    302.08234   -35.901675 
   88500    297.83823   -4.8198619 
   89000    305.44381    -54.92232 
   89500    308.55619   -52.460774 
   90000    298.47341   -38.299927 
   90500    298.49152   -37.610801 
   91000    296.65471   -35.351365 
   91500    298.55626   -51.334269 
   92000     297.0003   -46.262742 
   92500    301.02433   -69.094184 
   93000    301.35229    -83.27107 
   93500    296.09554   -46.525965 
   94000    299.68339    -45.43774 
   94500    297.12111    -40.55996 
   95000    300.23833   -46.208708 
   95500     298.7772     -52.0339 
   96000    306.48297   -59.138185 
   96500    298.23523   -23.411567 
   97000    299.03232   -55.548047 
   97500    301.10249   -47.383331 
   98000    298.88912   -50.526223 
   98500    296.86294   -22.782177 
   99000    302.70511   -41.594726 
   99500    302.72185   -64.446165 
  100000    297.62745   -76.461748 
  100500    302.64031   -54.918811 
  101000    298.27956   -64.036328 
  101500    301.46281   -43.883437 
  102000    295.97892   -52.372803 
  102500    302.78981   -48.331233 
  103000    303.14364   -51.624548 
  103500    300.16612   -46.082519 
  104000    302.97097   -26.218822 
  104500    300.58071   -49.976921 
  105000     305.6496   -66.927764 
  105500    296.68139   -47.644689 
  106000    300.83835   -46.779418 
  106500    299.94102   -50.577517 
  107000    301.99452   -60.670585 
  107500    304.48179   -41.219766 
  108000    296.86921   -45.346283 
  108500    300.61395   -24.214686 
  109000    305.29102   -40.324409 
  109500     300.7469    -58.06298 
  110000    303.23512   -58.073195 
  110500    300.91458   -42.884732 
  111000    302.23851   -62.683902 
  111500    302.85576   -68.835937 
  112000    301.84843   -32.941565 
  112500    296.97085   -65.441474 
  113000    298.86909    -38.77111 
  113500    303.21901   -52.831354 
  114000    296.94075   -47.411437 
  114500    302.19523   -72.116646 
  115000    297.90036   -26.226205 
  115500    296.34935   -40.740495 
  116000    303.63926   -32.767542 
  116500    299.43781   -38.837802 
  117000    300.50668   -52.982837 
  117500    294.41125   -39.005196 
  118000    301.37361   -78.258229 
  118500    298.24806   -62.697423 
  119000    301.08572   -69.514735 
  119500    299.56987    -53.83854 
  120000    300.43851   -30.594878 
  120500    298.99893   -37.777129 
  121000    297.51089   -68.454107 
  121500    299.93866    -68.46557 
  122000    293.39718   -59.343207 
  122500    299.69765   -55.282506 
  123000    297.62981   -55.218381 
  123500    298.27129   -59.116931 
  124000    300.59331   -40.726564 
  124500    305.44943   -36.711798 
  125000    293.62898   -49.074596 
  125500    299.01546   -28.972951 
  126000    300.86883   -44.242787 
  126500    300.15613   -64.115275 
  127000    306.09822   -45.946732 
  127500    298.20796   -67.197451 
  128000    300.95427   -44.946624 
  128500     296.2881   -53.619262 
  129000    301.28285    -21.97912 
  129500    294.20758   -59.019297 
  130000    300.88268   -43.835963 
  130500    298.36046   -62.796684 
  131000    300.35838   -57.093948 
  131500    298.96525   -63.849519 
  132000     299.4592    -40.08913 
  132500    295.32207    -57.58211 
  133000    298.63574   -45.694105 
  133500    301.27134   -70.642394 
  134000    298.27436   -40.895349 
  134500     308.9268   -68.001664 
  135000    299.83388   -23.039558 
  135500    297.07527   -51.311665 
  136000    301.18719   -61.629419 
  136500    301.42409    -24.25996 
  137000    299.56811   -57.887468 
  137500    299.81753   -56.605159 
  138000    301.20817   -38.326008 
  138500    300.56391   -49.200813 
  139000     303.4959    -46.42667 
  139500    303.53471   -42.356426 
  140000    298.41943   -36.755184 
  140500    300.49199   -45.358973 
  141000    304.99367    -63.17548 
  141500    297.23743   -64.899085 
  142000    302.95034   -56.053075 
  142500    303.13846   -63.226376 
  143000     303.7002   -57.356495 
  143500    306.40412   -57.701537 
  144000    298.02215   -39.973483 
  144500    303.04494   -71.000819 
  145000    299.91028   -44.384829 
  145500    297.90882   -36.037832 
  146000    303.84644   -38.228361 
  146500    299.19991   -64.722437 
  147000    300.89771   -63.563055 
  147500     300.5309   -44.682472 
  148000    299.94352    -44.31038 
  148500    298.90382   -65.337715 
  149000    298.63233   -24.965069 
  149500    295.48649   -68.579326 
  150000    302.12531   -45.576239 
  150500    302.51149   -57.892519 
  151000    301.34229   -57.583039 
  151500    301.95204   -36.867026 
  152000    307.42283   -60.702904 
  152500    299.44479   -48.177662 
  153000     296.5522   -56.123849 
  153500    303.34477   -36.000821 
  154000    301.66325   -56.839082 
  154500     306.3373   -49.293932 
  155000    300.25151   -49.201844 
  155500    300.58336   -54.335317 
  156000    300.50221   -66.012556 
  156500    306.95101   -29.788851 
  157000    299.15704   -52.354973 
  157500    294.47544    -36.83549 
  158000    299.80811   -29.301979 
  158500    304.18511   -43.643991 
  159000    298.64214   -43.619388 
  159500    302.89442   -35.835377 
  160000     305.0289   -66.067288 
  160500    294.11903   -58.481288 
  161000     295.6372   -41.228512 
  161500    294.44192   -55.241754 
  162000    299.32109   -49.281545 
  162500     300.3317   -72.546821 
  163000    298.04478   -33.001001 
  163500    304.12398   -68.826273 
  164000    303.45277   -57.046345 
  164500    307.34211   -51.185221 
  165000    305.14859   -47.114487 
  165500    302.28108   -34.833602 
  166000     297.3043   -45.777522 
  166500    303.38846      -65.047 
  167000    302.60653   -52.098337 
  167500    302.14769   -59.180435 
  168000     299.0479   -40.318035 
  168500    298.04907   -55.039904 
  169000    307.18358   -57.184548 
  169500    301.53718   -40.555314 
  170000    305.13811   -65.434566 
  170500    296.03845   -64.325432 
  171000    305.27841   -33.012551 
  171500    298.45456   -52.490998 
  172000    305.99844   -39.888459 
  172500    300.48793   -35.228905 
  173000    298.64468   -67.649771 
  173500    301.41314   -41.548492 
  174000    305.10526   -67.112882 
  174500    299.75759   -56.853161 
  175000    306.03132   -65.901873 
  175500    301.12881   -53.240529 
  176000    297.18826   -50.073908 
  176500    300.81911   -38.208866 
  177000    304.86515   -66.165903 
  177500    301.16903   -46.453484 
  178000    301.93129   -53.426608 
  178500    309.47982   -32.940185 
  179000    300.59304    -21.63243 
  179500    300.19548   -37.633184 
  180000    306.81446   -57.291492 
  180500    297.94906   -33.089938 
  181000     303.6234   -52.893475 
  181500    305.23431   -33.617406 
  182000    305.92393   -66.299188 
  182500    296.53425   -45.003202 
  183000    305.77284   -75.024068 
  183500    297.71343   -33.928109 
  184000    304.54469    -50.88673 
  184500    301.65113    -38.75804 
  185000     294.6657   -67.660727 
  185500    299.86934    -43.39165 
  186000    296.81988   -31.405158 
  186500    301.63358   -81.020487 
  187000    300.22493   -40.706872 
  187500    302.39445   -45.727402 
  188000    304.66977   -43.799076 
  188500    299.08705   -56.828505 
  189000    302.90131   -62.589357 
  189500    301.09569   -62.602284 
  190000    302.03517   -62.814943 
  190500    300.19021   -39.627045 
  191000    303.05334    -57.36038 
  191500    299.58035   -58.889976 
  192000    303.26501   -42.893163 
  192500     305.1166   -64.822647 
  193000    301.33636   -56.741665 
  193500    305.51874   -36.388612 
  194000      302.173    -33.09616 
  194500    304.04225   -52.929915 
  195000    302.40414   -43.494973 
  195500    296.17911   -73.078253 
  196000     296.9741   -57.370021 
  196500    302.56901   -53.975955 
  197000    302.49084    -51.63303 
  197500    299.47299   -49.559048 
  198000    295.16721   -36.071221 
  198500    296.89147    -37.74509 
  199000    296.33094   -39.266828 
  199500    301.22857    -52.25111 
  200000    302.94686   -38.551598 
  200500     304.7526   -58.289406 
  201000    303.87528   -47.400535 
  201500    302.82755   -42.391436 
  202000     305.3366   -54.066828 
  202500    298.07351   -54.610586 
  203000    301.92492   -47.850298 
  203500    300.81403   -41.985589 
  204000    298.30896    -47.02696 
  204500    299.72857   -51.754579 
  205000    301.01358   -27.948326 
  205500    301.75187   -53.490106 
  206000    304.19637   -51.020059 
  206500    298.86896   -40.944637 
  207000    305.43197   -30.488724 
  207500    296.42914   -55.732587 
  208000    297.34892     -46.7653 
  208500    300.21612   -39.639962 
  209000    293.47899   -56.632626 
  209500    296.46968   -53.132374 
  210000    301.10093   -40.040902 
  210500    299.59557   -57.341174 
  211000    301.19535   -43.158299 
  211500    298.43574   -57.659238 
  212000    300.83889   -68.586092 
  212500    298.98961   -39.916028 
  213000     298.9262   -36.816995 
  213500     298.2078   -29.020817 
  214000    300.29933   -59.018553 
  214500    298.46665   -32.338623 
  215000    300.87428   -28.393559 
  215500    302.91987   -49.449751 
  216000     300.5374   -63.442497 
  216500    298.30998   -62.542234 
  217000    302.03782   -38.316553 
  217500    299.72102   -32.446717 
  218000    300.59382   -67.107501 
  218500    300.80503   -53.776441 
  219000     295.3344   -52.132507 
  219500    301.17804   -73.439037 
  220000     306.0041   -46.635703 
  220500    297.61892   -35.606786 
  221000    304.19324   -44.694792 
  221500    298.36623   -39.792069 
  222000    299.07172   -70.820019 
  222500      303.155   -70.447617 
  223000    299.16829   -38.727275 
  223500    302.02028   -55.449091 
  224000    304.73987   -32.994989 
  224500     299.6921   -43.609519 
  225000    300.61969   -33.194463 
  225500    298.46919   -58.489528 
  226000    304.95705   -34.488495 
  226500    303.53531   -49.750279 
  227000    301.52579   -50.237157 
  227500    299.84462   -36.873289 
  228000     297.7191   -31.998784 
  228500     298.4432   -55.372934 
  229000    302.06638   -48.116422 
  229500    295.68877   -44.976788 
  230000     301.3873    -60.09166 
  230500    294.02869   -67.922259 
  231000    300.36083   -56.953588 
  231500      302.462   -55.445259 
  232000    295.98233   -44.081684 
  232500    300.82702   -58.765698 
  233000    303.14818   -40.677271 
  233500    296.85929   -68.391671 
  234000    300.69771   -45.518492 
  234500    299.50709   -63.056344 
  235000    299.51091   -38.794212 
  235500    297.51273   -58.021227 
  236000    303.36777   -51.058344 
  236500    302.25982    -68.74416 
  237000    304.66514   -76.437652 
  237500    302.81105   -54.401649 
  238000    299.01708   -48.427322 
  238500    292.35588   -52.394279 
  239000    302.25604    -68.51955 
  239500    306.62791    -32.77142 
  240000    298.68035   -58.538609 
  240500     296.1481   -41.156088 
  241000    300.34598   -44.076859 
  241500    301.32786   -71.610421 
  242000     299.7254   -64.359513 
  242500    299.09097   -61.474126 
  243000    307.41436   -58.581396 
  243500    306.74848   -53.572683 
  244000    304.25144   -55.046174 
  244500    299.75967    -58.82071 
  245000    300.81987   -46.345541 
  245500    299.46807   -51.024457 
  246000    301.09066   -44.593684 
  246500    299.59939   -71.816912 
  247000    293.86836   -37.049979 
  247500    301.50957   -50.210743 
  248000    296.90297   -58.578236 
  248500    295.00582   -45.432981 
  249000      303.053   -50.399951 
  249500    299.60381   -70.829039 
  250000    303.90996   -51.733599 
  250500     298.4577    -50.41332 
  251000    299.54139   -46.804079 
  251500    302.98281   -56.028272 
  252000    308.03367   -37.065513 
  252500    296.18253   -41.002487 
  253000    302.84194   -41.533659 
  253500    300.67185   -45.958756 
  254000    295.18108   -47.842817 
  254500    303.75765   -38.117217 
  255000    301.48403   -64.549362 
  255500    298.58068   -51.300702 
  256000    304.96437   -56.010692 
  256500    295.80628   -49.225738 
  257000    297.66714   -54.939158 
  257500     297.5036   -28.912399 
  258000    301.76507   -38.070194 
  258500    300.60599    -44.68635 
  259000    300.58899   -49.905687 
  259500     298.3459   -60.059846 
  260000    297.39656   -40.273481 
  260500    299.08181   -44.766572 
  261000    303.14539   -28.471867 
  261500    301.23451   -45.856831 
  262000    296.80722    -94.59462 
  262500    303.56052   -44.280176 
  263000    305.31665   -56.299655 
  263500     299.7106   -34.187547 
  264000    302.32653   -42.791652 
  264500    297.55327   -37.685967 
  265000    303.42301   -70.510678 
  265500    301.18172   -52.242459 
  266000    297.91121   -53.677257 
  266500    306.26355   -46.925125 
  267000    297.08806   -43.919244 
  267500    304.23371   -52.733286 
  268000    306.09897   -56.661033 
  268500    298.91039   -52.616639 
  269000    299.32124   -33.850598 
  269500    295.63199   -60.391078 
  270000    296.81813   -13.133806 
  270500    293.43481   -44.436702 
  271000    299.22164   -27.485569 
  271500    296.31164   -67.438348 
  272000    296.17086   -24.329169 
  272500    305.56486   -50.032231 
  273000    296.20447   -40.113775 
  273500    297.66613   -46.269602 
  274000    301.64229   -49.304486 
  274500    304.19644   -46.639081 
  275000    296.00255   -70.116614 
  275500    306.93228   -43.820113 
  276000    301.86842   -67.366218 
  276500     299.4721   -13.608515 
  277000    298.35409   -63.772518 
  277500    301.65655    -32.88689 
  278000    298.70083   -36.944527 
  278500    300.82411   -39.800787 
  279000    300.61023   -66.223209 
  279500    295.61117   -41.869357 
  280000    298.86544   -32.345129 
  280500    301.71203   -67.849788 
  281000    295.88774   -23.963285 
  281500    297.77313   -66.123663 
  282000    300.70579   -41.358286 
  282500    302.33565   -61.267521 
  283000    298.13675   -41.152798 
  283500    301.60601   -71.595678 
  284000    296.62357   -52.035152 
  284500     303.6812   -67.534911 
  285000    294.80387   -31.658341 
  285500     296.4813   -64.297315 
  286000    299.91002   -37.276857 
  286500    301.06784   -55.171627 
  287000    300.80373    -30.94344 
  287500    300.31818   -45.002741 
  288000    299.32772   -39.255201 
  288500    301.49953   -38.903234 
  289000    300.31113   -42.284257 
  289500    303.06157   -30.700796 
  290000    299.47242   -37.126918 
  290500    303.95751   -49.174434 
  291000    302.82104   -53.559344 
  291500    299.53468   -55.512202 
  292000    303.12461   -49.215758 
  292500    301.78749   -24.660647 
  293000    294.23786   -67.067083 
  293500    300.88534   -64.161572 
  294000    300.24299   -55.460683 
  294500    307.16763    -46.37774 
  295000    304.28164   -47.996279 
  295500    295.54373   -50.364305 
  296000    296.33379   -61.420929 
  296500    304.59344   -15.623464 
  297000    300.80253     -31.3875 
  297500    300.52027   -46.842271 
  298000    301.82926   -39.410658 
  298500    304.27055   -63.126903 
  299000    299.03872   -32.657272 
  299500    302.25764   -28.146129 
  300000    299.60151   -60.233609 
  300500    296.49071    -43.51704 
  301000    303.34164   -62.273981 
  301500    301.18068   -58.778756 
  302000    297.95563   -51.320704 
  302500    293.62239   -30.348832 
  303000    300.69821   -34.088354 
  303500    295.94383   -54.149988 
  304000    301.53384   -59.953665 
  304500    304.94303   -59.920651 
  305000     301.1902   -68.308882 
  305500    300.91043   -56.577688 
  306000    300.17567   -25.856917 
  306500    294.75974   -54.632555 
  307000    293.92393   -71.416622 
  307500    301.11833   -47.106424 
  308000    299.96384   -30.258759 
  308500    299.07173   -50.291951 
  309000    296.96373   -47.416795 
  309500    300.40756   -75.945963 
  310000    305.25458    -49.07584 
  310500    301.95436    -55.39443 
  311000    302.34882   -43.058463 
  311500    306.77969   -69.754413 
  312000    302.69118   -57.073433 
  312500    301.74318    -45.29472 
  313000     303.6239    -57.29025 
  313500    300.36765   -41.907279 
  314000    301.12199   -60.003273 
  314500    296.25973   -44.398514 
  315000    304.85605   -62.489314 
  315500    300.39847   -68.261138 
  316000    298.71671   -54.377415 
  316500    296.73574   -71.704037 
  317000    302.34615    -58.05123 
  317500    298.62668   -51.293894 
  318000    302.55424   -86.636019 
  318500    301.74407   -63.191873 
  319000    299.18491   -77.871293 
  319500    303.72291   -23.644415 
  320000    300.53531    -59.55353 
  320500    296.97733   -86.330957 
  321000     298.4888   -35.764534 
  321500    297.45338   -47.381658 
  322000    294.78968   -33.257061 
  322500    301.38995   -79.540699 
  323000    299.69031   -35.562894 
  323500    300.78915   -41.754693 
  324000    305.12176   -66.415263 
  324500    300.96972   -29.372175 
  325000     303.6355   -49.830549 
  325500    301.93804   -62.882609 
  326000    301.64156   -67.721298 
  326500    300.42539   -51.562067 
  327000    307.54564    -65.66723 
  327500    298.20911   -47.394204 
  328000    303.84348   -44.742459 
  328500    302.98597   -30.937954 
  329000    300.37183   -50.179058 
  329500    300.30754   -56.782612 
  330000    300.48229   -33.814736 
  330500    299.02345   -55.053704 
  331000    299.87201   -32.264044 
  331500    295.89175   -58.665075 
  332000    299.72642   -46.522808 
  332500    303.18723   -68.869691 
  333000    300.98794   -42.956904 
  333500    298.19152   -51.705944 
  334000    296.53463   -54.117399 
  334500    302.92135   -56.574315 
  335000    298.50351   -32.583853 
  335500    295.68414   -40.971623 
  336000    301.56183   -44.806568 
  336500    303.19226   -47.117136 
  337000    300.57859   -40.447077 
  337500    305.62419   -41.248523 
  338000     304.6472   -49.218187 
  338500    306.05029   -53.288501 
  339000    301.34421   -50.026466 
  339500    305.95684   -50.760658 
  340000    292.96832   -36.477494 
  340500    298.53852   -55.175118 
  341000    299.17591   -36.419234 
  341500     302.5393   -49.403051 
  342000    301.33246    -54.54164 
  342500    301.28973   -37.564928 
  343000    302.75576   -53.585102 
  343500    300.08092   -46.104471 
  344000    303.38265   -28.714514 
  344500    296.65657   -46.447347 
  345000    301.12695   -57.458156 
  345500    301.64998   -35.695175 
  346000    298.02935   -66.284849 
  346500    298.42134    -48.23473 
  347000    293.77653   -59.226071 
  347500    298.25958   -23.408588 
  348000    297.73444   -71.626024 
  348500    298.84375   -40.911278 
  349000    302.39462   -60.045161 
  349500    305.66331   -71.527339 
  350000    299.58838   -81.099959 
  350500     306.9063   -73.237865 
  351000    301.43878   -25.982086 
  351500    296.47877   -57.273967 
  352000    295.24083   -22.062468 
  352500     301.6691   -53.486697 
  353000    297.46475   -25.158018 
  353500    300.77526    -48.79809 
  354000     297.0889   -42.656882 
  354500    300.93921   -59.014497 
  355000    304.07782   -49.403769 
  355500    301.42592   -41.185877 
  356000    294.97451   -60.911894 
  356500    296.75402   -60.184754 
  357000    299.97309   -54.072027 
  357500    297.60641   -45.027479 
  358000    307.01359   -45.399362 
  358500     297.8377   -50.524963 
  359000    303.27076   -53.217851 
  359500    298.17726   -44.895568 
  360000    298.92845   -40.425836 
  360500    299.55941   -35.861611 
  361000    297.50119   -56.055231 
  361500    300.46473   -24.470594 
  362000    298.83592   -38.323908 
  362500    300.24013   -60.949489 
  363000    303.26872   -45.431949 
  363500    298.05702   -41.872307 
  364000     300.0231   -48.558752 
  364500     298.9467   -11.003225 
  365000    306.17514   -36.040991 
  365500    305.08163   -60.294693 
  366000    300.05157    -35.08237 
  366500    300.48375   -78.249471 
  367000    298.66525   -43.538546 
  367500    297.36826   -38.770527 
  368000    300.41408   -70.213485 
  368500     298.0165   -54.312687 
  369000    305.74211   -63.797002 
  369500     304.5384   -59.378118 
  370000     298.3059   -53.747238 
  370500    301.00831   -50.309708 
  371000    300.50051   -54.281011 
  371500    296.88676   -58.189761 
  372000     307.5792   -45.267919 
  372500    296.09107   -44.067125 
  373000    303.11855   -35.627808 
  373500    301.78835   -62.057083 
  374000    299.43492   -40.153991 
  374500     301.4949   -48.704217 
  375000    290.39605   -52.702093 
  375500    297.16612   -43.192673 
  376000    295.14143   -44.381249 
  376500    301.63518   -68.124902 
  377000    297.73797   -61.131303 
  377500    299.19873   -59.920972 
  378000    304.88963   -18.209257 
  378500    298.89979   -41.539384 
  379000    298.73926   -25.735837 
  379500    302.86105   -35.667015 
  380000    297.60145   -64.349321 
  380500    296.96935   -39.087495 
  381000    300.27057   -38.192315 
  381500    301.16702   -54.486078 
  382000    299.08568   -36.299773 
  382500    300.26398   -72.170349 
  383000    298.90813    -39.40296 
  383500     300.0014   -52.603611 
  384000    300.55006   -44.986527 
  384500    302.39866   -34.138276 
  385000    298.50496   -39.646434 
  385500    300.77482   -42.068376 
  386000    307.48954   -57.739823 
  386500    298.98909   -52.471524 
  387000    300.46611   -25.035294 
  387500    299.31521    -41.61549 
  388000    292.85459   -71.803544 
  388500    301.19392   -52.216448 
  389000    302.24823   -53.236341 
  389500    307.12987   -61.458589 
  390000    300.86339   -44.302225 
  390500    300.45231    -54.45159 
  391000    302.37866    -77.02748 
  391500    307.28196   -52.205892 
  392000     301.3016   -44.565483 
  392500    302.72758   -36.577077 
  393000    297.93034   -26.859048 
  393500    299.74179   -31.337464 
  394000     298.1351   -58.670458 
  394500     302.1615   -53.000005 
  395000    303.00967   -42.028202 
  395500    298.57064   -22.836223 
  396000    292.17598   -80.692646 
  396500     301.5207   -29.819979 
  397000    305.68514   -58.422497 
  397500    301.21392   -40.649408 
  398000     302.3444   -26.039069 
  398500    301.91745   -27.149675 
  399000    299.96283   -45.512789 
  399500    302.04819   -49.580703 
  400000    300.11071   -58.126167 
  400500    295.42335   -27.176161 
  401000     302.0373   -56.555866 
  401500    301.84041   -71.713239 
  402000    300.80288   -43.481649 
  402500    302.94221   -52.902494 
  403000    299.89121   -46.913994 
  403500    299.99456    -74.38487 
  404000    303.00176   -34.846113 
  404500     302.2597   -45.315276 
  405000    300.21704   -62.108117 
  405500    300.39099   -30.327232 
  406000    302.53056   -50.785502 
  406500     300.6384   -38.589113 
  407000    301.21963   -84.602682 
  407500    299.13167   -39.347986 
  408000    300.04837   -45.582742 
  408500    299.55031   -33.762166 
  409000    299.90674   -45.884412 
  409500    297.01851   -51.257566 
  410000    305.50086   -55.193195 
  410500    299.08105   -57.090615 
  411000    300.04138   -54.105739 
  411500    294.70716   -54.173831 
  412000     299.5985   -60.188543 
  412500    301.42825   -52.524422 
  413000    304.16539   -55.985188 
  413500    300.29369    -26.78106 
  414000    304.44132   -69.751918 
  414500    295.11964   -32.460946 
  415000    303.60408   -65.212134 
  415500    296.96168   -33.223846 
  416000    299.43478   -66.940576 
  416500    295.90851   -42.084697 
  417000    302.04635   -56.913321 
  417500    307.33714   -47.306057 
  418000    298.60167   -39.095823 
  418500    299.38743   -38.165487 
  419000    300.66283   -28.012605 
  419500    302.94345   -57.335938 
  420000    300.87487   -44.473171 
  420500    296.88096   -71.249796 
  421000    304.49131   -46.179947 
  421500    298.28995   -54.926586 
  422000    302.59851   -46.016447 
  422500    304.01887   -76.593625 
  423000     303.5344   -75.139447 
  423500    295.41269   -42.479509 
  424000    300.63446   -63.344515 
  424500    301.61993   -55.426452 
  425000    296.96865   -44.092355 
  425500    304.88234   -48.696121 
  426000    302.79109    -50.99339 
  426500     296.8277   -32.187788 
  427000    302.01286   -44.060629 
  427500    304.65966    -54.65908 
  428000    301.15746   -38.980595 
  428500    304.59703   -52.801525 
  429000    297.81747   -40.400672 
  429500    303.82859   -35.516307 
  430000    298.16427   -36.038769 
  430500    300.89639   -51.727611 
  431000    299.11206   -41.176557 
  431500    302.96204   -62.016049 
  432000    298.57279    -71.66768 
  432500      306.347   -44.499912 
  433000    295.27217   -38.563189 
  433500    300.46484   -48.397488 
  434000    297.10314   -50.737253 
  434500    303.92819   -54.265605 
  435000    303.28438   -44.218743 
  435500    297.90821   -30.037302 
  436000    300.97078    -57.72325 
  436500    298.21475   -55.906288 
  437000    293.12909   -52.981065 
  437500     300.2073   -68.049192 
  438000    296.49833    -36.60542 
  438500    299.98487   -33.655781 
  439000    305.22416   -53.642804 
  439500    299.95066   -42.615924 
  440000    300.00809   -34.373157 
  440500    299.18263   -58.716716 
  441000    301.39606   -46.889264 
  441500    300.11611   -69.506924 
  442000    298.48905   -54.120057 
  442500    299.55577   -48.240724 
  443000    298.16722   -39.049715 
  443500    301.87202   -41.950562 
  444000    300.46418   -50.017719 
  444500    301.85578   -46.168599 
  445000    298.42863   -61.057263 
  445500    298.71529   -81.273729 
  446000    302.30583   -53.878492 
  446500    294.19267   -45.666618 
  447000    298.20083   -47.959647 
  447500    295.90179    -59.61485 
  448000    298.45657   -75.212245 
  448500    300.82314   -52.977011 
  449000    297.80759   -37.070464 
  449500    296.99572   -63.473634 
  450000    298.69573   -32.037321 
  450500    299.07309   -56.382442 
  451000     296.3892   -58.269931 
  451500    303.38904   -46.813885 
  452000    298.78206   -59.233944 
  452500    300.60533   -26.098737 
  453000     299.7257   -50.554439 
  453500      300.459   -51.702416 
  454000    297.27776   -63.245005 
  454500    304.18298   -55.235002 
  455000    305.74402   -45.469977 
  455500     300.4812    -50.57516 
  456000    301.83373   -46.674755 
  456500    301.85791    -28.81227 
  457000    302.89902   -51.378781 
  457500    306.06615   -70.549449 
  458000    297.81695   -56.994625 
  458500    295.43541     -41.2508 
  459000    299.21273    -20.86394 
  459500    299.65284   -54.190409 
  460000    293.64878   -71.710146 
  460500     299.5694   -55.566836 
  461000    299.43791   -61.182397 
  461500    302.21493   -64.310386 
  462000    300.54143   -58.275123 
  462500    301.73747   -37.239796 
  463000    299.78091   -38.405981 
  463500    298.58161   -61.508432 
  464000    302.76847   -37.631196 
  464500    298.82226   -41.899779 
  465000    301.76491    -66.76539 
  465500    300.40964   -57.418782 
  466000    302.04552   -30.990512 
  466500    298.98975   -36.793937 
  467000    296.51127   -74.701056 
  467500     299.2649   -39.092926 
  468000    296.60085   -48.395767 
  468500    297.37872    -63.48133 
  469000    295.45494   -29.994179 
  469500    300.01108   -62.729393 
  470000    302.99156    -66.06038 
  470500     299.8417   -53.272493 
  471000    305.71727     -44.2754 
  471500    296.99153     -48.0812 
  472000    300.84604   -52.942719 
  472500    298.29349   -67.824098 
  473000    297.16908   -39.248782 
  473500    304.92447   -38.178555 
  474000    303.76209   -80.720425 
  474500    302.20454    -26.80676 
  475000    300.83111   -50.547237 
  475500    299.48421   -58.403234 
  476000    300.27903   -55.771975 
  476500    294.89944   -46.580135 
  477000    295.47282   -89.705817 
  477500    301.41883   -53.871674 
  478000    294.61088   -76.043181 
  478500    299.97494   -49.729128 
  479000    296.81258   -72.300301 
  479500    300.03779   -42.993684 
  480000    303.38041   -60.213377 
  480500    298.37847   -55.676909 
  481000    299.07377   -66.933861 
  481500     298.2816   -50.882421 
  482000    300.83151   -71.682325 
  482500    301.60792   -65.996597 
  483000    302.98405   -51.006736 
  483500    298.37566   -27.597327 
  484000     299.5055   -49.900885 
  484500    303.76923   -56.889929 
  485000    305.71213   -46.850252 
  485500    297.84817   -58.482803 
  486000    299.08014   -64.300717 
  486500    297.00767   -47.706251 
  487000    304.26384   -69.262724 
  487500     303.7528   -37.414717 
  488000    301.38791   -68.508909 
  488500    299.96245   -31.487302 
  489000    302.05663   -76.705803 
  489500     305.4637   -53.738394 
  490000    297.84041   -71.119228 
  490500    303.11908   -40.715158 
  491000    301.74757   -42.993082 
  491500    306.79755   -44.750057 
  492000    301.45263   -45.240798 
  492500    302.09114   -39.677083 
  493000      301.567   -41.459068 
  493500    296.12319   -36.783467 
  494000    303.33747   -54.749321 
  494500    296.75011   -47.283484 
  495000    300.72156   -45.236826 
  495500    299.11116   -45.062536 
  496000    304.64563   -53.229233 
  496500    300.90061   -36.839439 
  497000    303.83454   -27.329925 
  497500    302.99665   -41.847758 
  498000    301.40001   -50.604627 
  498500    305.26204   -53.620297 
  499000    300.54441   -57.496916 
  499500    299.47664   -56.792119 
  500000    302.54129   -58.684494 
  500500    294.02793   -64.159163 
  501000    299.69623   -58.736147 
  501500     301.2565    -55.96829 
  502000    296.79129   -15.777821 
  502500    295.79464   -59.889271 
  503000    297.72159   -48.347658 
  503500    298.27908   -53.093026 
  504000    299.75091   -49.702277 
  504500    298.18924   -27.289078 
  505000    300.90814   -36.176986 
  505500    296.68218   -55.046326 
  506000    303.48664   -81.804396 
  506500    299.72678   -38.565538 
  507000    303.47706   -58.468638 
  507500    295.29648   -25.477489 
  508000    300.34388    -57.13371 
  508500    296.70289   -62.456904 
  509000    301.67832   -64.342709 
  509500    298.92388   -52.259301 
  510000    293.31017    -60.03945 
  510500    301.00533    -73.40699 
  511000    300.55749    -53.17204 
  511500    304.49561   -43.611228 
  512000    298.31719   -44.725249 
  512500    297.82897   -43.860103 
  513000    303.46105   -68.363492 
  513500    304.97946   -25.006846 
  514000    298.62876   -43.004619 
  514500    296.37025   -46.920072 
  515000    295.98155   -59.934336 
  515500    298.63651    -51.79418 
  516000    303.21729    -35.36343 
  516500    300.03463   -50.971729 
  517000    305.66075   -54.592683 
  517500    301.48538   -47.303117 
  518000    306.40765   -73.746116 
  518500    300.97153   -49.332984 
  519000    299.60728     -60.8912 
  519500    301.16187   -43.397307 
  520000    298.67596   -42.298137 
  520500    297.55419   -25.962213 
  521000    303.93557   -60.791072 
  521500    299.96235   -59.886765 
  522000    299.42772    -78.90512 
  522500    295.17458   -56.063049 
  523000    299.24513   -42.872725 
  523500    295.79666   -41.856191 
  524000    301.51705   -28.197681 
  524500    296.97317   -77.240623 
  525000      297.571   -35.785255 
  525500    304.65395   -42.653739 
  526000    299.67189   -46.082231 
  526500    300.17462   -28.696112 
  527000    299.83589    -50.49349 
  527500    303.79484   -33.784122 
  528000    298.65194   -46.482049 
  528500    300.18432   -57.054768 
  529000    304.38803   -45.177723 
  529500    300.60456   -45.389178 
  530000    303.54501   -30.854237 
  530500    299.05488   -54.574119 
  531000    298.61313   -66.064632 
  531500    299.40308    -53.29608 
  532000    295.71699   -58.131129 
  532500    302.31231   -30.072699 
  533000    301.43721   -31.432029 
  533500    302.32782   -57.225749 
  534000    301.52763   -48.607462 
  534500    302.55556   -70.351879 
  535000     299.2809   -71.193934 
  535500    297.79723   -49.304786 
  536000    303.65612    -18.07678 
  536500    298.84066    -36.53552 
  537000    303.64488   -44.550095 
  537500    302.63042   -35.670724 
  538000    296.44084    -86.61822 
  538500    302.19885   -53.088252 
  539000    299.54018   -52.678467 
  539500    301.25064   -53.952522 
  540000      299.564   -44.260093 
  540500     296.1515   -56.086778 
  541000    295.75436   -56.476686 
  541500    296.67971    -45.35011 
  542000    297.61024   -50.326668 
  542500    301.18291   -38.570492 
  543000    302.97939   -44.947892 
  543500    300.19511   -47.052584 
  544000    294.52519   -45.872813 
  544500    303.48848   -50.972897 
  545000    296.06042   -38.961939 
  545500    301.07353   -40.759401 
  546000     304.3793   -51.542175 
  546500    298.09267   -69.813257 
  547000    306.34751   -40.356725 
  547500    301.76836   -51.360514 
  548000    302.14396   -60.136724 
  548500     302.9237   -34.893806 
  549000    298.45747   -57.613336 
  549500    301.02876   -54.513189 
  550000    300.12974    -30.78529 
  550500    296.26075   -51.955301 
  551000    303.93636   -52.440475 
  551500     302.4703   -60.006827 
  552000    299.54323   -21.472352 
  552500    299.05169   -56.931526 
  553000    302.71507   -58.727685 
  553500    298.09656   -55.946181 
  554000    303.50289   -62.250069 
  554500    296.95225   -36.937139 
  555000    299.50874   -35.643648 
  555500    294.81306   -41.889168 
  556000    303.45278   -59.554113 
  556500    306.87588   -53.371437 
  557000    299.25791   -46.197299 
  557500     299.3018   -55.190277 
  558000    300.77229   -73.716188 
  558500     305.5718      -44.842 
  559000    295.40869   -25.453432 
  559500    298.31727   -40.537089 
  560000    300.36497   -50.205155 
  560500    299.17502   -52.073428 
  561000    299.12578   -71.047662 
  561500    302.70548   -35.501155 
  562000     296.1347   -71.498945 
  562500    306.46413   -73.585834 
  563000    298.92876   -55.647003 
  563500    296.71016   -71.060037 
  564000    301.87446   -48.549745 
  564500     296.4782   -48.068389 
  565000     300.1238   -75.674482 
  565500    301.74605   -55.710797 
  566000    296.84384   -58.389578 
  566500    304.48659   -48.014629 
  567000    295.77968   -31.957663 
  567500    299.83324   -56.095028 
  568000    298.72126   -41.837764 
  568500    299.38731   -50.400467 
  569000    300.05477    -36.13835 
  569500    298.26622   -43.282572 
  570000    304.82742   -69.428107 
  570500    305.36166   -27.058408 
  571000    299.89809   -59.535036 
  571500    302.17457    -38.98711 
  572000    300.98342   -43.269812 
  572500    297.70172   -46.073121 
  573000     303.4743   -31.715697 
  573500    300.63913   -34.192781 
  574000    302.58127   -53.780932 
  574500    302.28682   -51.783894 
  575000    303.75948   -54.249669 
  575500     298.7756   -35.185103 
  576000     301.0575   -61.844945 
  576500    306.22513   -39.808437 
  577000    299.98332   -67.789998 
  577500    301.58946   -54.126163 
  578000    308.83807   -60.123077 
  578500    298.21348    -63.91144 
  579000    299.14223    -56.02602 
  579500    302.78165   -37.807331 
  580000    309.00072    -59.23707 
  580500    300.33739   -32.892774 
  581000    297.88626   -69.202044 
  581500    299.65799   -42.418282 
  582000    303.19679   -47.783732 
  582500     301.3343   -33.210348 
  583000    300.57037    -68.09054 
  583500     300.7495   -53.934747 
  584000    307.20342   -59.188417 
  584500    299.21162   -43.739378 
  585000    301.48686   -27.745782 
  585500    303.18069   -61.527531 
  586000    299.09871   -69.949234 
  586500    301.38646   -73.996723 
  587000    295.80975    -16.96215 
  587500     303.5496   -36.487934 
  588000    300.31671    -35.78604 
  588500    303.05753   -50.075055 
  589000    299.47256   -41.367469 
  589500    298.68793   -57.666308 
  590000    302.90867    -61.64274 
  590500    305.84015   -43.317734 
  591000    301.87977   -68.253991 
  591500    298.40966   -67.002948 
  592000    298.68649    -46.68415 
  592500    298.59541    -32.40296 
  593000    300.09185   -72.978644 
  593500    297.18213   -55.405967 
  594000    298.55752   -48.411659 
  594500    296.82601     -41.5464 
  595000     299.7612    -49.34015 
  595500    300.69708   -53.054567 
  596000    299.95004   -45.394726 
  596500    299.12278   -28.437868 
  597000    301.24596   -50.757042 
  597500    300.94783   -34.344603 
  598000    300.30268   -47.687016 
  598500     300.2147   -67.999133 
  599000    298.79116   -53.173449 
  599500    300.53284   -62.380899 
  600000    299.10377   -50.627828 
  600500    299.77518   -43.452184 
  601000    299.57772   -61.328914 
  601500    300.63941   -58.211783 
  602000    301.41636   -40.611543 
  602500    302.29104   -70.086706 
  603000    299.23037   -42.451386 
  603500    303.31081   -50.819707 
  604000    300.41017     -59.0347 
  604500    302.96387   -53.285629 
  605000    303.85072   -71.603746 
  605500    301.84705   -56.863978 
  606000     303.2053   -85.135301 
  606500    295.93534   -52.389667 
  607000    302.33045   -50.920071 
  607500    297.31298   -47.727705 
  608000    299.77836   -35.807843 
  608500     298.7212   -60.132154 
  609000    304.49374   -33.216376 
  609500    300.66623   -60.884765 
  610000     301.0616   -44.059582 
  610500    303.73335   -65.586941 
  611000    298.44856   -67.849162 
  611500    301.30878   -73.710338 
  612000    296.59259   -41.958414 
  612500    300.51931   -75.301795 
  613000    296.86713   -37.651669 
  613500    299.55313   -40.490109 
  614000    295.97754   -40.497539 
  614500     300.5622   -53.048769 
  615000    304.06202   -59.092542 
  615500     299.7007   -66.248868 
  616000    302.42723   -51.301198 
  616500    299.95526   -52.936238 
  617000    301.07943   -49.536999 
  617500      292.438   -64.709763 
  618000    299.72038   -51.634194 
  618500    300.09211   -78.346957 
  619000    301.47321    -34.79477 
  619500    300.86735   -54.607052 
  620000    302.30352   -53.360002 
  620500    301.33591   -46.145118 
  621000    302.25967   -49.654599 
  621500    303.26141   -44.360082 
  622000    298.60955   -54.908608 
  622500    297.49054   -50.990522 
  623000     300.3335   -48.769591 
  623500    300.70054   -47.155998 
  624000    300.98557    -25.94724 
  624500    299.89541   -47.342214 
  625000    300.27581   -49.460873 
  625500    301.96365   -59.850282 
  626000    302.17213   -29.357301 
  626500    300.31384   -47.317633 
  627000     297.3405   -34.831084 
  627500    296.43001   -58.128333 
  628000    304.69911   -30.406496 
  628500    299.13871   -36.217829 
  629000    304.10573   -75.202884 
  629500    304.58311   -68.920805 
  630000     299.8689   -62.047332 
  630500     304.9994    -34.55167 
  631000    301.11196   -73.185291 
  631500    297.87507   -46.243156 
  632000    301.25542   -47.351673 
  632500    299.99992   -53.790286 
  633000    301.60372   -39.056178 
  633500    300.49924   -47.276095 
  634000    302.97405   -49.714214 
  634500    299.15884   -50.457189 
  635000    300.44378   -65.392377 
  635500    299.10609   -41.722407 
  636000    302.83524   -36.380326 
  636500    297.86251   -46.476887 
  637000    301.44222   -64.199477 
  637500    298.89907   -51.600227 
  638000    297.41104   -46.194512 
  638500     297.7846   -46.091345 
  639000    298.65589   -28.677089 
  639500      296.754   -44.788962 
  640000     297.4393   -50.984947 
  640500    304.10468   -54.752687 
  641000    293.77684    -50.49874 
  641500    300.87127   -40.448433 
  642000    299.02737   -34.574833 
  642500    300.65625   -40.733854 
  643000    295.16992   -48.102977 
  643500    300.67597   -59.386879 
  644000    304.20617   -40.427586 
  644500    303.60702   -60.046326 
  645000    303.73682   -41.321799 
  645500    303.66562   -56.640735 
  646000    296.65221   -27.704882 
  646500    296.04871    -40.96677 
  647000    296.39935   -78.960286 
  647500    299.92015   -43.634817 
  648000    302.63126   -50.608898 
  648500    298.56752   -40.220016 
  649000    299.55352    -73.75572 
  649500     301.4517   -38.791792 
  650000     301.8467   -34.244342 
  650500    299.26747   -57.981252 
  651000    304.91375    -36.73037 
  651500    298.79009   -55.494156 
  652000    298.75933   -50.323871 
  652500    304.29764   -64.443263 
  653000    302.38367   -57.873461 
  653500    301.20072   -69.445738 
  654000    299.28799   -47.096281 
  654500    296.32881   -46.830561 
  655000    306.96189   -39.259866 
  655500    304.70361   -42.645896 
  656000    302.54349   -37.527733 
  656500    303.05242   -59.735962 
  657000    299.84374   -44.055739 
  657500    301.65288   -70.771112 
  658000    300.78037   -41.836368 
  658500    293.89721   -50.426219 
  659000    298.71437   -52.648152 
  659500     305.0954   -46.902092 
  660000    300.38583    -53.70398 
  660500    302.90755   -45.401675 
  661000    299.08612    -38.14739 
  661500    298.77443   -61.391683 
  662000     301.3415   -54.863804 
  662500    297.15595   -58.766516 
  663000    301.85795   -60.234989 
  663500    297.80071   -30.281164 
  664000    304.04382   -58.319426 
  664500    292.87717   -52.242563 
  665000     300.2872    -39.68477 
  665500    297.52388   -33.573503 
  666000    301.53693   -42.219328 
  666500    300.90509   -50.927791 
  667000     294.5053   -24.116931 
  667500    309.04089   -43.999012 
  668000    297.32859   -49.248858 
  668500    298.41575   -31.809824 
  669000    297.62709   -52.637622 
  669500    300.25161   -58.794669 
  670000    302.50348   -50.092453 
  670500    303.97571   -65.208743 
  671000     301.3404   -55.331098 
  671500    295.86689   -46.865165 
  672000    297.39092   -41.506453 
  672500    295.90564   -40.176154 
  673000    297.70128   -54.589373 
  673500    299.83387   -25.661677 
  674000    300.19902   -51.416286 
  674500    301.82241   -53.698279 
  675000    306.89822   -62.892998 
  675500    302.92731   -45.186266 
  676000    299.27382   -40.492534 
  676500    297.21121   -51.878635 
  677000    299.54369   -53.515933 
  677500    301.09221     -81.4911 
  678000    295.88436   -33.507581 
  678500     300.3725   -54.500814 
  679000    304.92647   -45.985517 
  679500    298.35428    -37.27469 
  680000    301.67474   -26.431041 
  680500    292.98389   -60.456787 
  681000     299.6077   -64.592105 
  681500    293.24614   -53.729928 
  682000    302.72089   -57.099463 
  682500    297.32176   -62.055212 
  683000    297.32121   -33.755354 
  683500    301.46604   -82.964208 
  684000    298.51067    -49.00529 
  684500    304.85739   -42.052474 
  685000    299.34602   -53.648693 
  685500    295.27727   -44.570843 
  686000    299.02263   -33.708465 
  686500    301.27626   -48.135054 
  687000     299.4954   -38.980296 
  687500    300.08242   -40.534874 
  688000    301.42556   -61.757292 
  688500    300.42576   -50.242454 
  689000    297.59271   -65.014334 
  689500    304.53923   -52.579352 
  690000    296.34401   -27.489568 
  690500    298.01652   -61.544243 
  691000    293.86823   -51.847598 
  691500    298.81984   -52.951689 
  692000    297.75422   -23.678009 
  692500      299.723    -51.80586 
  693000    303.78485   -34.453595 
  693500    302.07078   -46.379255 
  694000    299.69579   -45.586064 
  694500    300.21465   -34.693077 
  695000    297.44736   -35.756037 
  695500    297.85837   -65.516693 
  696000    298.49261    -27.55338 
  696500    305.86268   -79.066897 
  697000    298.87365   -45.625309 
  697500    299.38167   -65.818233 
  698000     299.9951   -46.565456 
  698500    298.00429   -69.282647 
  699000    305.14858   -47.797941 
  699500    300.15666   -28.864462 
  700000    300.58388   -31.932908 
  700500    304.34305   -56.350773 
  701000     301.5691   -40.706088 
  701500    304.25427   -65.958063 
  702000    304.79473   -44.911087 
  702500    297.78086   -57.305606 
  703000    305.57714   -48.269297 
  703500    298.39531   -45.961227 
  704000    307.37246   -55.983699 
  704500    297.13051   -55.663077 
  705000    302.68668   -39.734979 
  705500     300.4344   -64.433168 
  706000    302.78813   -46.219932 
  706500    304.06923   -53.645869 
  707000    296.74161   -39.942674 
  707500    299.00881    -46.96154 
  708000    298.16494   -36.491782 
  708500    298.81337   -69.842573 
  709000    300.80798   -38.947577 
  709500    298.05697   -47.372363 
  710000    299.74518   -36.552437 
  710500    296.71726     -58.7263 
  711000    300.64938   -46.622203 
  711500    303.90003   -33.969424 
  712000    297.70552   -46.403699 
  712500    297.43922   -41.172897 
  713000    298.38502   -25.746299 
  713500    301.40077   -42.722328 
  714000    299.12465   -40.914714 
  714500    294.82864   -56.389482 
  715000    296.09345   -29.361647 
  715500    300.53344   -69.739629 
  716000    301.46373   -45.255662 
  716500    303.30296    -29.09037 
  717000    302.96925   -57.510421 
  717500    295.53354   -60.578501 
  718000      301.205   -28.470479 
  718500    298.60768   -39.773497 
  719000    296.38924   -36.028203 
  719500    298.07714   -50.594886 
  720000    301.87614   -42.274762 
  720500    295.69741   -53.434872 
  721000    301.30386   -54.859407 
  721500    306.18349    -45.12993 
  722000    298.53048   -37.150879 
  722500     304.0382   -33.270162 
  723000    301.98081   -97.073988 
  723500    301.13503   -23.986761 
  724000    305.23465      -63.756 
  724500    301.13389   -27.908137 
  725000    299.24015   -58.818096 
  725500    301.85373   -45.679738 
  726000    301.04046   -52.695081 
  726500    308.78891   -55.901476 
  727000     301.9659   -64.739375 
  727500    300.64745   -51.692216 
  728000    301.82944   -47.046697 
  728500    299.33923   -54.637715 
  729000    304.78564   -65.075844 
  729500    300.88008   -57.883751 
  730000    297.08561   -55.426342 
  730500    293.54591   -63.438456 
  731000       303.06    -67.47784 
  731500    300.29958   -44.555791 
  732000    299.76148   -42.780255 
  732500    300.63867   -57.345155 
  733000    302.03089   -42.107599 
  733500    299.00049   -67.056434 
  734000    301.38435   -20.764061 
  734500    297.04984   -56.081215 
  735000    298.64564   -28.611652 
  735500    304.19179   -53.440852 
  736000    300.73803   -68.897396 
  736500    306.77508   -32.554394 
  737000    297.82906   -54.231446 
  737500    299.95919   -36.470877 
  738000    302.36037   -32.369158 
  738500    298.37414   -69.292412 
  739000    298.72652   -47.822935 
  739500    306.13511   -48.404265 
  740000    300.77401   -21.549471 
  740500    299.19297   -42.579639 
  741000     294.4077   -40.713891 
  741500    305.77063   -44.206971 
  742000    297.19335   -63.762895 
  742500     302.6058   -47.937529 
  743000    302.18617   -39.959444 
  743500    303.03371   -53.401237 
  744000    299.97419    -31.90725 
  744500     298.3406   -36.084055 
  745000    300.43088   -33.878407 
  745500    301.24627   -69.554475 
  746000    296.00524   -36.086919 
  746500    294.99121     -62.7656 
  747000    300.04244   -41.073135 
  747500    299.04098   -53.209754 
  748000    294.30301   -46.035803 
  748500    299.50985   -48.101795 
  749000    303.30529   -26.259444 
  749500     302.2761   -60.251012 
  750000    301.75858   -57.266713 
  750500    300.67566    -42.23763 
  751000    301.47084   -40.754353 
  751500     299.9399    -36.37898 
  752000    302.86693   -42.428596 
  752500    296.93431   -41.293752 
  753000    299.10974   -43.221341 
  753500      297.021   -67.422399 
  754000    298.73372   -50.943947 
  754500    303.58985   -37.550611 
  755000    295.46373   -49.177946 
  755500    297.89243   -53.743187 
  756000    308.44465   -59.583729 
  756500    303.19349   -43.696015 
  757000    301.31193   -52.584835 
  757500    295.97504   -41.335725 
  758000    300.48732   -67.488995 
  758500    303.94661    -50.27303 
  759000    302.92806   -48.917735 
  759500     296.2433   -55.561057 
  760000    304.11584   -50.428716 
  760500    303.12516   -32.648358 
  761000    300.47654     -54.3156 
  761500    301.66752   -53.534713 
  762000    301.56099   -48.533825 
  762500    296.40358   -49.978923 
  763000    293.97388   -37.334308 
  763500    295.46117   -62.291988 
  764000    301.00121    -61.60933 
  764500     297.1196   -44.409917 
  765000    297.44789   -27.354006 
  765500    298.38809    -34.38423 
  766000    295.51949   -62.033577 
  766500    299.69956   -36.192602 
  767000    301.71327   -53.011344 
  767500    297.92195   -44.799263 
  768000    296.49026   -54.473673 
  768500    292.79686   -40.339795 
  769000    303.75015   -64.459374 
  769500    296.34942   -48.857383 
  770000    303.96099    -31.31073 
  770500    300.94736   -33.024131 
  771000    296.25127   -69.587556 
  771500    302.23832   -65.647246 
  772000    295.79899   -52.189739 
  772500    302.89988   -21.636912 
  773000     298.8285   -56.031404 
  773500    300.86673    -50.03159 
  774000    300.08526   -51.459305 
  774500    296.16107   -39.332838 
  775000    297.83731   -79.438712 
  775500    295.25255   -55.124878 
  776000    295.05873   -55.390686 
  776500    301.93202   -50.148161 
  777000    305.23155   -34.616217 
  777500    301.74438   -33.486215 
  778000    296.03492   -62.328473 
  778500    301.68643   -51.637599 
  779000    298.75152   -27.427885 
  779500    302.19327   -79.217588 
  780000    300.39368      -48.537 
  780500    304.54045   -45.769136 
  781000    297.95799   -56.503895 
  781500    302.59048   -41.597865 
  782000    304.84058   -46.907778 
  782500     301.8515   -52.947628 
  783000    301.08369   -28.960648 
  783500    298.83106   -42.414572 
  784000    301.39879   -60.915575 
  784500    304.36524   -34.954466 
  785000    299.52942   -47.917022 
  785500    298.26763   -43.371223 
  786000    298.62163   -54.587492 
  786500    300.39281    -61.22794 
  787000     299.4518   -44.059186 
  787500     298.8193    -67.87015 
  788000    299.28463   -47.537599 
  788500    298.85003   -68.257536 
  789000    296.69517   -44.295096 
  789500    296.93217   -52.573794 
  790000    296.72649   -67.872835 
  790500    303.87978   -42.526147 
  791000    303.45281   -58.979743 
  791500    300.56649   -45.970849 
  792000     302.6938   -63.601748 
  792500    305.45018   -38.874968 
  793000    303.74282   -42.240795 
  793500    300.32938   -55.676015 
  794000    300.26208   -52.459141 
  794500    306.77695   -67.973983 
  795000    301.36491   -19.631557 
  795500    300.03625   -78.375505 
  796000    300.13344   -60.283807 
  796500    301.33201   -49.865882 
  797000    298.63833   -55.592931 
  797500    295.06519   -62.298559 
  798000     303.5918   -42.214905 
  798500     297.5251   -80.611865 
  799000    295.83651   -24.862616 
  799500    295.74019   -64.086176 
  800000    296.03324   -51.037132 
  800500    294.15697   -51.900077 
  801000    305.27559   -73.749495 
  801500    305.30539   -37.465852 
  802000     301.7046   -52.873602 
  802500    293.77453    -69.39236 
  803000    295.74914   -42.949679 
  803500    300.61801   -65.074943 
  804000    299.63913   -44.489997 
  804500    296.52867   -77.598569 
  805000    310.51794   -46.023942 
  805500    298.12529   -53.908742 
  806000    301.08428   -27.848543 
  806500    296.77294   -55.332102 
  807000    294.64763   -44.219638 
  807500    298.49409    -52.02641 
  808000    298.68536   -34.987023 
  808500    298.22234   -65.806123 
  809000    299.14901   -43.677424 
  809500    299.09793   -86.232504 
  810000     298.8052   -35.758135 
  810500    304.68097   -47.347305 
  811000    298.59571   -59.763411 
  811500    300.49942   -42.988819 
  812000    298.59537   -37.417966 
  812500    299.29572    -56.63272 
  813000      303.041   -57.027425 
  813500    303.22177   -59.366011 
  814000    302.14474    -38.75745 
  814500    300.38208   -71.123078 
  815000    300.60244   -50.418621 
  815500    297.10418   -52.273558 
  816000    293.76568   -34.443461 
  816500    299.71659   -30.463635 
  817000    301.64147   -51.927653 
  817500    295.81076   -45.254457 
  818000    295.07567   -32.960932 
  818500    300.13062   -44.868163 
  819000    307.24841   -52.258719 
  819500    304.43266   -48.743795 
  820000    298.30393   -32.117669 
  820500    302.95289    -66.61343 
  821000    302.88506   -32.693492 
  821500    300.85659   -39.393846 
  822000     293.5145   -54.980494 
  822500    299.03145   -59.976471 
  823000    302.57116   -63.751486 
  823500      291.157    -62.51285 
  824000    300.17712   -64.801965 
  824500    300.92662   -52.540564 
  825000    300.16783   -36.030236 
  825500    298.38297   -35.775818 
  826000    293.28618   -32.319711 
  826500     301.0282   -56.174778 
  827000    307.16599   -42.588372 
  827500    297.20251   -41.504858 
  828000    298.25215   -47.482467 
  828500    298.56775   -50.784752 
  829000    301.83146      -53.791 
  829500     297.9145   -46.571431 
  830000    304.53885   -63.356644 
  830500    297.30767    -40.30371 
  831000    301.76472   -78.539574 
  831500    300.99633   -30.309372 
  832000    302.48302   -41.356247 
  832500    300.86081   -69.373293 
  833000    300.66075   -33.891998 
  833500       298.62   -31.431525 
  834000     300.9103   -63.737427 
  834500    300.71399   -17.000305 
  835000    301.07563   -65.285713 
  835500    301.38356   -69.262117 
  836000    301.69399   -59.983402 
  836500    303.49994   -39.775549 
  837000    302.59723   -48.690761 
  837500    298.19981   -57.840154 
  838000    296.97825   -37.400617 
  838500    298.12032   -25.074535 
  839000    299.09311   -40.251726 
  839500    300.83023       -70.41 
  840000    301.53948   -49.741164 
  840500    294.12393   -30.638019 
  841000    307.01567   -38.284915 
  841500    303.78003   -39.595371 
  842000     301.8853   -46.724304 
  842500    301.10667   -37.666642 
  843000    301.50427   -36.992174 
  843500    303.15464   -55.771751 
  844000    299.02891   -80.908926 
  844500    298.95827   -59.474604 
  845000    299.86258   -51.096754 
  845500    299.48895    -43.37411 
  846000    295.79314    -41.88247 
  846500    307.37668   -52.640869 
  847000    302.94369   -73.980112 
  847500    300.28763   -39.628125 
  848000    302.78764   -59.581337 
  848500    300.07518    -50.45866 
  849000    304.12801   -42.901259 
  849500    298.58583   -42.809954 
  850000    303.87105   -61.191495 
  850500    299.21951   -26.552588 
  851000    303.52648   -62.182967 
  851500    301.55743    -48.18778 
  852000    300.24402   -77.815079 
  852500    298.62765   -33.790726 
  853000    298.53315   -59.471984 
  853500     300.8183   -48.785169 
  854000    300.47263   -27.889188 
  854500    296.57433   -63.893946 
  855000    296.50111   -13.069659 
  855500    302.81765   -48.795352 
  856000    297.48327   -51.271822 
  856500    305.09221   -59.340271 
  857000    303.08831   -60.932075 
  857500    292.19153   -25.326588 
  858000    297.41418   -48.033642 
  858500    297.40354   -46.866934 
  859000     296.5803   -34.939819 
  859500    304.29472   -50.115339 
  860000    302.81004   -42.614605 
  860500    299.57698   -59.827421 
  861000    303.00854   -41.015156 
  861500    303.98068   -46.614441 
  862000    300.02933    -50.31553 
  862500    300.03434   -49.273053 
  863000    295.86979   -61.104686 
  863500    300.45525   -42.027092 
  864000    304.36945   -33.546945 
  864500    298.87095   -41.734937 
  865000    301.13752   -59.868325 
  865500    300.63217   -36.477674 
  866000    301.27873    -65.65247 
  866500    292.09353   -65.234939 
  867000    304.20506   -30.469631 
  867500    302.99216   -39.719808 
  868000    302.57651    -48.96647 
  868500    300.42991   -57.306643 
  869000    299.07226   -40.670631 
  869500    300.28737   -45.295643 
  870000    306.54474   -56.273132 
  870500    301.20079   -54.141106 
  871000    301.72725    -44.13298 
  871500    302.46386   -62.928234 
  872000     305.0246   -56.659762 
  872500    299.76421   -51.921222 
  873000    306.49858   -47.515148 
  873500    298.83852   -35.817932 
  874000    299.04745   -60.646481 
  874500    301.49015   -46.031436 
  875000    294.80153   -62.623575 
  875500     299.4388   -72.329981 
  876000    303.81757   -48.729198 
  876500     305.4746   -68.614593 
  877000    302.55214   -56.416483 
  877500    296.71598   -52.076211 
  878000     300.7746   -47.814902 
  878500    301.42958   -54.642612 
  879000    301.31185   -49.006941 
  879500    298.98294   -46.462677 
  880000    304.40157   -64.233853 
  880500    300.13056   -35.569986 
  881000    295.62006   -74.281779 
  881500    305.21657   -49.731087 
  882000    305.38013   -45.707496 
  882500    299.02752    -58.98634 
  883000    294.86926   -33.521798 
  883500    298.62836   -64.791033 
  884000     299.7414   -38.977863 
  884500    306.97139    -49.94682 
  885000    295.08461   -53.770337 
  885500     305.4385   -72.457167 
  886000    304.81733   -45.717442 
  886500    304.36624   -53.516285 
  887000    301.84874   -35.627105 
  887500    301.76675   -32.714257 
  888000    305.83826    -28.71452 
  888500    306.42553   -36.983834 
  889000    301.81685   -44.576379 
  889500     301.2496   -47.031657 
  890000    299.33991   -35.038855 
  890500    297.98723   -98.958723 
  891000    300.33703   -33.605372 
  891500    295.18499   -65.973548 
  892000    303.08903   -10.516434 
  892500    306.17746   -59.840805 
  893000    299.87948   -42.658155 
  893500    302.31868   -51.671858 
  894000    294.08393   -59.792279 
  894500     306.7469   -45.121894 
  895000    299.62205   -42.587126 
  895500    297.41803   -49.877407 
  896000    299.03701   -40.443719 
  896500    302.07215   -37.120158 
  897000    296.81077   -66.493748 
  897500    296.93887   -63.015694 
  898000    298.55343   -56.340654 
  898500    303.37323   -29.767958 
  899000    297.01036   -67.714854 
  899500    303.24182   -32.106277 
  900000    297.89155    -69.23894 
  900500    298.67984   -36.414594 
  901000    301.06614    -54.61793 
  901500    300.65489   -46.089111 
  902000    297.99021   -54.456956 
  902500    303.56984   -36.252142 
  903000    300.66621   -48.832923 
  903500    307.97707   -78.812975 
  904000    300.32304   -52.766323 
  904500    298.78683   -62.601929 
  905000    299.84072   -39.983589 
  905500     305.0636   -63.152714 
  906000    303.40913   -43.854779 
  906500    301.60471   -42.958687 
  907000    301.32098   -31.257119 
  907500    296.29305   -27.080715 
  908000    304.87419   -40.507567 
  908500    297.06914   -43.305545 
  909000    300.66321   -71.476255 
  909500    297.57494   -60.485051 
  910000    300.59764   -33.347082 
  910500    299.85607   -56.984936 
  911000    296.69022   -55.407484 
  911500    300.08495   -37.459304 
  912000    299.02663   -48.887947 
  912500    304.88844   -56.140514 
  913000    297.72875   -42.205695 
  913500    305.70211   -61.155273 
  914000    300.59608   -55.844204 
  914500    304.50576   -44.007817 
  915000    300.16389    -63.89511 
  915500    299.08005   -56.268234 
  916000    297.88766   -53.927381 
  916500    302.84238   -51.604147 
  917000    303.21294   -67.093168 
  917500    299.48787   -31.642919 
  918000    296.29113   -64.620492 
  918500    300.70438   -66.973138 
  919000    297.14162   -49.124196 
  919500    306.52697   -72.272606 
  920000    296.03899   -42.434916 
  920500    298.53779   -42.802512 
  921000    301.97922   -57.128273 
  921500    298.20995   -49.455402 
  922000    303.52313   -49.067528 
  922500    302.42048   -59.923958 
  923000    298.51802   -59.744347 
  923500    302.73883   -52.900074 
  924000    298.51352   -55.635834 
  924500    306.28709   -56.591972 
  925000    295.26414    -77.23134 
  925500    300.09485   -36.582296 
  926000    304.96549   -68.161228 
  926500    299.71957   -43.507874 
  927000    297.54716     -29.6139 
  927500    299.18099   -49.300051 
  928000    299.57986   -38.693041 
  928500    298.19562   -54.984353 
  929000    304.49118   -51.509384 
  929500    297.75786   -59.585075 
  930000    298.07321   -32.140157 
  930500      294.271   -58.415239 
  931000    304.83073   -47.100558 
  931500    304.64558    -41.25091 
  932000    298.75494   -50.925545 
  932500    298.59977   -62.008922 
  933000    304.56578   -41.226709 
  933500    298.46848   -53.163444 
  934000    297.54231   -46.691143 
  934500     297.2178     -23.5324 
  935000    298.20442   -37.616841 
  935500    301.80151   -28.662518 
  936000    300.42483   -53.186798 
  936500    292.77251   -48.251459 
  937000    300.68336   -43.764831 
  937500    302.61529   -67.735266 
  938000    298.74291   -52.398119 
  938500    307.38083   -51.309315 
  939000     301.1035   -37.530257 
  939500    304.67563   -38.708746 
  940000    300.89142   -30.658575 
  940500    304.41695   -44.499189 
  941000    300.10587   -40.058877 
  941500     298.0276   -40.694465 
  942000    293.42836   -54.373656 
  942500    297.58248   -36.450716 
  943000    299.11129   -64.199813 
  943500    303.33364   -61.492771 
  944000    306.88076   -43.851194 
  944500    298.66205   -27.684122 
  945000    298.26586   -46.624031 
  945500    304.34285   -35.232578 
  946000    297.78144   -54.418256 
  946500    296.53693   -35.584045 
  947000    297.63596   -51.274859 
  947500    303.68415    -51.10363 
  948000    296.65858   -30.214429 
  948500    294.51952   -47.685594 
  949000    294.57833   -46.903085 
  949500    298.99986   -54.432287 
  950000     294.6099    -61.11564 
  950500    301.41203   -38.799824 
  951000     298.6891   -73.866116 
  951500    295.95348   -35.639572 
  952000    306.95402   -73.521335 
  952500    296.91714   -59.191619 
  953000    301.91643   -55.848848 
  953500    299.27865   -62.393041 
  954000    300.87434   -46.668486 
  954500     297.8369   -43.361177 
  955000    298.84029   -58.933715 
  955500    304.25147   -47.555375 
  956000    301.77738   -45.711882 
  956500    297.90283   -43.334707 
  957000    301.91853   -48.879155 
  957500    299.64597   -45.175777 
  958000    298.90055   -26.926615 
  958500     297.5543   -27.178424 
  959000    301.13782   -67.659978 
  959500     300.8346   -38.083569 
  960000    296.11929   -46.542695 
  960500      301.778   -32.932092 
  961000    301.63899   -42.833494 
  961500    298.45879   -44.800239 
  962000    299.90785   -79.562621 
  962500    296.92606   -43.246769 
  963000    300.30279   -63.835587 
  963500    295.78743   -42.824644 
  964000    298.00608   -52.742054 
  964500    299.19387   -43.837063 
  965000    296.86907   -45.419494 
  965500    300.96451   -90.914263 
  966000    300.71388   -44.944806 
  966500    298.39294   -42.139929 
  967000    300.97598   -66.480957 
  967500    297.98278   -55.939378 
  968000     296.5338    -49.67351 
  968500    299.49012   -51.482442 
  969000    302.24396   -40.557387 
  969500    300.89255   -41.898893 
  970000    304.09601   -47.539339 
  970500    305.76492   -63.190559 
  971000    298.03168   -39.958572 
  971500    304.29907   -26.262916 
  972000    300.47005   -69.856083 
  972500    297.20864   -40.407088 
  973000    302.64696   -54.588376 
  973500     304.2315   -47.301115 
  974000     296.7426   -24.777143 
  974500     299.1822   -30.609852 
  975000    301.07134   -33.920304 
  975500     299.0613    -43.96584 
  976000    298.17772   -66.063484 
  976500     300.8763   -34.295018 
  977000    296.28455   -47.314653 
  977500    299.11934   -43.377752 
  978000    296.74784   -85.091069 
  978500    295.27739    -56.98632 
  979000    298.85524   -59.270207 
  979500    296.12176   -37.635699 
  980000     297.6573   -81.687388 
  980500    299.83546   -44.516094 
  981000    298.85211   -56.962115 
  981500    298.78224   -66.289312 
  982000    302.83528   -65.050212 
  982500    292.91559   -59.715383 
  983000    302.54541   -63.271587 
  983500    302.14212   -46.928987 
  984000    300.25788     -53.6427 
  984500    297.50556   -47.714953 
  985000    301.19208   -15.756116 
  985500    301.31061   -63.731262 
  986000    297.77002   -66.146834 
  986500    301.17852   -67.196385 
  987000    300.69107   -40.050437 
  987500    303.73511   -46.258569 
  988000    300.86655   -61.315958 
  988500    296.88497   -36.304441 
  989000    304.80128   -100.84118 
  989500    297.49149   -65.954194 
  990000    298.28988   -55.917541 
  990500    297.52669   -27.354054 
  991000    295.46692   -60.364463 
  991500    293.70409   -33.360828 
  992000    304.75351   -58.057552 
  992500     295.9853   -81.224366 
  993000    296.37681   -19.249674 
  993500    295.12394    -48.31257 
  994000    305.43328   -50.682182 
  994500    298.52598   -59.233525 
  995000    297.91927   -51.221695 
  995500    300.13408   -55.359946 
  996000    298.12814   -38.638008 
  996500    301.95677   -42.359008 
  997000    293.99558   -54.282317 
  997500    295.27789   -60.299246 
  998000    301.96676    -40.16705 
  998500    300.77028   -59.191179 
  999000    299.57732   -34.741514 
  999500    306.76694   -33.620154 
 1000000     303.5346   -42.495573 
Loop time of 9844.24 on 16 procs for 1000000 steps with 19582 atoms

Performance: 8.777 ns/day, 2.735 hours/ns, 101.582 timesteps/s
99.4% CPU use with 16 MPI tasks x no OpenMP threads

MPI task timing breakdown:
Section |  min time  |  avg time  |  max time  |%varavg| %total
---------------------------------------------------------------
Pair    | 5741.6     | 6395.6     | 6888.1     | 449.3 | 64.97
Bond    | 0.23545    | 0.28042    | 0.33297    |   5.4 |  0.00
Kspace  | 1700.1     | 2187.3     | 2845.6     | 766.3 | 22.22
Neigh   | 499.54     | 502.39     | 504.79     |   6.9 |  5.10
Comm    | 250.81     | 270.42     | 298.16     |  85.7 |  2.75
Output  | 3.0916     | 3.1062     | 3.2721     |   2.4 |  0.03
Modify  | 446.86     | 457.71     | 474.16     |  37.0 |  4.65
Other   |            | 27.49      |            |       |  0.28

Nlocal:    1223.88 ave 1249 max 1202 min
Histogram: 2 1 0 3 2 4 1 2 0 1
Nghost:    7407.12 ave 7470 max 7370 min
Histogram: 4 2 1 4 0 0 2 0 2 1
Neighs:    303097 ave 326446 max 279781 min
Histogram: 1 1 3 0 3 3 1 1 2 1

Total # of neighbors = 4849545
Ave neighs/atom = 247.653
Ave special neighs/atom = 1.34634
Neighbor list builds = 53522
Dangerous builds = 0
  write_restart  end.${E}.restart
  write_restart  end.0.08.restart
PPPM initialization ...
WARNING: Using 12-bit tables for long-range coulomb (../kspace.cpp:321)
  G vector (1/distance) = 0.284296
  grid = 40 36 24
  stencil order = 5
  estimated absolute RMS force accuracy = 0.0311878
  estimated relative force accuracy = 9.39212e-05
  using double precision FFTs
  3d grid and FFT values/proc = 6555 2880

  clear
  next a
  next E
  jump system.in
variable a loop 5
variable E index 0.02 0.04 0.06 0.08 0.1             #电场
variable Wo equal 0.1553
log $a.log
log 5.log
