# Supplementary material for: The influences of electric field intensity and driving force on the slip behaviour of water flow in a nanochannel
Source: PLoS One. 2021 Sep 22;16(9):e0257589. doi: 10.1371/journal.pone.0257589 (PMC8457446; doi:10.1371/journal.pone.0257589)
Supplement: S1 Data — (ZIP) [file pone.0257589.s001.zip › data/ALH2O-E-2/5.log]

variable T equal 300
variable F equal 0.000625           #加速度
# ----------------- Init Section -----------------

    units        real
    atom_style   full
    pair_style   lj/cut/coul/long 9.0
    bond_style   harmonic
    angle_style  harmonic
    kspace_style pppm 0.0001


# ----------------- Atom Definition Section -----------------

read_data system.data
  orthogonal box = (0 -16.2 0) to (81 56.2 40.5)
  4 by 2 by 2 MPI processor grid
  reading atoms ...
  19582 atoms
  scanning bonds ...
  2 = max bonds/atom
  scanning angles ...
  1 = max angles/atom
  reading bonds ...
  8788 bonds
  reading angles ...
  4394 angles
  2 = max # of 1-2 neighbors
  1 = max # of 1-3 neighbors
  1 = max # of 1-4 neighbors
  2 = max # of special neighbors
#read_restart 1.restart

#1是up Al
#2是down Al
#3是 O
#4是 H

# ----------------- Settings Section -----------------
    pair_coeff   1 1  0.0  0.0         #上Al Al
    pair_coeff   1 2  0.0  0.0         #上Al下Al
    pair_coeff   1 3  ${Wo}  3.166    #上Al O
    pair_coeff   1 3  0.1553  3.166    
    pair_coeff   1 4  0.0  0.0         #上Al H

    pair_coeff   2 2  0.0  0.0         #下Al Al
    pair_coeff   2 3  ${Wo}  3.166    #下Al O
    pair_coeff   2 3  0.1553  3.166    
    pair_coeff   2 4  0.0  0.0         #下Al H

    pair_coeff   3 3  ${Wo}  3.166    # O  O
    pair_coeff   3 3  0.1553  3.166    
    pair_coeff   3 4  0.0  0.0         # O  H

    pair_coeff   4 4  0.0  0.0         # H  H

	bond_coeff   1     600.0   1.0
    angle_coeff  1   75.0    109.47

    group upwall type 1
3200 atoms in group upwall
    group downwall type 2
3200 atoms in group downwall
    group O type 3
4394 atoms in group O
    group H type 4
8788 atoms in group H

	group wall union upwall downwall
6400 atoms in group wall
    group spce type  3  4
13182 atoms in group spce
    fix fShakeSPCE spce shake 0.0001 10 0 b 1 a 1
  0 = # of size 2 clusters
  0 = # of size 3 clusters
  0 = # of size 4 clusters
  4394 = # of frozen angles

# ----------------- Run Section -----------------

  timestep 1
  compute	     T_spce spce temp/partial 0 1 1
  velocity     spce create $T 372748 temp T_spce
  velocity     spce create 300 372748 temp T_spce
  dump 2 all atom 100000 $a.lammpstrj
  dump 2 all atom 100000 5.lammpstrj

  fix   fxnvt spce nvt temp $T $T 100
  fix   fxnvt spce nvt temp 300 $T 100
  fix   fxnvt spce nvt temp 300 300 100
  fix_modify fxnvt temp T_spce
WARNING: Temperature for fix modify is not for group all (../fix_nh.cpp:1395)

  run   1000000
PPPM initialization ...
WARNING: Using 12-bit tables for long-range coulomb (../kspace.cpp:321)
  G vector (1/distance) = 0.284296
  grid = 40 36 24
  stencil order = 5
  estimated absolute RMS force accuracy = 0.0311878
  estimated relative force accuracy = 9.39212e-05
  using double precision FFTs
  3d grid and FFT values/proc = 6555 2880
Neighbor list info ...
  update every 1 steps, delay 10 steps, check yes
  max neighbors/atom: 2000, page size: 100000
  master list distance cutoff = 11
  ghost atom cutoff = 11
  binsize = 5.5, bins = 15 14 8
  1 neighbor lists, perpetual/occasional/extra = 1 0 0
  (1) pair lj/cut/coul/long, perpetual
      attributes: half, newton on
      pair build: half/bin/newton
      stencil: half/bin/3d/newton
      bin: standard
Per MPI rank memory allocation (min/avg/max) = 10.36 | 10.75 | 11.14 Mbytes
Step Temp E_pair E_mol TotEng Press 
       0    174.01248    18054.513            0    25931.982    32532.591 
 1000000    170.84908    -49107.24            0   -41372.977    1278.0526 
Loop time of 9511.49 on 16 procs for 1000000 steps with 19582 atoms

Performance: 9.084 ns/day, 2.642 hours/ns, 105.136 timesteps/s
99.4% CPU use with 16 MPI tasks x no OpenMP threads

MPI task timing breakdown:
Section |  min time  |  avg time  |  max time  |%varavg| %total
---------------------------------------------------------------
Pair    | 5659.7     | 6261.5     | 6693.4     | 414.4 | 65.83
Bond    | 0.23702    | 0.27045    | 0.34484    |   5.3 |  0.00
Kspace  | 1718.6     | 2142.2     | 2749.6     | 704.0 | 22.52
Neigh   | 480.83     | 483.53     | 485.61     |   6.5 |  5.08
Comm    | 244.29     | 263.62     | 291.99     |  91.0 |  2.77
Output  | 0.011399   | 0.012785   | 0.0166     |   1.0 |  0.00
Modify  | 320.35     | 333.26     | 348.82     |  41.3 |  3.50
Other   |            | 27.07      |            |       |  0.28

Nlocal:    1223.88 ave 1245 max 1200 min
Histogram: 2 0 2 3 1 0 1 3 2 2
Nghost:    7390.81 ave 7426 max 7369 min
Histogram: 3 2 3 2 2 0 0 2 0 2
Neighs:    302786 ave 324911 max 282744 min
Histogram: 2 0 2 2 2 4 2 0 1 1

Total # of neighbors = 4844569
Ave neighs/atom = 247.399
Ave special neighs/atom = 1.34634
Neighbor list builds = 52311
Dangerous builds = 30
  write_restart ${Wo}.restart
  write_restart 0.1553.restart
PPPM initialization ...
WARNING: Using 12-bit tables for long-range coulomb (../kspace.cpp:321)
  G vector (1/distance) = 0.284296
  grid = 40 36 24
  stencil order = 5
  estimated absolute RMS force accuracy = 0.0311878
  estimated relative force accuracy = 9.39212e-05
  using double precision FFTs
  3d grid and FFT values/proc = 6555 2880
 #--------------------E+F -----------------------
  timestep 1

  fix 1 spce gravity $F vector 1 0 0       #在x方向加速度为====0.0001
  fix 1 spce gravity 0.000625 vector 1 0 0       
  fix kick spce efield  0.0  $E 0.0        #在Y方向上加上电场==0.1
  fix kick spce efield  0.0  0.1 0.0        

  run   1000000
PPPM initialization ...
WARNING: Using 12-bit tables for long-range coulomb (../kspace.cpp:321)
  G vector (1/distance) = 0.284296
  grid = 40 36 24
  stencil order = 5
  estimated absolute RMS force accuracy = 0.0311878
  estimated relative force accuracy = 9.39212e-05
  using double precision FFTs
  3d grid and FFT values/proc = 6555 2880
Per MPI rank memory allocation (min/avg/max) = 10.75 | 10.89 | 11.15 Mbytes
Step Temp E_pair E_mol TotEng Press 
 1000000    170.84908    -49107.24            0   -41372.977    1278.3872 
 2000000    206.03338   -48671.852            0   -39344.811    1965.1462 
Loop time of 9721.14 on 16 procs for 1000000 steps with 19582 atoms

Performance: 8.888 ns/day, 2.700 hours/ns, 102.869 timesteps/s
99.4% CPU use with 16 MPI tasks x no OpenMP threads

MPI task timing breakdown:
Section |  min time  |  avg time  |  max time  |%varavg| %total
---------------------------------------------------------------
Pair    | 5716.5     | 6394.9     | 6882.7     | 447.3 | 65.78
Bond    | 0.2315     | 0.27004    | 0.36651    |   6.0 |  0.00
Kspace  | 1695.5     | 2179.1     | 2842.1     | 762.9 | 22.42
Neigh   | 498.72     | 501.45     | 503.42     |   6.2 |  5.16
Comm    | 248.45     | 265.35     | 292.92     |  79.9 |  2.73
Output  | 0.011337   | 0.012724   | 0.016507   |   1.0 |  0.00
Modify  | 339.15     | 352.51     | 363.62     |  33.4 |  3.63
Other   |            | 27.5       |            |       |  0.28

Nlocal:    1223.88 ave 1243 max 1213 min
Histogram: 3 2 0 3 2 5 0 0 0 1
Nghost:    7410.88 ave 7442 max 7364 min
Histogram: 2 0 0 1 1 3 2 3 3 1
Neighs:    303251 ave 320661 max 283651 min
Histogram: 2 2 0 0 3 4 1 0 0 4

Total # of neighbors = 4852019
Ave neighs/atom = 247.78
Ave special neighs/atom = 1.34634
Neighbor list builds = 53380
Dangerous builds = 0
  write_restart $a.${E}.restart
  write_restart 5.${E}.restart
  write_restart 5.0.1.restart
PPPM initialization ...
WARNING: Using 12-bit tables for long-range coulomb (../kspace.cpp:321)
  G vector (1/distance) = 0.284296
  grid = 40 36 24
  stencil order = 5
  estimated absolute RMS force accuracy = 0.0311878
  estimated relative force accuracy = 9.39212e-05
  using double precision FFTs
  3d grid and FFT values/proc = 6555 2880
# ------------------- compute ------------------
  reset_timestep 0
  compute force spce group/group wall      #计算力：水和墙

  thermo		500                        #输出力
  thermo_style custom step temp c_force[1]
  thermo_modify 	temp T_spce
WARNING: Temperature for thermo pressure is not for group all (../thermo.cpp:489)


  compute c_O O chunk/atom bin/1d y lower 0.2 units box            #氧：密度+速度
  fix O O ave/chunk 1 1000000 1000000 c_O vx norm sample file Ovx.$a
  fix O O ave/chunk 1 1000000 1000000 c_O vx norm sample file Ovx.5


  compute c_H H chunk/atom bin/1d y lower 0.2 units box            #氢：密度+速度
  fix H H ave/chunk 1 1000000 1000000 c_H vx norm sample file Hvx.$a
  fix H H ave/chunk 1 1000000 1000000 c_H vx norm sample file Hvx.5


  run 1000000
PPPM initialization ...
WARNING: Using 12-bit tables for long-range coulomb (../kspace.cpp:321)
  G vector (1/distance) = 0.284296
  grid = 40 36 24
  stencil order = 5
  estimated absolute RMS force accuracy = 0.0311878
  estimated relative force accuracy = 9.39212e-05
  using double precision FFTs
  3d grid and FFT values/proc = 6555 2880
Neighbor list info ...
  update every 1 steps, delay 10 steps, check yes
  max neighbors/atom: 2000, page size: 100000
  master list distance cutoff = 11
  ghost atom cutoff = 11
  binsize = 5.5, bins = 15 14 8
  2 neighbor lists, perpetual/occasional/extra = 1 1 0
  (1) pair lj/cut/coul/long, perpetual
      attributes: half, newton on
      pair build: half/bin/newton
      stencil: half/bin/3d/newton
      bin: standard
  (2) compute group/group, occasional, copy from (1)
      attributes: half, newton on
      pair build: copy
      stencil: none
      bin: none
Per MPI rank memory allocation (min/avg/max) = 11.1 | 11.47 | 11.6 Mbytes
Step Temp c_force[1] 
       0    300.65578   -39.211983 
     500    302.06739   -72.073292 
    1000    298.09922   -40.782056 
    1500    296.76311   -69.504706 
    2000    300.60164   -57.948248 
    2500    298.41698   -48.965021 
    3000    299.66444    -34.37974 
    3500    298.33772   -47.809476 
    4000    293.50553   -43.631134 
    4500    301.35227   -57.065498 
    5000    297.02203   -39.622463 
    5500    302.34586   -56.450602 
    6000    298.95407   -34.366953 
    6500    306.48175   -70.506597 
    7000    301.27522    -52.13616 
    7500    300.74595   -38.271859 
    8000    303.77439    -53.53618 
    8500    308.33983   -56.840482 
    9000    301.22066   -40.354678 
    9500     301.0461   -45.864484 
   10000    293.55141     -48.7493 
   10500    296.71879   -55.023481 
   11000    297.97162   -36.844876 
   11500    298.42971    -52.97908 
   12000     297.8452    -47.10169 
   12500    302.35957   -68.576515 
   13000    299.61329   -46.074342 
   13500    301.63967   -49.304533 
   14000    302.32669   -32.249101 
   14500    308.04337   -36.197802 
   15000    292.94075   -47.704601 
   15500    301.27027   -64.814056 
   16000    300.34631   -34.286232 
   16500    301.69462   -34.240135 
   17000    304.75178   -31.138848 
   17500    301.56711   -23.154592 
   18000    309.03152   -44.709192 
   18500    300.54133   -20.826077 
   19000    303.18483   -63.474799 
   19500    302.04452    -32.77354 
   20000    303.49943   -77.955195 
   20500    300.37625   -28.500206 
   21000     298.9774   -65.258081 
   21500     302.1352    -37.42674 
   22000     302.0691   -42.746317 
   22500    300.95043   -40.544824 
   23000    296.09266   -78.995486 
   23500    296.81303   -36.528213 
   24000    301.00736   -62.790711 
   24500    300.99714   -63.822479 
   25000    298.31862   -38.626215 
   25500    299.47825   -44.193245 
   26000    300.57917   -47.248219 
   26500    301.44118   -54.511668 
   27000    303.19125   -45.648653 
   27500    298.84168   -43.709126 
   28000     302.2324   -62.721257 
   28500    305.19723    -50.78787 
   29000    298.80452   -32.052308 
   29500    298.50745   -60.796349 
   30000    301.16632    -62.87183 
   30500    296.33018   -42.378112 
   31000    300.08956   -79.304069 
   31500    300.29816   -49.816121 
   32000    297.85268   -53.040523 
   32500    299.80251   -45.882169 
   33000    293.29923   -73.220418 
   33500    296.94664   -12.427562 
   34000    295.42888   -70.560933 
   34500    300.73776   -23.564327 
   35000    303.15792   -56.294617 
   35500    297.95331   -45.741834 
   36000    298.98322   -50.908059 
   36500    298.42301   -39.092277 
   37000    303.16381   -37.780175 
   37500    299.30814   -63.193795 
   38000    302.22299   -38.718466 
   38500    303.81685   -68.146118 
   39000    297.88611   -29.029433 
   39500    300.30167   -80.433891 
   40000    300.49106   -50.659384 
   40500    299.06104    -45.25946 
   41000    296.15399   -65.063941 
   41500    300.80406   -41.931307 
   42000     301.3712   -28.486286 
   42500    300.75155   -42.770946 
   43000    294.73764   -47.026107 
   43500    298.19073   -66.942081 
   44000    302.37786   -44.625815 
   44500    297.56871   -63.093709 
   45000    301.94965   -33.095949 
   45500    297.49553   -54.401087 
   46000    304.32861    -34.54584 
   46500     301.3412   -57.140128 
   47000    300.08119   -37.354458 
   47500    298.87894    -48.06974 
   48000    296.65634   -71.247677 
   48500    298.14948   -38.533434 
   49000    299.90405    -40.11017 
   49500    303.93321   -39.822835 
   50000    302.62336   -46.930824 
   50500    306.83027   -64.764829 
   51000    303.68808   -39.631577 
   51500     304.3131   -29.099354 
   52000    297.80306   -47.676681 
   52500    299.36094   -49.932763 
   53000    307.16237   -57.557386 
   53500    295.74552   -75.792299 
   54000    298.38349   -35.255531 
   54500     299.5108   -39.913499 
   55000    303.37263   -41.694438 
   55500    303.45196   -32.398458 
   56000    296.85474   -58.158842 
   56500    301.46585   -52.858595 
   57000    302.28047   -45.914153 
   57500    299.94161   -53.666432 
   58000    300.39261   -65.706577 
   58500    302.18895   -75.261102 
   59000    297.70355   -54.282837 
   59500    298.19392   -67.076109 
   60000    303.65758   -40.207721 
   60500    294.63624   -39.557511 
   61000     298.2703   -47.312968 
   61500    305.94432   -52.261889 
   62000     305.2762   -47.514856 
   62500    296.25076   -53.351632 
   63000    297.79027   -22.967783 
   63500    298.68386   -53.849045 
   64000    304.92332   -58.392307 
   64500     300.5106   -41.043731 
   65000    296.12033   -66.655107 
   65500    304.00433   -54.421686 
   66000    304.86886   -41.049943 
   66500    298.99478   -64.059592 
   67000    298.52161   -23.376673 
   67500    298.91323   -32.585663 
   68000    303.32908   -13.438347 
   68500    303.94935    -42.03984 
   69000    300.39152    -45.41167 
   69500    296.51417   -44.595212 
   70000    295.73234   -47.437638 
   70500    295.45893   -58.201162 
   71000    298.22873   -63.516484 
   71500    290.99201   -59.422741 
   72000    304.66267   -36.520819 
   72500    301.59911   -65.424233 
   73000     303.6825   -48.103348 
   73500     298.1666    -38.49184 
   74000    298.38711   -43.771845 
   74500    293.41646   -58.912102 
   75000     300.0698   -41.918805 
   75500    299.55325   -57.852522 
   76000    301.58344    -46.01214 
   76500     297.6155   -50.948176 
   77000    296.90086    -42.42029 
   77500    299.49438   -80.608962 
   78000    297.42764    -45.86142 
   78500    305.60168   -41.355327 
   79000    300.75854   -67.868671 
   79500    303.09268   -76.234577 
   80000    295.95302   -56.772596 
   80500    302.15573   -72.373407 
   81000    298.71526   -67.545157 
   81500    305.99309   -51.503416 
   82000    299.06827   -47.480026 
   82500    299.14367    -36.17582 
   83000    296.68613   -55.726368 
   83500    298.99898   -37.595579 
   84000    297.45803   -46.915777 
   84500    301.59029   -48.139125 
   85000    298.50984   -58.453167 
   85500    297.75691   -32.206831 
   86000    302.42957   -60.323384 
   86500    297.93763   -45.798106 
   87000    303.49555   -81.127897 
   87500    306.87336   -39.668903 
   88000    298.88469    -55.82032 
   88500    302.62981   -47.052126 
   89000    299.59677   -76.139855 
   89500    298.45052   -36.539655 
   90000    300.26238   -50.633959 
   90500    301.60134   -55.206083 
   91000    301.68274   -40.480532 
   91500    303.12896   -61.516376 
   92000     301.8585   -35.635427 
   92500    304.24721   -45.851265 
   93000    300.79629   -32.652985 
   93500    304.67428   -56.261593 
   94000    293.90609   -50.428727 
   94500    298.91713   -51.723168 
   95000    297.08902   -2.9835289 
   95500    300.44233   -55.666961 
   96000    299.02904   -38.127109 
   96500    298.12047   -48.963552 
   97000    300.81749   -39.792541 
   97500    299.08476    -49.15213 
   98000    293.79917   -44.125661 
   98500    298.89046   -63.580569 
   99000    300.72497    -52.58506 
   99500    295.07204   -42.864705 
  100000    304.66626    -28.23342 
  100500    296.97157   -50.033561 
  101000    302.86425   -53.325477 
  101500    303.65546   -35.648452 
  102000    290.89068   -24.042483 
  102500    298.39571   -46.892141 
  103000    297.68503   -35.400842 
  103500    300.94248   -55.176903 
  104000    295.85298   -56.150207 
  104500    294.37872   -30.912497 
  105000    296.25741   -37.555985 
  105500    303.81595   -46.951884 
  106000    301.80541   -35.328956 
  106500    306.22101   -54.579798 
  107000    300.35572   -51.692325 
  107500    298.23909   -47.488193 
  108000    302.79526   -79.966828 
  108500     299.1593   -36.753597 
  109000    302.74441   -46.547755 
  109500    305.23844   -49.727168 
  110000    299.11208   -44.837249 
  110500    296.63669   -44.332504 
  111000    299.75377   -73.132269 
  111500    296.55697   -48.062142 
  112000     306.0708   -50.332597 
  112500    297.29427   -57.167639 
  113000    298.38931   -50.057337 
  113500    304.65991   -62.931354 
  114000    303.50583   -57.367014 
  114500    293.16959   -65.193906 
  115000    296.37216   -49.033665 
  115500    296.90434    -59.18809 
  116000     300.4506    -38.58889 
  116500    301.99608   -31.217201 
  117000     298.5538   -35.028576 
  117500    300.63462   -35.045366 
  118000    300.94886   -40.135752 
  118500    297.17351   -44.403804 
  119000     298.8957   -62.325768 
  119500    301.09124   -55.974666 
  120000    299.18909   -46.158082 
  120500    302.58164   -54.332136 
  121000     301.9371   -45.311896 
  121500     303.4928   -44.056236 
  122000    300.92287   -54.960397 
  122500    300.35218   -46.645658 
  123000    295.80258   -59.751422 
  123500    296.21326   -61.563221 
  124000    299.92746   -38.067304 
  124500    295.95487   -71.781845 
  125000    305.84824   -26.977497 
  125500    300.28282   -43.483192 
  126000    300.66223   -49.796105 
  126500    294.94513   -43.693511 
  127000    295.49207   -65.219182 
  127500    299.05112   -58.496619 
  128000    292.56934   -46.876704 
  128500     299.9605   -65.481647 
  129000    300.16256   -59.642959 
  129500    302.39134   -36.933653 
  130000    303.98577   -75.066847 
  130500    301.22606   -51.731488 
  131000    304.41307   -59.013693 
  131500    300.37339   -58.055016 
  132000    304.48639   -56.308891 
  132500    297.03826    -44.18425 
  133000    303.00145   -51.372119 
  133500    299.46457   -52.316623 
  134000    304.03256   -66.869267 
  134500    295.49107   -34.641511 
  135000    301.58568   -56.286212 
  135500    300.69347   -64.749034 
  136000    301.37118   -67.141406 
  136500    300.32695   -60.377738 
  137000    304.06043   -55.818234 
  137500    298.26443   -40.659161 
  138000    303.07675   -68.303922 
  138500    307.21757   -59.679066 
  139000    298.79485   -34.972079 
  139500    298.15092   -64.170108 
  140000    301.57884   -52.697833 
  140500    294.12373   -25.052139 
  141000    305.35781   -34.189894 
  141500    297.71847   -79.521482 
  142000     298.3194   -44.105278 
  142500     301.7651   -51.058692 
  143000     305.6586   -22.752117 
  143500    298.46086   -45.224081 
  144000    300.41736   -36.778744 
  144500    304.23003   -72.168333 
  145000    302.56886   -44.914997 
  145500     298.2392   -36.784102 
  146000    302.00158   -48.487827 
  146500    298.77438   -41.227542 
  147000    301.48021   -44.926133 
  147500    306.35161   -48.757589 
  148000    297.27399   -52.303307 
  148500    301.42749   -43.293526 
  149000    299.10248   -39.952891 
  149500    303.82996   -42.783169 
  150000    306.59793   -37.041299 
  150500    301.87883   -79.641114 
  151000    298.73723   -47.775805 
  151500    300.40815   -54.634993 
  152000    299.78123   -51.079283 
  152500    303.37859   -53.046236 
  153000    301.41802   -50.701885 
  153500     296.6019   -76.674322 
  154000    303.86392   -60.695377 
  154500    301.21479   -28.321561 
  155000    300.83441   -46.095742 
  155500    300.55197   -40.696574 
  156000    295.52092   -59.968328 
  156500    297.33827   -82.730141 
  157000    299.81922    -53.16224 
  157500     301.0596   -52.862662 
  158000    299.96694   -47.227362 
  158500    300.24691   -58.552774 
  159000    298.12633   -47.426419 
  159500    297.19156   -54.436863 
  160000    299.61994   -44.647793 
  160500     302.9965   -41.129992 
  161000     304.2198   -55.489664 
  161500    297.96081   -56.029025 
  162000    302.72553     -54.5455 
  162500    301.43162   -59.023117 
  163000    301.52284    -26.10856 
  163500    293.74502   -55.745473 
  164000    298.72126   -28.352456 
  164500    303.91657   -67.081363 
  165000    298.18829   -34.632027 
  165500    301.42429   -63.436651 
  166000    296.62199   -57.283645 
  166500    299.09797   -37.984037 
  167000    298.89435      -33.663 
  167500    309.11239   -56.937015 
  168000    303.09283   -52.942076 
  168500    292.61944   -81.395752 
  169000    295.95598   -40.637042 
  169500     303.3363   -53.983706 
  170000    297.64351   -49.194011 
  170500    291.55614   -35.765339 
  171000    296.89606   -53.786133 
  171500    296.38315   -59.910942 
  172000    297.75521   -53.894452 
  172500    298.72889   -61.989174 
  173000    298.52489   -45.619295 
  173500    292.30403   -48.199492 
  174000    301.56694   -39.982458 
  174500    306.20691    -40.39785 
  175000    300.19089   -25.090458 
  175500    299.22701   -43.389305 
  176000    299.89136   -60.577456 
  176500    303.32841   -22.436524 
  177000    301.48982   -51.121929 
  177500    298.62249   -43.574413 
  178000     297.3778   -42.799727 
  178500    302.60206   -70.151415 
  179000    301.27903   -41.863079 
  179500    304.65667   -30.516489 
  180000    301.40401   -62.675621 
  180500    302.38495   -45.892857 
  181000    299.45855   -46.183467 
  181500    300.82235    -51.66728 
  182000    296.03278   -50.990168 
  182500    294.09205   -61.824422 
  183000    301.69111   -27.221505 
  183500    302.14557   -46.166678 
  184000    296.58098   -29.242808 
  184500    300.47636    -81.04916 
  185000    312.22513   -40.390204 
  185500    299.71053    -66.15781 
  186000     302.5483   -48.142634 
  186500    298.13907   -47.058206 
  187000    306.35638   -62.270014 
  187500    297.80341   -41.999711 
  188000    299.41867   -58.551922 
  188500    305.99281   -42.533567 
  189000    298.72586   -52.768699 
  189500    296.81536    -39.61087 
  190000    291.64784   -43.967264 
  190500    300.65886   -50.518535 
  191000    302.60411   -56.372591 
  191500    303.44634   -56.302269 
  192000    293.78163   -65.823532 
  192500    299.00036   -21.099115 
  193000    300.01567   -47.879865 
  193500     303.3515   -33.522064 
  194000    299.87133     -44.7635 
  194500     298.1891   -41.365806 
  195000    304.23185   -44.742225 
  195500    298.73364   -70.242055 
  196000     307.6562   -33.497218 
  196500     298.3172   -54.575929 
  197000     299.0926   -52.287214 
  197500    294.75218   -37.034024 
  198000    304.33481    -34.72613 
  198500    298.14531   -41.029509 
  199000    304.41014   -43.053165 
  199500    299.00841   -42.610107 
  200000    298.94071   -35.579557 
  200500    300.88632    -58.30998 
  201000    300.87165   -47.994462 
  201500    303.00023    -30.68581 
  202000    301.73643   -65.911314 
  202500    295.92419   -62.771217 
  203000      302.021   -63.128969 
  203500    293.49306   -74.701387 
  204000    298.69836   -71.040836 
  204500    298.31958   -61.806818 
  205000    302.51635   -45.771037 
  205500    301.06423   -85.609875 
  206000    296.81309   -42.087533 
  206500    302.52845   -64.798282 
  207000    298.77941   -54.223744 
  207500    303.02698   -31.618519 
  208000    299.44894    -42.55151 
  208500      297.713   -37.097986 
  209000    302.02689    -55.93216 
  209500    301.77461   -23.308554 
  210000    303.73095   -56.031103 
  210500    298.03333   -47.038549 
  211000    300.01598   -30.316796 
  211500    307.06902   -47.821222 
  212000    300.98794   -74.825986 
  212500    298.39757    -47.86283 
  213000    299.00173   -60.073259 
  213500    300.74337    -56.31649 
  214000    303.34392   -54.939645 
  214500    303.01623   -46.611392 
  215000     296.3212   -57.646857 
  215500    299.83305   -67.151308 
  216000    303.94903   -52.504753 
  216500    302.40807    -58.85096 
  217000    300.48664   -40.497209 
  217500     300.3065   -41.934736 
  218000    301.22922   -46.697568 
  218500    300.79674   -53.496887 
  219000     296.3399   -38.648795 
  219500     300.8276   -52.114722 
  220000    304.77464   -55.285163 
  220500    299.94461   -57.340239 
  221000    296.10692   -22.673624 
  221500    302.22307   -55.101263 
  222000    301.50461   -21.125195 
  222500    300.45755   -57.402027 
  223000    299.23427   -36.808646 
  223500    295.68913   -76.502751 
  224000    296.72674   -42.504687 
  224500    305.48968   -57.965456 
  225000    305.15369   -63.068418 
  225500    301.80532   -55.167435 
  226000     305.9575   -46.048076 
  226500     296.7995   -34.568111 
  227000    297.64458   -36.052414 
  227500    305.55525   -40.799342 
  228000     300.7267     -61.5461 
  228500    301.68728   -44.634866 
  229000    299.79226   -37.876681 
  229500    305.71798   -50.539393 
  230000    298.31199   -44.076414 
  230500    301.33222   -43.398849 
  231000    296.07182   -56.345511 
  231500    296.07073   -51.356984 
  232000     299.6162   -58.774385 
  232500    301.61794   -50.235302 
  233000    301.81188    -63.70255 
  233500    300.17792   -55.482433 
  234000    306.82093   -84.808749 
  234500    298.97152   -41.311895 
  235000    297.00494   -46.951496 
  235500    301.75002   -55.099884 
  236000    302.26482   -54.697164 
  236500    301.67396   -33.518011 
  237000    297.96863   -52.612485 
  237500    302.23146   -53.940554 
  238000    299.81226   -61.387748 
  238500    307.18321   -67.181787 
  239000     304.2002    -39.15713 
  239500    307.93143   -44.460784 
  240000    302.15182   -49.012416 
  240500    302.73285   -56.340582 
  241000    306.22082   -65.148216 
  241500    301.84325   -51.450443 
  242000    303.02099   -55.274286 
  242500    301.32878   -41.733712 
  243000    302.87925   -28.564668 
  243500    303.56231   -41.943123 
  244000    300.05755   -71.700283 
  244500    302.83027    -27.86524 
  245000     299.9922   -37.056072 
  245500    300.03406   -68.847712 
  246000    298.78817   -60.733001 
  246500    302.17114   -50.786846 
  247000    301.94157   -47.436562 
  247500    298.68892   -46.899885 
  248000    302.91658   -57.706415 
  248500    299.82645    -65.65704 
  249000    295.53339   -40.628471 
  249500     296.9738   -67.505657 
  250000    302.43257   -63.505656 
  250500     299.1912     -39.2438 
  251000    303.98047   -59.553188 
  251500    300.16814   -37.606976 
  252000    299.99831   -73.830107 
  252500    298.49283   -46.763004 
  253000    298.42709   -58.246918 
  253500    303.60599   -48.177159 
  254000    298.34855   -70.303108 
  254500    298.46484   -45.284342 
  255000    296.64417    -39.82424 
  255500    303.00901   -31.570179 
  256000    299.39819   -38.726987 
  256500    293.56392    -34.32557 
  257000    298.44584   -43.370005 
  257500    300.75349   -48.651213 
  258000    296.08932    -45.56589 
  258500    299.14116   -40.272941 
  259000    306.37855   -46.313324 
  259500    302.99066   -58.640838 
  260000    295.14944   -41.765249 
  260500    295.16616   -54.009959 
  261000    300.79848   -40.634425 
  261500     304.5036   -60.204918 
  262000    303.81919   -56.618748 
  262500    302.85885   -39.962958 
  263000    296.23893   -59.556341 
  263500    298.40185   -44.100493 
  264000    299.65533   -43.260213 
  264500    307.84979   -48.100954 
  265000    305.53261   -36.911706 
  265500    301.58506   -53.728767 
  266000    298.63999   -55.635516 
  266500    303.69709   -46.878225 
  267000    294.86279   -59.780493 
  267500    299.75681    -42.01409 
  268000    302.01124   -35.448979 
  268500    297.99738   -62.949855 
  269000    301.92267   -30.284084 
  269500    299.01737   -63.904581 
  270000    302.67994   -66.352633 
  270500    301.09181   -49.031873 
  271000     298.8801    -62.89512 
  271500    298.87199   -67.611742 
  272000    305.20529   -56.209799 
  272500    304.45176   -44.507179 
  273000    299.14864   -56.687223 
  273500    299.89698   -40.700303 
  274000    296.79654   -45.358854 
  274500    300.54688   -41.491214 
  275000    302.20388   -73.199194 
  275500    299.76698   -46.556346 
  276000    308.65986    -50.70274 
  276500    299.65691   -61.710025 
  277000    300.12434   -51.733445 
  277500    299.29226   -41.815121 
  278000    299.13511   -48.546313 
  278500    302.31842   -81.529271 
  279000    302.93626   -41.005692 
  279500     301.5328   -42.193309 
  280000    302.81345   -74.417064 
  280500    303.42729   -40.320418 
  281000    301.49889   -76.764464 
  281500    303.80236   -43.846871 
  282000    305.13614   -50.311998 
  282500    299.17831    -37.18535 
  283000    296.48892   -55.700439 
  283500    295.35473    -35.64245 
  284000    297.67864   -72.545868 
  284500    301.70495   -60.147406 
  285000    298.94612   -48.106946 
  285500    301.27013    -34.63639 
  286000    304.10492   -24.873339 
  286500    303.49062   -43.551149 
  287000    298.16863   -51.115164 
  287500    304.71752   -51.926249 
  288000    294.63941   -51.848232 
  288500    296.84054   -61.431706 
  289000     298.3878   -41.751871 
  289500    303.47435   -38.442181 
  290000    296.71771   -59.173011 
  290500     303.2001   -52.474125 
  291000     301.4459   -49.333349 
  291500    295.07322   -67.023035 
  292000    299.55106   -37.380244 
  292500    301.82766   -51.415062 
  293000    306.08768   -57.493223 
  293500    304.91776   -39.137068 
  294000    297.87532   -72.302802 
  294500    301.54318   -66.492109 
  295000    294.39107   -44.245649 
  295500    296.32035     -33.5903 
  296000    299.37323   -39.761617 
  296500     301.6766   -41.124844 
  297000    299.67211   -48.746239 
  297500    298.78313   -51.240035 
  298000    297.01558   -59.761153 
  298500    296.22204   -24.388216 
  299000    297.30016    -44.41965 
  299500    300.69509   -42.043583 
  300000    300.38475   -71.370882 
  300500    300.91207     -24.2406 
  301000    296.50517   -52.481514 
  301500    298.54606   -37.214913 
  302000    304.56576   -71.148239 
  302500    304.45125   -46.874694 
  303000    301.10533   -36.726424 
  303500    296.87342   -48.893083 
  304000    302.85423   -52.724492 
  304500     301.3789   -38.301114 
  305000    297.62984   -51.807942 
  305500    294.46336   -57.575762 
  306000    301.46237   -52.978182 
  306500     294.7473   -47.582537 
  307000    302.91291   -43.000887 
  307500    305.46681   -60.947982 
  308000    296.34866   -57.713204 
  308500    301.13946   -35.314252 
  309000    302.61007   -54.860366 
  309500    302.52081   -58.580081 
  310000    300.83732   -39.814209 
  310500    300.24495   -64.957309 
  311000    299.62691   -49.683504 
  311500    301.81117   -46.170164 
  312000    296.15979   -47.695406 
  312500    300.12106   -44.799238 
  313000    299.32659   -59.119207 
  313500    300.07749   -82.766948 
  314000    297.85121   -48.625143 
  314500    303.72577   -49.164201 
  315000    298.11341    -56.97088 
  315500    306.75735   -44.310983 
  316000    297.92623   -42.110899 
  316500    298.91682   -39.604009 
  317000    300.67536   -57.178636 
  317500    296.64255   -58.282052 
  318000    301.62732   -59.491315 
  318500    296.44246   -57.058818 
  319000    299.52994    -58.80138 
  319500    305.67298   -52.928081 
  320000    295.69323   -63.460023 
  320500    304.61361   -61.661988 
  321000     300.4672    -60.74243 
  321500    301.13302   -56.274408 
  322000    299.83294   -60.863785 
  322500    300.51907   -35.137887 
  323000    302.97176   -50.940739 
  323500    297.49409   -35.246314 
  324000    295.91772   -30.112059 
  324500     303.9926   -74.156812 
  325000    306.54626   -55.790621 
  325500     291.8326   -41.693908 
  326000    301.13669    -36.33313 
  326500    291.17724   -50.326862 
  327000    295.43751   -36.594726 
  327500    306.88848   -73.371769 
  328000    300.05747   -49.244695 
  328500    299.83101   -62.604564 
  329000      302.495   -66.424659 
  329500    304.96938   -37.662846 
  330000    303.20218   -43.085386 
  330500    296.19677   -56.435457 
  331000    298.29622   -60.713884 
  331500    302.06406   -61.823942 
  332000    301.28243   -23.025661 
  332500    298.61253    -65.35534 
  333000    299.22434   -45.309672 
  333500    302.46744     -54.9269 
  334000    297.39576   -36.637596 
  334500    305.14112    -37.43035 
  335000     302.9039   -57.282085 
  335500    297.08395   -64.828949 
  336000    304.41574   -22.290998 
  336500    306.62564   -37.748608 
  337000    297.52179   -59.736349 
  337500    297.82981   -51.782729 
  338000    299.88986   -21.660258 
  338500    299.21748   -47.798815 
  339000    293.23458   -43.221649 
  339500    303.16763   -52.987915 
  340000    296.39927   -36.039998 
  340500    299.97506   -43.911565 
  341000     297.7314   -46.223155 
  341500    301.84665   -35.912615 
  342000    302.46123   -22.355575 
  342500    299.10265   -74.014582 
  343000    296.84877   -43.310298 
  343500    300.98385   -56.111085 
  344000    296.30418   -42.067567 
  344500     301.6565   -59.211044 
  345000     299.4446   -66.116496 
  345500    295.33794   -49.810731 
  346000    302.76704   -54.557025 
  346500    304.84439   -44.387228 
  347000    300.12784   -47.019497 
  347500    299.88237   -41.111081 
  348000     300.8283    -45.81696 
  348500    303.38005   -37.097673 
  349000    303.10174   -57.004479 
  349500    298.17026   -37.576601 
  350000    302.15189   -53.815448 
  350500    300.88484   -30.230766 
  351000    296.49381   -28.112314 
  351500    302.52244   -84.405163 
  352000    304.10413   -46.558574 
  352500    298.89449    -66.89413 
  353000    302.04119   -41.464224 
  353500     297.0153   -45.490758 
  354000     299.0213   -48.836781 
  354500    304.32749   -57.186823 
  355000    302.50742     -37.8678 
  355500    302.17639   -71.896595 
  356000    304.73196     -40.9031 
  356500    302.15023    -40.98034 
  357000    297.09703   -51.612284 
  357500    300.38938   -52.048731 
  358000    301.40644   -51.114325 
  358500    300.84998   -57.108091 
  359000    297.64832   -49.561953 
  359500    301.95352   -33.378262 
  360000    302.68741   -42.641368 
  360500    303.45886   -30.241691 
  361000    305.52886     -55.6879 
  361500    304.13529   -70.611878 
  362000    299.41121   -41.268651 
  362500    300.08836   -46.265363 
  363000    298.68987    -33.19861 
  363500    299.47233   -39.450416 
  364000    300.79142    -53.27007 
  364500    300.17638   -41.860535 
  365000    297.68894   -47.651303 
  365500    301.26919   -66.241929 
  366000     297.6776   -46.680765 
  366500    304.12584    -68.27981 
  367000    299.27593   -63.669567 
  367500    294.15387   -58.211741 
  368000    301.67651   -49.438219 
  368500    303.44885   -34.235499 
  369000    300.31993   -42.949239 
  369500    299.67139   -46.168893 
  370000    299.72832   -57.770283 
  370500    297.79164   -45.385903 
  371000    296.41715   -63.897827 
  371500    303.73601   -43.273939 
  372000    302.04183   -70.993806 
  372500    302.99392   -59.297224 
  373000    296.33088   -47.607172 
  373500    302.96483   -40.357676 
  374000    295.90817   -52.143378 
  374500    299.09367   -28.149894 
  375000    298.44663   -43.147397 
  375500    303.19769   -48.145867 
  376000    302.58427   -56.255617 
  376500     299.9771   -36.657159 
  377000    295.64165   -37.317292 
  377500    294.67588    -58.28465 
  378000    299.63758   -33.811256 
  378500    303.07874   -32.732847 
  379000      298.631   -60.121971 
  379500    297.78708   -40.797228 
  380000    303.66667    -46.65612 
  380500    302.97844   -37.246216 
  381000    299.63367   -46.655222 
  381500    305.35367   -65.944472 
  382000    302.11418   -50.871237 
  382500    297.79082   -87.729428 
  383000    302.83876   -59.481053 
  383500    298.39987   -58.383444 
  384000    294.08739   -59.619201 
  384500    299.65254   -60.900055 
  385000    301.88319   -58.921041 
  385500    297.63711   -52.346695 
  386000    300.27305   -61.217133 
  386500    300.52948   -22.543928 
  387000    298.74611   -62.050651 
  387500    298.24987   -41.379254 
  388000    296.54029   -48.982572 
  388500    301.14057   -47.352653 
  389000    301.52047   -33.777406 
  389500    300.12225   -36.787749 
  390000    299.84807   -37.284712 
  390500    294.03741   -41.253372 
  391000    299.95302   -40.447497 
  391500     297.9565   -64.260414 
  392000    302.94896   -36.123587 
  392500    306.00116   -53.021511 
  393000    304.07318   -55.285092 
  393500    299.33777   -57.802042 
  394000    307.21653   -56.016706 
  394500    294.79898   -42.069151 
  395000    302.03429   -50.168273 
  395500    296.79311   -65.757546 
  396000    297.24455   -26.543653 
  396500    298.08507   -50.766051 
  397000     301.7077   -56.323146 
  397500    301.16014   -46.843985 
  398000    301.84796   -48.511499 
  398500    299.26516   -61.884812 
  399000    300.03479   -65.165306 
  399500     302.4158   -57.031912 
  400000    294.43784   -55.071397 
  400500    303.25761   -46.127059 
  401000    296.65311   -37.516092 
  401500    301.11425   -43.791935 
  402000    301.02402    -72.98686 
  402500    300.22433    -54.33786 
  403000    302.51089   -42.080076 
  403500    298.94085   -46.389301 
  404000    296.62811   -54.706249 
  404500    301.78476   -49.832816 
  405000    299.21529   -38.711873 
  405500    296.73954   -89.856944 
  406000    302.81453   -56.856924 
  406500    304.05432   -35.376381 
  407000    295.63564   -44.179579 
  407500    304.87161   -39.384665 
  408000    296.61681   -53.000646 
  408500    305.54102   -49.229976 
  409000    299.99567   -55.873961 
  409500    304.15242   -44.239742 
  410000    302.33233   -62.150704 
  410500    302.64295   -44.140147 
  411000    298.47405   -53.904449 
  411500    298.10476   -35.060957 
  412000    303.94606    -16.11825 
  412500    300.90619   -43.730546 
  413000     296.5453   -25.781244 
  413500    296.87387   -47.748481 
  414000    301.36418   -27.855986 
  414500    302.48333   -55.482599 
  415000    299.14569   -46.223448 
  415500    301.19308   -45.149434 
  416000    302.61676   -63.131685 
  416500    304.55666   -41.749422 
  417000    303.53371   -50.312815 
  417500    295.47836   -38.870418 
  418000    295.60416   -42.810907 
  418500    299.79281   -45.609537 
  419000    299.84655    -63.14473 
  419500    295.69056   -61.936663 
  420000     303.3181   -60.614806 
  420500    298.81133    -50.36246 
  421000    298.23834   -47.788783 
  421500    301.01772   -49.745957 
  422000     298.2348   -70.844366 
  422500    299.82292    -41.87012 
  423000    301.76302   -52.212692 
  423500    308.08311    -62.51214 
  424000     298.8251    -50.92709 
  424500     303.1165   -40.094054 
  425000    300.99418    -42.26163 
  425500    300.16935   -63.568793 
  426000    297.35757   -51.978655 
  426500     303.8641   -49.441906 
  427000    298.28404   -36.529796 
  427500    305.15871   -63.712874 
  428000    300.14478    -33.16692 
  428500    298.97248   -59.991738 
  429000    301.97021    -68.80207 
  429500    300.77686   -38.450132 
  430000     303.9845   -48.807958 
  430500    298.20478   -37.441722 
  431000    299.72398   -67.217411 
  431500    300.32315   -36.477103 
  432000    296.66232   -63.855878 
  432500     297.9138   -35.108551 
  433000    303.35029   -32.471224 
  433500    296.47759   -38.912947 
  434000    304.47145   -50.539869 
  434500    297.82911    -52.96973 
  435000    296.91355   -35.831771 
  435500    303.58915   -75.126182 
  436000    296.16348   -31.534529 
  436500    298.84703    -64.45922 
  437000    303.33493   -43.073134 
  437500    300.92967   -55.086418 
  438000    304.05033   -43.744034 
  438500    299.52665   -56.622913 
  439000       309.13   -33.943319 
  439500    303.01428   -34.363238 
  440000    293.49018   -49.842176 
  440500    301.98275   -64.424813 
  441000    301.93103    -44.70692 
  441500    299.09135   -56.509001 
  442000    299.41889   -55.043845 
  442500    302.97867   -30.201739 
  443000     304.1828    -49.58765 
  443500    297.64953   -41.218735 
  444000    300.09352   -38.216431 
  444500    296.40283   -53.107921 
  445000    302.64147   -37.624095 
  445500    298.99756    -56.34779 
  446000    298.25595   -50.476929 
  446500    302.55249   -52.303671 
  447000    296.71767   -74.280906 
  447500    305.61781   -66.531208 
  448000    307.47449   -50.872693 
  448500     300.0586   -71.475437 
  449000    300.41724   -78.340803 
  449500    294.73627   -49.097806 
  450000    296.62645    -66.02121 
  450500    301.05611   -69.712265 
  451000    308.34538   -42.639953 
  451500    298.82486   -36.901879 
  452000    299.39913   -37.552706 
  452500    305.53272     -34.7209 
  453000      300.722   -56.397311 
  453500    300.32181   -32.927558 
  454000    300.65844   -39.675376 
  454500    292.57113   -54.491441 
  455000    300.32296   -43.224667 
  455500    294.63366   -46.152226 
  456000    298.15256   -65.721349 
  456500    292.84499   -62.982818 
  457000     297.2761   -50.683336 
  457500    298.87462   -48.314777 
  458000     299.1427   -39.308904 
  458500    301.83362   -43.176678 
  459000    301.36138   -58.219199 
  459500    297.17606   -57.490188 
  460000    299.68955   -44.707691 
  460500    305.68106   -62.117586 
  461000    300.65189   -62.698759 
  461500    296.52659   -28.176151 
  462000    297.08596   -48.684854 
  462500    293.79022   -51.049886 
  463000    299.11874   -61.624168 
  463500    303.37215    -47.80498 
  464000    299.75253   -47.754399 
  464500     301.6419   -56.006544 
  465000    296.45084   -58.213566 
  465500    301.04225   -63.097171 
  466000    299.87773   -49.471292 
  466500    305.47637   -53.596915 
  467000    292.36056   -35.518166 
  467500    303.34038   -65.965314 
  468000    299.27318    -51.65032 
  468500    298.31244   -58.364344 
  469000    301.85713   -47.245492 
  469500    298.48028   -45.341238 
  470000    297.45164   -33.781088 
  470500    299.42454    -72.52686 
  471000    301.70418   -34.998148 
  471500    307.07085   -23.846566 
  472000    300.80147   -45.672398 
  472500     302.8521   -35.933544 
  473000    300.05509   -61.577041 
  473500    305.86448   -59.207803 
  474000    302.17101   -52.682798 
  474500    304.28734    -55.88006 
  475000    296.09529   -41.757479 
  475500    302.67477   -38.148335 
  476000    298.69746   -27.240814 
  476500    301.50448   -48.119251 
  477000     302.2846   -59.600547 
  477500    302.49192   -42.654032 
  478000    298.86597    -53.92392 
  478500    303.41253   -40.363091 
  479000    300.45661    -44.46836 
  479500    295.10503   -51.546209 
  480000    296.81548   -32.280288 
  480500    296.23967    -65.44756 
  481000    302.63008   -39.183492 
  481500    297.72704   -64.690693 
  482000    299.99434   -34.322399 
  482500    296.54865   -56.811925 
  483000    300.31476   -72.372974 
  483500    302.27997   -60.397428 
  484000    302.68638    -38.64911 
  484500    304.84339   -71.215939 
  485000    298.90834   -40.275235 
  485500    298.92732     -56.2781 
  486000    309.64313   -37.658752 
  486500    297.34185   -49.828074 
  487000     296.0493   -43.782991 
  487500    298.84434   -61.176604 
  488000    298.86873   -52.915488 
  488500    299.96652   -46.386156 
  489000    307.00349   -39.773064 
  489500    299.64893   -47.051123 
  490000    297.27337   -66.798731 
  490500    302.64997   -13.746209 
  491000    298.05286   -49.258447 
  491500    300.07764   -56.397516 
  492000    301.42008   -49.112328 
  492500    303.44162   -53.858547 
  493000    299.58212   -49.223622 
  493500    296.16538   -38.547672 
  494000    297.47697   -27.394523 
  494500    301.37205   -25.856106 
  495000    298.34908   -43.781749 
  495500    300.73299   -36.845837 
  496000    302.41842    -44.97333 
  496500    304.08269   -21.239862 
  497000    297.76183   -64.165961 
  497500    298.78377   -47.557573 
  498000     300.1241   -52.329357 
  498500    301.80722   -44.688494 
  499000    294.32142   -50.898481 
  499500    299.87333    -52.05588 
  500000    305.04011    -31.22016 
  500500    299.92245   -61.003192 
  501000    297.04123   -47.373774 
  501500    302.77217   -57.625057 
  502000    301.56102   -44.854272 
  502500    296.93779   -48.062938 
  503000    298.05864   -61.330237 
  503500    301.82283   -48.010766 
  504000    300.10825   -53.474878 
  504500    298.88565   -35.223296 
  505000    300.75945   -67.496304 
  505500     303.5422   -22.022862 
  506000    301.34445   -50.627519 
  506500      297.939   -61.610194 
  507000    300.63799   -47.750593 
  507500    297.04948   -34.690884 
  508000    300.74677   -39.139743 
  508500    301.82636   -57.677819 
  509000    294.12645   -59.232138 
  509500    301.22086   -67.898251 
  510000    293.43346   -49.702418 
  510500    302.27597   -45.098973 
  511000    302.67592   -55.830048 
  511500    298.85274   -49.321375 
  512000    294.08637   -22.201414 
  512500    304.35529    -55.76877 
  513000    302.53113   -50.274641 
  513500    297.91983   -49.404045 
  514000    304.38308   -42.974064 
  514500    299.01422   -57.287437 
  515000     302.1003   -50.888363 
  515500    296.81111   -37.755476 
  516000    301.30959   -57.278294 
  516500    299.40888   -46.931839 
  517000    300.94705   -43.269079 
  517500    303.93052   -47.376827 
  518000    301.70072   -33.116374 
  518500    305.08302   -50.316226 
  519000    300.33744   -49.080692 
  519500    299.26829   -32.880255 
  520000      304.653   -79.293391 
  520500    296.97952   -90.352104 
  521000    300.84797   -35.877771 
  521500    298.75323   -32.710429 
  522000      304.712   -47.996863 
  522500    298.20265   -44.458488 
  523000    302.17876   -53.983275 
  523500    303.08593   -72.460737 
  524000    304.57353   -83.317823 
  524500    306.16828   -49.559864 
  525000    301.40075   -39.255544 
  525500    296.50477   -46.528505 
  526000    298.49987   -34.273811 
  526500    306.60525   -56.604962 
  527000    298.81696   -58.934338 
  527500    298.25712   -64.214641 
  528000    307.44883   -26.564979 
  528500    298.45457   -40.851244 
  529000    300.76603   -67.988216 
  529500    300.98899     -54.0993 
  530000    296.74317   -46.996939 
  530500    299.40976    -67.72057 
  531000    298.92663   -31.163666 
  531500    304.30015   -64.570378 
  532000    301.21443   -55.249214 
  532500    296.31049   -68.782799 
  533000    307.00236   -59.716935 
  533500    299.18919   -69.234296 
  534000    301.10667   -33.694254 
  534500    300.18508   -26.804309 
  535000    297.44374   -57.563325 
  535500    301.41789   -53.219537 
  536000    305.06078   -56.120725 
  536500    302.56881   -43.368398 
  537000    299.52331   -44.251652 
  537500    301.32944    -45.40773 
  538000    301.64878   -37.697235 
  538500    307.69334   -67.451791 
  539000    300.33576   -62.727753 
  539500    301.40333   -54.053816 
  540000    301.04511   -39.601832 
  540500       304.23   -56.134794 
  541000    302.18419   -35.773079 
  541500    297.99006    -34.74208 
  542000    297.81125   -64.704064 
  542500    300.56022   -51.242953 
  543000    302.48451    -52.44408 
  543500    302.79704   -36.208395 
  544000    303.96792    -66.39281 
  544500    298.72567   -50.746874 
  545000    301.04854   -35.412108 
  545500    302.56995   -40.995363 
  546000    305.32956   -55.415691 
  546500    304.85039   -40.419418 
  547000    300.58803   -44.426206 
  547500    296.95292   -60.329628 
  548000    297.85343   -40.407368 
  548500    302.71802   -60.647543 
  549000    300.19269   -48.172778 
  549500    299.76165   -67.482226 
  550000     296.8732   -18.186896 
  550500    298.92373   -50.896883 
  551000    300.32304   -43.971134 
  551500    300.44719   -49.703344 
  552000    295.95955   -30.883009 
  552500    298.40908   -62.849705 
  553000    296.72915   -57.470647 
  553500    299.31819   -23.595664 
  554000    301.65743   -36.905233 
  554500    301.62158   -61.386276 
  555000    301.83385    -60.77665 
  555500    300.17858   -53.330751 
  556000    298.64125   -65.882383 
  556500    296.77441   -54.663654 
  557000    296.67356   -49.037558 
  557500    303.59904   -71.511571 
  558000    298.22311   -28.370882 
  558500    298.75649   -46.095552 
  559000    302.55333   -56.285541 
  559500    304.66048   -52.865773 
  560000    296.53346   -53.538515 
  560500     299.6535   -37.548819 
  561000    302.77374   -72.992826 
  561500    300.01799   -68.904992 
  562000    295.49077   -30.432133 
  562500    298.23387   -56.812798 
  563000    298.44671   -50.903845 
  563500     295.6431   -38.313062 
  564000    299.80228   -47.507318 
  564500    300.81638   -24.426062 
  565000    297.97196   -54.523687 
  565500    298.38952   -37.352789 
  566000     304.6576    -59.54376 
  566500    297.03704   -55.957709 
  567000     302.9125   -48.577418 
  567500    306.10212   -63.529825 
  568000    297.85215   -41.755719 
  568500    300.86209   -34.165389 
  569000    294.73983   -74.157918 
  569500    299.07635   -37.341397 
  570000     299.4526   -46.550147 
  570500    304.64206   -75.743023 
  571000    300.95104   -46.615074 
  571500    299.80221     -50.5644 
  572000    303.76688   -62.027556 
  572500    298.09465   -46.596122 
  573000    303.74127   -29.334872 
  573500    304.05703   -54.706494 
  574000    290.76649   -52.472468 
  574500    298.87363    -53.67583 
  575000    303.26061   -67.406415 
  575500    296.58223   -79.759877 
  576000    297.18987    -36.59078 
  576500    303.48529   -60.290616 
  577000     303.1831    -51.47734 
  577500    296.79325   -54.161028 
  578000    298.91734    -26.88627 
  578500    296.49301   -31.273299 
  579000    299.63298   -61.713971 
  579500    300.54594   -41.429184 
  580000    304.48927   -58.917714 
  580500    305.42943   -53.243988 
  581000    297.86674   -50.383401 
  581500    299.02621   -45.830943 
  582000    306.35144   -59.314756 
  582500    302.94928   -33.176697 
  583000    302.72271   -54.146598 
  583500    298.48437   -37.374291 
  584000     304.5077   -32.888026 
  584500    292.61789   -53.688025 
  585000    304.94614   -60.809029 
  585500    301.94496   -51.016905 
  586000    300.15916   -54.188281 
  586500    299.89594   -40.422088 
  587000    301.52995   -44.877186 
  587500    300.16263   -65.935574 
  588000    304.64483   -53.724227 
  588500    305.23395   -48.562572 
  589000    299.11675   -56.826455 
  589500    303.25649   -41.503609 
  590000    305.62312   -51.481585 
  590500    301.62043    -77.06566 
  591000    298.64247   -49.109488 
  591500    299.66031   -72.154385 
  592000    296.17508   -37.492483 
  592500    297.44331    -60.16262 
  593000    302.06149   -67.667911 
  593500    300.89303    -49.89346 
  594000    302.57978    -61.14858 
  594500    302.63137   -54.383357 
  595000    300.14734   -33.939186 
  595500    303.06196   -36.852078 
  596000    301.83034   -44.276766 
  596500    304.59082    -67.73908 
  597000    297.38696   -50.836262 
  597500    304.27092   -61.789637 
  598000    306.81914   -55.980665 
  598500    298.17998   -52.025622 
  599000    299.29298    -43.42198 
  599500    305.39745   -83.213151 
  600000    308.53608   -43.111689 
  600500    299.72407   -54.249723 
  601000    299.79502   -47.745863 
  601500    300.49033   -57.658989 
  602000    302.81957   -64.133576 
  602500    300.24671   -58.756177 
  603000    298.26184    -32.86626 
  603500    295.76433   -47.542386 
  604000    294.10245   -58.656245 
  604500    305.46873   -56.843901 
  605000    299.61351   -54.687425 
  605500    299.10491   -39.062523 
  606000    301.21546   -42.458487 
  606500    296.41603   -38.343388 
  607000    299.38337   -67.697289 
  607500    300.20541      -41.997 
  608000    306.32686   -56.374513 
  608500    302.32018   -53.171708 
  609000     300.3232   -47.817544 
  609500    304.85018   -45.549527 
  610000    297.27634   -59.284035 
  610500    303.44299   -53.888391 
  611000    297.64394   -39.148359 
  611500    297.10639    -41.37418 
  612000    303.56112   -45.806583 
  612500     298.2671   -58.755198 
  613000    303.94425   -44.051638 
  613500     297.0613   -82.024124 
  614000    296.39132   -63.116804 
  614500    301.80385   -50.287992 
  615000    296.07969   -56.077605 
  615500    300.64871   -74.850118 
  616000    299.20179   -51.638011 
  616500    296.79753   -44.679746 
  617000    295.66249   -44.660834 
  617500    306.09436   -56.561826 
  618000    298.25121   -42.210252 
  618500    305.37295   -48.441899 
  619000    300.07456   -39.294749 
  619500    299.60569   -36.190602 
  620000    296.61917   -54.424069 
  620500    302.28059    -24.84248 
  621000    295.74443   -35.856649 
  621500    304.09125   -58.680111 
  622000    300.94233   -56.475927 
  622500    296.24807   -53.714136 
  623000    305.68838   -55.534058 
  623500    298.58572   -72.538981 
  624000    298.87518   -42.916017 
  624500    295.17659   -67.890533 
  625000    299.58583   -59.328195 
  625500    300.22459   -22.748745 
  626000    296.27696   -64.566382 
  626500    298.25809    -50.00503 
  627000     304.3207   -47.183513 
  627500    299.50849   -45.184134 
  628000    299.13324   -31.342205 
  628500     298.7447   -64.569453 
  629000    295.75923   -37.669398 
  629500    298.85896   -56.959484 
  630000    300.79052   -21.465956 
  630500     297.2174   -54.482416 
  631000    303.52123    -62.15283 
  631500    295.63004   -47.484769 
  632000    299.20819   -41.668906 
  632500    303.98111   -42.249457 
  633000    303.65597   -46.072332 
  633500    302.02728   -47.002192 
  634000    300.93974    -47.94866 
  634500     299.9694   -48.884081 
  635000    301.29689   -52.094759 
  635500    299.63062   -33.361604 
  636000    297.31995   -59.145578 
  636500     297.9375   -50.784674 
  637000    304.50676   -43.480292 
  637500    298.17536   -43.741879 
  638000    297.52025   -62.108544 
  638500    302.64848   -58.103082 
  639000    297.48523    -47.36651 
  639500    307.32063   -51.576939 
  640000    303.08923   -54.770858 
  640500    301.05107   -44.749182 
  641000     301.6004   -45.962912 
  641500    298.22062   -37.696917 
  642000    298.71369   -52.975016 
  642500     298.9982    -45.46149 
  643000    301.15751   -62.231425 
  643500    292.32187    -38.47098 
  644000    302.32017    -39.47662 
  644500    302.43137   -83.413888 
  645000     303.7391   -45.034354 
  645500    302.29819   -36.025469 
  646000    293.55487   -59.159445 
  646500    298.84312    -42.31588 
  647000    296.78469   -43.584663 
  647500    302.66586   -41.106074 
  648000    302.54041    -27.18188 
  648500    296.12105   -61.135915 
  649000     299.2196   -62.833656 
  649500    298.68415   -44.893373 
  650000    308.97041   -60.098809 
  650500     302.4157   -38.894029 
  651000    301.26739   -48.980557 
  651500     297.8521   -53.105673 
  652000    299.03941    -46.69452 
  652500    298.50109   -54.939759 
  653000    302.91678   -41.800281 
  653500    299.63208   -42.342788 
  654000    304.57083   -42.416329 
  654500    300.78956   -52.277843 
  655000    304.25099   -38.797812 
  655500    298.32727    -30.16875 
  656000    294.68653     -53.9872 
  656500    300.31202   -41.000793 
  657000    298.69758   -37.512562 
  657500     303.2373   -51.007611 
  658000    298.96665   -26.094883 
  658500    303.99279   -66.686469 
  659000    299.45596   -29.213402 
  659500    296.94648   -62.978798 
  660000    302.84629   -45.967655 
  660500    298.26948   -62.769858 
  661000    298.57726   -46.642913 
  661500    302.50265   -54.999736 
  662000    299.77105   -60.074281 
  662500     297.7587   -42.680118 
  663000      301.449   -50.639109 
  663500    299.09379   -33.149199 
  664000     299.0807   -46.635101 
  664500    295.60048   -47.655295 
  665000    296.18752   -57.972225 
  665500    307.20847   -54.263103 
  666000    302.69109   -36.842058 
  666500    294.91218   -68.288919 
  667000    301.71002   -57.243313 
  667500     304.9851    -57.71935 
  668000    295.64103   -45.712662 
  668500    301.45893   -52.701558 
  669000    304.07145   -52.072062 
  669500    301.21972   -39.522099 
  670000    299.59344   -57.894619 
  670500    300.57318    -66.34426 
  671000    298.52938   -30.356879 
  671500    300.25824    -52.32411 
  672000    300.15332   -43.407688 
  672500     303.4754   -47.953316 
  673000    293.90454   -48.956385 
  673500    303.74177   -46.324971 
  674000    296.93462   -34.190373 
  674500    299.17561     -59.0757 
  675000    296.65713   -49.159696 
  675500    299.02753   -57.920792 
  676000    301.22372   -69.739019 
  676500    303.01925    -78.87688 
  677000    300.83173   -41.499688 
  677500    300.63513     -54.5795 
  678000    297.97759   -52.946623 
  678500    302.91142   -43.591144 
  679000    298.22066   -48.621395 
  679500    297.51271   -37.933363 
  680000    301.39516   -33.521295 
  680500    296.45481    -36.66121 
  681000    294.68404   -41.883057 
  681500    298.68136    -56.76795 
  682000    298.26226   -46.648258 
  682500    298.14563   -60.779101 
  683000    299.27794   -39.662658 
  683500    296.41657   -43.809075 
  684000    298.90827   -33.248263 
  684500    301.50603   -31.086094 
  685000    305.54057   -35.987528 
  685500    296.99781   -27.518657 
  686000    297.64623   -47.172197 
  686500    295.87609   -48.280224 
  687000    300.48282   -43.332083 
  687500    299.62128    -51.90564 
  688000    300.57094   -52.969714 
  688500    304.09985   -35.176053 
  689000    303.34074   -35.506249 
  689500    295.17539   -69.028939 
  690000     300.6524   -46.824897 
  690500     300.6967   -50.088193 
  691000    302.32393   -40.591699 
  691500    305.74375   -38.153941 
  692000     300.0942   -45.589442 
  692500    298.99958   -63.375678 
  693000    302.83958    -35.98216 
  693500    299.48598   -47.559994 
  694000     299.0031   -53.256149 
  694500    301.76235   -52.211134 
  695000     298.5103   -42.299521 
  695500    302.05064   -42.809922 
  696000    297.96214   -64.060902 
  696500    300.13548   -60.641092 
  697000    302.25051   -58.146967 
  697500    301.28631   -34.962755 
  698000    304.59578   -39.780775 
  698500    295.43986   -45.803172 
  699000    299.75083    -66.42292 
  699500    299.55477   -62.723788 
  700000    305.49692   -58.526201 
  700500    299.85942   -61.306576 
  701000    297.41949   -15.869359 
  701500    304.58813   -56.683577 
  702000    307.27899   -53.350149 
  702500    301.97308   -53.893869 
  703000    301.11705   -51.543257 
  703500    308.58596   -40.681326 
  704000    305.82753   -39.267747 
  704500    303.28419   -51.477842 
  705000    299.00105    -36.79534 
  705500    299.47671   -55.728779 
  706000    295.93608   -72.813867 
  706500    299.96812   -47.377874 
  707000    295.51785   -63.793272 
  707500    299.83563    -42.12483 
  708000    300.10535   -70.975896 
  708500    299.27094   -54.881172 
  709000    302.12571   -38.565658 
  709500    300.62268   -47.007052 
  710000    300.27354   -60.641549 
  710500    296.32868   -23.278517 
  711000     307.1108   -58.737267 
  711500    305.10596   -43.929725 
  712000    304.93036   -36.138594 
  712500    302.78207   -57.503054 
  713000    303.91284   -60.543266 
  713500    296.42431   -58.845985 
  714000    303.52914   -38.225701 
  714500    304.46399   -30.436147 
  715000    297.37307    -58.12512 
  715500    296.88776   -67.980327 
  716000    305.74797   -65.202438 
  716500    297.16335   -36.897349 
  717000    300.28571   -56.383121 
  717500    296.79913   -39.499943 
  718000    299.85856   -63.923707 
  718500    299.73235   -42.210786 
  719000    301.37732   -47.652444 
  719500    298.83672   -50.808421 
  720000    298.91569   -55.456746 
  720500    296.63895   -22.722227 
  721000    299.97032   -43.864642 
  721500    300.82891   -63.275026 
  722000    299.28025   -56.205541 
  722500    305.44471   -45.882951 
  723000    300.56504   -58.011774 
  723500     301.5126   -18.645086 
  724000     298.0886   -82.849403 
  724500    299.64579   -73.776003 
  725000    299.79924   -25.645636 
  725500     303.4898    -65.50428 
  726000    301.17392   -53.215292 
  726500    295.93923   -47.406399 
  727000    300.90016   -47.469904 
  727500    301.17679   -37.065407 
  728000    300.51433   -49.911122 
  728500    301.53987   -51.082593 
  729000    295.80156   -56.924449 
  729500    298.01315    -27.62198 
  730000    298.53881   -45.832302 
  730500    299.59953   -45.133895 
  731000    303.96032   -39.149068 
  731500    298.11903   -61.881461 
  732000    300.46429   -53.309155 
  732500    301.70113   -36.404039 
  733000    293.47056   -68.021933 
  733500    300.86045   -43.875917 
  734000    301.02903   -46.189919 
  734500    298.64458   -76.367088 
  735000    299.72502   -48.820168 
  735500    294.21344   -45.162261 
  736000    301.47006    -40.78476 
  736500    295.20412   -48.380938 
  737000    305.50676   -44.911188 
  737500    299.36914   -66.286566 
  738000     302.5214   -48.173353 
  738500    299.29358    -39.87923 
  739000    302.71137   -45.211508 
  739500    300.05659   -50.115329 
  740000    305.39419    -71.41513 
  740500    299.54489   -36.333469 
  741000     295.7043   -39.962117 
  741500    309.60455   -63.195188 
  742000    294.48318   -32.941405 
  742500    301.94205   -56.338627 
  743000    301.80246   -45.457416 
  743500    300.36884   -40.202222 
  744000    303.51985   -44.796878 
  744500    305.83543   -21.710026 
  745000    300.30632   -70.099784 
  745500    293.25969   -44.545229 
  746000    300.00289   -59.033646 
  746500    300.91942   -56.934872 
  747000    298.38456   -39.806578 
  747500    293.17211   -34.417114 
  748000    300.61481   -60.204831 
  748500    293.19958   -33.608756 
  749000    301.75975   -56.115659 
  749500    299.83106   -39.110855 
  750000    299.63561   -31.284163 
  750500    303.12543   -45.784072 
  751000    306.22582   -54.909029 
  751500    303.64695   -27.879912 
  752000    302.59119   -40.931403 
  752500    295.78602   -52.582476 
  753000    299.86565   -48.130789 
  753500    303.08137   -44.953448 
  754000    299.45919   -59.830282 
  754500    295.91376   -33.662925 
  755000    299.04453   -39.523022 
  755500    302.84179   -39.366048 
  756000    297.61099   -73.016267 
  756500    298.76224   -54.455536 
  757000    299.48355   -59.596612 
  757500    302.61711   -53.713146 
  758000     300.6916   -68.288027 
  758500    299.87812   -50.911463 
  759000    300.04054   -37.097038 
  759500     296.9378   -52.846925 
  760000    295.56352   -53.583375 
  760500    295.16921   -37.676806 
  761000    298.57628   -43.506486 
  761500    297.81825   -33.617783 
  762000    304.39004   -77.708307 
  762500    297.19252   -46.450362 
  763000    303.20458   -51.393129 
  763500    302.58818   -43.604443 
  764000    304.76365   -62.155193 
  764500    297.70518   -51.583039 
  765000    298.00392    -45.21335 
  765500    300.94403   -35.133389 
  766000    300.30748   -52.135289 
  766500    305.22803   -44.742803 
  767000    301.80187   -73.286626 
  767500    307.29303   -36.585959 
  768000    301.83927   -55.600447 
  768500    299.10782   -47.763377 
  769000    299.35963   -55.237345 
  769500    300.80853   -44.579106 
  770000    301.95514   -53.143956 
  770500    301.78974   -28.207386 
  771000    301.15623    -77.73211 
  771500    304.01522   -36.551287 
  772000    297.29241   -38.572965 
  772500    299.40269   -64.205924 
  773000    301.16911   -52.566507 
  773500    299.48898   -65.236544 
  774000     301.1082   -31.895984 
  774500    296.33091    -45.53776 
  775000    300.74182   -45.365213 
  775500    299.62262   -48.880372 
  776000    303.65782   -54.257163 
  776500    298.81475   -51.082967 
  777000    299.47933   -51.878163 
  777500    303.34511   -55.961677 
  778000    301.07119   -55.591758 
  778500    298.65967   -49.071097 
  779000    306.36566   -39.319096 
  779500    300.87631   -22.324058 
  780000    300.40332   -41.379609 
  780500    299.05597   -64.891265 
  781000    299.48042   -51.801496 
  781500    299.98056   -43.771101 
  782000    299.66282   -45.424821 
  782500    299.25906   -41.768497 
  783000    299.41409   -39.027105 
  783500    303.05055   -40.659078 
  784000    301.44224   -34.757674 
  784500    296.40455   -59.915055 
  785000     297.1943   -81.235871 
  785500    309.21176   -41.001728 
  786000    303.82606   -36.011213 
  786500    299.62032    -54.66346 
  787000    303.46563    -35.89249 
  787500    299.69826   -60.499578 
  788000    296.58369   -57.099127 
  788500     303.5465   -48.922637 
  789000     301.7086   -51.975023 
  789500    299.79389   -42.264396 
  790000    299.82284   -63.960383 
  790500     303.1467   -59.004253 
  791000    299.79709   -53.492825 
  791500    293.16704   -57.802071 
  792000    297.91811   -25.639605 
  792500    298.59548   -18.103213 
  793000    299.86766   -63.998378 
  793500     299.4301   -49.157009 
  794000    302.48243   -81.825319 
  794500    299.65022   -33.281726 
  795000    301.44413   -51.996221 
  795500    302.24223   -41.187066 
  796000    299.63893    -56.89875 
  796500    296.12997   -54.330762 
  797000    299.71751   -47.101834 
  797500    302.46297   -89.883993 
  798000    301.92438   -43.624631 
  798500    294.28438   -46.487924 
  799000    300.56603   -45.966111 
  799500     298.7574   -71.437589 
  800000    299.62666   -55.571535 
  800500    301.66098   -26.101189 
  801000    297.97934   -70.995671 
  801500    304.16085   -28.848624 
  802000    310.79866   -68.587615 
  802500    300.98736    -48.90853 
  803000    301.63058   -72.906841 
  803500    302.02264   -35.343937 
  804000    302.71406   -57.608042 
  804500    300.96389   -65.060235 
  805000    302.03958   -38.087768 
  805500    308.27015   -65.818099 
  806000    304.92144   -42.623632 
  806500    303.65756   -52.206822 
  807000    297.97429   -28.933463 
  807500    297.70546   -12.581645 
  808000    297.84445   -56.485418 
  808500    297.08092   -34.834411 
  809000    302.10101   -35.888341 
  809500    297.86801   -56.638765 
  810000    303.98242   -42.795918 
  810500      301.401   -50.241635 
  811000    308.59881   -34.281472 
  811500     293.1338   -44.452315 
  812000    294.99059   -39.316263 
  812500    303.03853    -45.58608 
  813000    299.74494   -69.787553 
  813500    301.85269    -40.38007 
  814000    300.54533   -56.781888 
  814500    307.05852   -48.268192 
  815000    301.03719   -45.445157 
  815500     301.5642   -71.820869 
  816000    303.20365   -50.833417 
  816500    299.53662   -60.644807 
  817000    300.47329   -57.166148 
  817500    300.24861   -43.416857 
  818000     297.0286    -41.11663 
  818500    302.87484     -45.6806 
  819000    301.01427   -49.667057 
  819500    302.84479   -18.301367 
  820000    295.60558    -51.77744 
  820500    298.34615    -52.72083 
  821000    297.39395   -60.949388 
  821500     301.0093   -42.271258 
  822000    298.95721   -53.948332 
  822500    299.80404   -38.399505 
  823000    301.01911   -25.087071 
  823500     301.3385   -43.228066 
  824000    294.99347   -47.906807 
  824500    298.98879    -43.38875 
  825000    302.12175   -72.169634 
  825500    303.65287    -57.53369 
  826000    301.57203   -36.462951 
  826500    301.59313   -55.784588 
  827000    299.64744   -46.370952 
  827500    301.48314   -45.920294 
  828000    297.06299    -45.62791 
  828500    299.75756   -48.062194 
  829000    301.76258   -33.497939 
  829500    303.72337   -54.098352 
  830000     296.1935   -37.380129 
  830500    302.28197    -57.72825 
  831000       300.04   -71.277187 
  831500    297.15723   -42.159659 
  832000    302.11738   -42.778702 
  832500    299.99677   -57.407732 
  833000     295.8528    -49.53156 
  833500    299.56886   -53.797135 
  834000     304.7076   -49.638508 
  834500    298.20357   -68.015356 
  835000    299.70028   -48.436762 
  835500      301.271   -52.983453 
  836000    302.40519   -49.458313 
  836500    301.45377   -27.227899 
  837000    303.92999   -55.318309 
  837500    302.89596   -51.654623 
  838000    300.52359   -59.521701 
  838500    300.36635   -42.330069 
  839000    297.78956   -57.584604 
  839500    300.06704   -62.459359 
  840000    302.13294   -51.258163 
  840500    302.52704   -45.888375 
  841000    299.71925   -60.395709 
  841500    302.13542    -41.86637 
  842000    295.27682   -43.624384 
  842500    299.63645   -53.412999 
  843000    298.54541   -52.991465 
  843500    299.20013   -30.708091 
  844000     301.8997   -55.669597 
  844500    300.22385   -30.036819 
  845000    299.97426   -24.071212 
  845500    296.15426   -55.077916 
  846000    297.05272   -55.612672 
  846500    301.86574   -54.872993 
  847000    302.39834   -40.033639 
  847500    298.11286   -68.108009 
  848000     300.2509   -48.105645 
  848500    293.55214    -27.55098 
  849000    296.07226   -52.683591 
  849500    296.13962   -69.625383 
  850000    295.65885   -53.257954 
  850500    300.46642   -34.219853 
  851000    304.47124   -54.676843 
  851500     294.1869   -55.106305 
  852000    299.25812   -28.027154 
  852500    302.40378   -47.172257 
  853000     303.3203   -58.681415 
  853500    302.71807   -43.473416 
  854000     303.4501   -36.803403 
  854500    299.92782   -56.156541 
  855000    301.29584   -62.672253 
  855500    296.62992   -57.795773 
  856000    298.79289   -53.643775 
  856500    301.66094   -48.070361 
  857000    294.50819   -43.148072 
  857500     299.4268   -44.189046 
  858000    299.19155   -50.213593 
  858500    302.31421   -38.240447 
  859000     298.9795   -49.474676 
  859500    300.50024   -34.227971 
  860000    300.25337   -66.955418 
  860500    297.13777    -51.25506 
  861000    307.60485   -62.376793 
  861500    296.04772   -44.531275 
  862000    296.32047   -69.926533 
  862500    295.36697   -56.927646 
  863000     296.6208   -42.189834 
  863500    300.31436   -63.070008 
  864000    298.76133   -67.852585 
  864500     304.7013   -40.549114 
  865000    296.32713   -68.948377 
  865500    302.92603    -36.66541 
  866000    297.93797   -41.214681 
  866500    304.81195    -66.33835 
  867000    302.16727   -58.434847 
  867500    296.13413   -60.043077 
  868000    303.55832   -75.528412 
  868500    300.57134   -29.503242 
  869000    302.14509   -51.509703 
  869500    301.44081   -50.213943 
  870000     300.6061   -60.065196 
  870500    300.15257   -41.887319 
  871000    300.57607   -78.729776 
  871500    298.36056   -31.122797 
  872000    296.02151   -38.517535 
  872500     297.5801   -44.034319 
  873000    299.64545    -76.38683 
  873500    300.89386   -60.874453 
  874000    307.19825   -50.432222 
  874500    299.57158   -49.824964 
  875000    299.61538   -38.161208 
  875500    297.42562   -75.329572 
  876000    306.20363   -57.330426 
  876500    302.84715    -67.10538 
  877000    301.06464   -44.508896 
  877500    304.28945   -54.703147 
  878000    296.74179   -32.104957 
  878500    302.83767   -31.242716 
  879000    304.39289   -47.785037 
  879500    301.12587   -38.609508 
  880000    297.86958   -48.920172 
  880500    302.78705     -64.9745 
  881000    300.70605    -32.28041 
  881500    303.40116   -26.000162 
  882000    300.11902   -46.157217 
  882500    300.34144    -46.98769 
  883000    301.71167    -52.50679 
  883500    296.49483    -45.87031 
  884000    300.14058   -52.489207 
  884500    298.91928    -57.59621 
  885000      301.722   -15.304303 
  885500    300.77247   -36.124326 
  886000    301.02619   -31.656673 
  886500    303.95198   -58.723687 
  887000    301.79131   -40.738066 
  887500    298.99084   -48.364207 
  888000    299.23043   -44.250399 
  888500    299.75428   -31.412378 
  889000    299.35823   -24.228805 
  889500     298.7057   -48.961781 
  890000    304.03884   -48.794974 
  890500    296.31875   -45.593392 
  891000    302.73686   -47.913409 
  891500    304.26511   -42.630676 
  892000    298.18726   -83.436197 
  892500    297.90698   -35.524017 
  893000    298.56367   -36.051152 
  893500    300.15511   -67.993976 
  894000    298.58832   -47.668344 
  894500    300.40668   -22.579289 
  895000    303.32429   -66.761134 
  895500     296.0833   -25.316381 
  896000    299.61871   -76.205221 
  896500    297.05383   -51.382857 
  897000    299.59653   -37.694095 
  897500    301.89403    -53.30341 
  898000     298.8846   -50.867992 
  898500    300.01144   -39.821373 
  899000    299.52492   -49.818262 
  899500    301.97716   -30.364608 
  900000    301.20071   -41.239701 
  900500    297.67827   -55.834561 
  901000    301.06628   -63.845222 
  901500    300.94299   -54.436016 
  902000    301.00927   -47.998639 
  902500    300.63259   -31.803862 
  903000    304.25765    -50.32062 
  903500    294.78187   -77.340755 
  904000    296.85117   -28.664581 
  904500    309.84588   -65.130849 
  905000    296.53814   -65.937451 
  905500    295.48992   -30.269564 
  906000    295.93384   -53.302603 
  906500    294.81712   -56.928745 
  907000     302.7027   -69.114681 
  907500    298.66401   -33.351056 
  908000    303.60243   -54.919311 
  908500    299.78855   -53.228709 
  909000    304.00525   -41.099265 
  909500    300.27336   -81.744656 
  910000     300.0759   -47.240187 
  910500    301.16894   -67.343306 
  911000    304.10307   -46.998978 
  911500    301.39686   -60.699648 
  912000    303.53836   -33.123547 
  912500    296.73285   -72.625056 
  913000    301.33476    -51.53674 
  913500    297.68881   -45.440611 
  914000    301.54057   -35.201652 
  914500    297.66541    -44.86491 
  915000    303.84257   -67.847039 
  915500    301.25993   -37.394088 
  916000    296.76161   -45.231402 
  916500    302.70378    -41.02994 
  917000    298.91156   -65.378393 
  917500    303.97089   -35.704719 
  918000    299.79091   -46.626164 
  918500    297.14016   -52.243687 
  919000     299.4266   -49.934063 
  919500    304.36557   -38.034337 
  920000    301.42211   -36.765044 
  920500    302.85947   -61.229032 
  921000     294.3231   -36.271754 
  921500    300.15163   -58.969909 
  922000     301.7869   -35.418488 
  922500    303.62496   -61.087742 
  923000    301.28067   -27.030837 
  923500    296.46248   -47.916615 
  924000    299.24242   -53.787632 
  924500    295.80144   -62.466333 
  925000    297.72643   -60.803053 
  925500    299.62276   -53.688732 
  926000    299.70136   -52.670942 
  926500    302.71368   -54.703447 
  927000    303.33652   -48.560409 
  927500    306.16817   -48.554938 
  928000    298.72168   -63.891956 
  928500    299.39949   -50.263576 
  929000    297.60029   -57.697275 
  929500    301.06162   -41.133614 
  930000    296.70286   -56.057964 
  930500    301.66269   -54.892536 
  931000    301.36318    -46.55791 
  931500    304.23222   -38.051775 
  932000    297.51636   -46.766957 
  932500    296.70334    -36.08395 
  933000    296.01094   -23.315216 
  933500    297.07272   -31.657009 
  934000    298.11943   -58.989695 
  934500    301.96574   -56.600468 
  935000    299.21032   -59.869504 
  935500    297.58398    -27.27752 
  936000    300.36027   -46.976053 
  936500    297.63747   -55.397343 
  937000    300.72939   -56.242441 
  937500    299.36377   -44.737138 
  938000    307.45874   -45.791649 
  938500    297.15636   -62.077426 
  939000    302.19556   -64.327976 
  939500    299.94331   -31.213686 
  940000    300.08556   -63.465985 
  940500     301.0165   -64.417243 
  941000    303.52463   -33.397797 
  941500    301.49081   -66.908357 
  942000    298.07706   -37.632099 
  942500    299.32762   -70.381951 
  943000    294.79856   -24.581311 
  943500     298.1507   -54.603984 
  944000      302.957   -47.599336 
  944500    298.30365   -29.607668 
  945000    305.58068   -48.058014 
  945500    301.12041   -52.729469 
  946000    303.80968   -46.609698 
  946500    300.34257    -54.95715 
  947000    298.47523   -48.042552 
  947500    301.69344   -50.293353 
  948000    296.91444   -43.384975 
  948500    300.91998     -39.3152 
  949000    297.56888   -29.470095 
  949500     303.6956   -32.770346 
  950000    296.68121   -65.077957 
  950500    301.21314   -36.015682 
  951000    297.59704   -73.668761 
  951500    298.92312    -18.87687 
  952000    304.76764   -57.466019 
  952500    297.78895   -24.583016 
  953000      305.456   -56.338879 
  953500    303.99751   -32.621248 
  954000    298.57764   -47.466064 
  954500    294.02021   -53.171644 
  955000    294.87959   -57.098017 
  955500    299.24269   -46.572841 
  956000    298.86336   -56.401658 
  956500    296.80714   -52.557614 
  957000    296.51352    -53.54669 
  957500    298.88893   -26.591903 
  958000    299.21618   -70.202617 
  958500    301.06822   -66.588746 
  959000    293.88573    -62.80003 
  959500    301.22681   -72.726288 
  960000    298.02169   -51.761812 
  960500    304.06221   -28.074082 
  961000    301.55933    -46.94487 
  961500    303.27127   -17.299315 
  962000    300.89254   -59.829607 
  962500    301.13991   -64.449515 
  963000    298.33192   -61.152018 
  963500    303.11561   -51.308365 
  964000    300.80975   -44.886337 
  964500    299.07005    -58.88208 
  965000    306.98736   -56.294692 
  965500    303.30876   -59.335703 
  966000    297.55763   -46.540576 
  966500    298.62317    -47.47936 
  967000    299.95961   -58.232061 
  967500    303.37386    -72.75803 
  968000    301.15898   -48.245025 
  968500    297.78844   -56.842737 
  969000    301.06695   -80.064188 
  969500    304.06332   -33.006739 
  970000    295.72629   -38.133817 
  970500    300.07959   -66.370742 
  971000    301.15994    -38.09286 
  971500    296.96175   -60.751857 
  972000    299.81485   -47.470897 
  972500    296.22316   -37.013876 
  973000    304.09098   -56.613237 
  973500    298.87615   -57.254225 
  974000    297.74089   -30.951056 
  974500    302.78615   -35.774015 
  975000     301.2824   -52.994103 
  975500    302.03111   -60.842065 
  976000    296.73765   -20.622027 
  976500    302.52183   -62.779274 
  977000    300.42878   -50.851538 
  977500    296.69389   -37.011667 
  978000    301.23306   -68.437275 
  978500    299.19064   -34.258552 
  979000    296.15965   -61.324591 
  979500     299.1805   -58.339343 
  980000    299.26444   -53.365632 
  980500    298.08931   -45.843845 
  981000    304.61777   -41.825577 
  981500    298.93235   -59.986857 
  982000    292.91541   -43.448832 
  982500    304.04772   -37.723563 
  983000    303.44138    -40.72743 
  983500    297.42064   -24.208171 
  984000    298.46621   -29.841911 
  984500    300.25272   -42.030694 
  985000     298.3488   -42.174956 
  985500    302.20303   -47.015332 
  986000    300.81426   -60.814594 
  986500    301.04263   -65.823947 
  987000    304.83092   -46.800646 
  987500     302.3692   -41.563543 
  988000    299.29756   -55.917702 
  988500    299.53316    -43.71718 
  989000    301.05284   -44.625099 
  989500    298.79966    -61.09743 
  990000     306.7664   -38.632518 
  990500    301.05821   -38.516921 
  991000    301.45584   -34.439244 
  991500    298.44125   -57.771769 
  992000    306.81508   -55.430191 
  992500      297.454   -59.325701 
  993000    302.23199   -58.554297 
  993500    299.70384   -30.663682 
  994000    301.36405   -66.993872 
  994500     300.4652   -39.634357 
  995000    301.74661   -57.757799 
  995500    297.86646   -38.365522 
  996000    298.37769   -62.673068 
  996500    304.83849   -46.900667 
  997000    299.50387   -33.926658 
  997500    306.50141   -58.259183 
  998000    301.59807   -40.071322 
  998500    294.87947   -70.770388 
  999000     300.2145   -44.693825 
  999500    302.81894   -57.560576 
 1000000     300.2285   -58.032022 
Loop time of 9842.06 on 16 procs for 1000000 steps with 19582 atoms

Performance: 8.779 ns/day, 2.734 hours/ns, 101.605 timesteps/s
99.4% CPU use with 16 MPI tasks x no OpenMP threads

MPI task timing breakdown:
Section |  min time  |  avg time  |  max time  |%varavg| %total
---------------------------------------------------------------
Pair    | 5730.4     | 6392.7     | 6893.4     | 453.7 | 64.95
Bond    | 0.24516    | 0.2855     | 0.36551    |   5.7 |  0.00
Kspace  | 1704.9     | 2194.7     | 2856.3     | 771.1 | 22.30
Neigh   | 498.25     | 501.07     | 503.02     |   6.3 |  5.09
Comm    | 248.09     | 267.68     | 295.44     |  89.3 |  2.72
Output  | 3.1089     | 3.1267     | 3.3133     |   2.7 |  0.03
Modify  | 443.51     | 454.96     | 471.05     |  38.2 |  4.62
Other   |            | 27.46      |            |       |  0.28

Nlocal:    1223.88 ave 1248 max 1210 min
Histogram: 4 3 1 2 2 1 0 1 0 2
Nghost:    7404.88 ave 7444 max 7371 min
Histogram: 2 3 0 1 0 4 4 0 1 1
Neighs:    303000 ave 329100 max 284338 min
Histogram: 4 0 1 2 3 1 3 1 0 1

Total # of neighbors = 4847992
Ave neighs/atom = 247.574
Ave special neighs/atom = 1.34634
Neighbor list builds = 53390
Dangerous builds = 0
  write_restart  end.${E}.restart
  write_restart  end.0.1.restart
PPPM initialization ...
WARNING: Using 12-bit tables for long-range coulomb (../kspace.cpp:321)
  G vector (1/distance) = 0.284296
  grid = 40 36 24
  stencil order = 5
  estimated absolute RMS force accuracy = 0.0311878
  estimated relative force accuracy = 9.39212e-05
  using double precision FFTs
  3d grid and FFT values/proc = 6555 2880

  clear
  next a
  next E
  jump system.in


Total wall time: 40:03:20
