# Supplementary material for: The influences of electric field intensity and driving force on the slip behaviour of water flow in a nanochannel
Source: PLoS One. 2021 Sep 22;16(9):e0257589. doi: 10.1371/journal.pone.0257589 (PMC8457446; doi:10.1371/journal.pone.0257589)
Supplement: S1 Data — (ZIP) [file pone.0257589.s001.zip › data/ALH2O-E-2/Hvx.1]

# Chunk-averaged data for fix H and group norm
# Timestep Number-of-chunks Total-count
# Chunk Coord1 Ncount vx
1000000 362 8788
  1 -16.1 0 0
  2 -15.9 0 0
  3 -15.7 0 0
  4 -15.5 0 0
  5 -15.3 0 0
  6 -15.1 0 0
  7 -14.9 0 0
  8 -14.7 0 0
  9 -14.5 0 0
  10 -14.3 0 0
  11 -14.1 0 0
  12 -13.9 0 0
  13 -13.7 0 0
  14 -13.5 0 0
  15 -13.3 0 0
  16 -13.1 0 0
  17 -12.9 0 0
  18 -12.7 0 0
  19 -12.5 0 0
  20 -12.3 0 0
  21 -12.1 0 0
  22 -11.9 0 0
  23 -11.7 0 0
  24 -11.5 0 0
  25 -11.3 0 0
  26 -11.1 0 0
  27 -10.9 0 0
  28 -10.7 0 0
  29 -10.5 0 0
  30 -10.3 0 0
  31 -10.1 0 0
  32 -9.9 0 0
  33 -9.7 0 0
  34 -9.5 0 0
  35 -9.3 0 0
  36 -9.1 0 0
  37 -8.9 0 0
  38 -8.7 0 0
  39 -8.5 0 0
  40 -8.3 0 0
  41 -8.1 0 0
  42 -7.9 0 0
  43 -7.7 0 0
  44 -7.5 0 0
  45 -7.3 0 0
  46 -7.1 0 0
  47 -6.9 0 0
  48 -6.7 0 0
  49 -6.5 0 0
  50 -6.3 0 0
  51 -6.1 0 0
  52 -5.9 0 0
  53 -5.7 0 0
  54 -5.5 0 0
  55 -5.3 0 0
  56 -5.1 0 0
  57 -4.9 0 0
  58 -4.7 0 0
  59 -4.5 0 0
  60 -4.3 0 0
  61 -4.1 0 0
  62 -3.9 0 0
  63 -3.7 0 0
  64 -3.5 0 0
  65 -3.3 0 0
  66 -3.1 0 0
  67 -2.9 0 0
  68 -2.7 0 0
  69 -2.5 0 0
  70 -2.3 0 0
  71 -2.1 0 0
  72 -1.9 0 0
  73 -1.7 0 0
  74 -1.5 0 0
  75 -1.3 0 0
  76 -1.1 0 0
  77 -0.9 0 0
  78 -0.7 0 0
  79 -0.5 0 0
  80 -0.3 0 0
  81 -0.1 0 0
  82 0.1 0 0
  83 0.3 0 0
  84 0.5 0 0
  85 0.7 0 0
  86 0.9 0 0
  87 1.1 0.003781 9.19604e-06
  88 1.3 0.109717 0.000315891
  89 1.5 0.86524 0.00189587
  90 1.7 3.10209 0.00351639
  91 1.9 6.67978 0.00387516
  92 2.1 11.2635 0.00399429
  93 2.3 19.177 0.00406997
  94 2.5 35.3601 0.00408632
  95 2.7 60.4985 0.00415996
  96 2.9 82.7499 0.00421638
  97 3.1 88.7742 0.00425445
  98 3.3 80.0835 0.00428136
  99 3.5 67.3426 0.00427803
  100 3.7 57.304 0.00428426
  101 3.9 50.056 0.00429367
  102 4.1 44.2029 0.00430195
  103 4.3 40.2096 0.00431964
  104 4.5 38.8253 0.00433446
  105 4.7 38.7403 0.00435042
  106 4.9 38.2269 0.00437983
  107 5.1 37.5179 0.0043797
  108 5.3 38.3318 0.0043943
  109 5.5 42.0935 0.0044008
  110 5.7 48.1695 0.00442335
  111 5.9 54.4185 0.00442157
  112 6.1 58.1698 0.00444217
  113 6.3 58.6726 0.00445077
  114 6.5 56.7459 0.00446091
  115 6.7 53.6142 0.00447083
  116 6.9 50.4742 0.00448262
  117 7.1 47.7723 0.00449914
  118 7.3 45.7788 0.00450568
  119 7.5 44.4917 0.00451481
  120 7.7 43.7862 0.00452606
  121 7.9 43.9426 0.00454008
  122 8.1 44.8324 0.00454342
  123 8.3 46.1181 0.0045521
  124 8.5 47.6199 0.00457176
  125 8.7 48.8852 0.004577
  126 8.9 49.9168 0.00458602
  127 9.1 50.2995 0.00459943
  128 9.3 50.211 0.0046041
  129 9.5 50.1093 0.00460875
  130 9.7 49.7815 0.00461723
  131 9.9 49.3435 0.00462249
  132 10.1 48.7475 0.00462336
  133 10.3 48.3672 0.00464571
  134 10.5 47.9993 0.00464424
  135 10.7 47.706 0.00464646
  136 10.9 47.4166 0.00466286
  137 11.1 47.2496 0.00466469
  138 11.3 47.2718 0.00467819
  139 11.5 47.6186 0.00467073
  140 11.7 48.0176 0.00468608
  141 11.9 48.4468 0.00469254
  142 12.1 48.8786 0.00469381
  143 12.3 49.0957 0.00471005
  144 12.5 49.1368 0.00470651
  145 12.7 49.0663 0.00470808
  146 12.9 49.0728 0.00471612
  147 13.1 48.8592 0.00472492
  148 13.3 48.4983 0.0047252
  149 13.5 48.4087 0.0047262
  150 13.7 48.238 0.00473675
  151 13.9 48.0817 0.00474245
  152 14.1 47.9907 0.00474081
  153 14.3 48.1001 0.00474792
  154 14.5 48.316 0.00475616
  155 14.7 48.4006 0.00475597
  156 14.9 48.4277 0.00475429
  157 15.1 48.4353 0.00475788
  158 15.3 48.4919 0.00476661
  159 15.5 48.5727 0.00477473
  160 15.7 48.6935 0.00476591
  161 15.9 48.7456 0.00476908
  162 16.1 48.694 0.00477191
  163 16.3 48.599 0.00478293
  164 16.5 48.4544 0.00478109
  165 16.7 48.4496 0.00478568
  166 16.9 48.4675 0.00479205
  167 17.1 48.4001 0.00479349
  168 17.3 48.4342 0.00479174
  169 17.5 48.4118 0.00479538
  170 17.7 48.4516 0.00479845
  171 17.9 48.4892 0.00479388
  172 18.1 48.4636 0.00479312
  173 18.3 48.5195 0.00480027
  174 18.5 48.5792 0.00480603
  175 18.7 48.5388 0.00480701
  176 18.9 48.5483 0.00480385
  177 19.1 48.5561 0.00480368
  178 19.3 48.5751 0.00480625
  179 19.5 48.5612 0.00480979
  180 19.7 48.5676 0.00480912
  181 19.9 48.5632 0.0048008
  182 20.1 48.5485 0.00480937
  183 20.3 48.5209 0.00481564
  184 20.5 48.5249 0.00480615
  185 20.7 48.479 0.00480906
  186 20.9 48.4776 0.00481562
  187 21.1 48.4846 0.00480391
  188 21.3 48.3786 0.00480095
  189 21.5 48.4353 0.00481087
  190 21.7 48.4705 0.00480391
  191 21.9 48.5691 0.0048094
  192 22.1 48.4617 0.00479675
  193 22.3 48.417 0.0047959
  194 22.5 48.457 0.00479025
  195 22.7 48.528 0.00479512
  196 22.9 48.4332 0.00479317
  197 23.1 48.3613 0.00478649
  198 23.3 48.3969 0.00478294
  199 23.5 48.4759 0.00478309
  200 23.7 48.5137 0.00479102
  201 23.9 48.5214 0.00477382
  202 24.1 48.5944 0.00476441
  203 24.3 48.6181 0.00477021
  204 24.5 48.6208 0.0047617
  205 24.7 48.6895 0.00476908
  206 24.9 48.6595 0.00476007
  207 25.1 48.4534 0.00476089
  208 25.3 48.3368 0.00475368
  209 25.5 48.2095 0.00474947
  210 25.7 48.0618 0.00473913
  211 25.9 47.947 0.00473519
  212 26.1 48.0624 0.00472765
  213 26.3 48.3109 0.00472906
  214 26.5 48.3266 0.00472873
  215 26.7 48.4759 0.00472865
  216 26.9 48.7438 0.00471472
  217 27.1 48.8985 0.00470115
  218 27.3 49.0986 0.00470725
  219 27.5 49.1601 0.00470084
  220 27.7 49.0524 0.00469174
  221 27.9 48.8256 0.00469255
  222 28.1 48.4347 0.00468125
  223 28.3 47.9892 0.00467659
  224 28.5 47.6374 0.00466958
  225 28.7 47.3651 0.00466071
  226 28.9 47.2811 0.0046563
  227 29.1 47.434 0.00464893
  228 29.3 47.5916 0.00463761
  229 29.5 47.968 0.00463645
  230 29.7 48.2797 0.00461883
  231 29.9 48.7224 0.00461573
  232 30.1 49.1278 0.00461563
  233 30.3 49.6184 0.00460231
  234 30.5 50.0422 0.0045976
  235 30.7 50.3106 0.00459261
  236 30.9 50.1984 0.00458125
  237 31.1 49.7722 0.00457408
  238 31.3 48.7568 0.00455538
  239 31.5 47.5933 0.00454223
  240 31.7 46.1816 0.00454106
  241 31.9 44.9849 0.00453937
  242 32.1 44.3177 0.00452096
  243 32.3 44.1274 0.0045054
  244 32.5 44.7398 0.00450518
  245 32.7 45.8583 0.00448261
  246 32.9 47.7367 0.00447203
  247 33.1 50.3494 0.00446283
  248 33.3 53.338 0.00445472
  249 33.5 56.2525 0.00444257
  250 33.7 57.9083 0.00443396
  251 33.9 57.3867 0.00442664
  252 34.1 53.9364 0.00441178
  253 34.3 48.0964 0.0044007
  254 34.5 42.2564 0.00437343
  255 34.7 38.8061 0.00436604
  256 34.9 38.0566 0.00436227
  257 35.1 38.7138 0.00433413
  258 35.3 39.1578 0.00432672
  259 35.5 39.0378 0.00430759
  260 35.7 40.3272 0.00428647
  261 35.9 44.4281 0.00426113
  262 36.1 50.4499 0.00425643
  263 36.3 57.7713 0.00425255
  264 36.5 67.435 0.00424899
  265 36.7 79.1344 0.0042414
  266 36.9 86.3901 0.00421052
  267 37.1 79.5946 0.00417326
  268 37.3 58.2396 0.00412024
  269 37.5 35.0295 0.00408323
  270 37.7 20.3376 0.00404591
  271 37.9 13.1787 0.00399196
  272 38.1 8.61748 0.00384053
  273 38.3 4.31508 0.00358388
  274 38.5 1.26086 0.00227458
  275 38.7 0.170265 0.000466328
  276 38.9 0.006431 1.2388e-05
  277 39.1 3.5e-05 1.2681e-07
  278 39.3 0 0
  279 39.5 0 0
  280 39.7 0 0
  281 39.9 0 0
  282 40.1 0 0
  283 40.3 0 0
  284 40.5 0 0
  285 40.7 0 0
  286 40.9 0 0
  287 41.1 0 0
  288 41.3 0 0
  289 41.5 0 0
  290 41.7 0 0
  291 41.9 0 0
  292 42.1 0 0
  293 42.3 0 0
  294 42.5 0 0
  295 42.7 0 0
  296 42.9 0 0
  297 43.1 0 0
  298 43.3 0 0
  299 43.5 0 0
  300 43.7 0 0
  301 43.9 0 0
  302 44.1 0 0
  303 44.3 0 0
  304 44.5 0 0
  305 44.7 0 0
  306 44.9 0 0
  307 45.1 0 0
  308 45.3 0 0
  309 45.5 0 0
  310 45.7 0 0
  311 45.9 0 0
  312 46.1 0 0
  313 46.3 0 0
  314 46.5 0 0
  315 46.7 0 0
  316 46.9 0 0
  317 47.1 0 0
  318 47.3 0 0
  319 47.5 0 0
  320 47.7 0 0
  321 47.9 0 0
  322 48.1 0 0
  323 48.3 0 0
  324 48.5 0 0
  325 48.7 0 0
  326 48.9 0 0
  327 49.1 0 0
  328 49.3 0 0
  329 49.5 0 0
  330 49.7 0 0
  331 49.9 0 0
  332 50.1 0 0
  333 50.3 0 0
  334 50.5 0 0
  335 50.7 0 0
  336 50.9 0 0
  337 51.1 0 0
  338 51.3 0 0
  339 51.5 0 0
  340 51.7 0 0
  341 51.9 0 0
  342 52.1 0 0
  343 52.3 0 0
  344 52.5 0 0
  345 52.7 0 0
  346 52.9 0 0
  347 53.1 0 0
  348 53.3 0 0
  349 53.5 0 0
  350 53.7 0 0
  351 53.9 0 0
  352 54.1 0 0
  353 54.3 0 0
  354 54.5 0 0
  355 54.7 0 0
  356 54.9 0 0
  357 55.1 0 0
  358 55.3 0 0
  359 55.5 0 0
  360 55.7 0 0
  361 55.9 0 0
  362 56.1 0 0
