# Supplementary material for: The influences of electric field intensity and driving force on the slip behaviour of water flow in a nanochannel
Source: PLoS One. 2021 Sep 22;16(9):e0257589. doi: 10.1371/journal.pone.0257589 (PMC8457446; doi:10.1371/journal.pone.0257589)
Supplement: S1 Data — (ZIP) [file pone.0257589.s001.zip › data/ALH2O-E-2/Hvx.2]

# Chunk-averaged data for fix H and group norm
# Timestep Number-of-chunks Total-count
# Chunk Coord1 Ncount vx
1000000 362 8788
  1 -16.1 0 0
  2 -15.9 0 0
  3 -15.7 0 0
  4 -15.5 0 0
  5 -15.3 0 0
  6 -15.1 0 0
  7 -14.9 0 0
  8 -14.7 0 0
  9 -14.5 0 0
  10 -14.3 0 0
  11 -14.1 0 0
  12 -13.9 0 0
  13 -13.7 0 0
  14 -13.5 0 0
  15 -13.3 0 0
  16 -13.1 0 0
  17 -12.9 0 0
  18 -12.7 0 0
  19 -12.5 0 0
  20 -12.3 0 0
  21 -12.1 0 0
  22 -11.9 0 0
  23 -11.7 0 0
  24 -11.5 0 0
  25 -11.3 0 0
  26 -11.1 0 0
  27 -10.9 0 0
  28 -10.7 0 0
  29 -10.5 0 0
  30 -10.3 0 0
  31 -10.1 0 0
  32 -9.9 0 0
  33 -9.7 0 0
  34 -9.5 0 0
  35 -9.3 0 0
  36 -9.1 0 0
  37 -8.9 0 0
  38 -8.7 0 0
  39 -8.5 0 0
  40 -8.3 0 0
  41 -8.1 0 0
  42 -7.9 0 0
  43 -7.7 0 0
  44 -7.5 0 0
  45 -7.3 0 0
  46 -7.1 0 0
  47 -6.9 0 0
  48 -6.7 0 0
  49 -6.5 0 0
  50 -6.3 0 0
  51 -6.1 0 0
  52 -5.9 0 0
  53 -5.7 0 0
  54 -5.5 0 0
  55 -5.3 0 0
  56 -5.1 0 0
  57 -4.9 0 0
  58 -4.7 0 0
  59 -4.5 0 0
  60 -4.3 0 0
  61 -4.1 0 0
  62 -3.9 0 0
  63 -3.7 0 0
  64 -3.5 0 0
  65 -3.3 0 0
  66 -3.1 0 0
  67 -2.9 0 0
  68 -2.7 0 0
  69 -2.5 0 0
  70 -2.3 0 0
  71 -2.1 0 0
  72 -1.9 0 0
  73 -1.7 0 0
  74 -1.5 0 0
  75 -1.3 0 0
  76 -1.1 0 0
  77 -0.9 0 0
  78 -0.7 0 0
  79 -0.5 0 0
  80 -0.3 0 0
  81 -0.1 0 0
  82 0.1 0 0
  83 0.3 0 0
  84 0.5 0 0
  85 0.7 0 0
  86 0.9 1.2e-05 4.73481e-07
  87 1.1 0.003528 1.08657e-05
  88 1.3 0.086632 0.000228999
  89 1.5 0.706105 0.00160507
  90 1.7 2.62892 0.00328478
  91 1.9 5.87397 0.0037584
  92 2.1 10.3941 0.00387338
  93 2.3 18.6314 0.00394747
  94 2.5 35.4728 0.00400855
  95 2.7 61.3053 0.00407965
  96 2.9 83.8292 0.00412893
  97 3.1 89.4425 0.00416767
  98 3.3 80.4643 0.00418439
  99 3.5 67.3714 0.00419717
  100 3.7 57.3502 0.00419612
  101 3.9 50.2305 0.00420989
  102 4.1 44.2487 0.00422531
  103 4.3 40.0953 0.00422327
  104 4.5 38.6184 0.00424428
  105 4.7 38.5488 0.0042537
  106 4.9 38.0907 0.00426844
  107 5.1 37.439 0.00429164
  108 5.3 38.2461 0.00430242
  109 5.5 42.0144 0.00429776
  110 5.7 48.1845 0.00432181
  111 5.9 54.4676 0.00432952
  112 6.1 58.1914 0.0043456
  113 6.3 58.7913 0.00435309
  114 6.5 56.8134 0.00436554
  115 6.7 53.6807 0.00436649
  116 6.9 50.3405 0.00439203
  117 7.1 47.6317 0.00440192
  118 7.3 45.7187 0.00440652
  119 7.5 44.4901 0.00441293
  120 7.7 43.9193 0.0044272
  121 7.9 44.0376 0.00443114
  122 8.1 44.8503 0.00444535
  123 8.3 46.2153 0.0044559
  124 8.5 47.6758 0.00446216
  125 8.7 48.8827 0.0044793
  126 8.9 49.638 0.00448091
  127 9.1 50.0648 0.00448782
  128 9.3 50.0964 0.0045002
  129 9.5 49.8605 0.00450661
  130 9.7 49.5489 0.00451936
  131 9.9 49.3121 0.0045242
  132 10.1 48.9143 0.00452412
  133 10.3 48.4353 0.00453427
  134 10.5 47.8953 0.00454737
  135 10.7 47.5276 0.00454752
  136 10.9 47.3508 0.00456175
  137 11.1 47.2703 0.00456447
  138 11.3 47.3808 0.00456393
  139 11.5 47.6745 0.00458026
  140 11.7 48.0723 0.0045896
  141 11.9 48.5329 0.00459685
  142 12.1 48.7895 0.00459551
  143 12.3 49.0367 0.00460613
  144 12.5 49.0529 0.00460746
  145 12.7 48.9984 0.00461231
  146 12.9 48.9234 0.00460428
  147 13.1 48.6581 0.00462939
  148 13.3 48.5452 0.00461877
  149 13.5 48.3569 0.00462943
  150 13.7 48.1708 0.00463965
  151 13.9 48.0538 0.00462805
  152 14.1 48.0637 0.00464491
  153 14.3 48.1444 0.00464205
  154 14.5 48.2461 0.00465159
  155 14.7 48.3742 0.00464621
  156 14.9 48.5668 0.00465077
  157 15.1 48.5626 0.00465451
  158 15.3 48.5545 0.00466274
  159 15.5 48.5456 0.00466209
  160 15.7 48.6176 0.00466412
  161 15.9 48.5805 0.0046623
  162 16.1 48.5098 0.00466233
  163 16.3 48.5251 0.00466412
  164 16.5 48.5922 0.00467165
  165 16.7 48.5858 0.00468041
  166 16.9 48.4907 0.0046786
  167 17.1 48.527 0.00467829
  168 17.3 48.6057 0.00467825
  169 17.5 48.5228 0.00468633
  170 17.7 48.5288 0.00467958
  171 17.9 48.4836 0.004685
  172 18.1 48.3607 0.00468395
  173 18.3 48.341 0.00468368
  174 18.5 48.3296 0.00467882
  175 18.7 48.4658 0.00469157
  176 18.9 48.5794 0.00468956
  177 19.1 48.5587 0.00468755
  178 19.3 48.6219 0.00469245
  179 19.5 48.6273 0.00468598
  180 19.7 48.6803 0.00469219
  181 19.9 48.5894 0.00468936
  182 20.1 48.4168 0.00468503
  183 20.3 48.4733 0.00469127
  184 20.5 48.5449 0.00469058
  185 20.7 48.6246 0.00468049
  186 20.9 48.6655 0.0046877
  187 21.1 48.5535 0.00468684
  188 21.3 48.5265 0.00467943
  189 21.5 48.6021 0.00467801
  190 21.7 48.6452 0.00468049
  191 21.9 48.5612 0.00468443
  192 22.1 48.4462 0.00467927
  193 22.3 48.3192 0.00467202
  194 22.5 48.2749 0.0046742
  195 22.7 48.2747 0.00467318
  196 22.9 48.42 0.00467194
  197 23.1 48.4743 0.00466775
  198 23.3 48.4597 0.00466617
  199 23.5 48.5262 0.00466195
  200 23.7 48.5405 0.0046593
  201 23.9 48.5644 0.0046569
  202 24.1 48.5678 0.00465151
  203 24.3 48.6564 0.00465504
  204 24.5 48.5806 0.00464634
  205 24.7 48.5649 0.00464066
  206 24.9 48.6254 0.00464017
  207 25.1 48.5757 0.00463236
  208 25.3 48.4403 0.00463546
  209 25.5 48.2741 0.00462915
  210 25.7 48.0642 0.00462775
  211 25.9 47.9917 0.00461502
  212 26.1 48.0348 0.004618
  213 26.3 48.0576 0.00461403
  214 26.5 48.2258 0.00460967
  215 26.7 48.5109 0.00459831
  216 26.9 48.8374 0.00459386
  217 27.1 49.0449 0.00459231
  218 27.3 49.0292 0.0045835
  219 27.5 49.0825 0.00457773
  220 27.7 48.9691 0.00457763
  221 27.9 48.7689 0.00456623
  222 28.1 48.4488 0.00457142
  223 28.3 48.0358 0.00454911
  224 28.5 47.7829 0.0045393
  225 28.7 47.4888 0.00453929
  226 28.9 47.3427 0.0045405
  227 29.1 47.4975 0.0045257
  228 29.3 47.6961 0.00452205
  229 29.5 48.0506 0.00451148
  230 29.7 48.3142 0.00449967
  231 29.9 48.7143 0.00449588
  232 30.1 49.1999 0.00448951
  233 30.3 49.5878 0.00448481
  234 30.5 49.8796 0.00446697
  235 30.7 50.1549 0.00446806
  236 30.9 49.9922 0.00445155
  237 31.1 49.5468 0.00444608
  238 31.3 48.7565 0.00444132
  239 31.5 47.6338 0.0044213
  240 31.7 46.1957 0.00441526
  241 31.9 44.8866 0.0044001
  242 32.1 44.1837 0.00439098
  243 32.3 44.2078 0.00438514
  244 32.5 44.7811 0.00437245
  245 32.7 45.993 0.00436321
  246 32.9 47.9226 0.00433976
  247 33.1 50.4496 0.00434008
  248 33.3 53.4879 0.00432406
  249 33.5 56.2569 0.00431624
  250 33.7 57.9393 0.00429974
  251 33.9 57.369 0.00430628
  252 34.1 53.7953 0.00428467
  253 34.3 48.033 0.00427436
  254 34.5 42.3494 0.00425538
  255 34.7 38.8895 0.00424182
  256 34.9 38.1803 0.00423758
  257 35.1 38.9954 0.00421232
  258 35.3 39.4894 0.00420554
  259 35.5 39.3858 0.00417755
  260 35.7 40.5941 0.0041565
  261 35.9 44.4202 0.00415457
  262 36.1 50.2932 0.00413694
  263 36.3 57.6017 0.00412558
  264 36.5 67.3457 0.00411393
  265 36.7 78.8603 0.00410405
  266 36.9 85.5033 0.00409166
  267 37.1 78.4621 0.00405011
  268 37.3 57.1833 0.00399383
  269 37.5 34.7335 0.00395543
  270 37.7 20.7954 0.00393261
  271 37.9 14.0931 0.00385888
  272 38.1 9.67272 0.00372861
  273 38.3 5.03582 0.00343887
  274 38.5 1.5267 0.00244016
  275 38.7 0.2153 0.000514749
  276 38.9 0.007784 2.54886e-05
  277 39.1 2.8e-05 -3.68593e-07
  278 39.3 0 0
  279 39.5 0 0
  280 39.7 0 0
  281 39.9 0 0
  282 40.1 0 0
  283 40.3 0 0
  284 40.5 0 0
  285 40.7 0 0
  286 40.9 0 0
  287 41.1 0 0
  288 41.3 0 0
  289 41.5 0 0
  290 41.7 0 0
  291 41.9 0 0
  292 42.1 0 0
  293 42.3 0 0
  294 42.5 0 0
  295 42.7 0 0
  296 42.9 0 0
  297 43.1 0 0
  298 43.3 0 0
  299 43.5 0 0
  300 43.7 0 0
  301 43.9 0 0
  302 44.1 0 0
  303 44.3 0 0
  304 44.5 0 0
  305 44.7 0 0
  306 44.9 0 0
  307 45.1 0 0
  308 45.3 0 0
  309 45.5 0 0
  310 45.7 0 0
  311 45.9 0 0
  312 46.1 0 0
  313 46.3 0 0
  314 46.5 0 0
  315 46.7 0 0
  316 46.9 0 0
  317 47.1 0 0
  318 47.3 0 0
  319 47.5 0 0
  320 47.7 0 0
  321 47.9 0 0
  322 48.1 0 0
  323 48.3 0 0
  324 48.5 0 0
  325 48.7 0 0
  326 48.9 0 0
  327 49.1 0 0
  328 49.3 0 0
  329 49.5 0 0
  330 49.7 0 0
  331 49.9 0 0
  332 50.1 0 0
  333 50.3 0 0
  334 50.5 0 0
  335 50.7 0 0
  336 50.9 0 0
  337 51.1 0 0
  338 51.3 0 0
  339 51.5 0 0
  340 51.7 0 0
  341 51.9 0 0
  342 52.1 0 0
  343 52.3 0 0
  344 52.5 0 0
  345 52.7 0 0
  346 52.9 0 0
  347 53.1 0 0
  348 53.3 0 0
  349 53.5 0 0
  350 53.7 0 0
  351 53.9 0 0
  352 54.1 0 0
  353 54.3 0 0
  354 54.5 0 0
  355 54.7 0 0
  356 54.9 0 0
  357 55.1 0 0
  358 55.3 0 0
  359 55.5 0 0
  360 55.7 0 0
  361 55.9 0 0
  362 56.1 0 0
