# Supplementary material for: The influences of electric field intensity and driving force on the slip behaviour of water flow in a nanochannel
Source: PLoS One. 2021 Sep 22;16(9):e0257589. doi: 10.1371/journal.pone.0257589 (PMC8457446; doi:10.1371/journal.pone.0257589)
Supplement: S1 Data — (ZIP) [file pone.0257589.s001.zip › data/ALH2O-E-2/Hvx.3]

# Chunk-averaged data for fix H and group norm
# Timestep Number-of-chunks Total-count
# Chunk Coord1 Ncount vx
1000000 362 8788
  1 -16.1 0 0
  2 -15.9 0 0
  3 -15.7 0 0
  4 -15.5 0 0
  5 -15.3 0 0
  6 -15.1 0 0
  7 -14.9 0 0
  8 -14.7 0 0
  9 -14.5 0 0
  10 -14.3 0 0
  11 -14.1 0 0
  12 -13.9 0 0
  13 -13.7 0 0
  14 -13.5 0 0
  15 -13.3 0 0
  16 -13.1 0 0
  17 -12.9 0 0
  18 -12.7 0 0
  19 -12.5 0 0
  20 -12.3 0 0
  21 -12.1 0 0
  22 -11.9 0 0
  23 -11.7 0 0
  24 -11.5 0 0
  25 -11.3 0 0
  26 -11.1 0 0
  27 -10.9 0 0
  28 -10.7 0 0
  29 -10.5 0 0
  30 -10.3 0 0
  31 -10.1 0 0
  32 -9.9 0 0
  33 -9.7 0 0
  34 -9.5 0 0
  35 -9.3 0 0
  36 -9.1 0 0
  37 -8.9 0 0
  38 -8.7 0 0
  39 -8.5 0 0
  40 -8.3 0 0
  41 -8.1 0 0
  42 -7.9 0 0
  43 -7.7 0 0
  44 -7.5 0 0
  45 -7.3 0 0
  46 -7.1 0 0
  47 -6.9 0 0
  48 -6.7 0 0
  49 -6.5 0 0
  50 -6.3 0 0
  51 -6.1 0 0
  52 -5.9 0 0
  53 -5.7 0 0
  54 -5.5 0 0
  55 -5.3 0 0
  56 -5.1 0 0
  57 -4.9 0 0
  58 -4.7 0 0
  59 -4.5 0 0
  60 -4.3 0 0
  61 -4.1 0 0
  62 -3.9 0 0
  63 -3.7 0 0
  64 -3.5 0 0
  65 -3.3 0 0
  66 -3.1 0 0
  67 -2.9 0 0
  68 -2.7 0 0
  69 -2.5 0 0
  70 -2.3 0 0
  71 -2.1 0 0
  72 -1.9 0 0
  73 -1.7 0 0
  74 -1.5 0 0
  75 -1.3 0 0
  76 -1.1 0 0
  77 -0.9 0 0
  78 -0.7 0 0
  79 -0.5 0 0
  80 -0.3 0 0
  81 -0.1 0 0
  82 0.1 0 0
  83 0.3 0 0
  84 0.5 0 0
  85 0.7 0 0
  86 0.9 0 0
  87 1.1 0.002295 1.03098e-05
  88 1.3 0.067723 0.000181286
  89 1.5 0.572021 0.00129298
  90 1.7 2.17579 0.00302809
  91 1.9 5.08307 0.00367561
  92 2.1 9.51719 0.00382562
  93 2.3 18.0612 0.00389359
  94 2.5 35.6327 0.00395922
  95 2.7 62.5118 0.00402373
  96 2.9 85.5368 0.00407705
  97 3.1 90.6868 0.00411538
  98 3.3 80.7091 0.00413809
  99 3.5 67.1657 0.00414358
  100 3.7 56.9369 0.00414136
  101 3.9 49.9448 0.00415905
  102 4.1 44.1526 0.00416759
  103 4.3 39.9582 0.00416841
  104 4.5 38.3576 0.00419513
  105 4.7 38.2434 0.00420314
  106 4.9 37.718 0.00421863
  107 5.1 37.0442 0.00423739
  108 5.3 38.0573 0.00423584
  109 5.5 41.9636 0.00424182
  110 5.7 48.4266 0.00426434
  111 5.9 54.8215 0.00427682
  112 6.1 58.7351 0.00427912
  113 6.3 59.265 0.00429228
  114 6.5 57.134 0.00430578
  115 6.7 53.7113 0.00430387
  116 6.9 50.1836 0.00431832
  117 7.1 47.4086 0.00432708
  118 7.3 45.4079 0.00434437
  119 7.5 44.2381 0.004351
  120 7.7 43.7937 0.00435818
  121 7.9 44.0819 0.00437732
  122 8.1 44.9175 0.00438078
  123 8.3 46.2231 0.00439015
  124 8.5 47.6095 0.00439664
  125 8.7 48.9646 0.00441455
  126 8.9 49.8124 0.00441307
  127 9.1 50.2293 0.00442345
  128 9.3 50.1679 0.00443859
  129 9.5 49.8958 0.00444362
  130 9.7 49.6623 0.00444549
  131 9.9 49.3312 0.00445344
  132 10.1 48.9292 0.00446938
  133 10.3 48.504 0.00446009
  134 10.5 48.0156 0.00447324
  135 10.7 47.558 0.00448121
  136 10.9 47.2072 0.00448286
  137 11.1 47.225 0.00449256
  138 11.3 47.3685 0.00450394
  139 11.5 47.5759 0.00450919
  140 11.7 48.0772 0.00450231
  141 11.9 48.4875 0.0045149
  142 12.1 48.8709 0.00452133
  143 12.3 49.0963 0.00452646
  144 12.5 49.2455 0.00453586
  145 12.7 49.1361 0.0045417
  146 12.9 48.9748 0.00453673
  147 13.1 48.7159 0.0045464
  148 13.3 48.5139 0.00455139
  149 13.5 48.3102 0.00454589
  150 13.7 48.0644 0.00455367
  151 13.9 47.9147 0.00456371
  152 14.1 48.0297 0.00457337
  153 14.3 48.1734 0.004571
  154 14.5 48.2836 0.00457696
  155 14.7 48.2514 0.00457242
  156 14.9 48.3335 0.00458542
  157 15.1 48.5686 0.00458494
  158 15.3 48.6651 0.00458784
  159 15.5 48.6584 0.00459544
  160 15.7 48.6897 0.00460286
  161 15.9 48.6753 0.00459113
  162 16.1 48.6053 0.0046021
  163 16.3 48.52 0.00460153
  164 16.5 48.3873 0.0046049
  165 16.7 48.2959 0.00460222
  166 16.9 48.2526 0.00461414
  167 17.1 48.3574 0.00460514
  168 17.3 48.4371 0.00462004
  169 17.5 48.3859 0.00460638
  170 17.7 48.4791 0.00461353
  171 17.9 48.5537 0.0046125
  172 18.1 48.6047 0.00461194
  173 18.3 48.631 0.00461504
  174 18.5 48.6311 0.00461194
  175 18.7 48.5306 0.00461289
  176 18.9 48.5953 0.00461121
  177 19.1 48.5329 0.0046183
  178 19.3 48.4295 0.00462104
  179 19.5 48.3991 0.00461918
  180 19.7 48.3592 0.00461962
  181 19.9 48.355 0.00461425
  182 20.1 48.492 0.00461482
  183 20.3 48.4269 0.00462071
  184 20.5 48.3652 0.00461992
  185 20.7 48.2944 0.00461337
  186 20.9 48.4589 0.00461298
  187 21.1 48.6013 0.00461705
  188 21.3 48.5146 0.00462243
  189 21.5 48.6097 0.00460861
  190 21.7 48.6013 0.00461462
  191 21.9 48.5722 0.00461164
  192 22.1 48.6051 0.004605
  193 22.3 48.6016 0.00460595
  194 22.5 48.4805 0.00460317
  195 22.7 48.423 0.00460039
  196 22.9 48.3826 0.00459789
  197 23.1 48.341 0.00459456
  198 23.3 48.4063 0.00459551
  199 23.5 48.5133 0.00459024
  200 23.7 48.5725 0.00458117
  201 23.9 48.542 0.00457697
  202 24.1 48.4749 0.00458797
  203 24.3 48.4633 0.00457928
  204 24.5 48.4748 0.00458304
  205 24.7 48.5495 0.00456854
  206 24.9 48.5841 0.00456561
  207 25.1 48.4895 0.00456182
  208 25.3 48.4125 0.00456099
  209 25.5 48.2991 0.00454717
  210 25.7 48.1286 0.00455232
  211 25.9 48.0803 0.00455311
  212 26.1 48.1146 0.00454764
  213 26.3 48.2013 0.00453113
  214 26.5 48.476 0.00453301
  215 26.7 48.5447 0.004527
  216 26.9 48.6434 0.00452232
  217 27.1 48.737 0.00450903
  218 27.3 48.8845 0.00451355
  219 27.5 49.0411 0.00450208
  220 27.7 49.0061 0.00450938
  221 27.9 48.8231 0.0044885
  222 28.1 48.5359 0.00448303
  223 28.3 48.0644 0.00447186
  224 28.5 47.6355 0.0044671
  225 28.7 47.424 0.00446041
  226 28.9 47.4214 0.00446646
  227 29.1 47.5258 0.00444592
  228 29.3 47.8097 0.00444201
  229 29.5 48.1082 0.00442799
  230 29.7 48.4461 0.00442161
  231 29.9 48.8701 0.00441628
  232 30.1 49.4015 0.00440977
  233 30.3 49.8424 0.00440905
  234 30.5 50.0701 0.00438627
  235 30.7 50.1011 0.00438911
  236 30.9 49.9311 0.00436793
  237 31.1 49.5136 0.0043615
  238 31.3 48.5438 0.00435509
  239 31.5 47.3416 0.00435043
  240 31.7 46.0759 0.00433556
  241 31.9 44.8715 0.00433409
  242 32.1 44.3573 0.00431825
  243 32.3 44.3987 0.00430208
  244 32.5 45.0898 0.0042889
  245 32.7 46.366 0.00428075
  246 32.9 48.0844 0.00426815
  247 33.1 50.538 0.00425973
  248 33.3 53.3384 0.00424222
  249 33.5 55.9274 0.00423529
  250 33.7 57.4109 0.00422611
  251 33.9 56.8493 0.00421212
  252 34.1 53.3826 0.00420401
  253 34.3 47.9707 0.00419371
  254 34.5 42.5455 0.00417259
  255 34.7 39.1258 0.00415838
  256 34.9 38.4989 0.00415685
  257 35.1 39.1356 0.00414828
  258 35.3 39.5315 0.00412673
  259 35.5 39.3936 0.00410772
  260 35.7 40.7163 0.0040869
  261 35.9 44.6381 0.00407312
  262 36.1 50.5667 0.00406053
  263 36.3 57.8182 0.00405129
  264 36.5 67.4897 0.00403618
  265 36.7 78.4064 0.00403396
  266 36.9 84.4425 0.00399969
  267 37.1 76.9203 0.00396005
  268 37.3 56.1553 0.00391485
  269 37.5 34.4287 0.00386423
  270 37.7 21.2824 0.00384832
  271 37.9 15.1184 0.00379955
  272 38.1 10.8172 0.0036843
  273 38.3 5.83589 0.00343181
  274 38.5 1.80509 0.00258564
  275 38.7 0.254889 0.000601756
  276 38.9 0.010187 2.25276e-05
  277 39.1 1.9e-05 -2.12609e-07
  278 39.3 0 0
  279 39.5 0 0
  280 39.7 0 0
  281 39.9 0 0
  282 40.1 0 0
  283 40.3 0 0
  284 40.5 0 0
  285 40.7 0 0
  286 40.9 0 0
  287 41.1 0 0
  288 41.3 0 0
  289 41.5 0 0
  290 41.7 0 0
  291 41.9 0 0
  292 42.1 0 0
  293 42.3 0 0
  294 42.5 0 0
  295 42.7 0 0
  296 42.9 0 0
  297 43.1 0 0
  298 43.3 0 0
  299 43.5 0 0
  300 43.7 0 0
  301 43.9 0 0
  302 44.1 0 0
  303 44.3 0 0
  304 44.5 0 0
  305 44.7 0 0
  306 44.9 0 0
  307 45.1 0 0
  308 45.3 0 0
  309 45.5 0 0
  310 45.7 0 0
  311 45.9 0 0
  312 46.1 0 0
  313 46.3 0 0
  314 46.5 0 0
  315 46.7 0 0
  316 46.9 0 0
  317 47.1 0 0
  318 47.3 0 0
  319 47.5 0 0
  320 47.7 0 0
  321 47.9 0 0
  322 48.1 0 0
  323 48.3 0 0
  324 48.5 0 0
  325 48.7 0 0
  326 48.9 0 0
  327 49.1 0 0
  328 49.3 0 0
  329 49.5 0 0
  330 49.7 0 0
  331 49.9 0 0
  332 50.1 0 0
  333 50.3 0 0
  334 50.5 0 0
  335 50.7 0 0
  336 50.9 0 0
  337 51.1 0 0
  338 51.3 0 0
  339 51.5 0 0
  340 51.7 0 0
  341 51.9 0 0
  342 52.1 0 0
  343 52.3 0 0
  344 52.5 0 0
  345 52.7 0 0
  346 52.9 0 0
  347 53.1 0 0
  348 53.3 0 0
  349 53.5 0 0
  350 53.7 0 0
  351 53.9 0 0
  352 54.1 0 0
  353 54.3 0 0
  354 54.5 0 0
  355 54.7 0 0
  356 54.9 0 0
  357 55.1 0 0
  358 55.3 0 0
  359 55.5 0 0
  360 55.7 0 0
  361 55.9 0 0
  362 56.1 0 0
