# Supplementary material for: The influences of electric field intensity and driving force on the slip behaviour of water flow in a nanochannel
Source: PLoS One. 2021 Sep 22;16(9):e0257589. doi: 10.1371/journal.pone.0257589 (PMC8457446; doi:10.1371/journal.pone.0257589)
Supplement: S1 Data — (ZIP) [file pone.0257589.s001.zip › data/ALH2O-E-2/Hvx.4]

# Chunk-averaged data for fix H and group norm
# Timestep Number-of-chunks Total-count
# Chunk Coord1 Ncount vx
1000000 362 8788
  1 -16.1 0 0
  2 -15.9 0 0
  3 -15.7 0 0
  4 -15.5 0 0
  5 -15.3 0 0
  6 -15.1 0 0
  7 -14.9 0 0
  8 -14.7 0 0
  9 -14.5 0 0
  10 -14.3 0 0
  11 -14.1 0 0
  12 -13.9 0 0
  13 -13.7 0 0
  14 -13.5 0 0
  15 -13.3 0 0
  16 -13.1 0 0
  17 -12.9 0 0
  18 -12.7 0 0
  19 -12.5 0 0
  20 -12.3 0 0
  21 -12.1 0 0
  22 -11.9 0 0
  23 -11.7 0 0
  24 -11.5 0 0
  25 -11.3 0 0
  26 -11.1 0 0
  27 -10.9 0 0
  28 -10.7 0 0
  29 -10.5 0 0
  30 -10.3 0 0
  31 -10.1 0 0
  32 -9.9 0 0
  33 -9.7 0 0
  34 -9.5 0 0
  35 -9.3 0 0
  36 -9.1 0 0
  37 -8.9 0 0
  38 -8.7 0 0
  39 -8.5 0 0
  40 -8.3 0 0
  41 -8.1 0 0
  42 -7.9 0 0
  43 -7.7 0 0
  44 -7.5 0 0
  45 -7.3 0 0
  46 -7.1 0 0
  47 -6.9 0 0
  48 -6.7 0 0
  49 -6.5 0 0
  50 -6.3 0 0
  51 -6.1 0 0
  52 -5.9 0 0
  53 -5.7 0 0
  54 -5.5 0 0
  55 -5.3 0 0
  56 -5.1 0 0
  57 -4.9 0 0
  58 -4.7 0 0
  59 -4.5 0 0
  60 -4.3 0 0
  61 -4.1 0 0
  62 -3.9 0 0
  63 -3.7 0 0
  64 -3.5 0 0
  65 -3.3 0 0
  66 -3.1 0 0
  67 -2.9 0 0
  68 -2.7 0 0
  69 -2.5 0 0
  70 -2.3 0 0
  71 -2.1 0 0
  72 -1.9 0 0
  73 -1.7 0 0
  74 -1.5 0 0
  75 -1.3 0 0
  76 -1.1 0 0
  77 -0.9 0 0
  78 -0.7 0 0
  79 -0.5 0 0
  80 -0.3 0 0
  81 -0.1 0 0
  82 0.1 0 0
  83 0.3 0 0
  84 0.5 0 0
  85 0.7 0 0
  86 0.9 1.5e-05 -1.69059e-07
  87 1.1 0.00194 4.7925e-06
  88 1.3 0.056789 0.000140565
  89 1.5 0.464438 0.00107762
  90 1.7 1.81506 0.00272018
  91 1.9 4.40015 0.00350531
  92 2.1 8.73281 0.00367571
  93 2.3 17.4582 0.00373311
  94 2.5 35.6874 0.00381663
  95 2.7 63.4611 0.00387816
  96 2.9 86.6949 0.00393647
  97 3.1 91.4972 0.00397717
  98 3.3 81.0129 0.00398548
  99 3.5 67.0574 0.0040058
  100 3.7 56.8178 0.00400534
  101 3.9 49.9326 0.00401674
  102 4.1 44.1486 0.0040205
  103 4.3 40.0453 0.00402346
  104 4.5 38.4492 0.0040524
  105 4.7 38.2044 0.00407096
  106 4.9 37.6082 0.00407213
  107 5.1 36.8387 0.0040821
  108 5.3 37.8336 0.00409944
  109 5.5 41.893 0.00410791
  110 5.7 48.3348 0.00412147
  111 5.9 54.7565 0.00413192
  112 6.1 58.7279 0.00414678
  113 6.3 59.3719 0.00415372
  114 6.5 57.3828 0.00416544
  115 6.7 53.9605 0.00416772
  116 6.9 50.4154 0.00418684
  117 7.1 47.4239 0.00418938
  118 7.3 45.3385 0.00419439
  119 7.5 44.1111 0.00421559
  120 7.7 43.6536 0.00423203
  121 7.9 43.9592 0.00422592
  122 8.1 44.9866 0.00424662
  123 8.3 46.3798 0.0042462
  124 8.5 47.7422 0.00426646
  125 8.7 48.9894 0.0042652
  126 8.9 49.7865 0.00426657
  127 9.1 50.2509 0.00429664
  128 9.3 50.242 0.00428834
  129 9.5 50.0546 0.00429137
  130 9.7 49.7798 0.0043069
  131 9.9 49.3351 0.00431024
  132 10.1 48.9539 0.00432496
  133 10.3 48.4875 0.00433613
  134 10.5 48.0276 0.00433751
  135 10.7 47.637 0.00434456
  136 10.9 47.434 0.0043437
  137 11.1 47.2882 0.00434699
  138 11.3 47.3097 0.00436208
  139 11.5 47.3861 0.00437513
  140 11.7 47.7882 0.00436779
  141 11.9 48.2521 0.00437553
  142 12.1 48.8462 0.00438929
  143 12.3 49.1397 0.00438629
  144 12.5 49.2738 0.00439679
  145 12.7 49.1276 0.0044011
  146 12.9 49.0215 0.00440123
  147 13.1 48.7444 0.00440499
  148 13.3 48.495 0.00440805
  149 13.5 48.3754 0.00441492
  150 13.7 48.2394 0.00441019
  151 13.9 48.1424 0.00441875
  152 14.1 48.1314 0.00442046
  153 14.3 48.092 0.00443204
  154 14.5 48.125 0.00442213
  155 14.7 48.2205 0.00442933
  156 14.9 48.286 0.00444065
  157 15.1 48.4521 0.00444033
  158 15.3 48.5787 0.004445
  159 15.5 48.6278 0.00444369
  160 15.7 48.7031 0.00445597
  161 15.9 48.7329 0.00445042
  162 16.1 48.7393 0.00445633
  163 16.3 48.5657 0.00445647
  164 16.5 48.4479 0.00445613
  165 16.7 48.3833 0.00445457
  166 16.9 48.3512 0.00445842
  167 17.1 48.4056 0.00446153
  168 17.3 48.494 0.00446288
  169 17.5 48.4761 0.00446289
  170 17.7 48.3908 0.00447198
  171 17.9 48.3484 0.00447164
  172 18.1 48.3958 0.00446952
  173 18.3 48.5248 0.00447225
  174 18.5 48.4935 0.00447649
  175 18.7 48.4333 0.00446064
  176 18.9 48.5492 0.00446853
  177 19.1 48.5607 0.00447005
  178 19.3 48.6122 0.00447098
  179 19.5 48.6345 0.0044758
  180 19.7 48.6167 0.00447337
  181 19.9 48.52 0.00447042
  182 20.1 48.4366 0.00446369
  183 20.3 48.35 0.00447993
  184 20.5 48.3524 0.00447536
  185 20.7 48.3877 0.00446902
  186 20.9 48.5178 0.00446176
  187 21.1 48.5413 0.00446707
  188 21.3 48.5032 0.00445819
  189 21.5 48.5087 0.00447015
  190 21.7 48.4926 0.00446391
  191 21.9 48.3813 0.00445673
  192 22.1 48.3766 0.00444959
  193 22.3 48.4654 0.00445854
  194 22.5 48.3976 0.00445909
  195 22.7 48.3334 0.00444916
  196 22.9 48.4308 0.00444894
  197 23.1 48.4295 0.00445356
  198 23.3 48.3 0.00444056
  199 23.5 48.2662 0.00443418
  200 23.7 48.4509 0.00443867
  201 23.9 48.5379 0.00443271
  202 24.1 48.5959 0.00443908
  203 24.3 48.7208 0.00444061
  204 24.5 48.7283 0.00443111
  205 24.7 48.7675 0.00442616
  206 24.9 48.5821 0.00441718
  207 25.1 48.4475 0.00440565
  208 25.3 48.3369 0.00441874
  209 25.5 48.163 0.00440143
  210 25.7 48.0239 0.00440586
  211 25.9 48.0069 0.00439916
  212 26.1 48.0701 0.00438856
  213 26.3 48.1303 0.00438217
  214 26.5 48.3014 0.00438238
  215 26.7 48.5841 0.00436411
  216 26.9 48.7695 0.00438356
  217 27.1 48.9691 0.00435864
  218 27.3 48.9739 0.00436081
  219 27.5 48.985 0.00435265
  220 27.7 48.874 0.00435245
  221 27.9 48.7563 0.00433983
  222 28.1 48.5372 0.00432835
  223 28.3 48.0808 0.00432129
  224 28.5 47.7471 0.00431599
  225 28.7 47.5043 0.00431145
  226 28.9 47.3654 0.0043016
  227 29.1 47.4159 0.00430307
  228 29.3 47.6206 0.00429831
  229 29.5 47.9796 0.00427566
  230 29.7 48.4313 0.00426864
  231 29.9 48.9306 0.00425994
  232 30.1 49.3187 0.0042552
  233 30.3 49.7031 0.00424325
  234 30.5 50.0246 0.00423104
  235 30.7 50.0681 0.00422574
  236 30.9 49.9601 0.00422141
  237 31.1 49.4237 0.00420852
  238 31.3 48.4257 0.00419241
  239 31.5 47.2402 0.00419621
  240 31.7 46.0404 0.00417524
  241 31.9 45.0754 0.00416476
  242 32.1 44.4104 0.00414745
  243 32.3 44.3501 0.00414835
  244 32.5 45.0943 0.00412851
  245 32.7 46.4094 0.00412304
  246 32.9 48.3175 0.00410936
  247 33.1 50.6983 0.00410053
  248 33.3 53.3736 0.00409418
  249 33.5 55.8018 0.00407474
  250 33.7 57.1454 0.00406872
  251 33.9 56.4628 0.00405389
  252 34.1 53.2552 0.00403645
  253 34.3 47.9169 0.00402401
  254 34.5 42.4538 0.00400639
  255 34.7 39.1965 0.00400958
  256 34.9 38.4741 0.0039925
  257 35.1 39.1735 0.00396922
  258 35.3 39.6764 0.00396063
  259 35.5 39.6423 0.00394224
  260 35.7 40.8083 0.00390966
  261 35.9 44.6177 0.00389504
  262 36.1 50.5158 0.0038886
  263 36.3 57.9403 0.00387355
  264 36.5 67.4579 0.00387122
  265 36.7 78.0674 0.00385749
  266 36.9 83.5623 0.00382783
  267 37.1 75.7383 0.00379276
  268 37.3 55.1757 0.00374884
  269 37.5 34.1278 0.00371351
  270 37.7 21.7242 0.00367877
  271 37.9 16.1204 0.00368125
  272 38.1 12.0193 0.00355616
  273 38.3 6.69899 0.00327532
  274 38.5 2.15715 0.00253246
  275 38.7 0.307766 0.000706808
  276 38.9 0.012146 2.54094e-05
  277 39.1 1.8e-05 -2.3171e-08
  278 39.3 0 0
  279 39.5 0 0
  280 39.7 0 0
  281 39.9 0 0
  282 40.1 0 0
  283 40.3 0 0
  284 40.5 0 0
  285 40.7 0 0
  286 40.9 0 0
  287 41.1 0 0
  288 41.3 0 0
  289 41.5 0 0
  290 41.7 0 0
  291 41.9 0 0
  292 42.1 0 0
  293 42.3 0 0
  294 42.5 0 0
  295 42.7 0 0
  296 42.9 0 0
  297 43.1 0 0
  298 43.3 0 0
  299 43.5 0 0
  300 43.7 0 0
  301 43.9 0 0
  302 44.1 0 0
  303 44.3 0 0
  304 44.5 0 0
  305 44.7 0 0
  306 44.9 0 0
  307 45.1 0 0
  308 45.3 0 0
  309 45.5 0 0
  310 45.7 0 0
  311 45.9 0 0
  312 46.1 0 0
  313 46.3 0 0
  314 46.5 0 0
  315 46.7 0 0
  316 46.9 0 0
  317 47.1 0 0
  318 47.3 0 0
  319 47.5 0 0
  320 47.7 0 0
  321 47.9 0 0
  322 48.1 0 0
  323 48.3 0 0
  324 48.5 0 0
  325 48.7 0 0
  326 48.9 0 0
  327 49.1 0 0
  328 49.3 0 0
  329 49.5 0 0
  330 49.7 0 0
  331 49.9 0 0
  332 50.1 0 0
  333 50.3 0 0
  334 50.5 0 0
  335 50.7 0 0
  336 50.9 0 0
  337 51.1 0 0
  338 51.3 0 0
  339 51.5 0 0
  340 51.7 0 0
  341 51.9 0 0
  342 52.1 0 0
  343 52.3 0 0
  344 52.5 0 0
  345 52.7 0 0
  346 52.9 0 0
  347 53.1 0 0
  348 53.3 0 0
  349 53.5 0 0
  350 53.7 0 0
  351 53.9 0 0
  352 54.1 0 0
  353 54.3 0 0
  354 54.5 0 0
  355 54.7 0 0
  356 54.9 0 0
  357 55.1 0 0
  358 55.3 0 0
  359 55.5 0 0
  360 55.7 0 0
  361 55.9 0 0
  362 56.1 0 0
