# Supplementary material for: The influences of electric field intensity and driving force on the slip behaviour of water flow in a nanochannel
Source: PLoS One. 2021 Sep 22;16(9):e0257589. doi: 10.1371/journal.pone.0257589 (PMC8457446; doi:10.1371/journal.pone.0257589)
Supplement: S1 Data — (ZIP) [file pone.0257589.s001.zip › data/ALH2O-E-2/Hvx.5]

# Chunk-averaged data for fix H and group norm
# Timestep Number-of-chunks Total-count
# Chunk Coord1 Ncount vx
1000000 362 8788
  1 -16.1 0 0
  2 -15.9 0 0
  3 -15.7 0 0
  4 -15.5 0 0
  5 -15.3 0 0
  6 -15.1 0 0
  7 -14.9 0 0
  8 -14.7 0 0
  9 -14.5 0 0
  10 -14.3 0 0
  11 -14.1 0 0
  12 -13.9 0 0
  13 -13.7 0 0
  14 -13.5 0 0
  15 -13.3 0 0
  16 -13.1 0 0
  17 -12.9 0 0
  18 -12.7 0 0
  19 -12.5 0 0
  20 -12.3 0 0
  21 -12.1 0 0
  22 -11.9 0 0
  23 -11.7 0 0
  24 -11.5 0 0
  25 -11.3 0 0
  26 -11.1 0 0
  27 -10.9 0 0
  28 -10.7 0 0
  29 -10.5 0 0
  30 -10.3 0 0
  31 -10.1 0 0
  32 -9.9 0 0
  33 -9.7 0 0
  34 -9.5 0 0
  35 -9.3 0 0
  36 -9.1 0 0
  37 -8.9 0 0
  38 -8.7 0 0
  39 -8.5 0 0
  40 -8.3 0 0
  41 -8.1 0 0
  42 -7.9 0 0
  43 -7.7 0 0
  44 -7.5 0 0
  45 -7.3 0 0
  46 -7.1 0 0
  47 -6.9 0 0
  48 -6.7 0 0
  49 -6.5 0 0
  50 -6.3 0 0
  51 -6.1 0 0
  52 -5.9 0 0
  53 -5.7 0 0
  54 -5.5 0 0
  55 -5.3 0 0
  56 -5.1 0 0
  57 -4.9 0 0
  58 -4.7 0 0
  59 -4.5 0 0
  60 -4.3 0 0
  61 -4.1 0 0
  62 -3.9 0 0
  63 -3.7 0 0
  64 -3.5 0 0
  65 -3.3 0 0
  66 -3.1 0 0
  67 -2.9 0 0
  68 -2.7 0 0
  69 -2.5 0 0
  70 -2.3 0 0
  71 -2.1 0 0
  72 -1.9 0 0
  73 -1.7 0 0
  74 -1.5 0 0
  75 -1.3 0 0
  76 -1.1 0 0
  77 -0.9 0 0
  78 -0.7 0 0
  79 -0.5 0 0
  80 -0.3 0 0
  81 -0.1 0 0
  82 0.1 0 0
  83 0.3 0 0
  84 0.5 0 0
  85 0.7 0 0
  86 0.9 0 0
  87 1.1 0.001474 4.22876e-06
  88 1.3 0.042335 0.000108752
  89 1.5 0.367337 0.000825794
  90 1.7 1.48554 0.00246115
  91 1.9 3.80281 0.00326846
  92 2.1 7.98867 0.00345675
  93 2.3 16.9481 0.00356087
  94 2.5 35.9185 0.00362417
  95 2.7 64.5621 0.00369507
  96 2.9 88.3309 0.00375305
  97 3.1 92.7785 0.00379091
  98 3.3 81.4818 0.00380794
  99 3.5 67.1217 0.00381729
  100 3.7 56.6185 0.00381746
  101 3.9 49.5873 0.00382058
  102 4.1 43.7816 0.00383192
  103 4.3 39.6044 0.0038468
  104 4.5 38.0146 0.00385714
  105 4.7 37.9381 0.00387811
  106 4.9 37.3935 0.00389044
  107 5.1 36.7207 0.00389817
  108 5.3 37.7793 0.00390404
  109 5.5 41.9347 0.00391948
  110 5.7 48.5698 0.00392707
  111 5.9 55.1019 0.00393601
  112 6.1 59.1587 0.00394939
  113 6.3 59.7505 0.00395536
  114 6.5 57.521 0.00397814
  115 6.7 54.0045 0.00398352
  116 6.9 50.487 0.00398274
  117 7.1 47.3986 0.00399945
  118 7.3 45.2385 0.00402158
  119 7.5 43.9954 0.00401988
  120 7.7 43.5182 0.00403122
  121 7.9 43.7833 0.00404083
  122 8.1 44.712 0.00405226
  123 8.3 45.9746 0.00405321
  124 8.5 47.5014 0.00406863
  125 8.7 48.9992 0.00406807
  126 8.9 50.0476 0.00408651
  127 9.1 50.5476 0.00409375
  128 9.3 50.4681 0.00410086
  129 9.5 50.2344 0.004105
  130 9.7 49.9029 0.00411414
  131 9.9 49.238 0.00411652
  132 10.1 48.8032 0.00412661
  133 10.3 48.2564 0.00413172
  134 10.5 47.8332 0.00414387
  135 10.7 47.4847 0.00414442
  136 10.9 47.3257 0.00416316
  137 11.1 47.1655 0.00416643
  138 11.3 47.2715 0.00417891
  139 11.5 47.5477 0.00419188
  140 11.7 47.9313 0.00417523
  141 11.9 48.3085 0.00418233
  142 12.1 48.7996 0.00419669
  143 12.3 49.0981 0.00419945
  144 12.5 49.3605 0.00420648
  145 12.7 49.2616 0.00420596
  146 12.9 49.053 0.00420629
  147 13.1 48.7809 0.00421994
  148 13.3 48.4829 0.00421433
  149 13.5 48.2619 0.00422265
  150 13.7 48.088 0.00423379
  151 13.9 47.9904 0.00423507
  152 14.1 47.9674 0.00423018
  153 14.3 48.1251 0.00424061
  154 14.5 48.2653 0.0042387
  155 14.7 48.4336 0.00424121
  156 14.9 48.4224 0.00424657
  157 15.1 48.5856 0.00425251
  158 15.3 48.6597 0.00425254
  159 15.5 48.7091 0.00425439
  160 15.7 48.6778 0.00424985
  161 15.9 48.6531 0.00426642
  162 16.1 48.553 0.00426247
  163 16.3 48.4279 0.00426701
  164 16.5 48.4133 0.00426795
  165 16.7 48.3344 0.00426499
  166 16.9 48.3038 0.00426591
  167 17.1 48.4281 0.00426642
  168 17.3 48.4122 0.00426496
  169 17.5 48.4275 0.00427853
  170 17.7 48.5387 0.00427059
  171 17.9 48.4714 0.0042782
  172 18.1 48.4397 0.00427448
  173 18.3 48.5598 0.00426866
  174 18.5 48.6091 0.00426626
  175 18.7 48.6385 0.00427557
  176 18.9 48.5461 0.00427644
  177 19.1 48.582 0.00427786
  178 19.3 48.5904 0.00427927
  179 19.5 48.3878 0.00427541
  180 19.7 48.3985 0.00427421
  181 19.9 48.3432 0.00426712
  182 20.1 48.36 0.00427249
  183 20.3 48.4588 0.0042825
  184 20.5 48.3968 0.00427
  185 20.7 48.4937 0.00426171
  186 20.9 48.6119 0.00427285
  187 21.1 48.6649 0.00427262
  188 21.3 48.685 0.00427147
  189 21.5 48.6483 0.00426216
  190 21.7 48.593 0.00426283
  191 21.9 48.5267 0.00426054
  192 22.1 48.4134 0.0042546
  193 22.3 48.3193 0.0042468
  194 22.5 48.3626 0.00425114
  195 22.7 48.395 0.00425704
  196 22.9 48.3961 0.00424728
  197 23.1 48.3918 0.00423587
  198 23.3 48.479 0.00424234
  199 23.5 48.5419 0.0042446
  200 23.7 48.4807 0.0042336
  201 23.9 48.5758 0.00422826
  202 24.1 48.6015 0.0042324
  203 24.3 48.5635 0.00422492
  204 24.5 48.558 0.00422159
  205 24.7 48.5897 0.00421714
  206 24.9 48.6413 0.00421421
  207 25.1 48.532 0.00420773
  208 25.3 48.3717 0.00420271
  209 25.5 48.2854 0.00419512
  210 25.7 48.1187 0.00419479
  211 25.9 48.0945 0.00418222
  212 26.1 48.073 0.00418854
  213 26.3 48.1958 0.00416635
  214 26.5 48.3316 0.00417034
  215 26.7 48.4615 0.00416771
  216 26.9 48.5882 0.00416621
  217 27.1 48.6575 0.00415425
  218 27.3 48.7734 0.00414695
  219 27.5 48.904 0.00414253
  220 27.7 48.9104 0.00412873
  221 27.9 48.7851 0.00413106
  222 28.1 48.4783 0.00412301
  223 28.3 48.1438 0.00410832
  224 28.5 47.8401 0.00410812
  225 28.7 47.524 0.00409406
  226 28.9 47.3282 0.00409107
  227 29.1 47.3839 0.00407664
  228 29.3 47.6509 0.00408298
  229 29.5 48.0325 0.00405564
  230 29.7 48.4833 0.00405774
  231 29.9 48.9015 0.00405418
  232 30.1 49.2546 0.00403515
  233 30.3 49.5952 0.00403188
  234 30.5 49.7914 0.00402237
  235 30.7 49.8899 0.0040126
  236 30.9 49.7139 0.004001
  237 31.1 49.2555 0.00400026
  238 31.3 48.4861 0.00399484
  239 31.5 47.3015 0.0039826
  240 31.7 46.1503 0.00396544
  241 31.9 45.0812 0.00395425
  242 32.1 44.5916 0.00395214
  243 32.3 44.6608 0.00394552
  244 32.5 45.3183 0.00391899
  245 32.7 46.5355 0.00390213
  246 32.9 48.2733 0.003893
  247 33.1 50.4206 0.00389064
  248 33.3 52.9076 0.00387381
  249 33.5 55.3537 0.0038648
  250 33.7 56.7571 0.0038519
  251 33.9 56.081 0.00383641
  252 34.1 52.8314 0.0038229
  253 34.3 47.8368 0.00382004
  254 34.5 42.7975 0.00379861
  255 34.7 39.6973 0.00379838
  256 34.9 38.9854 0.00377656
  257 35.1 39.6072 0.00377168
  258 35.3 39.9483 0.00374584
  259 35.5 39.8896 0.00372029
  260 35.7 41.0079 0.00370749
  261 35.9 44.6098 0.00369328
  262 36.1 50.3412 0.00367809
  263 36.3 57.754 0.00366707
  264 36.5 67.1397 0.00365705
  265 36.7 77.3977 0.00364218
  266 36.9 82.2863 0.0036199
  267 37.1 74.3456 0.00358354
  268 37.3 54.1589 0.00353245
  269 37.5 33.878 0.00350538
  270 37.7 22.1522 0.00349754
  271 37.9 17.0991 0.00345555
  272 38.1 13.2857 0.00336161
  273 38.3 7.64045 0.0031008
  274 38.5 2.52956 0.00254202
  275 38.7 0.381155 0.000742025
  276 38.9 0.016749 4.17077e-05
  277 39.1 0.000123 8.63335e-07
  278 39.3 0 0
  279 39.5 0 0
  280 39.7 0 0
  281 39.9 0 0
  282 40.1 0 0
  283 40.3 0 0
  284 40.5 0 0
  285 40.7 0 0
  286 40.9 0 0
  287 41.1 0 0
  288 41.3 0 0
  289 41.5 0 0
  290 41.7 0 0
  291 41.9 0 0
  292 42.1 0 0
  293 42.3 0 0
  294 42.5 0 0
  295 42.7 0 0
  296 42.9 0 0
  297 43.1 0 0
  298 43.3 0 0
  299 43.5 0 0
  300 43.7 0 0
  301 43.9 0 0
  302 44.1 0 0
  303 44.3 0 0
  304 44.5 0 0
  305 44.7 0 0
  306 44.9 0 0
  307 45.1 0 0
  308 45.3 0 0
  309 45.5 0 0
  310 45.7 0 0
  311 45.9 0 0
  312 46.1 0 0
  313 46.3 0 0
  314 46.5 0 0
  315 46.7 0 0
  316 46.9 0 0
  317 47.1 0 0
  318 47.3 0 0
  319 47.5 0 0
  320 47.7 0 0
  321 47.9 0 0
  322 48.1 0 0
  323 48.3 0 0
  324 48.5 0 0
  325 48.7 0 0
  326 48.9 0 0
  327 49.1 0 0
  328 49.3 0 0
  329 49.5 0 0
  330 49.7 0 0
  331 49.9 0 0
  332 50.1 0 0
  333 50.3 0 0
  334 50.5 0 0
  335 50.7 0 0
  336 50.9 0 0
  337 51.1 0 0
  338 51.3 0 0
  339 51.5 0 0
  340 51.7 0 0
  341 51.9 0 0
  342 52.1 0 0
  343 52.3 0 0
  344 52.5 0 0
  345 52.7 0 0
  346 52.9 0 0
  347 53.1 0 0
  348 53.3 0 0
  349 53.5 0 0
  350 53.7 0 0
  351 53.9 0 0
  352 54.1 0 0
  353 54.3 0 0
  354 54.5 0 0
  355 54.7 0 0
  356 54.9 0 0
  357 55.1 0 0
  358 55.3 0 0
  359 55.5 0 0
  360 55.7 0 0
  361 55.9 0 0
  362 56.1 0 0
