# Supplementary material for: The influences of electric field intensity and driving force on the slip behaviour of water flow in a nanochannel
Source: PLoS One. 2021 Sep 22;16(9):e0257589. doi: 10.1371/journal.pone.0257589 (PMC8457446; doi:10.1371/journal.pone.0257589)
Supplement: S1 Data — (ZIP) [file pone.0257589.s001.zip › data/ALH2O-E-2/Ovx.1]

# Chunk-averaged data for fix O and group norm
# Timestep Number-of-chunks Total-count
# Chunk Coord1 Ncount vx
1000000 362 4394
  1 -16.1 0 0
  2 -15.9 0 0
  3 -15.7 0 0
  4 -15.5 0 0
  5 -15.3 0 0
  6 -15.1 0 0
  7 -14.9 0 0
  8 -14.7 0 0
  9 -14.5 0 0
  10 -14.3 0 0
  11 -14.1 0 0
  12 -13.9 0 0
  13 -13.7 0 0
  14 -13.5 0 0
  15 -13.3 0 0
  16 -13.1 0 0
  17 -12.9 0 0
  18 -12.7 0 0
  19 -12.5 0 0
  20 -12.3 0 0
  21 -12.1 0 0
  22 -11.9 0 0
  23 -11.7 0 0
  24 -11.5 0 0
  25 -11.3 0 0
  26 -11.1 0 0
  27 -10.9 0 0
  28 -10.7 0 0
  29 -10.5 0 0
  30 -10.3 0 0
  31 -10.1 0 0
  32 -9.9 0 0
  33 -9.7 0 0
  34 -9.5 0 0
  35 -9.3 0 0
  36 -9.1 0 0
  37 -8.9 0 0
  38 -8.7 0 0
  39 -8.5 0 0
  40 -8.3 0 0
  41 -8.1 0 0
  42 -7.9 0 0
  43 -7.7 0 0
  44 -7.5 0 0
  45 -7.3 0 0
  46 -7.1 0 0
  47 -6.9 0 0
  48 -6.7 0 0
  49 -6.5 0 0
  50 -6.3 0 0
  51 -6.1 0 0
  52 -5.9 0 0
  53 -5.7 0 0
  54 -5.5 0 0
  55 -5.3 0 0
  56 -5.1 0 0
  57 -4.9 0 0
  58 -4.7 0 0
  59 -4.5 0 0
  60 -4.3 0 0
  61 -4.1 0 0
  62 -3.9 0 0
  63 -3.7 0 0
  64 -3.5 0 0
  65 -3.3 0 0
  66 -3.1 0 0
  67 -2.9 0 0
  68 -2.7 0 0
  69 -2.5 0 0
  70 -2.3 0 0
  71 -2.1 0 0
  72 -1.9 0 0
  73 -1.7 0 0
  74 -1.5 0 0
  75 -1.3 0 0
  76 -1.1 0 0
  77 -0.9 0 0
  78 -0.7 0 0
  79 -0.5 0 0
  80 -0.3 0 0
  81 -0.1 0 0
  82 0.1 0 0
  83 0.3 0 0
  84 0.5 0 0
  85 0.7 0 0
  86 0.9 0 0
  87 1.1 0 0
  88 1.3 0 0
  89 1.5 0 0
  90 1.7 0 0
  91 1.9 9.7e-05 3.46386e-07
  92 2.1 0.046824 0.000136818
  93 2.3 1.22692 0.00235568
  94 2.5 9.57956 0.00372863
  95 2.7 32.419 0.00400929
  96 2.9 56.2137 0.00419424
  97 3.1 60.6634 0.00427149
  98 3.3 50.9215 0.00430935
  99 3.5 38.9042 0.00431585
  100 3.7 29.0231 0.00431677
  101 3.9 22.108 0.00431765
  102 4.1 17.5032 0.00431315
  103 4.3 14.4402 0.00432601
  104 4.5 12.6219 0.00431784
  105 4.7 11.9323 0.00432998
  106 4.9 12.6044 0.00432148
  107 5.1 14.9275 0.00437056
  108 5.3 19.9718 0.00438846
  109 5.5 26.7462 0.00440104
  110 5.7 31.9592 0.00441645
  111 5.9 33.5136 0.00443247
  112 6.1 32.0123 0.00444795
  113 6.3 29.3699 0.00446028
  114 6.5 26.8905 0.00447087
  115 6.7 24.8807 0.00447554
  116 6.9 23.4802 0.00448604
  117 7.1 22.4455 0.00449622
  118 7.3 21.8183 0.0045086
  119 7.5 21.5297 0.00451224
  120 7.7 21.4791 0.00452582
  121 7.9 21.7327 0.00453913
  122 8.1 22.3894 0.00455633
  123 8.3 23.2646 0.00455354
  124 8.5 23.9675 0.00456927
  125 8.7 24.5709 0.00457548
  126 8.9 25.2139 0.00458453
  127 9.1 25.6233 0.00459842
  128 9.3 25.7523 0.00459791
  129 9.5 25.6926 0.00461569
  130 9.7 25.4439 0.00461634
  131 9.9 24.9714 0.00462164
  132 10.1 24.3666 0.00462933
  133 10.3 23.8058 0.0046372
  134 10.5 23.3239 0.00464822
  135 10.7 23.1166 0.0046529
  136 10.9 23.0761 0.00466298
  137 11.1 23.3535 0.00465985
  138 11.3 23.604 0.00466822
  139 11.5 24.0142 0.00467802
  140 11.7 24.2773 0.00469558
  141 11.9 24.5877 0.0046903
  142 12.1 24.7649 0.00468771
  143 12.3 24.8121 0.0046992
  144 12.5 24.7145 0.00470806
  145 12.7 24.6202 0.00471924
  146 12.9 24.4043 0.0047188
  147 13.1 24.2765 0.00472811
  148 13.3 24.1714 0.00472518
  149 13.5 24.0523 0.00473319
  150 13.7 23.9374 0.00473844
  151 13.9 23.9737 0.00474578
  152 14.1 24.0269 0.00473441
  153 14.3 23.9989 0.00474337
  154 14.5 24.0985 0.00475176
  155 14.7 24.2485 0.00475213
  156 14.9 24.2889 0.00475805
  157 15.1 24.3891 0.00476815
  158 15.3 24.337 0.00476576
  159 15.5 24.3814 0.00477537
  160 15.7 24.3028 0.0047686
  161 15.9 24.2548 0.00477245
  162 16.1 24.2635 0.00477932
  163 16.3 24.2975 0.00477868
  164 16.5 24.2875 0.0047746
  165 16.7 24.2249 0.00478796
  166 16.9 24.2692 0.00478104
  167 17.1 24.1788 0.00478744
  168 17.3 24.1494 0.00478998
  169 17.5 24.2277 0.00479095
  170 17.7 24.2295 0.00478966
  171 17.9 24.263 0.00480041
  172 18.1 24.1723 0.00480186
  173 18.3 24.197 0.00480261
  174 18.5 24.2354 0.00480809
  175 18.7 24.3583 0.00481232
  176 18.9 24.3589 0.00480341
  177 19.1 24.3354 0.00479672
  178 19.3 24.3242 0.00480401
  179 19.5 24.2596 0.00480711
  180 19.7 24.2193 0.00480805
  181 19.9 24.2612 0.00480166
  182 20.1 24.2282 0.00480732
  183 20.3 24.2612 0.0048141
  184 20.5 24.236 0.00480605
  185 20.7 24.2623 0.00480439
  186 20.9 24.3155 0.00481175
  187 21.1 24.2508 0.004808
  188 21.3 24.1859 0.00480492
  189 21.5 24.2297 0.00480531
  190 21.7 24.1927 0.00480936
  191 21.9 24.214 0.00480638
  192 22.1 24.2659 0.00479749
  193 22.3 24.3143 0.00479884
  194 22.5 24.2313 0.00478833
  195 22.7 24.2087 0.00479464
  196 22.9 24.2121 0.00479731
  197 23.1 24.1259 0.00478372
  198 23.3 24.2102 0.0047788
  199 23.5 24.2489 0.0047906
  200 23.7 24.1963 0.00477657
  201 23.9 24.2949 0.00477359
  202 24.1 24.2473 0.00478434
  203 24.3 24.2925 0.00477908
  204 24.5 24.3828 0.00476244
  205 24.7 24.3902 0.00475558
  206 24.9 24.3316 0.00475662
  207 25.1 24.2482 0.00475555
  208 25.3 24.2374 0.0047503
  209 25.5 24.1652 0.00474494
  210 25.7 24.1327 0.00474703
  211 25.9 24.0307 0.00474829
  212 26.1 23.8756 0.00473263
  213 26.3 23.9958 0.00472957
  214 26.5 24.0446 0.00471825
  215 26.7 24.052 0.00472923
  216 26.9 24.1523 0.00470285
  217 27.1 24.3627 0.00470661
  218 27.3 24.5498 0.00470992
  219 27.5 24.726 0.0047115
  220 27.7 24.7821 0.00468683
  221 27.9 24.8064 0.0046852
  222 28.1 24.6405 0.00468392
  223 28.3 24.4188 0.00467764
  224 28.5 24.057 0.00467554
  225 28.7 23.6432 0.00466335
  226 28.9 23.2207 0.004658
  227 29.1 22.9383 0.00463654
  228 29.3 23.0899 0.00464003
  229 29.5 23.3516 0.0046314
  230 29.7 23.7412 0.00462392
  231 29.9 24.4294 0.00460512
  232 30.1 24.9711 0.00461628
  233 30.3 25.3197 0.0046027
  234 30.5 25.5877 0.00460326
  235 30.7 25.7431 0.0045947
  236 30.9 25.5375 0.00458698
  237 31.1 25.144 0.00457084
  238 31.3 24.6229 0.00456521
  239 31.5 24.031 0.00454843
  240 31.7 23.212 0.0045331
  241 31.9 22.5084 0.00452331
  242 32.1 21.7949 0.00451443
  243 32.3 21.4979 0.00451679
  244 32.5 21.6407 0.0044887
  245 32.7 21.8825 0.00449282
  246 32.9 22.5434 0.00446801
  247 33.1 23.4725 0.00446678
  248 33.3 24.8878 0.0044603
  249 33.5 26.8439 0.00444605
  250 33.7 29.2376 0.00443039
  251 33.9 31.8016 0.00443029
  252 34.1 33.011 0.00441401
  253 34.3 31.3407 0.00440083
  254 34.5 26.425 0.0043815
  255 34.7 19.973 0.00436354
  256 34.9 15.2321 0.00432629
  257 35.1 12.9066 0.00432272
  258 35.3 12.3517 0.00429687
  259 35.5 13.0482 0.00429501
  260 35.7 14.9244 0.00427703
  261 35.9 17.9478 0.00428137
  262 36.1 22.4794 0.00428006
  263 36.3 29.2179 0.00428592
  264 36.5 38.5213 0.00427795
  265 36.7 49.9273 0.004264
  266 36.9 59.3196 0.004235
  267 37.1 55.2051 0.00415645
  268 37.3 32.2308 0.00396837
  269 37.5 9.73736 0.00365742
  270 37.7 1.30001 0.0023728
  271 37.9 0.051153 0.000142447
  272 38.1 0.000225 6.63395e-07
  273 38.3 0 0
  274 38.5 0 0
  275 38.7 0 0
  276 38.9 0 0
  277 39.1 0 0
  278 39.3 0 0
  279 39.5 0 0
  280 39.7 0 0
  281 39.9 0 0
  282 40.1 0 0
  283 40.3 0 0
  284 40.5 0 0
  285 40.7 0 0
  286 40.9 0 0
  287 41.1 0 0
  288 41.3 0 0
  289 41.5 0 0
  290 41.7 0 0
  291 41.9 0 0
  292 42.1 0 0
  293 42.3 0 0
  294 42.5 0 0
  295 42.7 0 0
  296 42.9 0 0
  297 43.1 0 0
  298 43.3 0 0
  299 43.5 0 0
  300 43.7 0 0
  301 43.9 0 0
  302 44.1 0 0
  303 44.3 0 0
  304 44.5 0 0
  305 44.7 0 0
  306 44.9 0 0
  307 45.1 0 0
  308 45.3 0 0
  309 45.5 0 0
  310 45.7 0 0
  311 45.9 0 0
  312 46.1 0 0
  313 46.3 0 0
  314 46.5 0 0
  315 46.7 0 0
  316 46.9 0 0
  317 47.1 0 0
  318 47.3 0 0
  319 47.5 0 0
  320 47.7 0 0
  321 47.9 0 0
  322 48.1 0 0
  323 48.3 0 0
  324 48.5 0 0
  325 48.7 0 0
  326 48.9 0 0
  327 49.1 0 0
  328 49.3 0 0
  329 49.5 0 0
  330 49.7 0 0
  331 49.9 0 0
  332 50.1 0 0
  333 50.3 0 0
  334 50.5 0 0
  335 50.7 0 0
  336 50.9 0 0
  337 51.1 0 0
  338 51.3 0 0
  339 51.5 0 0
  340 51.7 0 0
  341 51.9 0 0
  342 52.1 0 0
  343 52.3 0 0
  344 52.5 0 0
  345 52.7 0 0
  346 52.9 0 0
  347 53.1 0 0
  348 53.3 0 0
  349 53.5 0 0
  350 53.7 0 0
  351 53.9 0 0
  352 54.1 0 0
  353 54.3 0 0
  354 54.5 0 0
  355 54.7 0 0
  356 54.9 0 0
  357 55.1 0 0
  358 55.3 0 0
  359 55.5 0 0
  360 55.7 0 0
  361 55.9 0 0
  362 56.1 0 0
