# Supplementary material for: The influences of electric field intensity and driving force on the slip behaviour of water flow in a nanochannel
Source: PLoS One. 2021 Sep 22;16(9):e0257589. doi: 10.1371/journal.pone.0257589 (PMC8457446; doi:10.1371/journal.pone.0257589)
Supplement: S1 Data — (ZIP) [file pone.0257589.s001.zip › data/ALH2O-E-2/Ovx.2]

# Chunk-averaged data for fix O and group norm
# Timestep Number-of-chunks Total-count
# Chunk Coord1 Ncount vx
1000000 362 4394
  1 -16.1 0 0
  2 -15.9 0 0
  3 -15.7 0 0
  4 -15.5 0 0
  5 -15.3 0 0
  6 -15.1 0 0
  7 -14.9 0 0
  8 -14.7 0 0
  9 -14.5 0 0
  10 -14.3 0 0
  11 -14.1 0 0
  12 -13.9 0 0
  13 -13.7 0 0
  14 -13.5 0 0
  15 -13.3 0 0
  16 -13.1 0 0
  17 -12.9 0 0
  18 -12.7 0 0
  19 -12.5 0 0
  20 -12.3 0 0
  21 -12.1 0 0
  22 -11.9 0 0
  23 -11.7 0 0
  24 -11.5 0 0
  25 -11.3 0 0
  26 -11.1 0 0
  27 -10.9 0 0
  28 -10.7 0 0
  29 -10.5 0 0
  30 -10.3 0 0
  31 -10.1 0 0
  32 -9.9 0 0
  33 -9.7 0 0
  34 -9.5 0 0
  35 -9.3 0 0
  36 -9.1 0 0
  37 -8.9 0 0
  38 -8.7 0 0
  39 -8.5 0 0
  40 -8.3 0 0
  41 -8.1 0 0
  42 -7.9 0 0
  43 -7.7 0 0
  44 -7.5 0 0
  45 -7.3 0 0
  46 -7.1 0 0
  47 -6.9 0 0
  48 -6.7 0 0
  49 -6.5 0 0
  50 -6.3 0 0
  51 -6.1 0 0
  52 -5.9 0 0
  53 -5.7 0 0
  54 -5.5 0 0
  55 -5.3 0 0
  56 -5.1 0 0
  57 -4.9 0 0
  58 -4.7 0 0
  59 -4.5 0 0
  60 -4.3 0 0
  61 -4.1 0 0
  62 -3.9 0 0
  63 -3.7 0 0
  64 -3.5 0 0
  65 -3.3 0 0
  66 -3.1 0 0
  67 -2.9 0 0
  68 -2.7 0 0
  69 -2.5 0 0
  70 -2.3 0 0
  71 -2.1 0 0
  72 -1.9 0 0
  73 -1.7 0 0
  74 -1.5 0 0
  75 -1.3 0 0
  76 -1.1 0 0
  77 -0.9 0 0
  78 -0.7 0 0
  79 -0.5 0 0
  80 -0.3 0 0
  81 -0.1 0 0
  82 0.1 0 0
  83 0.3 0 0
  84 0.5 0 0
  85 0.7 0 0
  86 0.9 0 0
  87 1.1 0 0
  88 1.3 0 0
  89 1.5 0 0
  90 1.7 0 0
  91 1.9 0.000195 8.11704e-07
  92 2.1 0.044176 0.000127035
  93 2.3 1.23121 0.00228451
  94 2.5 9.67211 0.00363431
  95 2.7 32.6281 0.00393458
  96 2.9 56.6975 0.00410667
  97 3.1 60.8815 0.00418564
  98 3.3 50.9699 0.00422326
  99 3.5 38.8968 0.0042174
  100 3.7 29.0614 0.00422719
  101 3.9 22.0605 0.0042341
  102 4.1 17.3895 0.00422027
  103 4.3 14.3894 0.00422515
  104 4.5 12.5702 0.00424569
  105 4.7 11.8839 0.00424601
  106 4.9 12.5051 0.00424631
  107 5.1 14.9151 0.00426781
  108 5.3 19.9364 0.0042951
  109 5.5 26.6727 0.00431134
  110 5.7 32.0486 0.00431747
  111 5.9 33.5911 0.00433624
  112 6.1 32.1019 0.00434288
  113 6.3 29.4409 0.00436079
  114 6.5 26.8642 0.00436809
  115 6.7 24.8128 0.00438123
  116 6.9 23.538 0.00438773
  117 7.1 22.4644 0.0043968
  118 7.3 21.7107 0.00440518
  119 7.5 21.3674 0.00441532
  120 7.7 21.3889 0.00441917
  121 7.9 21.7509 0.0044367
  122 8.1 22.434 0.00444555
  123 8.3 23.3086 0.00445882
  124 8.5 24.1197 0.00446356
  125 8.7 24.768 0.00446367
  126 8.9 25.3302 0.00449132
  127 9.1 25.5674 0.00449212
  128 9.3 25.5284 0.00450343
  129 9.5 25.5177 0.00450872
  130 9.7 25.1872 0.00451948
  131 9.9 24.7548 0.00452096
  132 10.1 24.2366 0.00452843
  133 10.3 23.7176 0.00454638
  134 10.5 23.3973 0.00454433
  135 10.7 23.2095 0.00454697
  136 10.9 23.3423 0.00455109
  137 11.1 23.4222 0.00456551
  138 11.3 23.725 0.00456877
  139 11.5 24.0106 0.00458615
  140 11.7 24.2835 0.00458524
  141 11.9 24.5148 0.00459381
  142 12.1 24.5513 0.00460088
  143 12.3 24.7157 0.00460494
  144 12.5 24.6635 0.00460548
  145 12.7 24.5859 0.00461846
  146 12.9 24.3716 0.00461247
  147 13.1 24.2377 0.00462359
  148 13.3 24.1935 0.00461819
  149 13.5 24.1527 0.00462127
  150 13.7 23.9715 0.00463138
  151 13.9 23.9069 0.00463681
  152 14.1 23.9397 0.00464743
  153 14.3 24.0496 0.00464503
  154 14.5 24.1565 0.00464897
  155 14.7 24.2838 0.00465132
  156 14.9 24.4061 0.00465801
  157 15.1 24.2856 0.00465451
  158 15.3 24.2768 0.00465676
  159 15.5 24.3061 0.00465407
  160 15.7 24.343 0.00465439
  161 15.9 24.2724 0.00466662
  162 16.1 24.1752 0.00467978
  163 16.3 24.2293 0.00466927
  164 16.5 24.1924 0.00466885
  165 16.7 24.2714 0.00466886
  166 16.9 24.3817 0.00468026
  167 17.1 24.3368 0.00468063
  168 17.3 24.3681 0.00468392
  169 17.5 24.2483 0.00467607
  170 17.7 24.2111 0.00468338
  171 17.9 24.1457 0.00468187
  172 18.1 24.156 0.00468103
  173 18.3 24.1904 0.00468567
  174 18.5 24.2427 0.00468735
  175 18.7 24.2947 0.00468453
  176 18.9 24.2968 0.00469126
  177 19.1 24.2494 0.00469333
  178 19.3 24.2878 0.00468871
  179 19.5 24.1753 0.00467994
  180 19.7 24.2007 0.00468342
  181 19.9 24.2578 0.00469134
  182 20.1 24.4058 0.004693
  183 20.3 24.3549 0.00469241
  184 20.5 24.3564 0.00468376
  185 20.7 24.3352 0.00468411
  186 20.9 24.2663 0.00468916
  187 21.1 24.2567 0.0046763
  188 21.3 24.245 0.00468542
  189 21.5 24.2418 0.00468744
  190 21.7 24.2363 0.00467069
  191 21.9 24.2542 0.00468311
  192 22.1 24.2373 0.00468083
  193 22.3 24.3163 0.00468153
  194 22.5 24.2427 0.00468126
  195 22.7 24.2259 0.00466603
  196 22.9 24.0558 0.00466433
  197 23.1 24.1392 0.0046728
  198 23.3 24.0732 0.00466638
  199 23.5 24.1892 0.00466073
  200 23.7 24.3227 0.00465311
  201 23.9 24.3794 0.00465292
  202 24.1 24.3939 0.00465987
  203 24.3 24.3567 0.00465385
  204 24.5 24.3731 0.00464336
  205 24.7 24.3137 0.00463631
  206 24.9 24.2681 0.00463583
  207 25.1 24.2794 0.00462888
  208 25.3 24.1524 0.00463889
  209 25.5 24.1296 0.00462841
  210 25.7 24.0468 0.00462787
  211 25.9 24.051 0.00462264
  212 26.1 23.966 0.00461733
  213 26.3 23.9588 0.0046197
  214 26.5 24.0461 0.0046068
  215 26.7 24.1685 0.00459374
  216 26.9 24.2146 0.00459206
  217 27.1 24.3515 0.00458524
  218 27.3 24.5691 0.00458495
  219 27.5 24.721 0.0045785
  220 27.7 24.7257 0.00457069
  221 27.9 24.6921 0.00457031
  222 28.1 24.5462 0.00456101
  223 28.3 24.2848 0.00454944
  224 28.5 23.9718 0.00454265
  225 28.7 23.7287 0.00454441
  226 28.9 23.4703 0.00453896
  227 29.1 23.2375 0.00452902
  228 29.3 23.1788 0.00451537
  229 29.5 23.3559 0.00450584
  230 29.7 23.8161 0.0044956
  231 29.9 24.3202 0.00449812
  232 30.1 24.8536 0.00449433
  233 30.3 25.3671 0.00448794
  234 30.5 25.539 0.00447642
  235 30.7 25.5636 0.00446427
  236 30.9 25.4273 0.00445656
  237 31.1 25.1274 0.00444135
  238 31.3 24.606 0.00443466
  239 31.5 23.9878 0.00442259
  240 31.7 23.1932 0.00441409
  241 31.9 22.4194 0.00441073
  242 32.1 21.8492 0.00438984
  243 32.3 21.5545 0.00438011
  244 32.5 21.5467 0.00435841
  245 32.7 21.9253 0.00436699
  246 32.9 22.6338 0.00435055
  247 33.1 23.6575 0.00433587
  248 33.3 25.0419 0.00432465
  249 33.5 26.984 0.00432441
  250 33.7 29.2872 0.00430666
  251 33.9 31.6406 0.00429898
  252 34.1 32.9443 0.00428844
  253 34.3 31.2339 0.00427078
  254 34.5 26.2398 0.00425348
  255 34.7 19.9251 0.00423553
  256 34.9 15.3285 0.00420717
  257 35.1 13.0655 0.00419311
  258 35.3 12.5666 0.00418162
  259 35.5 13.2829 0.00415835
  260 35.7 15.1427 0.00416682
  261 35.9 18.0846 0.00415894
  262 36.1 22.6306 0.00415009
  263 36.3 29.2549 0.00414907
  264 36.5 38.4065 0.00414596
  265 36.7 49.52 0.00414105
  266 36.9 58.5592 0.00411115
  267 37.1 54.6994 0.00403199
  268 37.3 32.2567 0.003841
  269 37.5 9.94927 0.00351183
  270 37.7 1.38105 0.0022981
  271 37.9 0.058193 0.000153789
  272 38.1 0.00017 3.66416e-07
  273 38.3 0 0
  274 38.5 0 0
  275 38.7 0 0
  276 38.9 0 0
  277 39.1 0 0
  278 39.3 0 0
  279 39.5 0 0
  280 39.7 0 0
  281 39.9 0 0
  282 40.1 0 0
  283 40.3 0 0
  284 40.5 0 0
  285 40.7 0 0
  286 40.9 0 0
  287 41.1 0 0
  288 41.3 0 0
  289 41.5 0 0
  290 41.7 0 0
  291 41.9 0 0
  292 42.1 0 0
  293 42.3 0 0
  294 42.5 0 0
  295 42.7 0 0
  296 42.9 0 0
  297 43.1 0 0
  298 43.3 0 0
  299 43.5 0 0
  300 43.7 0 0
  301 43.9 0 0
  302 44.1 0 0
  303 44.3 0 0
  304 44.5 0 0
  305 44.7 0 0
  306 44.9 0 0
  307 45.1 0 0
  308 45.3 0 0
  309 45.5 0 0
  310 45.7 0 0
  311 45.9 0 0
  312 46.1 0 0
  313 46.3 0 0
  314 46.5 0 0
  315 46.7 0 0
  316 46.9 0 0
  317 47.1 0 0
  318 47.3 0 0
  319 47.5 0 0
  320 47.7 0 0
  321 47.9 0 0
  322 48.1 0 0
  323 48.3 0 0
  324 48.5 0 0
  325 48.7 0 0
  326 48.9 0 0
  327 49.1 0 0
  328 49.3 0 0
  329 49.5 0 0
  330 49.7 0 0
  331 49.9 0 0
  332 50.1 0 0
  333 50.3 0 0
  334 50.5 0 0
  335 50.7 0 0
  336 50.9 0 0
  337 51.1 0 0
  338 51.3 0 0
  339 51.5 0 0
  340 51.7 0 0
  341 51.9 0 0
  342 52.1 0 0
  343 52.3 0 0
  344 52.5 0 0
  345 52.7 0 0
  346 52.9 0 0
  347 53.1 0 0
  348 53.3 0 0
  349 53.5 0 0
  350 53.7 0 0
  351 53.9 0 0
  352 54.1 0 0
  353 54.3 0 0
  354 54.5 0 0
  355 54.7 0 0
  356 54.9 0 0
  357 55.1 0 0
  358 55.3 0 0
  359 55.5 0 0
  360 55.7 0 0
  361 55.9 0 0
  362 56.1 0 0
