# Supplementary material for: The influences of electric field intensity and driving force on the slip behaviour of water flow in a nanochannel
Source: PLoS One. 2021 Sep 22;16(9):e0257589. doi: 10.1371/journal.pone.0257589 (PMC8457446; doi:10.1371/journal.pone.0257589)
Supplement: S1 Data — (ZIP) [file pone.0257589.s001.zip › data/ALH2O-E-2/Ovx.3]

# Chunk-averaged data for fix O and group norm
# Timestep Number-of-chunks Total-count
# Chunk Coord1 Ncount vx
1000000 362 4394
  1 -16.1 0 0
  2 -15.9 0 0
  3 -15.7 0 0
  4 -15.5 0 0
  5 -15.3 0 0
  6 -15.1 0 0
  7 -14.9 0 0
  8 -14.7 0 0
  9 -14.5 0 0
  10 -14.3 0 0
  11 -14.1 0 0
  12 -13.9 0 0
  13 -13.7 0 0
  14 -13.5 0 0
  15 -13.3 0 0
  16 -13.1 0 0
  17 -12.9 0 0
  18 -12.7 0 0
  19 -12.5 0 0
  20 -12.3 0 0
  21 -12.1 0 0
  22 -11.9 0 0
  23 -11.7 0 0
  24 -11.5 0 0
  25 -11.3 0 0
  26 -11.1 0 0
  27 -10.9 0 0
  28 -10.7 0 0
  29 -10.5 0 0
  30 -10.3 0 0
  31 -10.1 0 0
  32 -9.9 0 0
  33 -9.7 0 0
  34 -9.5 0 0
  35 -9.3 0 0
  36 -9.1 0 0
  37 -8.9 0 0
  38 -8.7 0 0
  39 -8.5 0 0
  40 -8.3 0 0
  41 -8.1 0 0
  42 -7.9 0 0
  43 -7.7 0 0
  44 -7.5 0 0
  45 -7.3 0 0
  46 -7.1 0 0
  47 -6.9 0 0
  48 -6.7 0 0
  49 -6.5 0 0
  50 -6.3 0 0
  51 -6.1 0 0
  52 -5.9 0 0
  53 -5.7 0 0
  54 -5.5 0 0
  55 -5.3 0 0
  56 -5.1 0 0
  57 -4.9 0 0
  58 -4.7 0 0
  59 -4.5 0 0
  60 -4.3 0 0
  61 -4.1 0 0
  62 -3.9 0 0
  63 -3.7 0 0
  64 -3.5 0 0
  65 -3.3 0 0
  66 -3.1 0 0
  67 -2.9 0 0
  68 -2.7 0 0
  69 -2.5 0 0
  70 -2.3 0 0
  71 -2.1 0 0
  72 -1.9 0 0
  73 -1.7 0 0
  74 -1.5 0 0
  75 -1.3 0 0
  76 -1.1 0 0
  77 -0.9 0 0
  78 -0.7 0 0
  79 -0.5 0 0
  80 -0.3 0 0
  81 -0.1 0 0
  82 0.1 0 0
  83 0.3 0 0
  84 0.5 0 0
  85 0.7 0 0
  86 0.9 0 0
  87 1.1 0 0
  88 1.3 0 0
  89 1.5 0 0
  90 1.7 0 0
  91 1.9 0.000213 5.89367e-07
  92 2.1 0.043487 0.000115212
  93 2.3 1.22941 0.00225538
  94 2.5 9.7175 0.0035857
  95 2.7 33.0324 0.00388941
  96 2.9 57.2376 0.00406024
  97 3.1 61.6488 0.00413907
  98 3.3 51.3525 0.00415846
  99 3.5 38.8798 0.00417315
  100 3.7 28.8478 0.00417283
  101 3.9 21.7276 0.00417358
  102 4.1 17.007 0.0041664
  103 4.3 14.0234 0.00418155
  104 4.5 12.2782 0.00419242
  105 4.7 11.739 0.00419219
  106 4.9 12.4022 0.00420669
  107 5.1 14.8629 0.00422488
  108 5.3 19.935 0.00423433
  109 5.5 26.8816 0.00425365
  110 5.7 32.3262 0.00425765
  111 5.9 33.9328 0.00427796
  112 6.1 32.32 0.00428605
  113 6.3 29.5179 0.00429765
  114 6.5 26.8924 0.00430805
  115 6.7 24.7876 0.00431864
  116 6.9 23.28 0.00432624
  117 7.1 22.2978 0.00432925
  118 7.3 21.651 0.00434133
  119 7.5 21.3837 0.00435449
  120 7.7 21.4659 0.00435233
  121 7.9 21.7164 0.0043752
  122 8.1 22.4025 0.0043778
  123 8.3 23.2394 0.00439635
  124 8.5 24.0374 0.00439555
  125 8.7 24.7065 0.00441544
  126 8.9 25.3603 0.00442115
  127 9.1 25.7115 0.00443237
  128 9.3 25.7143 0.00443651
  129 9.5 25.6388 0.00443783
  130 9.7 25.3668 0.00444882
  131 9.9 24.8097 0.00445088
  132 10.1 24.251 0.00446091
  133 10.3 23.7464 0.00446762
  134 10.5 23.2833 0.00447272
  135 10.7 23.1579 0.00447607
  136 10.9 23.134 0.0044898
  137 11.1 23.3523 0.00449874
  138 11.3 23.7126 0.00449601
  139 11.5 24.1136 0.0044995
  140 11.7 24.314 0.00450828
  141 11.9 24.5008 0.00452298
  142 12.1 24.6672 0.00452483
  143 12.3 24.6951 0.00452774
  144 12.5 24.771 0.00453451
  145 12.7 24.6741 0.00453203
  146 12.9 24.4561 0.00453683
  147 13.1 24.2497 0.00455305
  148 13.3 24.1493 0.00455705
  149 13.5 24.0081 0.00455919
  150 13.7 23.9384 0.00455321
  151 13.9 23.8358 0.00456386
  152 14.1 23.9259 0.00455321
  153 14.3 24.1139 0.00457341
  154 14.5 24.154 0.00456629
  155 14.7 24.1923 0.00457906
  156 14.9 24.2475 0.00458507
  157 15.1 24.3182 0.00459292
  158 15.3 24.3667 0.00458708
  159 15.5 24.3263 0.00458686
  160 15.7 24.3159 0.00459373
  161 15.9 24.3189 0.00460326
  162 16.1 24.4189 0.00460476
  163 16.3 24.3335 0.0046085
  164 16.5 24.2043 0.00461171
  165 16.7 24.0848 0.00460932
  166 16.9 24.0923 0.00460382
  167 17.1 24.0902 0.00461145
  168 17.3 24.1107 0.00460919
  169 17.5 24.115 0.00461605
  170 17.7 24.2806 0.00460501
  171 17.9 24.364 0.00460669
  172 18.1 24.3626 0.00461123
  173 18.3 24.3443 0.0046179
  174 18.5 24.2972 0.00462358
  175 18.7 24.3131 0.00461757
  176 18.9 24.3653 0.00461958
  177 19.1 24.2532 0.00461075
  178 19.3 24.2747 0.00461152
  179 19.5 24.0969 0.00460814
  180 19.7 24.1701 0.00461893
  181 19.9 24.1262 0.00461104
  182 20.1 24.145 0.00461614
  183 20.3 24.1516 0.00461863
  184 20.5 24.2449 0.00462022
  185 20.7 24.1899 0.00461291
  186 20.9 24.3061 0.00461926
  187 21.1 24.2535 0.0046165
  188 21.3 24.2676 0.00461281
  189 21.5 24.3329 0.00461503
  190 21.7 24.3496 0.00461242
  191 21.9 24.3066 0.00461121
  192 22.1 24.2427 0.00460362
  193 22.3 24.2829 0.00460326
  194 22.5 24.3064 0.00460511
  195 22.7 24.2263 0.00459886
  196 22.9 24.1815 0.00459372
  197 23.1 24.2504 0.00459626
  198 23.3 24.2061 0.0045941
  199 23.5 24.1659 0.004591
  200 23.7 24.1538 0.00458629
  201 23.9 24.1562 0.00458802
  202 24.1 24.1575 0.00458087
  203 24.3 24.2386 0.0045704
  204 24.5 24.3577 0.00457894
  205 24.7 24.4524 0.00456435
  206 24.9 24.2565 0.00456652
  207 25.1 24.347 0.00456709
  208 25.3 24.2606 0.0045631
  209 25.5 24.2091 0.00455628
  210 25.7 24.1377 0.00455432
  211 25.9 23.9983 0.00454292
  212 26.1 23.9449 0.004541
  213 26.3 23.9216 0.00453912
  214 26.5 24.003 0.00452686
  215 26.7 24.114 0.00452578
  216 26.9 24.2222 0.0045255
  217 27.1 24.4334 0.00451342
  218 27.3 24.6067 0.00451154
  219 27.5 24.6748 0.00450276
  220 27.7 24.6888 0.00448948
  221 27.9 24.6195 0.00448838
  222 28.1 24.528 0.00448511
  223 28.3 24.3132 0.00448147
  224 28.5 23.9981 0.00446641
  225 28.7 23.6724 0.00446754
  226 28.9 23.4179 0.00445385
  227 29.1 23.1593 0.00445106
  228 29.3 23.2812 0.00444235
  229 29.5 23.5053 0.00442516
  230 29.7 23.894 0.00442333
  231 29.9 24.4772 0.00442281
  232 30.1 24.9484 0.00440625
  233 30.3 25.3143 0.00440203
  234 30.5 25.6466 0.00439349
  235 30.7 25.6265 0.00438683
  236 30.9 25.4302 0.00438275
  237 31.1 25.0669 0.0043664
  238 31.3 24.5244 0.00435496
  239 31.5 23.8717 0.00433901
  240 31.7 23.1255 0.00433315
  241 31.9 22.3973 0.00432758
  242 32.1 21.826 0.00431111
  243 32.3 21.5487 0.00430279
  244 32.5 21.6385 0.00428816
  245 32.7 22.1677 0.0042801
  246 32.9 22.7773 0.00426723
  247 33.1 23.8348 0.00425364
  248 33.3 25.1611 0.00424637
  249 33.5 26.9063 0.00423783
  250 33.7 29.1254 0.00422166
  251 33.9 31.3189 0.00422071
  252 34.1 32.5046 0.0042109
  253 34.3 30.9883 0.00419005
  254 34.5 26.0777 0.00417265
  255 34.7 19.9163 0.00415852
  256 34.9 15.4222 0.00413648
  257 35.1 13.2694 0.0041123
  258 35.3 12.8726 0.00410686
  259 35.5 13.6135 0.00409948
  260 35.7 15.3558 0.00408685
  261 35.9 18.3204 0.00407466
  262 36.1 22.8335 0.0040822
  263 36.3 29.2383 0.00407653
  264 36.5 38.0915 0.00406896
  265 36.7 48.9945 0.00405897
  266 36.9 57.9433 0.00402382
  267 37.1 54.3066 0.00394891
  268 37.3 32.3325 0.00376287
  269 37.5 10.1538 0.0034253
  270 37.7 1.44181 0.00227396
  271 37.9 0.062413 0.000153947
  272 38.1 0.000221 2.68222e-07
  273 38.3 0 0
  274 38.5 0 0
  275 38.7 0 0
  276 38.9 0 0
  277 39.1 0 0
  278 39.3 0 0
  279 39.5 0 0
  280 39.7 0 0
  281 39.9 0 0
  282 40.1 0 0
  283 40.3 0 0
  284 40.5 0 0
  285 40.7 0 0
  286 40.9 0 0
  287 41.1 0 0
  288 41.3 0 0
  289 41.5 0 0
  290 41.7 0 0
  291 41.9 0 0
  292 42.1 0 0
  293 42.3 0 0
  294 42.5 0 0
  295 42.7 0 0
  296 42.9 0 0
  297 43.1 0 0
  298 43.3 0 0
  299 43.5 0 0
  300 43.7 0 0
  301 43.9 0 0
  302 44.1 0 0
  303 44.3 0 0
  304 44.5 0 0
  305 44.7 0 0
  306 44.9 0 0
  307 45.1 0 0
  308 45.3 0 0
  309 45.5 0 0
  310 45.7 0 0
  311 45.9 0 0
  312 46.1 0 0
  313 46.3 0 0
  314 46.5 0 0
  315 46.7 0 0
  316 46.9 0 0
  317 47.1 0 0
  318 47.3 0 0
  319 47.5 0 0
  320 47.7 0 0
  321 47.9 0 0
  322 48.1 0 0
  323 48.3 0 0
  324 48.5 0 0
  325 48.7 0 0
  326 48.9 0 0
  327 49.1 0 0
  328 49.3 0 0
  329 49.5 0 0
  330 49.7 0 0
  331 49.9 0 0
  332 50.1 0 0
  333 50.3 0 0
  334 50.5 0 0
  335 50.7 0 0
  336 50.9 0 0
  337 51.1 0 0
  338 51.3 0 0
  339 51.5 0 0
  340 51.7 0 0
  341 51.9 0 0
  342 52.1 0 0
  343 52.3 0 0
  344 52.5 0 0
  345 52.7 0 0
  346 52.9 0 0
  347 53.1 0 0
  348 53.3 0 0
  349 53.5 0 0
  350 53.7 0 0
  351 53.9 0 0
  352 54.1 0 0
  353 54.3 0 0
  354 54.5 0 0
  355 54.7 0 0
  356 54.9 0 0
  357 55.1 0 0
  358 55.3 0 0
  359 55.5 0 0
  360 55.7 0 0
  361 55.9 0 0
  362 56.1 0 0
