# Supplementary material for: The influences of electric field intensity and driving force on the slip behaviour of water flow in a nanochannel
Source: PLoS One. 2021 Sep 22;16(9):e0257589. doi: 10.1371/journal.pone.0257589 (PMC8457446; doi:10.1371/journal.pone.0257589)
Supplement: S1 Data — (ZIP) [file pone.0257589.s001.zip › data/ALH2O-E-2/Ovx.4]

# Chunk-averaged data for fix O and group norm
# Timestep Number-of-chunks Total-count
# Chunk Coord1 Ncount vx
1000000 362 4394
  1 -16.1 0 0
  2 -15.9 0 0
  3 -15.7 0 0
  4 -15.5 0 0
  5 -15.3 0 0
  6 -15.1 0 0
  7 -14.9 0 0
  8 -14.7 0 0
  9 -14.5 0 0
  10 -14.3 0 0
  11 -14.1 0 0
  12 -13.9 0 0
  13 -13.7 0 0
  14 -13.5 0 0
  15 -13.3 0 0
  16 -13.1 0 0
  17 -12.9 0 0
  18 -12.7 0 0
  19 -12.5 0 0
  20 -12.3 0 0
  21 -12.1 0 0
  22 -11.9 0 0
  23 -11.7 0 0
  24 -11.5 0 0
  25 -11.3 0 0
  26 -11.1 0 0
  27 -10.9 0 0
  28 -10.7 0 0
  29 -10.5 0 0
  30 -10.3 0 0
  31 -10.1 0 0
  32 -9.9 0 0
  33 -9.7 0 0
  34 -9.5 0 0
  35 -9.3 0 0
  36 -9.1 0 0
  37 -8.9 0 0
  38 -8.7 0 0
  39 -8.5 0 0
  40 -8.3 0 0
  41 -8.1 0 0
  42 -7.9 0 0
  43 -7.7 0 0
  44 -7.5 0 0
  45 -7.3 0 0
  46 -7.1 0 0
  47 -6.9 0 0
  48 -6.7 0 0
  49 -6.5 0 0
  50 -6.3 0 0
  51 -6.1 0 0
  52 -5.9 0 0
  53 -5.7 0 0
  54 -5.5 0 0
  55 -5.3 0 0
  56 -5.1 0 0
  57 -4.9 0 0
  58 -4.7 0 0
  59 -4.5 0 0
  60 -4.3 0 0
  61 -4.1 0 0
  62 -3.9 0 0
  63 -3.7 0 0
  64 -3.5 0 0
  65 -3.3 0 0
  66 -3.1 0 0
  67 -2.9 0 0
  68 -2.7 0 0
  69 -2.5 0 0
  70 -2.3 0 0
  71 -2.1 0 0
  72 -1.9 0 0
  73 -1.7 0 0
  74 -1.5 0 0
  75 -1.3 0 0
  76 -1.1 0 0
  77 -0.9 0 0
  78 -0.7 0 0
  79 -0.5 0 0
  80 -0.3 0 0
  81 -0.1 0 0
  82 0.1 0 0
  83 0.3 0 0
  84 0.5 0 0
  85 0.7 0 0
  86 0.9 0 0
  87 1.1 0 0
  88 1.3 0 0
  89 1.5 0 0
  90 1.7 0 0
  91 1.9 0.000125 3.7348e-07
  92 2.1 0.045299 0.000118906
  93 2.3 1.24691 0.00221404
  94 2.5 9.89293 0.00346508
  95 2.7 33.4795 0.00375318
  96 2.9 57.8946 0.00392092
  97 3.1 61.7346 0.00399346
  98 3.3 51.2607 0.00402051
  99 3.5 38.7655 0.00402703
  100 3.7 28.7924 0.00402744
  101 3.9 21.7316 0.00403215
  102 4.1 16.9807 0.00403829
  103 4.3 13.9582 0.00403805
  104 4.5 12.2686 0.00405476
  105 4.7 11.6981 0.00404539
  106 4.9 12.3057 0.00405806
  107 5.1 14.8098 0.00407501
  108 5.3 20.0227 0.00409222
  109 5.5 27.0287 0.00411267
  110 5.7 32.4395 0.00412325
  111 5.9 33.8399 0.00413631
  112 6.1 32.1909 0.00414515
  113 6.3 29.4548 0.00414884
  114 6.5 26.9109 0.00417198
  115 6.7 24.7304 0.00417969
  116 6.9 23.3871 0.00417861
  117 7.1 22.3879 0.004192
  118 7.3 21.7779 0.00420132
  119 7.5 21.4307 0.00421381
  120 7.7 21.3658 0.00422108
  121 7.9 21.7706 0.00422408
  122 8.1 22.4479 0.00424665
  123 8.3 23.2657 0.00425565
  124 8.5 24.0428 0.00426899
  125 8.7 24.7077 0.00427261
  126 8.9 25.2168 0.00427887
  127 9.1 25.5937 0.00428354
  128 9.3 25.7735 0.00430189
  129 9.5 25.7815 0.00429871
  130 9.7 25.3812 0.00430291
  131 9.9 24.9893 0.00430848
  132 10.1 24.3235 0.00431821
  133 10.3 23.762 0.00432886
  134 10.5 23.3329 0.00434567
  135 10.7 23.0506 0.00434644
  136 10.9 23.1121 0.00435265
  137 11.1 23.3143 0.00435044
  138 11.3 23.7011 0.00436262
  139 11.5 24.0293 0.00436903
  140 11.7 24.3406 0.00437949
  141 11.9 24.5432 0.00437804
  142 12.1 24.7008 0.00438183
  143 12.3 24.6968 0.00439328
  144 12.5 24.6013 0.00440199
  145 12.7 24.5353 0.00439774
  146 12.9 24.4158 0.00439178
  147 13.1 24.3065 0.00439841
  148 13.3 24.2059 0.00441285
  149 13.5 24.0835 0.00440716
  150 13.7 24.0793 0.00441426
  151 13.9 24.0344 0.00441845
  152 14.1 23.969 0.00442247
  153 14.3 23.97 0.00443083
  154 14.5 24.0664 0.00443069
  155 14.7 24.1698 0.00442902
  156 14.9 24.2405 0.00444399
  157 15.1 24.3096 0.00444184
  158 15.3 24.3323 0.0044426
  159 15.5 24.2752 0.00444058
  160 15.7 24.3497 0.00444562
  161 15.9 24.3149 0.00445259
  162 16.1 24.2996 0.00445643
  163 16.3 24.2862 0.00445389
  164 16.5 24.3487 0.0044532
  165 16.7 24.3333 0.00446341
  166 16.9 24.164 0.00446426
  167 17.1 24.1044 0.00446599
  168 17.3 24.1237 0.00446997
  169 17.5 24.238 0.00445789
  170 17.7 24.2556 0.00447094
  171 17.9 24.1793 0.0044702
  172 18.1 24.119 0.00446602
  173 18.3 24.2298 0.00447068
  174 18.5 24.2494 0.00446469
  175 18.7 24.2707 0.00447522
  176 18.9 24.3373 0.00447399
  177 19.1 24.3848 0.0044634
  178 19.3 24.2779 0.00446769
  179 19.5 24.2648 0.00447007
  180 19.7 24.254 0.0044795
  181 19.9 24.2158 0.00447664
  182 20.1 24.2384 0.00447116
  183 20.3 24.2096 0.00447542
  184 20.5 24.1897 0.00447349
  185 20.7 24.1677 0.00447145
  186 20.9 24.2378 0.00446729
  187 21.1 24.2152 0.00446849
  188 21.3 24.2739 0.00445785
  189 21.5 24.3175 0.00445185
  190 21.7 24.2209 0.0044602
  191 21.9 24.2791 0.00445726
  192 22.1 24.2868 0.00445516
  193 22.3 24.1573 0.00444761
  194 22.5 24.1275 0.00445669
  195 22.7 24.137 0.00445239
  196 22.9 24.1952 0.00445286
  197 23.1 24.1993 0.00444417
  198 23.3 24.1605 0.00444868
  199 23.5 24.2233 0.00445023
  200 23.7 24.2155 0.00443611
  201 23.9 24.2048 0.00444059
  202 24.1 24.2392 0.00443703
  203 24.3 24.2993 0.00443641
  204 24.5 24.3915 0.00443151
  205 24.7 24.3906 0.00442957
  206 24.9 24.4113 0.00440664
  207 25.1 24.3961 0.00440816
  208 25.3 24.1979 0.00440277
  209 25.5 24.1348 0.00440375
  210 25.7 24.0226 0.00440369
  211 25.9 23.8868 0.0044078
  212 26.1 23.8634 0.00438477
  213 26.3 23.9343 0.00438274
  214 26.5 24.0815 0.0043829
  215 26.7 24.1847 0.0043764
  216 26.9 24.259 0.00437141
  217 27.1 24.4175 0.0043628
  218 27.3 24.5539 0.00434862
  219 27.5 24.6962 0.00434766
  220 27.7 24.8227 0.00435127
  221 27.9 24.6464 0.00433961
  222 28.1 24.447 0.00433197
  223 28.3 24.2183 0.00432418
  224 28.5 23.9269 0.00432679
  225 28.7 23.661 0.00430848
  226 28.9 23.4112 0.00430732
  227 29.1 23.2735 0.00428669
  228 29.3 23.3177 0.00428712
  229 29.5 23.4994 0.00428247
  230 29.7 23.9393 0.00427075
  231 29.9 24.323 0.00425967
  232 30.1 24.8022 0.00425229
  233 30.3 25.3304 0.00424381
  234 30.5 25.5852 0.00423709
  235 30.7 25.5563 0.00422528
  236 30.9 25.4423 0.00421781
  237 31.1 25.0847 0.00420936
  238 31.3 24.5161 0.00419555
  239 31.5 23.8933 0.00418841
  240 31.7 23.0854 0.00417072
  241 31.9 22.2824 0.00415936
  242 32.1 21.797 0.00415994
  243 32.3 21.5625 0.00413728
  244 32.5 21.7969 0.00413554
  245 32.7 22.1993 0.00412184
  246 32.9 22.8241 0.00410679
  247 33.1 23.8352 0.00410428
  248 33.3 25.1821 0.00409151
  249 33.5 27.0672 0.00408038
  250 33.7 29.2137 0.00405754
  251 33.9 31.3357 0.00405664
  252 34.1 32.268 0.00404353
  253 34.3 30.6645 0.00402557
  254 34.5 25.7074 0.00402197
  255 34.7 19.7372 0.00399187
  256 34.9 15.4021 0.00396572
  257 35.1 13.4369 0.00393926
  258 35.3 13.0419 0.00392769
  259 35.5 13.8503 0.00392162
  260 35.7 15.672 0.00392048
  261 35.9 18.5451 0.00390191
  262 36.1 23.0114 0.00390928
  263 36.3 29.2667 0.0038963
  264 36.5 37.7695 0.00389279
  265 36.7 48.3044 0.00388777
  266 36.9 57.223 0.0038611
  267 37.1 54.0383 0.00377865
  268 37.3 32.585 0.00359616
  269 37.5 10.4708 0.00326197
  270 37.7 1.53598 0.00227968
  271 37.9 0.067546 0.000159647
  272 38.1 0.000231 1.29512e-07
  273 38.3 0 0
  274 38.5 0 0
  275 38.7 0 0
  276 38.9 0 0
  277 39.1 0 0
  278 39.3 0 0
  279 39.5 0 0
  280 39.7 0 0
  281 39.9 0 0
  282 40.1 0 0
  283 40.3 0 0
  284 40.5 0 0
  285 40.7 0 0
  286 40.9 0 0
  287 41.1 0 0
  288 41.3 0 0
  289 41.5 0 0
  290 41.7 0 0
  291 41.9 0 0
  292 42.1 0 0
  293 42.3 0 0
  294 42.5 0 0
  295 42.7 0 0
  296 42.9 0 0
  297 43.1 0 0
  298 43.3 0 0
  299 43.5 0 0
  300 43.7 0 0
  301 43.9 0 0
  302 44.1 0 0
  303 44.3 0 0
  304 44.5 0 0
  305 44.7 0 0
  306 44.9 0 0
  307 45.1 0 0
  308 45.3 0 0
  309 45.5 0 0
  310 45.7 0 0
  311 45.9 0 0
  312 46.1 0 0
  313 46.3 0 0
  314 46.5 0 0
  315 46.7 0 0
  316 46.9 0 0
  317 47.1 0 0
  318 47.3 0 0
  319 47.5 0 0
  320 47.7 0 0
  321 47.9 0 0
  322 48.1 0 0
  323 48.3 0 0
  324 48.5 0 0
  325 48.7 0 0
  326 48.9 0 0
  327 49.1 0 0
  328 49.3 0 0
  329 49.5 0 0
  330 49.7 0 0
  331 49.9 0 0
  332 50.1 0 0
  333 50.3 0 0
  334 50.5 0 0
  335 50.7 0 0
  336 50.9 0 0
  337 51.1 0 0
  338 51.3 0 0
  339 51.5 0 0
  340 51.7 0 0
  341 51.9 0 0
  342 52.1 0 0
  343 52.3 0 0
  344 52.5 0 0
  345 52.7 0 0
  346 52.9 0 0
  347 53.1 0 0
  348 53.3 0 0
  349 53.5 0 0
  350 53.7 0 0
  351 53.9 0 0
  352 54.1 0 0
  353 54.3 0 0
  354 54.5 0 0
  355 54.7 0 0
  356 54.9 0 0
  357 55.1 0 0
  358 55.3 0 0
  359 55.5 0 0
  360 55.7 0 0
  361 55.9 0 0
  362 56.1 0 0
