# Supplementary material for: The influences of electric field intensity and driving force on the slip behaviour of water flow in a nanochannel
Source: PLoS One. 2021 Sep 22;16(9):e0257589. doi: 10.1371/journal.pone.0257589 (PMC8457446; doi:10.1371/journal.pone.0257589)
Supplement: S1 Data — (ZIP) [file pone.0257589.s001.zip › data/ALH2O-E-2/Ovx.5]

# Chunk-averaged data for fix O and group norm
# Timestep Number-of-chunks Total-count
# Chunk Coord1 Ncount vx
1000000 362 4394
  1 -16.1 0 0
  2 -15.9 0 0
  3 -15.7 0 0
  4 -15.5 0 0
  5 -15.3 0 0
  6 -15.1 0 0
  7 -14.9 0 0
  8 -14.7 0 0
  9 -14.5 0 0
  10 -14.3 0 0
  11 -14.1 0 0
  12 -13.9 0 0
  13 -13.7 0 0
  14 -13.5 0 0
  15 -13.3 0 0
  16 -13.1 0 0
  17 -12.9 0 0
  18 -12.7 0 0
  19 -12.5 0 0
  20 -12.3 0 0
  21 -12.1 0 0
  22 -11.9 0 0
  23 -11.7 0 0
  24 -11.5 0 0
  25 -11.3 0 0
  26 -11.1 0 0
  27 -10.9 0 0
  28 -10.7 0 0
  29 -10.5 0 0
  30 -10.3 0 0
  31 -10.1 0 0
  32 -9.9 0 0
  33 -9.7 0 0
  34 -9.5 0 0
  35 -9.3 0 0
  36 -9.1 0 0
  37 -8.9 0 0
  38 -8.7 0 0
  39 -8.5 0 0
  40 -8.3 0 0
  41 -8.1 0 0
  42 -7.9 0 0
  43 -7.7 0 0
  44 -7.5 0 0
  45 -7.3 0 0
  46 -7.1 0 0
  47 -6.9 0 0
  48 -6.7 0 0
  49 -6.5 0 0
  50 -6.3 0 0
  51 -6.1 0 0
  52 -5.9 0 0
  53 -5.7 0 0
  54 -5.5 0 0
  55 -5.3 0 0
  56 -5.1 0 0
  57 -4.9 0 0
  58 -4.7 0 0
  59 -4.5 0 0
  60 -4.3 0 0
  61 -4.1 0 0
  62 -3.9 0 0
  63 -3.7 0 0
  64 -3.5 0 0
  65 -3.3 0 0
  66 -3.1 0 0
  67 -2.9 0 0
  68 -2.7 0 0
  69 -2.5 0 0
  70 -2.3 0 0
  71 -2.1 0 0
  72 -1.9 0 0
  73 -1.7 0 0
  74 -1.5 0 0
  75 -1.3 0 0
  76 -1.1 0 0
  77 -0.9 0 0
  78 -0.7 0 0
  79 -0.5 0 0
  80 -0.3 0 0
  81 -0.1 0 0
  82 0.1 0 0
  83 0.3 0 0
  84 0.5 0 0
  85 0.7 0 0
  86 0.9 0 0
  87 1.1 0 0
  88 1.3 0 0
  89 1.5 0 0
  90 1.7 0 0
  91 1.9 0.000121 5.55933e-07
  92 2.1 0.047496 0.000115319
  93 2.3 1.30442 0.00210634
  94 2.5 10.1256 0.0032912
  95 2.7 34.1203 0.00356743
  96 2.9 58.6141 0.00374227
  97 3.1 62.2585 0.00380837
  98 3.3 51.4188 0.00384086
  99 3.5 38.7127 0.00383186
  100 3.7 28.7133 0.0038391
  101 3.9 21.5357 0.00385158
  102 4.1 16.7022 0.00384618
  103 4.3 13.6494 0.00386925
  104 4.5 11.931 0.00386197
  105 4.7 11.3615 0.00385102
  106 4.9 12.1092 0.00387835
  107 5.1 14.6998 0.00387144
  108 5.3 20.0334 0.00390664
  109 5.5 27.2193 0.00392316
  110 5.7 32.7946 0.00393157
  111 5.9 34.2761 0.00394909
  112 6.1 32.5518 0.00395317
  113 6.3 29.6521 0.00396766
  114 6.5 26.9031 0.00398019
  115 6.7 24.7395 0.00397824
  116 6.9 23.2092 0.00399919
  117 7.1 22.2493 0.00399632
  118 7.3 21.6779 0.00401205
  119 7.5 21.3308 0.00402468
  120 7.7 21.2128 0.00402868
  121 7.9 21.613 0.00404263
  122 8.1 22.3737 0.00404573
  123 8.3 23.3014 0.00406719
  124 8.5 24.0524 0.00406658
  125 8.7 24.7229 0.00407265
  126 8.9 25.2195 0.00409108
  127 9.1 25.6679 0.00409622
  128 9.3 25.9086 0.00410131
  129 9.5 25.8517 0.00411187
  130 9.7 25.485 0.00412046
  131 9.9 24.954 0.00412266
  132 10.1 24.3157 0.00411892
  133 10.3 23.67 0.00413155
  134 10.5 23.2673 0.00414581
  135 10.7 23.0006 0.00414991
  136 10.9 23.0163 0.00415309
  137 11.1 23.239 0.00416592
  138 11.3 23.5046 0.00418164
  139 11.5 23.9211 0.00417478
  140 11.7 24.3511 0.00419438
  141 11.9 24.6814 0.0041922
  142 12.1 24.8207 0.00419433
  143 12.3 24.8772 0.00420288
  144 12.5 24.7782 0.0042
  145 12.7 24.6249 0.00420826
  146 12.9 24.3465 0.00421112
  147 13.1 24.2141 0.00421874
  148 13.3 24.0304 0.00421725
  149 13.5 23.9979 0.00422337
  150 13.7 23.9711 0.00422793
  151 13.9 23.9337 0.00423324
  152 14.1 23.9856 0.00423274
  153 14.3 24.1425 0.00423826
  154 14.5 24.1688 0.00423876
  155 14.7 24.2082 0.00423929
  156 14.9 24.3054 0.00424286
  157 15.1 24.2873 0.00425294
  158 15.3 24.3623 0.00425353
  159 15.5 24.2771 0.00425823
  160 15.7 24.3693 0.00425453
  161 15.9 24.3695 0.00425779
  162 16.1 24.3426 0.00425387
  163 16.3 24.2677 0.00425904
  164 16.5 24.1683 0.00427076
  165 16.7 24.14 0.00427056
  166 16.9 24.1643 0.00427783
  167 17.1 24.1207 0.00427035
  168 17.3 24.1862 0.00427131
  169 17.5 24.1448 0.00427142
  170 17.7 24.1365 0.00427711
  171 17.9 24.3042 0.00426587
  172 18.1 24.3161 0.00426603
  173 18.3 24.3479 0.00426742
  174 18.5 24.4181 0.00427591
  175 18.7 24.3758 0.0042756
  176 18.9 24.2595 0.00427517
  177 19.1 24.2356 0.0042821
  178 19.3 24.1918 0.00426974
  179 19.5 24.192 0.00427259
  180 19.7 24.147 0.00427957
  181 19.9 24.2259 0.00427613
  182 20.1 24.2093 0.00427631
  183 20.3 24.167 0.00427769
  184 20.5 24.1696 0.00427059
  185 20.7 24.3348 0.00426604
  186 20.9 24.2786 0.00426468
  187 21.1 24.3186 0.00427465
  188 21.3 24.3162 0.00427344
  189 21.5 24.3454 0.00425701
  190 21.7 24.3643 0.00425741
  191 21.9 24.2774 0.00426065
  192 22.1 24.3116 0.00425299
  193 22.3 24.1915 0.00425315
  194 22.5 24.0393 0.00424747
  195 22.7 24.0684 0.00424505
  196 22.9 24.1126 0.00424815
  197 23.1 24.1964 0.0042535
  198 23.3 24.2525 0.00424706
  199 23.5 24.2835 0.0042264
  200 23.7 24.3113 0.00422712
  201 23.9 24.2944 0.00423203
  202 24.1 24.3548 0.00423408
  203 24.3 24.3156 0.00422555
  204 24.5 24.3745 0.00421807
  205 24.7 24.3549 0.00422426
  206 24.9 24.309 0.00421055
  207 25.1 24.2274 0.00421143
  208 25.3 24.0168 0.00420184
  209 25.5 24.1017 0.00419785
  210 25.7 24.0921 0.00418266
  211 25.9 24.148 0.0041819
  212 26.1 24.0662 0.00419306
  213 26.3 24.07 0.00417711
  214 26.5 23.9974 0.00416623
  215 26.7 24.1035 0.00416314
  216 26.9 24.2662 0.00415667
  217 27.1 24.2575 0.00414807
  218 27.3 24.4 0.00414618
  219 27.5 24.5395 0.00414602
  220 27.7 24.6167 0.00413579
  221 27.9 24.621 0.0041173
  222 28.1 24.5722 0.00412379
  223 28.3 24.3153 0.00411437
  224 28.5 23.9962 0.00410695
  225 28.7 23.6826 0.0040973
  226 28.9 23.4516 0.00409094
  227 29.1 23.4143 0.0040796
  228 29.3 23.3587 0.00406665
  229 29.5 23.4588 0.00406266
  230 29.7 23.7655 0.0040603
  231 29.9 24.2494 0.00404117
  232 30.1 24.7993 0.00403459
  233 30.3 25.1935 0.00403522
  234 30.5 25.5248 0.00401331
  235 30.7 25.4829 0.00401096
  236 30.9 25.349 0.00400506
  237 31.1 24.9816 0.00399789
  238 31.3 24.6018 0.00398741
  239 31.5 23.9164 0.00397604
  240 31.7 23.1359 0.00396346
  241 31.9 22.3665 0.00396113
  242 32.1 21.8592 0.00394049
  243 32.3 21.6466 0.00393656
  244 32.5 21.8139 0.00392453
  245 32.7 22.1019 0.00390835
  246 32.9 22.9162 0.00389702
  247 33.1 23.9739 0.003886
  248 33.3 25.2343 0.00386914
  249 33.5 27.0295 0.00386359
  250 33.7 28.9101 0.00384813
  251 33.9 30.8369 0.00384164
  252 34.1 31.7638 0.00383011
  253 34.3 30.2806 0.0038172
  254 34.5 25.7138 0.00379604
  255 34.7 20.1589 0.00379295
  256 34.9 15.8439 0.00375944
  257 35.1 13.7995 0.00373687
  258 35.3 13.3714 0.00372609
  259 35.5 14.1411 0.00370915
  260 35.7 15.8865 0.00370014
  261 35.9 18.7456 0.00369375
  262 36.1 22.9672 0.00368478
  263 36.3 28.9646 0.00368082
  264 36.5 37.329 0.00368575
  265 36.7 47.5776 0.00367333
  266 36.9 56.2403 0.00364985
  267 37.1 53.5377 0.00357758
  268 37.3 33.0052 0.00339147
  269 37.5 10.8941 0.00307262
  270 37.7 1.66098 0.00216163
  271 37.9 0.077078 0.000173291
  272 38.1 0.000393 1.17798e-06
  273 38.3 0 0
  274 38.5 0 0
  275 38.7 0 0
  276 38.9 0 0
  277 39.1 0 0
  278 39.3 0 0
  279 39.5 0 0
  280 39.7 0 0
  281 39.9 0 0
  282 40.1 0 0
  283 40.3 0 0
  284 40.5 0 0
  285 40.7 0 0
  286 40.9 0 0
  287 41.1 0 0
  288 41.3 0 0
  289 41.5 0 0
  290 41.7 0 0
  291 41.9 0 0
  292 42.1 0 0
  293 42.3 0 0
  294 42.5 0 0
  295 42.7 0 0
  296 42.9 0 0
  297 43.1 0 0
  298 43.3 0 0
  299 43.5 0 0
  300 43.7 0 0
  301 43.9 0 0
  302 44.1 0 0
  303 44.3 0 0
  304 44.5 0 0
  305 44.7 0 0
  306 44.9 0 0
  307 45.1 0 0
  308 45.3 0 0
  309 45.5 0 0
  310 45.7 0 0
  311 45.9 0 0
  312 46.1 0 0
  313 46.3 0 0
  314 46.5 0 0
  315 46.7 0 0
  316 46.9 0 0
  317 47.1 0 0
  318 47.3 0 0
  319 47.5 0 0
  320 47.7 0 0
  321 47.9 0 0
  322 48.1 0 0
  323 48.3 0 0
  324 48.5 0 0
  325 48.7 0 0
  326 48.9 0 0
  327 49.1 0 0
  328 49.3 0 0
  329 49.5 0 0
  330 49.7 0 0
  331 49.9 0 0
  332 50.1 0 0
  333 50.3 0 0
  334 50.5 0 0
  335 50.7 0 0
  336 50.9 0 0
  337 51.1 0 0
  338 51.3 0 0
  339 51.5 0 0
  340 51.7 0 0
  341 51.9 0 0
  342 52.1 0 0
  343 52.3 0 0
  344 52.5 0 0
  345 52.7 0 0
  346 52.9 0 0
  347 53.1 0 0
  348 53.3 0 0
  349 53.5 0 0
  350 53.7 0 0
  351 53.9 0 0
  352 54.1 0 0
  353 54.3 0 0
  354 54.5 0 0
  355 54.7 0 0
  356 54.9 0 0
  357 55.1 0 0
  358 55.3 0 0
  359 55.5 0 0
  360 55.7 0 0
  361 55.9 0 0
  362 56.1 0 0
