# Supplementary material for: The influences of electric field intensity and driving force on the slip behaviour of water flow in a nanochannel
Source: PLoS One. 2021 Sep 22;16(9):e0257589. doi: 10.1371/journal.pone.0257589 (PMC8457446; doi:10.1371/journal.pone.0257589)
Supplement: S1 Data — (ZIP) [file pone.0257589.s001.zip › data/ALH2O-E-2/system.in]

variable a loop 5
variable E index 0.02 0.04 0.06 0.08 0.1             #电场
variable Wo equal 0.1553 
log $a.log
variable T equal 300
variable F equal 0.000625           #加速度
# ----------------- Init Section -----------------

    units        real
    atom_style   full
    pair_style   lj/cut/coul/long 9.0
    bond_style   harmonic
    angle_style  harmonic
    kspace_style pppm 0.0001


# ----------------- Atom Definition Section -----------------

read_data system.data
#read_restart 1.restart

#1是up Al
#2是down Al
#3是 O
#4是 H 

# ----------------- Settings Section -----------------
    pair_coeff   1 1  0.0  0.0         #上Al Al 
    pair_coeff   1 2  0.0  0.0         #上Al下Al
    pair_coeff   1 3  ${Wo}  3.166    #上Al O
    pair_coeff   1 4  0.0  0.0         #上Al H
	
    pair_coeff   2 2  0.0  0.0         #下Al Al
    pair_coeff   2 3  ${Wo}  3.166    #下Al O
    pair_coeff   2 4  0.0  0.0         #下Al H
	
    pair_coeff   3 3  ${Wo}  3.166    # O  O
    pair_coeff   3 4  0.0  0.0         # O  H
	
    pair_coeff   4 4  0.0  0.0         # H  H
	
	bond_coeff   1     600.0   1.0 
    angle_coeff  1   75.0    109.47
	
    group upwall type 1
    group downwall type 2
    group O type 3
    group H type 4
    
	group wall union upwall downwall
    group spce type  3  4 
    fix fShakeSPCE spce shake 0.0001 10 0 b 1 a 1

# ----------------- Run Section -----------------

  timestep 1
  compute	     T_spce spce temp/partial 0 1 1
  velocity     spce create $T 372748 temp T_spce
  dump 2 all atom 100000 $a.lammpstrj

  fix   fxnvt spce nvt temp $T $T 100
  fix_modify fxnvt temp T_spce

  run   1000000
  write_restart ${Wo}.restart
 #--------------------E+F ----------------------- 
  timestep 1
 
  fix 1 spce gravity $F vector 1 0 0       #在x方向加速度为====0.0001
  fix kick spce efield  0.0  $E 0.0        #在Y方向上加上电场==0.1

  run   1000000
  write_restart $a.${E}.restart
# ------------------- compute ------------------ 
  reset_timestep 0
  compute force spce group/group wall      #计算力：水和墙

  thermo		500                        #输出力
  thermo_style custom step temp c_force[1]    
  thermo_modify 	temp T_spce
  

  compute c_O O chunk/atom bin/1d y lower 0.2 units box            #氧：密度+速度
  fix O O ave/chunk 1 1000000 1000000 c_O vx norm sample file Ovx.$a  
 

  compute c_H H chunk/atom bin/1d y lower 0.2 units box            #氢：密度+速度
  fix H H ave/chunk 1 1000000 1000000 c_H vx norm sample file Hvx.$a 
  
 
  run 1000000
  write_restart  end.${E}.restart  
 
  clear 
  next a
  next E
  jump system.in   
