# Supplementary material for: The influences of electric field intensity and driving force on the slip behaviour of water flow in a nanochannel
Source: PLoS One. 2021 Sep 22;16(9):e0257589. doi: 10.1371/journal.pone.0257589 (PMC8457446; doi:10.1371/journal.pone.0257589)
Supplement: S1 Data — (ZIP) [file pone.0257589.s001.zip › data/ALH2O-E-3/1.log]

variable T equal 300
variable F equal 0.0003           #加速度
# ----------------- Init Section -----------------

    units        real
    atom_style   full
    pair_style   lj/cut/coul/long 9.0
    bond_style   harmonic
    angle_style  harmonic
    kspace_style pppm 0.0001


# ----------------- Atom Definition Section -----------------

read_data system.data
  orthogonal box = (0 -16.2 0) to (81 56.2 40.5)
  4 by 2 by 2 MPI processor grid
  reading atoms ...
  19582 atoms
  scanning bonds ...
  2 = max bonds/atom
  scanning angles ...
  1 = max angles/atom
  reading bonds ...
  8788 bonds
  reading angles ...
  4394 angles
  2 = max # of 1-2 neighbors
  1 = max # of 1-3 neighbors
  1 = max # of 1-4 neighbors
  2 = max # of special neighbors
#read_restart 1.restart

#1是up Al
#2是down Al
#3是 O
#4是 H

# ----------------- Settings Section -----------------
    pair_coeff   1 1  0.0  0.0         #上Al Al
    pair_coeff   1 2  0.0  0.0         #上Al下Al
    pair_coeff   1 3  ${Wo}  3.166    #上Al O
    pair_coeff   1 3  0.1553  3.166    
    pair_coeff   1 4  0.0  0.0         #上Al H

    pair_coeff   2 2  0.0  0.0         #下Al Al
    pair_coeff   2 3  ${Wo}  3.166    #下Al O
    pair_coeff   2 3  0.1553  3.166    
    pair_coeff   2 4  0.0  0.0         #下Al H

    pair_coeff   3 3  ${Wo}  3.166    # O  O
    pair_coeff   3 3  0.1553  3.166    
    pair_coeff   3 4  0.0  0.0         # O  H

    pair_coeff   4 4  0.0  0.0         # H  H

	bond_coeff   1     600.0   1.0
    angle_coeff  1   75.0    109.47

    group upwall type 1
3200 atoms in group upwall
    group downwall type 2
3200 atoms in group downwall
    group O type 3
4394 atoms in group O
    group H type 4
8788 atoms in group H

	group wall union upwall downwall
6400 atoms in group wall
    group spce type  3  4
13182 atoms in group spce
    fix fShakeSPCE spce shake 0.0001 10 0 b 1 a 1
  0 = # of size 2 clusters
  0 = # of size 3 clusters
  0 = # of size 4 clusters
  4394 = # of frozen angles

# ----------------- Run Section -----------------

  timestep 1
  compute	     T_spce spce temp/partial 0 1 1
  velocity     spce create $T 372748 temp T_spce
  velocity     spce create 300 372748 temp T_spce
  dump 2 all atom 100000 $a.lammpstrj
  dump 2 all atom 100000 1.lammpstrj

  fix   fxnvt spce nvt temp $T $T 100
  fix   fxnvt spce nvt temp 300 $T 100
  fix   fxnvt spce nvt temp 300 300 100
  fix_modify fxnvt temp T_spce
WARNING: Temperature for fix modify is not for group all (../fix_nh.cpp:1395)

  run   1000000
PPPM initialization ...
WARNING: Using 12-bit tables for long-range coulomb (../kspace.cpp:321)
  G vector (1/distance) = 0.284296
  grid = 40 36 24
  stencil order = 5
  estimated absolute RMS force accuracy = 0.0311878
  estimated relative force accuracy = 9.39212e-05
  using double precision FFTs
  3d grid and FFT values/proc = 6555 2880
Neighbor list info ...
  update every 1 steps, delay 10 steps, check yes
  max neighbors/atom: 2000, page size: 100000
  master list distance cutoff = 11
  ghost atom cutoff = 11
  binsize = 5.5, bins = 15 14 8
  1 neighbor lists, perpetual/occasional/extra = 1 0 0
  (1) pair lj/cut/coul/long, perpetual
      attributes: half, newton on
      pair build: half/bin/newton
      stencil: half/bin/3d/newton
      bin: standard
Per MPI rank memory allocation (min/avg/max) = 10.36 | 10.75 | 11.14 Mbytes
Step Temp E_pair E_mol TotEng Press 
       0    174.01248    18054.513            0    25931.982    32532.591 
 1000000    170.84908    -49107.24            0   -41372.977    1278.0526 
Loop time of 9153.12 on 16 procs for 1000000 steps with 19582 atoms

Performance: 9.439 ns/day, 2.543 hours/ns, 109.252 timesteps/s
99.5% CPU use with 16 MPI tasks x no OpenMP threads

MPI task timing breakdown:
Section |  min time  |  avg time  |  max time  |%varavg| %total
---------------------------------------------------------------
Pair    | 5649.9     | 5983.6     | 6325.6     | 270.3 | 65.37
Bond    | 0.22709    | 0.27213    | 0.36765    |   7.9 |  0.00
Kspace  | 1729.2     | 2075.5     | 2406.8     | 456.7 | 22.67
Neigh   | 489.69     | 492.33     | 494.78     |   7.5 |  5.38
Comm    | 234.49     | 248.49     | 259.87     |  48.0 |  2.71
Output  | 0.011381   | 0.01274    | 0.016492   |   1.0 |  0.00
Modify  | 315.25     | 324.65     | 331.16     |  24.0 |  3.55
Other   |            | 28.28      |            |       |  0.31

Nlocal:    1223.88 ave 1245 max 1200 min
Histogram: 2 0 2 3 1 0 1 3 2 2
Nghost:    7390.81 ave 7426 max 7369 min
Histogram: 3 2 3 2 2 0 0 2 0 2
Neighs:    302786 ave 324911 max 282744 min
Histogram: 2 0 2 2 2 4 2 0 1 1

Total # of neighbors = 4844569
Ave neighs/atom = 247.399
Ave special neighs/atom = 1.34634
Neighbor list builds = 52311
Dangerous builds = 30
  write_restart ${Wo}.restart
  write_restart 0.1553.restart
PPPM initialization ...
WARNING: Using 12-bit tables for long-range coulomb (../kspace.cpp:321)
  G vector (1/distance) = 0.284296
  grid = 40 36 24
  stencil order = 5
  estimated absolute RMS force accuracy = 0.0311878
  estimated relative force accuracy = 9.39212e-05
  using double precision FFTs
  3d grid and FFT values/proc = 6555 2880
 #--------------------E+F -----------------------
  timestep 1

  fix 1 spce gravity $F vector 1 0 0       #在x方向加速度为====0.0001
  fix 1 spce gravity 0.0003 vector 1 0 0       
  fix kick spce efield  0.0  $E 0.0        #在Y方向上加上电场==0.1
  fix kick spce efield  0.0  0.02 0.0        

  run   1000000
PPPM initialization ...
WARNING: Using 12-bit tables for long-range coulomb (../kspace.cpp:321)
  G vector (1/distance) = 0.284296
  grid = 40 36 24
  stencil order = 5
  estimated absolute RMS force accuracy = 0.0311878
  estimated relative force accuracy = 9.39212e-05
  using double precision FFTs
  3d grid and FFT values/proc = 6555 2880
Per MPI rank memory allocation (min/avg/max) = 10.75 | 10.89 | 11.15 Mbytes
Step Temp E_pair E_mol TotEng Press 
 1000000    170.84908    -49107.24            0   -41372.977    1278.3872 
 2000000    173.25836   -49227.011            0   -41383.681    1399.7773 
Loop time of 9027.35 on 16 procs for 1000000 steps with 19582 atoms

Performance: 9.571 ns/day, 2.508 hours/ns, 110.774 timesteps/s
99.5% CPU use with 16 MPI tasks x no OpenMP threads

MPI task timing breakdown:
Section |  min time  |  avg time  |  max time  |%varavg| %total
---------------------------------------------------------------
Pair    | 5594.7     | 5918.5     | 6224.6     | 247.3 | 65.56
Bond    | 0.20785    | 0.24093    | 0.32722    |   6.5 |  0.00
Kspace  | 1705.5     | 2003.6     | 2315       | 422.2 | 22.19
Neigh   | 481.03     | 483.83     | 486.37     |   7.8 |  5.36
Comm    | 239.46     | 250.2      | 259.72     |  48.2 |  2.77
Output  | 0.011216   | 0.012561   | 0.016246   |   1.0 |  0.00
Modify  | 331.24     | 341.27     | 350.22     |  26.8 |  3.78
Other   |            | 29.78      |            |       |  0.33

Nlocal:    1223.88 ave 1246 max 1212 min
Histogram: 3 2 3 2 1 3 1 0 0 1
Nghost:    7380 ave 7426 max 7329 min
Histogram: 1 1 1 2 3 0 2 4 1 1
Neighs:    302568 ave 326109 max 283924 min
Histogram: 1 3 0 3 3 2 1 1 1 1

Total # of neighbors = 4841085
Ave neighs/atom = 247.221
Ave special neighs/atom = 1.34634
Neighbor list builds = 52293
Dangerous builds = 0
  write_restart $a.${E}.restart
  write_restart 1.${E}.restart
  write_restart 1.0.02.restart
PPPM initialization ...
WARNING: Using 12-bit tables for long-range coulomb (../kspace.cpp:321)
  G vector (1/distance) = 0.284296
  grid = 40 36 24
  stencil order = 5
  estimated absolute RMS force accuracy = 0.0311878
  estimated relative force accuracy = 9.39212e-05
  using double precision FFTs
  3d grid and FFT values/proc = 6555 2880
# ------------------- compute ------------------
  reset_timestep 0
  compute force spce group/group wall      #计算力：水和墙

  thermo		500                        #输出力
  thermo_style custom step temp c_force[1]
  thermo_modify 	temp T_spce
WARNING: Temperature for thermo pressure is not for group all (../thermo.cpp:489)


  compute c_O O chunk/atom bin/1d y lower 0.2 units box            #氧：密度+速度
  fix O O ave/chunk 1 1000000 1000000 c_O vx norm sample file Ovx.$a
  fix O O ave/chunk 1 1000000 1000000 c_O vx norm sample file Ovx.1


  compute c_H H chunk/atom bin/1d y lower 0.2 units box            #氢：密度+速度
  fix H H ave/chunk 1 1000000 1000000 c_H vx norm sample file Hvx.$a
  fix H H ave/chunk 1 1000000 1000000 c_H vx norm sample file Hvx.1


  run 1000000
PPPM initialization ...
WARNING: Using 12-bit tables for long-range coulomb (../kspace.cpp:321)
  G vector (1/distance) = 0.284296
  grid = 40 36 24
  stencil order = 5
  estimated absolute RMS force accuracy = 0.0311878
  estimated relative force accuracy = 9.39212e-05
  using double precision FFTs
  3d grid and FFT values/proc = 6555 2880
Neighbor list info ...
  update every 1 steps, delay 10 steps, check yes
  max neighbors/atom: 2000, page size: 100000
  master list distance cutoff = 11
  ghost atom cutoff = 11
  binsize = 5.5, bins = 15 14 8
  2 neighbor lists, perpetual/occasional/extra = 1 1 0
  (1) pair lj/cut/coul/long, perpetual
      attributes: half, newton on
      pair build: half/bin/newton
      stencil: half/bin/3d/newton
      bin: standard
  (2) compute group/group, occasional, copy from (1)
      attributes: half, newton on
      pair build: copy
      stencil: none
      bin: none
Per MPI rank memory allocation (min/avg/max) = 11.1 | 11.47 | 11.6 Mbytes
Step Temp c_force[1] 
       0     298.9204   -23.970671 
     500    298.45551    -42.14963 
    1000    305.01726   -11.111574 
    1500    294.42197   -41.634451 
    2000    299.03559   -31.329515 
    2500    298.38468   -36.009538 
    3000    298.36483   -31.262116 
    3500     301.0841   -2.7310439 
    4000    298.64123   -14.504985 
    4500     299.2923   -20.086243 
    5000    291.92367   -24.458694 
    5500    300.94447   -38.660352 
    6000    301.81739   -28.135395 
    6500    294.31285   -19.214277 
    7000     301.9711   -36.857544 
    7500    297.97324   -27.243491 
    8000    301.94019   -27.292128 
    8500     298.7022   -38.283352 
    9000    302.79431   -20.152404 
    9500    301.96409    -37.35601 
   10000    300.82341   -15.315476 
   10500    300.93812   -32.815224 
   11000    296.45672   -10.737899 
   11500    294.41043   -23.698101 
   12000    302.71525   -10.570509 
   12500    300.43071   -17.669971 
   13000    299.13548   -17.261545 
   13500    301.75356   -28.308275 
   14000    305.21893   -22.728853 
   14500    297.48414   -29.202475 
   15000    302.66467   -32.227257 
   15500    303.37472   -24.809159 
   16000    298.57488   -36.459426 
   16500    298.14401   -12.472561 
   17000    296.02939   -14.126902 
   17500     296.8446   -43.910156 
   18000     293.7826   -15.264811 
   18500    302.92158   -14.636855 
   19000     300.2855   -13.163334 
   19500    300.43223   -11.644951 
   20000    302.25925     -27.6684 
   20500    294.77817   -29.836098 
   21000    298.09859   -37.246439 
   21500    298.97998   -30.755044 
   22000    296.38072   -31.715112 
   22500    298.14349   -52.807532 
   23000    302.91704   -31.773589 
   23500    300.54456   -12.673855 
   24000     304.5831   -40.535246 
   24500    298.74476   -11.742861 
   25000    295.50017   -37.076253 
   25500    298.19545    -31.88388 
   26000     297.9396   -43.357026 
   26500      295.321   -29.159301 
   27000    294.72403   -16.211159 
   27500    301.92342   -37.440531 
   28000    297.11853   -16.078601 
   28500    300.90095   -34.982199 
   29000    294.51479   -16.928892 
   29500    299.37347   -35.145347 
   30000    300.83432   -20.499504 
   30500    299.90011   -29.542792 
   31000    298.45678   -29.110806 
   31500    296.99904   -30.755487 
   32000    299.47497   -4.0503232 
   32500    301.96721   -53.709561 
   33000    301.89356   -8.2352985 
   33500    296.99404    -10.23157 
   34000    298.92142   -14.365631 
   34500    303.83196   -12.952055 
   35000    300.67284   -30.567726 
   35500    299.33056   -18.354087 
   36000    298.36404   -17.722347 
   36500    304.23806   -23.398129 
   37000     299.6405    -16.77665 
   37500    295.78919    -32.34731 
   38000    298.71321   -33.042942 
   38500     297.3721   -13.306905 
   39000    300.53582   -38.847595 
   39500    299.89856   -18.730985 
   40000    296.76653   -44.961553 
   40500    298.52181   -34.956959 
   41000    299.70547   -19.282027 
   41500    300.72622   -23.389445 
   42000    298.96935   -16.687621 
   42500    300.01606   -12.208952 
   43000    298.85841   -22.840727 
   43500    295.35669   -36.363294 
   44000     299.8253   -18.439412 
   44500    298.37424   -45.779096 
   45000    295.89148   -25.949285 
   45500    301.44162   -35.554102 
   46000    300.63351   -32.264272 
   46500    301.31935   -44.245741 
   47000    300.37522   -19.074568 
   47500    304.71591   -14.668103 
   48000    304.69321   -24.277593 
   48500    299.85057   -28.206876 
   49000    301.38452   -2.2922354 
   49500    298.82901   -29.610976 
   50000    304.15083   -30.993769 
   50500    296.30249   -22.351988 
   51000    299.59183   -15.774414 
   51500      300.577   -16.573124 
   52000    300.24614   -19.882621 
   52500    304.63954   -38.077967 
   53000    300.05666   -30.472483 
   53500    301.82919   -21.336028 
   54000    302.24686   -33.241398 
   54500    300.96547   -32.515958 
   55000     298.3948    -11.24279 
   55500    297.54503   -11.562381 
   56000    297.16791   -6.4964461 
   56500    301.83465    -16.53518 
   57000     306.7724    5.6758398 
   57500    299.71916   -20.084155 
   58000    300.34893   -31.320468 
   58500    296.09167   -28.430111 
   59000    302.44395   -17.601713 
   59500    298.20038   -21.701664 
   60000    301.31328   -29.669504 
   60500    302.09983   -24.103296 
   61000    294.47291   -1.0407652 
   61500    299.20622   -23.781969 
   62000    304.16166   -8.6693288 
   62500     293.4583   -11.522659 
   63000     292.8712   -31.577792 
   63500    294.68803   -38.428891 
   64000    297.90241   -54.172914 
   64500    300.87903   -25.846074 
   65000     300.2871   -28.400491 
   65500    303.86314   -27.434878 
   66000    304.57747   -19.353115 
   66500    300.72725   -17.256854 
   67000     297.6864   -39.797587 
   67500    299.11843   -8.6504777 
   68000    294.44038   -6.0729256 
   68500    304.95723   -34.440801 
   69000     300.9596   -29.908075 
   69500    295.23034   -28.216576 
   70000    295.94783   -29.323978 
   70500    297.85082   -27.871565 
   71000    301.13276   -32.352146 
   71500    303.01911    5.5824941 
   72000    303.86801   -26.284069 
   72500    299.99838   -27.480567 
   73000    299.53006   -14.209698 
   73500    304.17396   -23.585812 
   74000    298.58257   -31.020611 
   74500     300.1034   -26.719451 
   75000    299.57736    6.1904992 
   75500    303.14091    -11.91798 
   76000    296.96825   -14.937137 
   76500    297.45775   -40.826957 
   77000    299.90808   -13.645654 
   77500    303.04947   -18.054364 
   78000    296.14138   -37.023814 
   78500    303.43912   -25.881268 
   79000     297.3862    -11.65578 
   79500    300.31006   -43.294306 
   80000    304.69153   -38.979525 
   80500    295.83734   -12.964405 
   81000    298.53496   -43.242317 
   81500    300.61954   -28.818234 
   82000    303.26334   -10.025253 
   82500    298.15127   -27.765114 
   83000    302.39331   -43.927696 
   83500    296.55917    -21.00669 
   84000    302.24516   -31.852539 
   84500    299.79513   -26.837098 
   85000    304.58212   -30.407738 
   85500    302.40921   -23.731739 
   86000    301.77283    -23.95857 
   86500     298.2148   -23.864791 
   87000    298.55536   -19.375493 
   87500     298.3421   -15.479773 
   88000    302.81695   -25.798547 
   88500    306.72661   -25.067886 
   89000    296.45632   -33.941779 
   89500    301.08513    5.2583439 
   90000    301.25426   -35.081774 
   90500    310.37143   -32.771224 
   91000    297.35092   -5.1827849 
   91500    301.07611   -36.428953 
   92000    298.20262   -28.953475 
   92500    303.57845   -19.034378 
   93000    302.49229   -6.3787403 
   93500    299.97573   -42.584757 
   94000    303.02256   -26.694578 
   94500    303.79836   -26.369311 
   95000    291.11746   -41.366586 
   95500    302.04431   -9.1636653 
   96000    298.63834   -8.3838022 
   96500    301.69476   -20.813868 
   97000    303.70332   -36.732862 
   97500    293.46534   -22.655417 
   98000     299.7428    -27.21338 
   98500     299.1998   -39.363023 
   99000    299.07895   -31.585372 
   99500    297.64318   -20.922131 
  100000    300.52883   -37.042594 
  100500    303.64579   -17.019098 
  101000     303.6559   -29.991855 
  101500    300.01267   -20.646127 
  102000    297.20338   -26.808651 
  102500     299.7539   -21.376997 
  103000    300.58673   -14.794586 
  103500    298.46996   -5.0429169 
  104000    300.21405   -13.482491 
  104500    298.72261   -8.6109165 
  105000    299.03235   -23.976261 
  105500    299.71895   -27.268882 
  106000     297.9946   -12.552933 
  106500    298.42099    -42.40098 
  107000    294.29005   -24.821535 
  107500    300.53246   -28.915369 
  108000    305.87681   -35.840189 
  108500    306.97425    -14.56436 
  109000    299.08511   -38.583559 
  109500    303.27055   -28.073973 
  110000    297.82472   -16.672623 
  110500    300.29299   -21.068038 
  111000    299.28543   -11.676439 
  111500    298.41433   -20.495969 
  112000    299.64823   -25.509654 
  112500    302.68207   -26.725032 
  113000    296.46592   -9.9973767 
  113500    294.41479   -47.219095 
  114000    302.39077   -40.576605 
  114500    297.69191   -31.106892 
  115000    304.00408   -51.231149 
  115500    303.91506   -24.232996 
  116000     302.3821   -38.857942 
  116500    304.51838   -45.244509 
  117000    295.08502   -27.705206 
  117500    299.35616    -18.85647 
  118000    300.13552   -18.513553 
  118500    299.91957   -30.045721 
  119000    300.60385   -39.951985 
  119500    306.09707   -10.584883 
  120000    302.39515   -8.5913435 
  120500    297.32633   -16.983106 
  121000    297.53963   -29.176957 
  121500    299.11573   -25.457024 
  122000     293.3788   -31.918615 
  122500    297.62607   -33.338657 
  123000    299.44171   -21.129783 
  123500     302.7623    -9.572815 
  124000    296.49066   -42.415878 
  124500    304.92983   -22.208674 
  125000    293.71906   -21.409538 
  125500    298.51233   -29.474521 
  126000     302.0844   -32.283126 
  126500    297.19204   -18.381237 
  127000    298.42322   -29.061886 
  127500    299.57247   -23.768513 
  128000    300.56258   -17.648903 
  128500    302.70342   -31.156608 
  129000    303.15477   -30.276784 
  129500     302.7418   -11.155288 
  130000    299.65651   -5.3084516 
  130500    300.34815   -19.065473 
  131000    297.31134   -30.740205 
  131500    303.91055     -38.1413 
  132000    304.89629    -28.93843 
  132500    302.58569   -6.2320328 
  133000    299.50749   -29.991769 
  133500    301.28434   -15.915667 
  134000    299.66481   -8.4725222 
  134500     297.2158   -19.111154 
  135000    300.54276   -10.539089 
  135500    300.22526    -15.65729 
  136000    303.94881    -30.09643 
  136500    297.15633    -46.35306 
  137000    301.24302   -26.030866 
  137500    304.22072      -30.013 
  138000    300.38293    -18.87782 
  138500    302.84815     -23.7881 
  139000     299.5961   -13.439423 
  139500    298.74993   -13.229729 
  140000      303.749    -21.97711 
  140500    300.71572     7.511083 
  141000     304.9208   -27.967021 
  141500    298.67729   -4.2325771 
  142000    301.25155   -16.644147 
  142500    303.10399   -28.880322 
  143000    299.76233   -23.345538 
  143500    293.93848   -22.384767 
  144000    295.45887    -18.74631 
  144500     307.2235    -19.02244 
  145000    295.80742   -18.785749 
  145500    300.84431   -20.389359 
  146000    304.93303   -23.736764 
  146500    301.27782    -9.464769 
  147000      303.613     -1.12338 
  147500     299.4568   -16.922813 
  148000    304.01997   -25.888699 
  148500    300.19085   0.84255777 
  149000    301.30922   -3.8096568 
  149500    304.34182   -29.168117 
  150000    298.36719   -11.742907 
  150500    304.88903   -16.220494 
  151000    301.96373   -34.486994 
  151500    297.82441   -32.773693 
  152000    304.30204   -35.508553 
  152500    298.96884   -27.667216 
  153000    300.33288     -32.8223 
  153500    301.10153    -19.76777 
  154000    299.21915   -12.516773 
  154500    302.80717   -14.171576 
  155000    303.30428   -22.959691 
  155500    300.10869   -5.4701025 
  156000    299.53668   -23.056621 
  156500    297.06977   -26.789551 
  157000    302.08555   -27.882425 
  157500    298.05578   -34.714198 
  158000    300.51407    -27.79076 
  158500    298.99824   -31.876974 
  159000    307.09882   -29.115361 
  159500    300.91915   -23.697399 
  160000    299.32021   -26.822662 
  160500    304.15645    -14.80428 
  161000    298.95802   -0.1669517 
  161500    307.47509   -13.712247 
  162000    301.45214   -30.126895 
  162500    301.54112   -40.046588 
  163000     296.8944   -27.758786 
  163500    297.64297   -19.784457 
  164000    299.10562   -9.9058736 
  164500    295.05406    -9.402341 
  165000     299.2835   -47.610397 
  165500    298.02457   -22.768791 
  166000     298.3944   -13.731641 
  166500    300.51999   0.16015037 
  167000    293.32067   -1.5831481 
  167500    303.06036   -38.341915 
  168000    301.56933   -27.515008 
  168500    303.46475   -34.245309 
  169000    303.05633   -50.755021 
  169500    303.50867   -52.255143 
  170000    299.62753   -22.484662 
  170500    302.11604   -46.422424 
  171000    302.54817    -32.25215 
  171500     298.2533   -41.495058 
  172000     301.4411   -16.618361 
  172500    304.04819   -54.510113 
  173000    303.31295   -5.1062104 
  173500     303.8103   -31.543182 
  174000    297.16728   -44.083631 
  174500    305.39751   -36.838974 
  175000    296.75895   -24.802323 
  175500    301.17548    -31.98943 
  176000     303.3265   -24.767703 
  176500    300.47589   -36.817619 
  177000    302.37443   -34.572332 
  177500    300.10349   -6.5792597 
  178000    296.77017   -34.485162 
  178500    294.38808   -23.550052 
  179000    297.19409   -12.694738 
  179500    297.48393   -15.220458 
  180000    307.33599   -25.323103 
  180500    296.60487    2.7715252 
  181000    301.99744   -10.313924 
  181500    295.21213   -19.533192 
  182000    300.30231   -31.770593 
  182500    304.53268    -36.66584 
  183000    300.85196   -31.179674 
  183500    298.41791   -15.425459 
  184000    298.29866   -16.817973 
  184500    295.69575   -16.429339 
  185000    302.90381   -6.4096942 
  185500    293.66574   -30.404308 
  186000    298.44138   -16.004745 
  186500    297.23616   -5.5373264 
  187000    301.82252   -24.148641 
  187500    298.24606   -30.990585 
  188000    298.01438   -17.185831 
  188500    303.38836   -48.102809 
  189000    306.87675   -32.941944 
  189500    299.85797   -20.580325 
  190000    298.16792   -7.0166133 
  190500    304.86571   -5.7937546 
  191000    300.52634   -26.681282 
  191500    296.44429   -5.4853234 
  192000    295.90487   -15.066894 
  192500    297.46279  -0.15086516 
  193000    298.43912   -21.120477 
  193500    300.99744   -25.604654 
  194000    294.39733   -39.690946 
  194500    296.21397   -2.3325287 
  195000    296.93579   -24.209206 
  195500     298.2184   -14.860259 
  196000    298.13476   -45.939355 
  196500     302.4309   -16.513338 
  197000    302.55492   -39.662697 
  197500     300.2626   -43.492175 
  198000    300.46099   -54.447628 
  198500    297.40198   -22.826869 
  199000    298.41831   -6.1555817 
  199500    299.95513   -32.884102 
  200000    301.21649    -38.13226 
  200500     299.0283   -9.7745497 
  201000    296.66437   -19.578671 
  201500    303.69731    -31.27815 
  202000    294.41312    -49.19146 
  202500    293.94068    -18.00075 
  203000    300.59496   -17.889467 
  203500    302.19778   -18.941746 
  204000    296.56568   -26.480603 
  204500    298.95094   -34.128261 
  205000    298.26026   -7.0943796 
  205500    298.60954   -5.5836162 
  206000    295.98401   -16.569004 
  206500    305.52041   -11.930206 
  207000    301.37574   -20.214982 
  207500    297.08508   -24.109352 
  208000    300.05466   -29.883562 
  208500    300.38665   -45.137211 
  209000    305.18718   -45.107138 
  209500    304.81266   -32.501339 
  210000    298.35415   -15.273139 
  210500    294.56238   -64.237837 
  211000    308.85472   -30.449529 
  211500    296.84401   -26.528639 
  212000    299.55367   -9.0093227 
  212500    293.84105   -25.968939 
  213000    296.91114   -13.342466 
  213500    300.29591   -28.264494 
  214000    294.31862   -35.338923 
  214500     304.9919   -46.338726 
  215000    297.65754   -28.328403 
  215500    300.35506   -11.517342 
  216000    297.61327   -5.2944066 
  216500    304.35946   -48.813299 
  217000    302.56398   -13.937262 
  217500    297.95039   -16.789205 
  218000    302.63193   -24.263854 
  218500     302.3518   -27.324996 
  219000    300.21832   -31.465795 
  219500    293.36762   -37.682043 
  220000    295.23387   -11.909495 
  220500    299.48931   -2.0680077 
  221000    302.76055   -11.981862 
  221500    298.46669   -32.818469 
  222000    296.85356   -17.406035 
  222500    304.99174   -13.221748 
  223000     305.4152   -11.440685 
  223500    297.64342   -21.134428 
  224000     298.8685   -23.865172 
  224500    298.61705    -35.81574 
  225000    301.42315   -34.757277 
  225500    301.65019    -31.85982 
  226000    304.42783    -8.839809 
  226500    301.76002   -25.950434 
  227000    298.03894   -31.714042 
  227500    295.48321    -15.92895 
  228000    297.33381   -12.106238 
  228500    297.17523   -28.883624 
  229000    304.36967   -52.768001 
  229500    298.70898   -20.145877 
  230000    304.05041   -33.624358 
  230500    302.54443    -7.441722 
  231000    301.55611    -21.61119 
  231500    298.71366   -4.9609215 
  232000    295.53358   -9.5395225 
  232500    299.22844   -47.269219 
  233000    297.47163   -34.138227 
  233500    302.35711   -16.257037 
  234000    300.94165   -34.805081 
  234500    303.22387   -25.879753 
  235000    297.46022   -18.339247 
  235500    300.11159   -35.408854 
  236000    300.97927   -44.372675 
  236500    294.39869   -25.233628 
  237000    298.86971   -33.218507 
  237500    303.66718   -22.589871 
  238000    301.66797   -25.255776 
  238500    301.82822   -21.755832 
  239000    295.23859   -22.404901 
  239500    303.23336    4.7697057 
  240000    302.39424    -5.985685 
  240500    297.01358   -28.411484 
  241000    303.77781   -31.986739 
  241500    299.90407    -22.10215 
  242000    301.72604   -31.916448 
  242500    303.02823   -35.005066 
  243000    296.38149   -32.763355 
  243500    301.51535   -13.892529 
  244000    304.99606   -12.692356 
  244500    302.81364   -5.1214887 
  245000    301.54842   0.81721753 
  245500    297.58847   -22.405411 
  246000    299.52989   -28.972172 
  246500    295.54617   -17.060188 
  247000    303.05851   -29.392835 
  247500    297.69964   -26.668345 
  248000     299.2738   -35.362433 
  248500    299.87649   -35.455521 
  249000    299.07332   -18.318278 
  249500    301.04032    -43.98239 
  250000    303.68426   -25.200973 
  250500    297.34094   -43.665178 
  251000    299.93007    -7.582697 
  251500    300.25013   -16.423542 
  252000    300.11046   -33.658636 
  252500    301.44329   -28.981823 
  253000    299.16211   -25.694592 
  253500    303.63896   -22.567166 
  254000    299.74397   -23.972566 
  254500    300.36432   -31.593548 
  255000    305.29588    -20.90548 
  255500    297.52054   -15.388468 
  256000    298.75887   -30.966302 
  256500    300.30399   -30.227677 
  257000    296.48139   -18.741336 
  257500    300.91835   -31.717799 
  258000    298.21844   -22.941962 
  258500    297.13062   -3.9735878 
  259000    297.57502   -7.1059287 
  259500    298.04773   -33.403075 
  260000    295.30802   -50.532103 
  260500    302.38814   -26.945652 
  261000    297.23169    -10.68021 
  261500    303.90278   -14.655045 
  262000    297.89034   -19.244702 
  262500    297.76322   -23.741659 
  263000    295.60581   -17.186539 
  263500    301.80248     -25.2592 
  264000    299.51308   -31.799676 
  264500    297.89037   -44.754864 
  265000    302.96643   -19.374822 
  265500    301.84043   -44.158174 
  266000    303.50888   -3.3206858 
  266500    301.42417   -18.450839 
  267000    301.52031   -22.564208 
  267500    299.45127   -21.983721 
  268000     302.2675  -0.24706974 
  268500    303.06983   -41.047733 
  269000    304.31079   -18.001657 
  269500    303.12837   -35.826046 
  270000    304.71959   -37.851556 
  270500    299.57846   -12.473813 
  271000    296.39108   -31.331845 
  271500    302.19027    -17.14591 
  272000     307.9838   -22.405169 
  272500     301.6499   -23.021831 
  273000    302.73787   -38.335894 
  273500    296.72982   -54.245446 
  274000    292.53191   -40.339024 
  274500     294.6835   -21.127008 
  275000    298.48851   -36.409109 
  275500    296.06253   -10.888552 
  276000    294.06581   -38.705377 
  276500    298.18805   -18.653462 
  277000    301.47328   -9.8698904 
  277500    302.34287   -25.135083 
  278000    296.77157    -26.62192 
  278500    305.42087   -9.7727689 
  279000    299.42874   -15.952908 
  279500    298.73174   -16.189073 
  280000    298.13667   -13.273704 
  280500    305.99256   -14.317045 
  281000     301.6659    -37.78112 
  281500    301.59064   -17.449212 
  282000    299.26831    -13.92951 
  282500    302.49229   -53.492397 
  283000    304.55805   -14.660836 
  283500    297.31977   -40.577546 
  284000    302.46533   -28.604477 
  284500    303.72101   -31.170752 
  285000    299.80084   -26.953942 
  285500    299.96487    -24.60622 
  286000    297.39961   -15.280321 
  286500    300.44731   -20.152618 
  287000    301.76946   -35.239501 
  287500    304.47002   -25.029338 
  288000    296.99782   -33.165374 
  288500    298.92564   -25.986115 
  289000    299.59863   -29.401026 
  289500    299.35851    -20.23932 
  290000    298.92684   -8.4413556 
  290500    297.64476   -15.115887 
  291000    298.14329   -13.733563 
  291500    301.18785   -39.990004 
  292000    301.70906   -27.375069 
  292500    300.78756   -32.043251 
  293000    302.30827   -22.960749 
  293500    302.77044   -9.8558494 
  294000    298.41563    -9.110742 
  294500    300.22447   -16.433258 
  295000    304.28628   -22.857154 
  295500    298.91179    -41.03242 
  296000    297.94998   -38.007618 
  296500    298.75502   -16.400578 
  297000    302.88623   -12.600845 
  297500     299.0333   -25.710202 
  298000    297.14617   -34.226873 
  298500    301.14311   -36.180676 
  299000    301.98658   -28.094098 
  299500     298.1744   -21.845211 
  300000    299.59224   0.39134674 
  300500    301.41798   -29.458122 
  301000    301.85476   -21.095901 
  301500    304.63462   -13.962654 
  302000    296.20006   -29.865674 
  302500    302.24719   -53.213144 
  303000    297.56741   -26.733168 
  303500    301.75542   -38.661589 
  304000    300.43646   -19.186073 
  304500    293.24933   -29.612395 
  305000    303.49264   -13.747195 
  305500    293.00889   -18.573122 
  306000    293.68354    -37.72763 
  306500    304.61941   -26.469545 
  307000    298.04767   -13.864819 
  307500    296.63716   -24.312173 
  308000    299.80163   -13.751083 
  308500    299.25899   -45.171077 
  309000    296.27156    -15.29882 
  309500     298.5243   -19.113746 
  310000    299.15796   -41.302171 
  310500    297.66919   -43.059532 
  311000    298.78811   -31.822077 
  311500    301.66357   -19.164803 
  312000    301.55653   -10.095022 
  312500    296.52774   -15.966215 
  313000    302.21787   -2.8527488 
  313500     298.1206   -27.236428 
  314000    299.75779   -34.802342 
  314500    300.56396    21.523084 
  315000    301.46496   -15.390094 
  315500    295.94403   -13.420966 
  316000    297.60752    -22.23777 
  316500    299.76847   -35.875952 
  317000    296.08579   -37.524183 
  317500    297.21382   -24.662665 
  318000    297.06199   -23.457266 
  318500    299.81086   -59.971122 
  319000     300.6109   -8.7325582 
  319500     304.0317   -48.791415 
  320000     294.8734     -27.0671 
  320500    304.13993   0.40524471 
  321000    295.09676   -10.823416 
  321500    299.92271   -18.948289 
  322000    300.40288   -45.117528 
  322500    300.76119   -42.059566 
  323000    306.69004   -23.058844 
  323500    304.22608   -12.406658 
  324000      296.139     10.45122 
  324500    301.97493    -41.47891 
  325000    298.30392   -5.0057393 
  325500    302.28084    -30.23498 
  326000    302.55063   -33.229302 
  326500    300.38261   -42.013455 
  327000    296.32492   -23.096574 
  327500    305.30112   -21.723629 
  328000    296.55306   -36.408948 
  328500    294.71435   -36.473199 
  329000    303.86757   -25.650642 
  329500    297.14979   -22.858347 
  330000    298.84196   -29.169599 
  330500    300.07138   -4.8996515 
  331000    300.49626    -26.98823 
  331500     300.9232   -14.307044 
  332000    300.79148   -12.619835 
  332500    297.15907   -31.932889 
  333000     300.6626   -24.731676 
  333500    296.22715   -2.0836515 
  334000    297.35265   -41.612481 
  334500    301.95263   -35.378607 
  335000    300.28141   -27.715387 
  335500    297.82401   -35.782955 
  336000     303.7573   -15.020801 
  336500    300.68173   -33.460455 
  337000    301.68427   -29.398735 
  337500    298.68229   -36.085443 
  338000    302.67215   -23.896101 
  338500     297.6899   -15.267135 
  339000     301.6208   -10.197991 
  339500    298.13986   -26.956585 
  340000    301.68332    -32.48997 
  340500    302.96904   -15.680843 
  341000    299.35698   -29.933384 
  341500    297.56036   -46.475061 
  342000    296.61209    -29.08533 
  342500    299.64584   -25.090846 
  343000    297.52135    -2.940107 
  343500    300.33772   -19.065271 
  344000     298.6094   -10.324798 
  344500    302.35929    -44.57574 
  345000    298.61834   -11.887229 
  345500    296.17375   -10.935743 
  346000    304.02614   -21.926876 
  346500    294.65524   -25.333536 
  347000    302.38307   -29.350799 
  347500    296.84802   -23.721237 
  348000    296.42826   -21.276471 
  348500    298.12849    -21.29103 
  349000    300.00113   -29.261333 
  349500    296.91659    -16.84168 
  350000    293.56594   -4.3123148 
  350500    301.64506   -5.7072328 
  351000    303.95935   -43.823111 
  351500    296.94988     -9.83571 
  352000    301.91333   -24.313039 
  352500    301.08207   -8.9342149 
  353000    299.52885   -13.727586 
  353500    300.12852   -11.440905 
  354000    300.07166   -40.673234 
  354500    296.93337    -19.62153 
  355000    295.71709   -42.663517 
  355500    295.36463   -19.333491 
  356000    300.21463   -20.258369 
  356500    295.44193   -26.879319 
  357000    300.81083   -10.365982 
  357500    301.68374   -21.457471 
  358000    297.42296   -25.710112 
  358500    302.83575   -31.511102 
  359000    298.20804   -11.868803 
  359500    299.16835   -17.622921 
  360000    302.07698   -24.656891 
  360500    305.31929   -19.650323 
  361000    298.47437   -28.504512 
  361500    294.70484   -19.504533 
  362000    296.77222   -22.178492 
  362500    295.42853   -13.344834 
  363000    301.56173   -31.966374 
  363500    298.50313   -20.978881 
  364000    302.41327   -22.718293 
  364500    301.76531   -24.617333 
  365000    299.54076    1.4768756 
  365500    299.65775   -10.178351 
  366000    298.77531   -40.203271 
  366500     297.4479   -16.665634 
  367000    300.77966   -37.679122 
  367500    302.44763   -18.452198 
  368000    299.39532    -24.78891 
  368500    298.09287    -19.08034 
  369000     303.7967    5.4370729 
  369500    293.91636   -6.0971913 
  370000    301.81545   -24.313888 
  370500    297.82268   -23.137523 
  371000    295.93618   -1.1474205 
  371500    300.16222   -21.691716 
  372000    301.53627   -17.935694 
  372500    295.74408   -32.676021 
  373000    302.08171   -22.201944 
  373500    296.23065   -17.807279 
  374000    297.43307   -38.754817 
  374500    303.89756   -31.168013 
  375000    298.16212   -16.893645 
  375500    294.73228   -24.296968 
  376000    298.03989    -14.03295 
  376500    297.95299   -30.165489 
  377000    295.67988   -34.657721 
  377500    300.55944   -25.170769 
  378000    300.53057   -36.742154 
  378500    304.48202   -6.0979361 
  379000    298.32135   -35.477626 
  379500      303.344   -15.822154 
  380000    298.06246   -34.491523 
  380500    301.22174    -24.55304 
  381000     294.7653   -25.802368 
  381500    300.97276   -27.554546 
  382000    297.67543   -43.235753 
  382500    298.54835   -31.625595 
  383000    295.62486   -11.852033 
  383500     299.1965   -23.783366 
  384000     300.6573    -21.22366 
  384500    295.54227   -25.122468 
  385000    298.04031   -7.1013389 
  385500    302.15229   -4.3071778 
  386000    298.70001   -25.286693 
  386500    301.92962   -16.239215 
  387000    303.27874   -34.897649 
  387500    293.69381   -21.035821 
  388000    300.83538   -17.270617 
  388500    298.22481   -25.619353 
  389000    299.29679   -9.8612193 
  389500    301.14073   -9.0424276 
  390000    295.38042   -31.142694 
  390500    300.11298   -19.375697 
  391000    305.55274   -23.260517 
  391500    302.00221   -19.169652 
  392000    307.34315   -20.238406 
  392500    300.93776   -33.888889 
  393000    300.56384   -17.435819 
  393500    295.61104   -15.180611 
  394000    302.98352   -24.294304 
  394500    300.11133   -28.077594 
  395000    299.39356   -7.3519457 
  395500    303.14698   -31.526328 
  396000    298.31199   -3.1421554 
  396500    303.56311   -35.169706 
  397000    302.08072   -36.207038 
  397500    301.52946   -45.966383 
  398000    298.97625    -35.96851 
  398500    298.97487   -38.848474 
  399000    293.40924    -45.55613 
  399500    295.49331    3.1266573 
  400000    297.76181   -22.637559 
  400500    299.06495   -22.463404 
  401000    302.44744   -44.585145 
  401500    300.70089   -41.057991 
  402000    297.76023   -22.607957 
  402500    296.73053   -48.106354 
  403000    303.90691   -22.581489 
  403500    301.15567   -29.992749 
  404000    305.04631   -23.929816 
  404500    305.67443   -14.398544 
  405000     299.2907   -34.619684 
  405500    293.03197   -21.040115 
  406000    300.43038   -33.424329 
  406500    300.50142   -3.5425653 
  407000    300.96245   -29.710352 
  407500    309.24691   -32.120164 
  408000    296.36449   -35.844668 
  408500    297.17809   -19.431131 
  409000    300.66377   -15.195264 
  409500     302.4573   -13.058995 
  410000    301.21027   -2.6815035 
  410500    300.45412   -11.166521 
  411000     302.9452   -32.283129 
  411500    300.64387   -52.918691 
  412000    294.04699   -33.021001 
  412500    302.50372   -7.1066603 
  413000    299.79013   -3.6009478 
  413500    298.03542   -28.398764 
  414000    299.30103   -28.941521 
  414500    303.72316   -29.139149 
  415000    295.80429   -26.062016 
  415500    303.94092   -8.8423464 
  416000    302.35093   -12.262797 
  416500    294.30976   -6.8561894 
  417000    299.59036   -28.050707 
  417500    294.53302   -47.218683 
  418000    300.35431   -23.134712 
  418500    299.60316   -21.236096 
  419000    299.35111   -18.454679 
  419500    297.85071   -14.698804 
  420000    302.07747   -23.840982 
  420500    297.07886   -40.363371 
  421000    301.35859   -32.748088 
  421500    295.56518   -13.507111 
  422000    294.77135   -16.802622 
  422500    302.48646   -34.852451 
  423000    299.70096    -27.09655 
  423500    298.42504   -5.0147566 
  424000    301.79738   -11.808034 
  424500    298.48241   -7.9321909 
  425000    300.13959   -25.980919 
  425500    300.51078   -28.317907 
  426000     295.4911   -37.935946 
  426500    297.93439   -31.471603 
  427000    301.27411   -36.677101 
  427500    304.07521   -23.715002 
  428000    299.92488   -28.211279 
  428500    294.20936    -22.68916 
  429000    303.51505    -6.327114 
  429500    297.58421   -18.560728 
  430000     300.6385   -25.647303 
  430500     301.5509   -4.9788056 
  431000     299.7863    -12.58927 
  431500    301.27724   -32.200193 
  432000    300.45537   -21.951377 
  432500    301.71396   -32.037896 
  433000    299.92685   -7.3459413 
  433500    301.31837   -34.051073 
  434000     304.8824   -41.717816 
  434500     298.5075    6.1349574 
  435000    302.33104   -33.680948 
  435500    304.21728    -40.40503 
  436000    300.49415   -21.731189 
  436500    303.53425   -22.818448 
  437000    292.60634   -33.465469 
  437500    307.45662   -4.6775999 
  438000    302.71841   -15.252032 
  438500    309.14202   -19.238878 
  439000    300.49185   -42.801815 
  439500    301.54625   -12.272181 
  440000    299.35942   -21.283937 
  440500    298.82296   -8.7685833 
  441000    295.17182    -13.66223 
  441500    299.88948   -21.624371 
  442000    301.63663   -27.546482 
  442500     298.9207   -19.357634 
  443000    296.15322   -23.890357 
  443500    296.67233    1.5188183 
  444000    300.66156   -4.3179825 
  444500    297.74307    -22.53239 
  445000    299.32445   -23.737881 
  445500    300.18078   -10.768924 
  446000    301.34696   -38.201975 
  446500    298.99557   -31.363958 
  447000    297.29917   -14.382852 
  447500    300.31518   -4.8033315 
  448000    296.45521   -10.949043 
  448500    301.42612   -23.044213 
  449000    301.56962   -33.683691 
  449500    302.58502   -35.259834 
  450000     301.9078   -27.930432 
  450500    301.78646   -35.610353 
  451000    303.59574   -21.042465 
  451500    301.14869   -11.210849 
  452000    298.82648   -21.216451 
  452500    299.40739   -24.384675 
  453000    298.38432   -49.422143 
  453500    304.73713   -32.117515 
  454000    301.09639   -27.795404 
  454500    301.40666   -14.209477 
  455000    301.53797   -7.8939167 
  455500    299.61571   -27.075413 
  456000    304.14002   -20.948994 
  456500    306.71921   -17.855566 
  457000    296.72103   -29.738337 
  457500    304.73652   -20.838253 
  458000    300.23429   -6.7403435 
  458500    298.10261   -15.207725 
  459000     301.7018   -22.757702 
  459500    304.57305   -11.953326 
  460000    303.63784    -19.55629 
  460500    295.47093   -16.157141 
  461000    299.27612   -27.434142 
  461500    298.57515   -30.200394 
  462000    298.19993   -17.389768 
  462500    297.85333   -16.597871 
  463000    296.29256     0.183521 
  463500    298.06999   -39.466098 
  464000    298.60585   -29.930248 
  464500    298.20221   -39.292883 
  465000    299.27143   -42.290448 
  465500    298.68355   -30.819018 
  466000    300.14517   -27.993036 
  466500    306.28456   -20.682555 
  467000    298.38281   -45.395682 
  467500    303.95618   -9.6993038 
  468000    299.35406   -34.922541 
  468500    303.70755   -38.242498 
  469000    300.61525   -23.927812 
  469500    299.91472   -9.2032313 
  470000    298.92174    -8.051403 
  470500    304.18321   -37.588157 
  471000    300.91589    6.0892845 
  471500    298.50166   -11.528792 
  472000    299.69456   -24.876932 
  472500    305.29759   -12.478332 
  473000    301.26889   -10.594802 
  473500    295.84157   -25.176434 
  474000    302.94832   -41.197619 
  474500    299.56252   -27.695538 
  475000    298.52588   -28.066675 
  475500    298.88375   -4.2311432 
  476000    295.89668   -20.159364 
  476500    302.00644   -23.854012 
  477000    300.62333   -21.558995 
  477500    300.30036   -38.481042 
  478000    299.12581   -44.982182 
  478500    297.74073   -23.409536 
  479000    306.74009   -29.080412 
  479500    300.61989   -18.400747 
  480000    301.06814   -17.111948 
  480500    301.00855   -21.344269 
  481000    294.49877   -24.891849 
  481500    297.39475   -19.145939 
  482000    294.19628   -36.071314 
  482500    299.46153   -26.295758 
  483000    298.68512   -7.5100681 
  483500    301.58456   -27.027354 
  484000    295.10352   -33.620702 
  484500    302.64229   -12.235417 
  485000     297.3922   -25.976276 
  485500    303.62679   -9.4146533 
  486000    301.89968   -29.302433 
  486500      304.948   -16.899437 
  487000    302.52128   -21.722781 
  487500    302.58705    -38.89571 
  488000    297.49095   -21.674986 
  488500    302.76446    1.2198767 
  489000    297.74702   -43.617351 
  489500     295.5416   -22.648381 
  490000    295.82121   -14.697111 
  490500    298.97065   -30.707199 
  491000    305.89518   -23.566082 
  491500    303.64123   -24.860466 
  492000    304.52794   -17.234287 
  492500    294.43207   -22.247652 
  493000    302.18109   -41.957022 
  493500    308.30671   -36.293771 
  494000    302.05497   -32.827659 
  494500    298.89862   -23.760473 
  495000    300.06476   -34.157212 
  495500    306.19591   -17.258307 
  496000    304.58131   -33.381904 
  496500    301.06336   -16.939961 
  497000    299.37611   -34.377546 
  497500    298.81307   -17.611257 
  498000    304.61597   -24.178416 
  498500    299.39638   -40.380514 
  499000    299.25791   -29.223847 
  499500    302.22009   -24.162396 
  500000    305.38612   -27.131794 
  500500    299.43921   -29.963221 
  501000    300.85826   -21.337859 
  501500    298.17892   -31.795289 
  502000    300.85961   -12.017404 
  502500    299.34136   -23.664624 
  503000       296.98   -33.897227 
  503500    291.39692   -14.926211 
  504000    298.63658   -42.897727 
  504500    296.33232   -20.486689 
  505000    302.37507   -15.657726 
  505500    298.39689    6.3731178 
  506000    300.83952   -13.450825 
  506500    299.23026   -18.680514 
  507000    303.65764   -19.052023 
  507500     297.9901   -27.516392 
  508000    304.54579   -32.021657 
  508500    294.28199   -17.088966 
  509000    294.94732   -19.035114 
  509500    305.68902     7.132789 
  510000    298.49077   -21.295187 
  510500    301.14132   -23.748086 
  511000     296.0023   -29.035314 
  511500    301.80092   -46.858047 
  512000    298.29065   -34.671798 
  512500    307.02905   -21.674166 
  513000    297.70145   -16.148499 
  513500    298.33241   -26.925066 
  514000     293.3664   -8.5238206 
  514500    293.91984   -7.7949533 
  515000    299.39345   -18.729832 
  515500    299.53243    -21.56486 
  516000    298.38542   -29.077376 
  516500    303.00378   -28.170632 
  517000    298.97761    -45.58327 
  517500    301.42719   -27.082247 
  518000    297.53977   -12.202084 
  518500     298.7424   -10.160349 
  519000    297.79653   -29.275222 
  519500    298.17855   -25.029103 
  520000    299.70705   -9.8228361 
  520500    304.27532   -23.263772 
  521000    296.11404   -42.553053 
  521500    298.60674   -12.996123 
  522000     299.8123   -34.439016 
  522500    296.98103   -31.352503 
  523000    301.41006   -23.932114 
  523500    299.07824   -30.313309 
  524000    299.96323   -19.121358 
  524500     303.6256   -15.003338 
  525000    301.11871   -24.889385 
  525500    300.85092   -18.462477 
  526000    298.77631   -34.116949 
  526500    301.13269   -32.001621 
  527000    301.33566   -17.207086 
  527500    300.36146    -29.82724 
  528000    301.28324   -34.956887 
  528500    304.29692   -25.250849 
  529000    302.56212   -10.261558 
  529500    294.82935   -19.427009 
  530000    296.58364   -28.577457 
  530500    299.44367   -58.135344 
  531000    293.66371   -28.174647 
  531500    303.04545   -35.150068 
  532000       299.15   -19.770605 
  532500    295.85253    -20.56706 
  533000    302.11026   -43.388074 
  533500    299.94427   -25.050414 
  534000    304.52482    -33.00609 
  534500    304.27511   -29.361951 
  535000    300.15385   -20.535305 
  535500    293.25411   -23.009591 
  536000    302.32386   -32.054792 
  536500    304.00194   -39.620649 
  537000    301.83913   -27.413725 
  537500    300.35719   -29.635066 
  538000    298.77046   -7.5096012 
  538500    303.42502   -36.479693 
  539000    301.56637   -8.0168528 
  539500    294.27555   -27.702235 
  540000    300.50202   -20.515323 
  540500    298.92244   -19.043333 
  541000    299.27903    4.1197617 
  541500    302.84427   -5.5909879 
  542000    301.24398   -45.187693 
  542500    297.74026   -32.919736 
  543000    297.05394   -16.287921 
  543500    304.73406   -34.784833 
  544000    294.83906   -21.395363 
  544500    300.31244   -44.298893 
  545000    298.18092   -33.336964 
  545500    299.36811    -52.30523 
  546000    302.14604   -39.752066 
  546500    297.73618    -24.50522 
  547000    308.06416   -23.673158 
  547500    300.00162   -9.8864882 
  548000    299.74335    -14.67039 
  548500    298.16174   -45.949637 
  549000    295.97784   -23.455771 
  549500    298.59019   -18.749035 
  550000    301.89825   -25.839599 
  550500    302.81792   -29.284515 
  551000    303.79874   -24.389832 
  551500    296.80396   -15.948212 
  552000    300.56941   -26.417274 
  552500    296.93843    -32.85241 
  553000    293.27583   -6.4983652 
  553500    301.69659   -9.2310812 
  554000    303.31882   -21.692269 
  554500    299.83933   -1.0997764 
  555000    298.35364   -16.194069 
  555500    305.42018   -29.119683 
  556000     303.9004   -25.765262 
  556500    301.29117   -9.7218302 
  557000    296.24173   -2.4851233 
  557500    296.49275   -12.858589 
  558000    301.74464   -20.159031 
  558500    302.75958   -37.732737 
  559000    300.88294   -26.187559 
  559500    298.22398   -45.750239 
  560000      301.842   -45.073861 
  560500     301.6032   -36.626958 
  561000    295.05129   -12.461623 
  561500    301.49407   -34.445385 
  562000     297.7507   -22.313627 
  562500     298.3098   -23.328508 
  563000    301.03059   -38.847944 
  563500    298.63507   -20.284714 
  564000    299.07682   -17.417935 
  564500    296.17497   -51.419734 
  565000     293.7504   -29.901399 
  565500    296.86981   -12.517873 
  566000    298.31501   -11.833539 
  566500    297.63758   -26.707898 
  567000    296.67047   -41.713385 
  567500    300.19883   -19.224244 
  568000    306.28036    -29.72994 
  568500    296.85984   -24.847888 
  569000    302.84145   -22.064893 
  569500    301.21563   -9.4132181 
  570000    297.09909   -21.966163 
  570500    297.70201   -17.369182 
  571000    299.26738   -24.384711 
  571500    301.22168   -45.581374 
  572000    305.74166    -9.043664 
  572500    298.36096   -24.839414 
  573000      301.694   -12.789475 
  573500    298.38506   -35.675513 
  574000     301.7169   -28.321144 
  574500     299.0931    -13.74965 
  575000    299.17311   -8.4935842 
  575500    300.18762   -19.589074 
  576000    301.60133   -39.471011 
  576500    300.00847   -28.767438 
  577000    302.64342   -47.967353 
  577500    304.22251   -33.026103 
  578000    296.56121   -21.744475 
  578500    298.49452   -29.401017 
  579000    298.07706   -26.054891 
  579500    296.73219   -3.1179051 
  580000    300.58029   -23.796901 
  580500    299.79788   -26.184964 
  581000    302.14511   -29.938329 
  581500    303.88615   -37.023726 
  582000    297.21319   -19.510599 
  582500    297.04107   -23.570422 
  583000    304.67841   -15.627462 
  583500    303.26396   -22.595441 
  584000    299.42034 -0.0027397187 
  584500    292.27816   -51.949052 
  585000    304.52446   -30.976026 
  585500    302.67736    -39.31061 
  586000    297.56529   -27.597378 
  586500    298.74482   -31.181944 
  587000    300.21229   -17.475591 
  587500    308.90663   -21.910267 
  588000    293.62008    -22.87225 
  588500    293.82333   -17.490617 
  589000    294.97674   -50.327469 
  589500    300.30648    -32.92387 
  590000    304.61511   -26.729243 
  590500    306.99847   -21.423628 
  591000    297.39683   -26.942453 
  591500    301.25385   -31.521609 
  592000    298.02045   -13.659503 
  592500     302.8993   -27.206539 
  593000    295.86331   -20.584017 
  593500    298.60643   -2.6438319 
  594000    300.42957   -12.085268 
  594500    299.24081   -11.684889 
  595000    298.62964   -22.542057 
  595500    299.24981   -12.783682 
  596000    300.72802   -12.178582 
  596500    297.13088    -52.21227 
  597000    296.54213   -21.063626 
  597500    304.49432   -16.640654 
  598000    302.83696   -42.270048 
  598500     298.3079   -10.813517 
  599000    297.39562   -24.228002 
  599500    298.37279   -28.614099 
  600000    299.90937   -27.124247 
  600500    298.29917   -2.0708781 
  601000     306.8199   -6.4226375 
  601500     301.3987   -27.140164 
  602000    297.80169   -1.1724732 
  602500    295.62092   -11.404681 
  603000    302.21746   -42.439757 
  603500    299.47515   -28.232038 
  604000    301.81775   -29.581594 
  604500    303.62483   -46.151081 
  605000    303.68105    -18.46432 
  605500    300.14011   -34.142423 
  606000    296.05339   -27.620584 
  606500    300.72366   -27.910384 
  607000     297.2964   -18.304199 
  607500    307.29655   -14.126488 
  608000    294.75087   -16.663642 
  608500    298.27084   -39.854454 
  609000    299.59515   -30.905273 
  609500    303.03532   -22.889959 
  610000    298.91162   -17.859904 
  610500    299.66996   -21.881844 
  611000    298.47175   -12.505793 
  611500    303.79834   -24.025606 
  612000     299.9935   -22.689554 
  612500    302.61386   -21.184845 
  613000    300.18064   -25.410222 
  613500    302.45299    -25.89875 
  614000    305.31921   -24.778595 
  614500    301.21706    -37.28697 
  615000    303.61764   -30.116975 
  615500    301.97575   -44.158067 
  616000    299.21069   -30.321155 
  616500     300.3381   -50.219566 
  617000     300.1955   -10.416812 
  617500    296.99498   -19.786019 
  618000    295.32164   -24.458228 
  618500    303.61395   -18.702649 
  619000    302.55641   -16.902962 
  619500    299.48501   0.48544924 
  620000       297.91   -16.700539 
  620500    304.38167    -26.81581 
  621000    299.85717   -13.181548 
  621500    298.53446   -40.938971 
  622000     303.9494    -20.91127 
  622500    302.16606   -17.522146 
  623000    299.05274    -36.47588 
  623500    297.15182   -42.924861 
  624000    302.45443   -7.9631595 
  624500     296.5373   -17.075763 
  625000    299.08424    -12.69096 
  625500    302.00068   -3.6542705 
  626000    299.40401   -7.4274955 
  626500    303.36042   -18.992881 
  627000    299.02646   -19.483566 
  627500    296.56222   -21.343447 
  628000    295.99456   -15.246612 
  628500    298.84014   -43.346938 
  629000    304.14705   -21.751476 
  629500    299.66221   -36.382338 
  630000    298.34382   -23.896541 
  630500    301.74375   -28.837187 
  631000    300.93214   -15.900385 
  631500    297.06455   -20.205221 
  632000    297.01433   -20.451042 
  632500    303.59459   -29.335858 
  633000    293.32569   -25.403998 
  633500    299.44261   -21.408468 
  634000     291.6461   -36.238007 
  634500    296.13012   -40.305921 
  635000    298.91903   -34.241097 
  635500    299.08951   -49.421868 
  636000    303.56651   -44.815977 
  636500    302.25582   -21.773847 
  637000    296.08262   -13.391041 
  637500    296.58397   -32.150156 
  638000    297.87874    -19.63085 
  638500    301.93159    -33.76474 
  639000    301.43446   -26.213543 
  639500    298.55902    -18.89075 
  640000    295.10189   -15.711848 
  640500    294.36441    -15.10861 
  641000    299.97408   -27.938463 
  641500    301.53565   -21.236734 
  642000    301.45564   -27.199289 
  642500    295.73122   -10.423156 
  643000    308.76416  -0.16485073 
  643500    294.89706   -23.977007 
  644000    301.14059   -12.697661 
  644500    298.29803   -30.569567 
  645000    297.62215   -52.518576 
  645500    300.73248   -32.394251 
  646000     300.2695   -22.544355 
  646500     298.5867   -41.700662 
  647000    302.91474   -20.862721 
  647500    301.95185   -33.706785 
  648000    297.05886   -15.306913 
  648500    301.11382   -19.490795 
  649000    299.15299   -10.869882 
  649500    300.06758   -24.994422 
  650000    302.89339   -6.4019785 
  650500     300.6485   -41.298855 
  651000    298.50662   -25.780625 
  651500    300.26708   -11.213295 
  652000    303.58859   -24.271344 
  652500     300.2118   -45.246335 
  653000    302.73415   -30.787154 
  653500    302.37761   -13.733174 
  654000    303.07143   -17.794667 
  654500    299.62068   -23.492803 
  655000    302.07594   -13.031446 
  655500    302.28946   -24.207467 
  656000    299.05728    -14.37393 
  656500    302.46854   -21.947545 
  657000    309.90022    9.0523769 
  657500     305.4304   -14.291305 
  658000    300.85948   -24.997549 
  658500    300.84522   -50.035341 
  659000     297.6154   -21.233568 
  659500    295.87151    -45.07969 
  660000    306.34534    -28.61583 
  660500    298.76996   -23.043999 
  661000    297.62516   -51.282078 
  661500    303.93967   -34.808853 
  662000    298.85552   -40.793214 
  662500    297.49727    -41.46557 
  663000    299.44221   -35.452176 
  663500    305.08056   -33.814943 
  664000    300.54782   -18.955591 
  664500    296.19179   -14.503439 
  665000    302.54223   -46.807762 
  665500    304.58264   -25.604121 
  666000     298.7887   -20.497503 
  666500    299.32975   -19.306757 
  667000    296.96997    -16.36763 
  667500     300.5447   -14.448956 
  668000    299.53227   -20.798055 
  668500    298.19768   -12.325946 
  669000    297.30678   -40.694293 
  669500    302.28395   -4.6152162 
  670000    303.11119   -27.454387 
  670500    303.63465   -21.124582 
  671000    307.18755   -11.580025 
  671500      298.017   -21.346077 
  672000    298.07997   -11.756426 
  672500    298.34309   -22.067332 
  673000     296.5179     -28.1554 
  673500    303.15936   -11.525447 
  674000    302.31849   -22.865295 
  674500    299.57723   -6.5289804 
  675000    300.20332   -20.899287 
  675500     303.9297   -28.224203 
  676000    303.06405    -54.06203 
  676500    293.00936   -19.972612 
  677000    298.58089   -36.884802 
  677500    297.93332   -38.956726 
  678000    300.57959   -58.240279 
  678500    305.22384   -37.308473 
  679000    300.67937   -27.403466 
  679500    301.13741   -25.520348 
  680000    305.32472   -10.213401 
  680500     300.2309   -12.857481 
  681000    299.50018   -22.737452 
  681500    297.40641    -23.52777 
  682000    300.58076    -37.99275 
  682500    297.24638   -32.817258 
  683000    302.10388   -38.494141 
  683500    304.21829   -30.607822 
  684000    305.83167   -13.388593 
  684500    299.58399   -15.372574 
  685000    297.91321    -23.38644 
  685500    298.13002   -23.719553 
  686000    298.65105   -21.133342 
  686500    299.47672   -20.800518 
  687000    298.90233   -18.018847 
  687500    305.51927   -24.118818 
  688000    300.37946   -24.157369 
  688500    303.33371    -34.87042 
  689000    302.25154   -22.579496 
  689500     302.2564   -3.4690958 
  690000    302.69947   -4.4370361 
  690500    301.56203   -14.701495 
  691000    304.25394    -11.79938 
  691500    296.88077   -24.747499 
  692000    300.64528   -14.069556 
  692500    296.88611   -17.588123 
  693000    301.36667   -17.354467 
  693500    293.64191   -19.154403 
  694000    296.36997   -38.297419 
  694500    301.49541   -31.936724 
  695000    302.41282   -23.104103 
  695500    301.37901   -12.150469 
  696000    297.57388   -28.875018 
  696500    298.24426    -36.15081 
  697000    297.46951   -23.421682 
  697500    304.17309   -46.361205 
  698000    293.46521   -44.141009 
  698500    301.47145   -30.640609 
  699000    304.07245   -23.555304 
  699500    297.26544   -26.214462 
  700000    300.66962   -25.533387 
  700500    302.87075    -28.11072 
  701000    298.40212   -11.457202 
  701500    308.20216   -40.371476 
  702000    300.15774   -36.132558 
  702500    302.87629    -24.29567 
  703000    300.08333   -32.052052 
  703500    298.78025   -23.362239 
  704000    296.31041    -24.23654 
  704500    293.00313   -21.697143 
  705000    305.54834   -44.111235 
  705500    302.40308   -17.574639 
  706000     303.9069   -45.932598 
  706500    304.05737   -25.221002 
  707000    294.24664   -20.212108 
  707500    296.77088   -38.014616 
  708000    297.88536    -33.22965 
  708500    302.75229   -6.5253967 
  709000    294.40649   -8.2823035 
  709500    293.89994   -24.693823 
  710000    295.39293   -6.3367736 
  710500    301.97997    -12.81377 
  711000    296.65269   -25.743058 
  711500    297.76766   -11.636188 
  712000    300.46053   -36.041976 
  712500    303.02607   -30.978577 
  713000     303.7868   -38.541073 
  713500    302.86668   -39.600983 
  714000    299.11936   -18.858857 
  714500    307.09496   -46.561421 
  715000      301.479   -15.082022 
  715500    298.93911   -47.612823 
  716000    304.13063    -15.72656 
  716500     301.7989   -23.765568 
  717000     298.9215   -46.277997 
  717500    299.66832   -24.095829 
  718000    295.91844   -30.024983 
  718500    300.63197  -0.02423788 
  719000    301.19393   -7.2818072 
  719500    301.36554    -28.47618 
  720000    298.41248   -9.9212716 
  720500    299.77824    -40.65836 
  721000    297.62208   -16.001015 
  721500    304.30783   -40.381575 
  722000     293.5549   -24.438262 
  722500    299.56692   -32.578596 
  723000    296.28786   -16.713238 
  723500    302.42599    -26.36352 
  724000    298.94408   -22.975003 
  724500    304.32082   -13.200189 
  725000    299.85586   -34.407759 
  725500    297.55354   -34.144098 
  726000    294.22422   -26.504157 
  726500     294.4029   -39.956017 
  727000    294.00958   -47.510825 
  727500     304.3313   -31.517633 
  728000    299.12379   -31.607272 
  728500    298.26101   -10.895958 
  729000    297.21057   -21.193699 
  729500    301.24597    -17.33589 
  730000    300.68783   -19.102607 
  730500     298.6338   -27.922306 
  731000    305.06077   -19.747646 
  731500    297.85684   -26.296844 
  732000    301.17692   -28.991452 
  732500    292.20631   -24.806766 
  733000    298.19555   -32.673766 
  733500    298.35979   -18.687692 
  734000    297.03726   -18.764639 
  734500     303.0693    3.0535154 
  735000    298.08853   -21.674056 
  735500     299.1358   -22.867228 
  736000    298.11676  -0.96764019 
  736500    301.46853   -16.207542 
  737000    294.32256   -11.887145 
  737500    301.18287   -5.7839887 
  738000    300.66503   -31.409347 
  738500      301.169   -18.062466 
  739000    300.58571   -42.785979 
  739500    295.89828   -20.599598 
  740000    300.42597   -27.753206 
  740500    304.44945   -47.842007 
  741000    296.55211    -16.70587 
  741500    299.96641   -19.402103 
  742000    295.71999   -16.992514 
  742500    300.93396    -24.07179 
  743000    298.37289   -24.509484 
  743500    299.71567   -38.503169 
  744000    298.02451   -19.237167 
  744500    302.60184   -10.139639 
  745000    304.92807   -14.282639 
  745500    300.82564   -36.586216 
  746000     298.0888   -28.401398 
  746500    301.84909   -18.742867 
  747000    301.32054   -16.940936 
  747500    295.68838     3.894271 
  748000    298.83412   -23.824721 
  748500    301.84452   -34.919535 
  749000    299.86287   -28.311034 
  749500    302.37575   -25.344227 
  750000    303.38791   -41.402375 
  750500      304.841   -22.956117 
  751000    300.73273   -9.1598031 
  751500    298.39971   -4.6396791 
  752000     303.9512    5.9337554 
  752500    300.00653   -30.745506 
  753000    299.90703    -6.587554 
  753500    303.42814   -20.602508 
  754000    300.23853   -22.893012 
  754500    295.83182   -22.149351 
  755000    304.83414   -26.063081 
  755500    307.62792   -24.077059 
  756000    293.78421   -33.078196 
  756500    306.58255   -36.599944 
  757000    299.42478   -35.931461 
  757500    298.93661    2.7881272 
  758000    306.86704   -22.436107 
  758500    301.85765   -37.277498 
  759000    302.54028    -26.46755 
  759500     294.4117   -25.566738 
  760000    299.86847   -33.628824 
  760500    300.17338   -24.203015 
  761000    300.66435   -21.754442 
  761500    296.39383   -28.577635 
  762000    297.92656   -37.726398 
  762500    303.49727   -34.036842 
  763000    304.99138    -2.525046 
  763500    304.57334   -36.170071 
  764000    304.21876   -27.431715 
  764500    303.03475   -45.938467 
  765000    293.59693    -20.11215 
  765500     300.9276   -30.232577 
  766000    299.98986   -21.938658 
  766500    303.05192   -43.764664 
  767000    295.21285   -30.034601 
  767500    303.06193     -10.9331 
  768000    302.77837   -24.066277 
  768500    297.71015   -23.308075 
  769000    298.06582   -10.032715 
  769500    301.15064   -25.949482 
  770000    301.42698   -8.7525458 
  770500    303.06319   -23.150663 
  771000    302.60545   -25.966968 
  771500    299.83125   -17.556381 
  772000    298.77542   -13.637535 
  772500    306.06285   -43.209118 
  773000    299.72885    -31.10604 
  773500    302.20654   -21.235351 
  774000     298.5154   -11.861545 
  774500    301.50141   -20.578384 
  775000    299.02407   -18.739139 
  775500    302.25785    -5.134178 
  776000    301.81322   -19.670171 
  776500    300.98183   -24.983524 
  777000    302.31481   -37.205819 
  777500    300.16667   -22.087226 
  778000    295.40966    0.1644621 
  778500    297.13352    -27.38173 
  779000    307.21977   -35.610889 
  779500    296.27939   -2.1562429 
  780000    299.38821   -24.176593 
  780500    306.23929   -39.851887 
  781000    296.08049   -25.112169 
  781500    303.57089   -39.515389 
  782000     303.6641   -23.248074 
  782500    292.60999   -19.545377 
  783000     299.9021   -40.638997 
  783500    297.26291   -30.201038 
  784000    301.17801   -23.806381 
  784500      302.351   -23.326604 
  785000     297.4392   -5.1440237 
  785500    303.82295    -18.18573 
  786000    299.18645   -15.388395 
  786500    301.49491   -10.493596 
  787000    299.38595   -21.021491 
  787500    296.73233   -23.274941 
  788000    299.26093   -32.606584 
  788500    301.68842   -17.404632 
  789000    296.53469   -12.124186 
  789500    301.19139   -49.607725 
  790000    295.07174   -27.493445 
  790500    295.61504   -18.227694 
  791000    301.58175   -44.640897 
  791500    295.72348   -14.378501 
  792000    299.26292   -28.077091 
  792500    301.74608   -17.605417 
  793000    301.79867    -19.56283 
  793500    298.88136   -19.775354 
  794000    302.07145   -12.089246 
  794500    297.43899   -8.2263231 
  795000    296.89664   -6.2761212 
  795500    304.20331   -39.709929 
  796000    296.32572   -30.007047 
  796500    296.83743   -45.788112 
  797000    297.21919   -33.795217 
  797500    297.75782   -7.8753116 
  798000    300.98991   -39.928621 
  798500    299.99328   -15.581273 
  799000    296.40858   -25.740236 
  799500      305.448    -9.272207 
  800000    292.49493   -17.423069 
  800500     301.0116   -27.903004 
  801000    299.18325   -12.957013 
  801500    295.48467    -49.64578 
  802000    295.52789    -21.91773 
  802500    296.13269   -16.828711 
  803000    303.96348   -17.046051 
  803500    302.83877   -5.2481882 
  804000    299.42931    -40.61271 
  804500    300.36115   -1.5773804 
  805000    305.07017   -26.940136 
  805500    299.94872   -15.387475 
  806000    303.39352   -28.186436 
  806500    299.95296   -41.999853 
  807000    299.68858   -6.5477867 
  807500    305.60096   -24.734284 
  808000    299.54596   -18.367777 
  808500    297.79693    10.910208 
  809000    299.27161   -38.522919 
  809500    298.66825   -19.922313 
  810000    304.06246   -27.035069 
  810500    298.01981   -31.966303 
  811000    299.88122   -18.040734 
  811500    298.04248   -41.212694 
  812000     300.2857   -6.6120109 
  812500    300.24268   -21.725431 
  813000    302.06752   -33.954722 
  813500    300.84006   -22.650708 
  814000    303.87364     1.304491 
  814500    297.97744  -0.66375214 
  815000    299.55076   -11.258236 
  815500     303.1778   -2.3503845 
  816000    299.73664   -9.6480984 
  816500    296.71491   -20.798032 
  817000     299.0527   -15.425909 
  817500    300.08713   -37.418463 
  818000    297.55464   -22.848335 
  818500    300.84683   -10.710143 
  819000    295.54222   -48.283326 
  819500    299.57318   -37.485899 
  820000    299.18653   -29.138568 
  820500    300.53761   -24.089837 
  821000    301.16092   -37.842427 
  821500    296.93649   -37.389415 
  822000    302.86486   -33.693459 
  822500    299.22405   0.56274514 
  823000    302.53906   -21.710613 
  823500    301.70341   -4.7309628 
  824000    301.36716   -29.007132 
  824500     298.3661   -25.471017 
  825000    302.77769   -13.388755 
  825500    301.04035   -14.910813 
  826000    295.77842   -16.711388 
  826500    301.45648    -28.99682 
  827000    296.55608   -31.209287 
  827500    297.24952    -12.88829 
  828000    303.25241   -7.7507256 
  828500    305.62882   -23.515555 
  829000    299.52903   -47.735809 
  829500      303.207   -23.966773 
  830000    298.83652   -20.035019 
  830500    303.80887   -23.417438 
  831000    296.01023   -21.023468 
  831500     300.5694   -44.992192 
  832000    296.18867   -19.681468 
  832500     300.9715   -12.494023 
  833000    294.06745   -21.016046 
  833500    296.08443   -34.834479 
  834000    301.08515   -19.164517 
  834500    301.72619    -33.06615 
  835000    305.35613   -14.498212 
  835500    301.95704   -8.8707996 
  836000    294.70935   -32.655431 
  836500    301.33786   -40.176757 
  837000     305.3464   -24.978582 
  837500    298.69462    -30.21012 
  838000    300.04667    4.2754664 
  838500    299.21811   -3.6166067 
  839000    297.09636   -8.3993549 
  839500     302.8647    -10.01659 
  840000    293.83654   -12.985407 
  840500    304.52031   -21.324836 
  841000    303.99736   -24.417217 
  841500    299.09372   -38.850021 
  842000    303.17844   -7.8806165 
  842500    296.71256   -19.465049 
  843000    305.36157   -28.492371 
  843500    299.98409   -37.109777 
  844000    298.45736   -17.683255 
  844500    303.35242   -18.384045 
  845000    303.69318   -47.134544 
  845500    299.48083   -14.539183 
  846000    299.46373   -37.286855 
  846500    302.77111   -30.802372 
  847000    300.76993   -24.181308 
  847500    299.47636   -32.004833 
  848000     301.2333   -33.438622 
  848500    301.58753   -33.826983 
  849000    298.63627   -31.380128 
  849500     297.8331   -20.262939 
  850000    299.67071   -1.5011103 
  850500    296.89985   -9.4819076 
  851000    296.69519   -44.579841 
  851500    294.29098   -57.424984 
  852000    297.35553   -25.543116 
  852500    295.54745   -14.600161 
  853000     298.3144   -13.323337 
  853500    299.55679   -14.032195 
  854000    301.45005   -30.532363 
  854500    299.42476   -11.202969 
  855000    301.09333   -6.2887906 
  855500    298.05774   -19.667435 
  856000    303.61302   -36.977084 
  856500    301.60977   -33.291742 
  857000    299.70452   -22.711034 
  857500    306.41842   -17.295848 
  858000    298.37304   -33.945861 
  858500    293.38217   -55.092367 
  859000    294.92414      -34.877 
  859500    300.03276   -30.030055 
  860000    301.37374   -11.142137 
  860500    296.02736   -16.215259 
  861000    299.97938   -40.352214 
  861500    299.14342   -38.282988 
  862000    299.21428   -25.173456 
  862500    300.09291   -33.111336 
  863000    307.05426   -13.298674 
  863500    292.54704   -37.964624 
  864000    301.37388   -19.126506 
  864500    297.57246     -42.8698 
  865000    301.74496   -24.387247 
  865500    296.88136   -8.0240656 
  866000    302.55331   -19.277464 
  866500     299.9223   -1.9109727 
  867000    301.86276   -5.7729595 
  867500    300.09095    0.4973879 
  868000    297.41416   -12.728039 
  868500    300.24834   -26.031504 
  869000    303.00658   -30.212926 
  869500    302.81147    -11.55547 
  870000    300.13345   -2.0221916 
  870500    302.34155   -1.7860453 
  871000    296.76609   -14.624695 
  871500    304.94008   -24.315471 
  872000    301.64277   -38.155181 
  872500    302.31662   -32.492129 
  873000    300.12147   -23.532972 
  873500     302.6088   -4.7702785 
  874000    300.70617   -22.013109 
  874500    300.59495   -32.131922 
  875000    305.41301   -30.060676 
  875500    298.92299   -24.445278 
  876000    301.83804   -45.526534 
  876500    306.16819   -14.053899 
  877000    300.69031    -23.10874 
  877500    302.69708   -25.722995 
  878000    300.83494   -18.573925 
  878500    300.56774    -12.73318 
  879000     301.3617   -19.389417 
  879500    301.12732   -18.469752 
  880000    304.06307   -28.790483 
  880500    300.03627   -39.545372 
  881000    296.99466   -46.133615 
  881500    302.48283   -36.720385 
  882000    300.92389   -32.929469 
  882500    300.18602   -28.982741 
  883000    299.44795    -16.29933 
  883500    304.30421   -29.184798 
  884000    305.41702   -51.583643 
  884500    299.91235   -16.508001 
  885000    302.18746    -18.94669 
  885500    302.61259   -13.658598 
  886000    299.35436   -21.736469 
  886500    303.85241   -30.633948 
  887000    299.31391     3.340445 
  887500    296.28483   -13.982413 
  888000    294.76998   -37.678359 
  888500    297.76219   -24.790052 
  889000    294.47159   -9.9020363 
  889500    304.38745   -31.102821 
  890000    301.63919   -37.853647 
  890500    300.72947   -12.404069 
  891000    297.76635   -24.081917 
  891500    302.01356   -23.165959 
  892000    299.71742   -38.991881 
  892500    308.62047    -13.96901 
  893000    302.39488    -31.15573 
  893500    295.22958   -39.363692 
  894000    296.58004   -42.471141 
  894500    303.95038    -25.37222 
  895000    306.41809   -7.9036003 
  895500    299.73088   -12.576349 
  896000    298.57845   -25.277435 
  896500    297.36943   -26.920264 
  897000    297.58922    -36.03879 
  897500    300.40162   -27.932103 
  898000     301.2633    -15.36725 
  898500     301.9221   -20.206263 
  899000    303.30134   -6.6169506 
  899500    302.92934   -8.9550658 
  900000    307.63661   -37.055647 
  900500    297.95862   -27.967179 
  901000    297.25904   -14.315702 
  901500    300.42303   -3.8321486 
  902000    298.84662   -36.352185 
  902500    301.76632    -26.42458 
  903000    303.89463   -24.278564 
  903500    300.26633   -31.351387 
  904000    297.83205   -14.800918 
  904500     304.5142  -0.53113645 
  905000    296.78798   -12.216503 
  905500    302.97097   -20.322029 
  906000     300.4391   -33.618012 
  906500    301.52428   -30.837457 
  907000     300.4057   -29.199992 
  907500    300.54443     -42.4592 
  908000    300.28141   -45.766437 
  908500    300.35662   -47.896776 
  909000    294.73554   -41.799557 
  909500     296.7619   -42.801001 
  910000     297.7123   -31.817405 
  910500    302.99562   -39.394328 
  911000    302.96732   -24.596463 
  911500    299.63854   -5.5235426 
  912000    296.10303   -29.966737 
  912500    299.62435   -21.061169 
  913000     298.7699   -36.273859 
  913500    301.84292   -22.154696 
  914000     302.8879   -10.274332 
  914500    299.65698   -15.955366 
  915000    294.52886   -24.995183 
  915500    294.76525   -15.731498 
  916000    298.10702   -25.779695 
  916500    301.66532   -14.161248 
  917000    302.90645   -19.703611 
  917500     299.2799   -23.610661 
  918000    309.78221   -13.467415 
  918500     292.3151   -19.198772 
  919000    297.51368   -25.940001 
  919500    298.81695   -11.362353 
  920000    295.26276   -43.081784 
  920500     299.8539   -22.563891 
  921000     304.1789   -1.2892248 
  921500     302.7777   -26.256996 
  922000    301.46509   -15.901128 
  922500    296.78413   -35.906231 
  923000    302.22914   -35.750843 
  923500    300.16996   -27.150326 
  924000    296.68409   -14.994523 
  924500    298.95305   -18.977261 
  925000    301.50689   -43.432015 
  925500    299.24933   -19.758982 
  926000    303.22092    -20.78357 
  926500    294.95673   -37.966079 
  927000    300.73591   -3.6835447 
  927500    298.63547   -7.6288153 
  928000     299.3905   -20.068836 
  928500    297.14451     -16.2145 
  929000    298.61338   -26.077544 
  929500    301.82913   -31.089843 
  930000    300.24065    -38.64186 
  930500    300.87589   -17.535272 
  931000    300.16978   -16.578727 
  931500    299.77313   -22.884615 
  932000    303.51855   -10.082628 
  932500     305.0341    -14.91717 
  933000      303.057   -14.964525 
  933500    302.26479    1.2724627 
  934000    297.38198   -26.539539 
  934500    296.15506    -35.01294 
  935000    302.62681   -38.980447 
  935500    296.58572   -37.036808 
  936000    310.68442   -36.664083 
  936500    298.76804   -13.061826 
  937000    299.71193   -32.501189 
  937500    297.30696   -23.019302 
  938000    299.37851   -2.8383906 
  938500    306.80074   -28.940491 
  939000    303.81965   -23.721889 
  939500    304.77926    -11.23806 
  940000    305.53144   -19.593999 
  940500    299.07583   -44.260815 
  941000    300.20842   -33.468093 
  941500    303.26511   -52.726556 
  942000      302.467   -34.659369 
  942500    299.52734   -43.928885 
  943000    300.49166   -13.859604 
  943500    297.73488   -30.853688 
  944000    299.26539   -13.204047 
  944500    301.76765   -10.723304 
  945000    298.21968   -1.0301742 
  945500    299.31242   -1.6975834 
  946000    301.08336    -12.59767 
  946500    299.21905   -30.157413 
  947000    301.22479   -13.921247 
  947500    297.86617   -33.938283 
  948000     302.9174   -36.911567 
  948500    302.87543   -29.762013 
  949000    299.75216   -50.973764 
  949500    304.30107   -19.748807 
  950000    297.58334   -42.536341 
  950500    303.15315   -27.360161 
  951000    300.10103   -26.778588 
  951500     293.2413   -22.973544 
  952000    297.18316   -24.371511 
  952500     299.7223   -26.304404 
  953000    296.87062   -35.549946 
  953500    300.13721   -23.415433 
  954000     299.5802   -42.711799 
  954500    300.73232   -45.859116 
  955000    301.81693   -25.465454 
  955500    300.53546   -21.991503 
  956000    304.13485   -7.3357573 
  956500    297.61144    -18.70958 
  957000    295.94758   -7.5355973 
  957500    298.53858   -33.400146 
  958000    299.58832   -51.484695 
  958500    297.02276   -10.969264 
  959000    300.70169   -49.299009 
  959500    303.73881   -26.006671 
  960000    298.14001   -20.850105 
  960500    305.68859   -11.678448 
  961000    296.35755   -19.077448 
  961500    297.79757   -16.322372 
  962000    305.79763   -21.998814 
  962500    297.15579   -27.926393 
  963000    306.07467   -31.297524 
  963500    301.44317    -35.29525 
  964000    294.42096   -16.409866 
  964500    299.22023   -29.545121 
  965000    301.56804    -32.80096 
  965500      299.184   -43.294488 
  966000     302.9878   -22.206364 
  966500    302.93886   -29.340434 
  967000    304.88189   -21.626037 
  967500    296.95055   -65.505323 
  968000    295.33603   -8.9519008 
  968500     296.2402    4.6345694 
  969000    300.80533   -6.5772728 
  969500    302.64736   -18.923326 
  970000    301.56094   -20.162097 
  970500    300.13917   -19.327875 
  971000    301.91596   -21.406566 
  971500     300.3808   -36.275582 
  972000    301.47464   -41.034019 
  972500    300.48784   -27.787797 
  973000    298.63685    -16.76305 
  973500    300.11576   -22.089149 
  974000    296.82637   -19.195571 
  974500    305.27658   -31.713808 
  975000    298.48255   -38.094955 
  975500    303.29024   -23.004047 
  976000    297.67443   -35.948938 
  976500    302.95775   -24.858508 
  977000    299.66055   -27.287924 
  977500    296.27393   -44.110965 
  978000    296.82728   -29.189513 
  978500    295.91186   -40.467745 
  979000     300.3896   -5.8304016 
  979500    294.84352   -9.4357095 
  980000    298.82366   -37.048754 
  980500    299.17427   -29.134176 
  981000     298.3871    4.5297841 
  981500    296.07594   -16.415755 
  982000    299.61248   -43.474884 
  982500    305.29088   -34.638286 
  983000    298.97728   -20.564444 
  983500    301.07155   -28.193172 
  984000    300.10287   -37.745659 
  984500    300.97797   -17.310907 
  985000    300.08874   -27.737889 
  985500    296.66188    3.9408497 
  986000    293.92361    -5.306761 
  986500      298.098   -17.445624 
  987000    302.47656   -34.908507 
  987500     300.1326   0.11515438 
  988000    301.31954   -25.969157 
  988500    302.57905   -16.298893 
  989000    301.08723   -21.040288 
  989500    300.40737   -3.1517731 
  990000    297.83275   -27.705175 
  990500    300.75825   -37.109849 
  991000    298.28684   -19.155189 
  991500    300.36548   -20.749334 
  992000    296.61625    5.6490773 
  992500    302.73877   -17.562597 
  993000    300.40487   -31.080647 
  993500    300.38779   -22.087289 
  994000    298.61029   -9.9135189 
  994500    297.68643   -34.541897 
  995000    297.45487   -16.866786 
  995500    300.37017   -18.988836 
  996000    293.73343   -28.431595 
  996500    297.21677   -20.202952 
  997000    305.28189   -9.0180897 
  997500    299.42625   -17.882444 
  998000     300.8067     -25.7443 
  998500    294.83836   -21.808402 
  999000    303.39064   -28.425713 
  999500    299.94237   -7.7011328 
 1000000    298.27923   -5.6748866 
Loop time of 9168.36 on 16 procs for 1000000 steps with 19582 atoms

Performance: 9.424 ns/day, 2.547 hours/ns, 109.071 timesteps/s
99.5% CPU use with 16 MPI tasks x no OpenMP threads

MPI task timing breakdown:
Section |  min time  |  avg time  |  max time  |%varavg| %total
---------------------------------------------------------------
Pair    | 5596.6     | 5928.8     | 6259       | 253.3 | 64.67
Bond    | 0.18884    | 0.24176    | 0.31318    |   6.9 |  0.00
Kspace  | 1701.9     | 2025.1     | 2354.8     | 429.8 | 22.09
Neigh   | 480.19     | 482.92     | 485.37     |   7.7 |  5.27
Comm    | 239.28     | 252.86     | 263.58     |  44.7 |  2.76
Output  | 3.065      | 3.0837     | 3.277      |   2.9 |  0.03
Modify  | 438.98     | 446.6      | 455.53     |  22.8 |  4.87
Other   |            | 28.73      |            |       |  0.31

Nlocal:    1223.88 ave 1242 max 1195 min
Histogram: 1 0 0 1 4 2 1 2 3 2
Nghost:    7393 ave 7424 max 7324 min
Histogram: 1 0 0 1 0 2 4 3 1 4
Neighs:    302740 ave 322235 max 286716 min
Histogram: 1 4 1 4 0 1 1 0 1 3

Total # of neighbors = 4843834
Ave neighs/atom = 247.362
Ave special neighs/atom = 1.34634
Neighbor list builds = 52273
Dangerous builds = 0
  write_restart  end.${E}.restart
  write_restart  end.0.02.restart
PPPM initialization ...
WARNING: Using 12-bit tables for long-range coulomb (../kspace.cpp:321)
  G vector (1/distance) = 0.284296
  grid = 40 36 24
  stencil order = 5
  estimated absolute RMS force accuracy = 0.0311878
  estimated relative force accuracy = 9.39212e-05
  using double precision FFTs
  3d grid and FFT values/proc = 6555 2880

  clear
  next a
  next E
  jump system.in
variable a loop 5
variable E index 0.02 0.04 0.06 0.08 0.1             #电场
variable Wo equal 0.1553
log $a.log
log 2.log
