# Supplementary material for: The influences of electric field intensity and driving force on the slip behaviour of water flow in a nanochannel
Source: PLoS One. 2021 Sep 22;16(9):e0257589. doi: 10.1371/journal.pone.0257589 (PMC8457446; doi:10.1371/journal.pone.0257589)
Supplement: S1 Data — (ZIP) [file pone.0257589.s001.zip › data/ALH2O-E-3/2.log]

variable T equal 300
variable F equal 0.0003           #加速度
# ----------------- Init Section -----------------

    units        real
    atom_style   full
    pair_style   lj/cut/coul/long 9.0
    bond_style   harmonic
    angle_style  harmonic
    kspace_style pppm 0.0001


# ----------------- Atom Definition Section -----------------

read_data system.data
  orthogonal box = (0 -16.2 0) to (81 56.2 40.5)
  4 by 2 by 2 MPI processor grid
  reading atoms ...
  19582 atoms
  scanning bonds ...
  2 = max bonds/atom
  scanning angles ...
  1 = max angles/atom
  reading bonds ...
  8788 bonds
  reading angles ...
  4394 angles
  2 = max # of 1-2 neighbors
  1 = max # of 1-3 neighbors
  1 = max # of 1-4 neighbors
  2 = max # of special neighbors
#read_restart 1.restart

#1是up Al
#2是down Al
#3是 O
#4是 H

# ----------------- Settings Section -----------------
    pair_coeff   1 1  0.0  0.0         #上Al Al
    pair_coeff   1 2  0.0  0.0         #上Al下Al
    pair_coeff   1 3  ${Wo}  3.166    #上Al O
    pair_coeff   1 3  0.1553  3.166    
    pair_coeff   1 4  0.0  0.0         #上Al H

    pair_coeff   2 2  0.0  0.0         #下Al Al
    pair_coeff   2 3  ${Wo}  3.166    #下Al O
    pair_coeff   2 3  0.1553  3.166    
    pair_coeff   2 4  0.0  0.0         #下Al H

    pair_coeff   3 3  ${Wo}  3.166    # O  O
    pair_coeff   3 3  0.1553  3.166    
    pair_coeff   3 4  0.0  0.0         # O  H

    pair_coeff   4 4  0.0  0.0         # H  H

	bond_coeff   1     600.0   1.0
    angle_coeff  1   75.0    109.47

    group upwall type 1
3200 atoms in group upwall
    group downwall type 2
3200 atoms in group downwall
    group O type 3
4394 atoms in group O
    group H type 4
8788 atoms in group H

	group wall union upwall downwall
6400 atoms in group wall
    group spce type  3  4
13182 atoms in group spce
    fix fShakeSPCE spce shake 0.0001 10 0 b 1 a 1
  0 = # of size 2 clusters
  0 = # of size 3 clusters
  0 = # of size 4 clusters
  4394 = # of frozen angles

# ----------------- Run Section -----------------

  timestep 1
  compute	     T_spce spce temp/partial 0 1 1
  velocity     spce create $T 372748 temp T_spce
  velocity     spce create 300 372748 temp T_spce
  dump 2 all atom 100000 $a.lammpstrj
  dump 2 all atom 100000 2.lammpstrj

  fix   fxnvt spce nvt temp $T $T 100
  fix   fxnvt spce nvt temp 300 $T 100
  fix   fxnvt spce nvt temp 300 300 100
  fix_modify fxnvt temp T_spce
WARNING: Temperature for fix modify is not for group all (../fix_nh.cpp:1395)

  run   1000000
PPPM initialization ...
WARNING: Using 12-bit tables for long-range coulomb (../kspace.cpp:321)
  G vector (1/distance) = 0.284296
  grid = 40 36 24
  stencil order = 5
  estimated absolute RMS force accuracy = 0.0311878
  estimated relative force accuracy = 9.39212e-05
  using double precision FFTs
  3d grid and FFT values/proc = 6555 2880
Neighbor list info ...
  update every 1 steps, delay 10 steps, check yes
  max neighbors/atom: 2000, page size: 100000
  master list distance cutoff = 11
  ghost atom cutoff = 11
  binsize = 5.5, bins = 15 14 8
  1 neighbor lists, perpetual/occasional/extra = 1 0 0
  (1) pair lj/cut/coul/long, perpetual
      attributes: half, newton on
      pair build: half/bin/newton
      stencil: half/bin/3d/newton
      bin: standard
Per MPI rank memory allocation (min/avg/max) = 10.36 | 10.75 | 11.14 Mbytes
Step Temp E_pair E_mol TotEng Press 
       0    174.01248    18054.513            0    25931.982    32532.591 
 1000000    170.84908    -49107.24            0   -41372.977    1278.0526 
Loop time of 9559.1 on 16 procs for 1000000 steps with 19582 atoms

Performance: 9.039 ns/day, 2.655 hours/ns, 104.612 timesteps/s
99.4% CPU use with 16 MPI tasks x no OpenMP threads

MPI task timing breakdown:
Section |  min time  |  avg time  |  max time  |%varavg| %total
---------------------------------------------------------------
Pair    | 5641.9     | 6264.8     | 6790.9     | 452.0 | 65.54
Bond    | 0.22751    | 0.27649    | 0.39193    |   7.8 |  0.00
Kspace  | 1675.3     | 2209.5     | 2834.4     | 762.0 | 23.11
Neigh   | 480.96     | 483.62     | 486.15     |   7.7 |  5.06
Comm    | 242.38     | 253        | 265.22     |  54.2 |  2.65
Output  | 0.011391   | 0.012745   | 0.016441   |   1.0 |  0.00
Modify  | 310.03     | 319.35     | 330.98     |  34.6 |  3.34
Other   |            | 28.55      |            |       |  0.30

Nlocal:    1223.88 ave 1245 max 1200 min
Histogram: 2 0 2 3 1 0 1 3 2 2
Nghost:    7390.81 ave 7426 max 7369 min
Histogram: 3 2 3 2 2 0 0 2 0 2
Neighs:    302786 ave 324911 max 282744 min
Histogram: 2 0 2 2 2 4 2 0 1 1

Total # of neighbors = 4844569
Ave neighs/atom = 247.399
Ave special neighs/atom = 1.34634
Neighbor list builds = 52311
Dangerous builds = 30
  write_restart ${Wo}.restart
  write_restart 0.1553.restart
PPPM initialization ...
WARNING: Using 12-bit tables for long-range coulomb (../kspace.cpp:321)
  G vector (1/distance) = 0.284296
  grid = 40 36 24
  stencil order = 5
  estimated absolute RMS force accuracy = 0.0311878
  estimated relative force accuracy = 9.39212e-05
  using double precision FFTs
  3d grid and FFT values/proc = 6555 2880
 #--------------------E+F -----------------------
  timestep 1

  fix 1 spce gravity $F vector 1 0 0       #在x方向加速度为====0.0001
  fix 1 spce gravity 0.0003 vector 1 0 0       
  fix kick spce efield  0.0  $E 0.0        #在Y方向上加上电场==0.1
  fix kick spce efield  0.0  0.04 0.0        

  run   1000000
PPPM initialization ...
WARNING: Using 12-bit tables for long-range coulomb (../kspace.cpp:321)
  G vector (1/distance) = 0.284296
  grid = 40 36 24
  stencil order = 5
  estimated absolute RMS force accuracy = 0.0311878
  estimated relative force accuracy = 9.39212e-05
  using double precision FFTs
  3d grid and FFT values/proc = 6555 2880
Per MPI rank memory allocation (min/avg/max) = 10.75 | 10.89 | 11.15 Mbytes
Step Temp E_pair E_mol TotEng Press 
 1000000    170.84908    -49107.24            0   -41372.977    1278.3872 
 2000000    173.01227   -49059.317            0   -41227.127    1271.6663 
Loop time of 9526.91 on 16 procs for 1000000 steps with 19582 atoms

Performance: 9.069 ns/day, 2.646 hours/ns, 104.966 timesteps/s
99.4% CPU use with 16 MPI tasks x no OpenMP threads

MPI task timing breakdown:
Section |  min time  |  avg time  |  max time  |%varavg| %total
---------------------------------------------------------------
Pair    | 5615.3     | 6231.8     | 6713.5     | 432.8 | 65.41
Bond    | 0.21262    | 0.27024    | 0.36578    |   7.0 |  0.00
Kspace  | 1713.3     | 2189.6     | 2804.1     | 727.3 | 22.98
Neigh   | 480        | 482.71     | 485.16     |   7.7 |  5.07
Comm    | 241.93     | 256.09     | 270.75     |  57.7 |  2.69
Output  | 0.011362   | 0.012707   | 0.016366   |   1.0 |  0.00
Modify  | 329.17     | 337.29     | 343.55     |  23.7 |  3.54
Other   |            | 29.11      |            |       |  0.31

Nlocal:    1223.88 ave 1249 max 1200 min
Histogram: 1 1 2 2 5 1 0 1 0 3
Nghost:    7398.44 ave 7435 max 7346 min
Histogram: 1 1 1 2 1 1 3 2 0 4
Neighs:    302581 ave 327244 max 278736 min
Histogram: 1 2 0 1 6 0 3 1 1 1

Total # of neighbors = 4841295
Ave neighs/atom = 247.232
Ave special neighs/atom = 1.34634
Neighbor list builds = 52234
Dangerous builds = 0
  write_restart $a.${E}.restart
  write_restart 2.${E}.restart
  write_restart 2.0.04.restart
PPPM initialization ...
WARNING: Using 12-bit tables for long-range coulomb (../kspace.cpp:321)
  G vector (1/distance) = 0.284296
  grid = 40 36 24
  stencil order = 5
  estimated absolute RMS force accuracy = 0.0311878
  estimated relative force accuracy = 9.39212e-05
  using double precision FFTs
  3d grid and FFT values/proc = 6555 2880
# ------------------- compute ------------------
  reset_timestep 0
  compute force spce group/group wall      #计算力：水和墙

  thermo		500                        #输出力
  thermo_style custom step temp c_force[1]
  thermo_modify 	temp T_spce
WARNING: Temperature for thermo pressure is not for group all (../thermo.cpp:489)


  compute c_O O chunk/atom bin/1d y lower 0.2 units box            #氧：密度+速度
  fix O O ave/chunk 1 1000000 1000000 c_O vx norm sample file Ovx.$a
  fix O O ave/chunk 1 1000000 1000000 c_O vx norm sample file Ovx.2


  compute c_H H chunk/atom bin/1d y lower 0.2 units box            #氢：密度+速度
  fix H H ave/chunk 1 1000000 1000000 c_H vx norm sample file Hvx.$a
  fix H H ave/chunk 1 1000000 1000000 c_H vx norm sample file Hvx.2


  run 1000000
PPPM initialization ...
WARNING: Using 12-bit tables for long-range coulomb (../kspace.cpp:321)
  G vector (1/distance) = 0.284296
  grid = 40 36 24
  stencil order = 5
  estimated absolute RMS force accuracy = 0.0311878
  estimated relative force accuracy = 9.39212e-05
  using double precision FFTs
  3d grid and FFT values/proc = 6555 2880
Neighbor list info ...
  update every 1 steps, delay 10 steps, check yes
  max neighbors/atom: 2000, page size: 100000
  master list distance cutoff = 11
  ghost atom cutoff = 11
  binsize = 5.5, bins = 15 14 8
  2 neighbor lists, perpetual/occasional/extra = 1 1 0
  (1) pair lj/cut/coul/long, perpetual
      attributes: half, newton on
      pair build: half/bin/newton
      stencil: half/bin/3d/newton
      bin: standard
  (2) compute group/group, occasional, copy from (1)
      attributes: half, newton on
      pair build: copy
      stencil: none
      bin: none
Per MPI rank memory allocation (min/avg/max) = 11.1 | 11.47 | 11.6 Mbytes
Step Temp c_force[1] 
       0     301.4874   -52.512701 
     500    295.51672    -22.74252 
    1000    301.69551    -43.76523 
    1500    299.50163    3.7596581 
    2000    299.22224   -22.398375 
    2500     293.6298   -24.936135 
    3000    297.80928   -7.5107635 
    3500    292.72535   -12.573889 
    4000    305.86078   -13.449844 
    4500    300.45953   -16.348742 
    5000     296.1474   -32.363228 
    5500    295.36777   -33.325537 
    6000    297.76206   -12.085941 
    6500    302.58319   -18.203996 
    7000    301.13976   -4.8206987 
    7500    296.96764    -27.38011 
    8000    304.98379   -19.030459 
    8500    304.09665    -23.26535 
    9000    302.99266   -6.4284174 
    9500    296.35961   -36.677535 
   10000    303.13771   -23.638654 
   10500    303.79144   -33.439421 
   11000     303.1639   -30.079265 
   11500    299.58988   -34.563605 
   12000    299.59096   -17.803173 
   12500     293.4007   -23.044445 
   13000    299.67441   -41.310704 
   13500    300.91925   -53.651015 
   14000    300.44796   -45.552235 
   14500    299.75082   -43.178808 
   15000    301.08086   -40.070341 
   15500    300.45557   -18.112048 
   16000    293.70523    -3.550881 
   16500    295.61261   -12.191096 
   17000    300.45769   -15.171131 
   17500    301.90555   -34.731636 
   18000    295.46176   -13.015584 
   18500    300.82483   -32.403453 
   19000    301.75643   -18.148123 
   19500    300.71465   -18.154563 
   20000     306.9881   -19.092753 
   20500     294.7378   -11.601478 
   21000    299.33438   -28.426147 
   21500    298.59625   -16.640999 
   22000    300.73976   -25.808307 
   22500    295.55443   -36.676179 
   23000    301.85686   -15.702736 
   23500    298.37977   -18.672842 
   24000    302.75709   -22.709922 
   24500    303.48261   -16.999198 
   25000    302.33774   -14.028559 
   25500    301.83684    -21.22682 
   26000    299.20179   -23.438651 
   26500    303.77708    -41.65088 
   27000    295.39358   -15.840549 
   27500    300.14928   -27.803365 
   28000    300.68492   -12.083848 
   28500    305.15051   -18.685914 
   29000     301.7192   -9.5999949 
   29500    301.08492   -11.386947 
   30000    295.39707   -19.743657 
   30500    295.66611   -31.599584 
   31000     304.5999   -30.639949 
   31500    300.59787   -34.317181 
   32000    301.05422   -23.080092 
   32500    301.28946   -17.250985 
   33000    301.19379   -22.673618 
   33500    297.52199   -6.0835662 
   34000    301.99439   -29.978416 
   34500    298.84767   -14.598847 
   35000    300.10593   -7.5788295 
   35500    308.43275   -10.207222 
   36000     298.1982   -9.5804165 
   36500    297.52378   -18.422305 
   37000    300.99167   -5.9368295 
   37500    304.92464   -17.881616 
   38000    305.38523   -28.897186 
   38500    301.62756   -23.960435 
   39000    299.09261   -7.2640339 
   39500    295.95455   -31.197111 
   40000    299.87299   -8.6583369 
   40500    299.40136   -28.118296 
   41000    303.62063   -40.837813 
   41500    293.65557   -11.692898 
   42000    307.15963   -18.799837 
   42500    301.13377   -22.647744 
   43000    302.01719   -19.944825 
   43500     300.0971   -16.737706 
   44000    303.92757   -36.417089 
   44500    304.62694   -28.730826 
   45000    300.27286   -26.746073 
   45500    302.95537   -22.864134 
   46000    298.80978   -3.2943827 
   46500    296.42382    -24.16323 
   47000    298.19528   -18.946263 
   47500    298.27166   -39.962172 
   48000    296.36956   -9.9115018 
   48500    300.24657      -40.149 
   49000    294.17124    -14.95969 
   49500    291.77446    -23.72023 
   50000    296.15747   -25.130689 
   50500    296.64805   -26.043532 
   51000    299.74019   -20.337238 
   51500    300.41826   -32.806956 
   52000    302.19526   -37.151849 
   52500    296.84883   -15.470238 
   53000    296.24136   -24.886609 
   53500    299.85964   -30.676232 
   54000    302.80368   -23.856344 
   54500    298.60845   -11.054444 
   55000    297.63655   -29.258627 
   55500    303.68537   -22.114877 
   56000    300.40672   -4.3984849 
   56500    303.14676   -19.809931 
   57000    303.50441   -36.557529 
   57500    299.44416   -47.919559 
   58000    298.20431   -32.872679 
   58500    298.64176   -18.335148 
   59000    298.11163   -19.274009 
   59500    297.23541   -35.041969 
   60000    308.41735    -7.112193 
   60500    301.95868   -39.905071 
   61000    303.01041   -21.263427 
   61500    302.42857   -34.251527 
   62000    302.48998   -16.856182 
   62500    298.20342   -22.817786 
   63000    299.82348   -7.7401183 
   63500    300.92731   -26.455195 
   64000    305.79294   -32.930806 
   64500    300.38517   -20.898948 
   65000    297.02565    -6.930544 
   65500    300.96252   -14.882144 
   66000    299.39395   -32.744594 
   66500    298.45055   -47.637183 
   67000    296.60278   -13.753007 
   67500    302.52116   -20.409238 
   68000     302.0796   -9.4207293 
   68500    296.89485   -26.847391 
   69000    298.12293   -35.375924 
   69500    301.26632   -20.637101 
   70000    302.76835   -16.435796 
   70500    298.59064   -42.342198 
   71000    298.96855    -21.65878 
   71500    302.15946   -25.749607 
   72000    300.94865    -36.92428 
   72500    301.81739   -29.933089 
   73000    303.34113    -28.50711 
   73500    298.63121   -10.122925 
   74000    298.70903   -24.157011 
   74500    303.28069   -30.631813 
   75000    294.31547    -10.04609 
   75500    302.43697   -31.285534 
   76000    303.66006   -38.818639 
   76500     300.2451   -7.7232473 
   77000    294.90998   -31.096346 
   77500    302.85381   -27.785827 
   78000    298.97973   -27.235985 
   78500    293.99424   -24.280601 
   79000    302.21075   -8.4266927 
   79500    305.04773   -20.328126 
   80000    300.88549   -30.771247 
   80500    300.06504   -13.341511 
   81000    302.08854   -15.391661 
   81500    306.89551   -29.663145 
   82000    302.92049   -46.193443 
   82500    299.71896   -16.027279 
   83000    297.86303   -11.892484 
   83500    297.83621   -17.474795 
   84000    305.97468   -26.069482 
   84500    300.14544   -31.724915 
   85000    300.65061   -17.888213 
   85500    308.49249   -16.323532 
   86000    296.57185   -29.944061 
   86500    295.34474   -16.784849 
   87000    300.60405   -14.033255 
   87500    299.30054    -20.05272 
   88000    299.74211   -18.061021 
   88500     303.0264   -9.0189331 
   89000    298.92652   -33.086576 
   89500    297.52134   -28.552413 
   90000    300.77356   -29.453561 
   90500    303.78859    -33.67197 
   91000    293.79683   -22.140634 
   91500    302.56458   -41.626521 
   92000    295.75477   -14.416216 
   92500    301.35835   -33.020656 
   93000    301.32455   -12.523128 
   93500    293.63398   -23.926718 
   94000    298.81835   -33.679413 
   94500    299.47697   -26.598162 
   95000    300.84776     11.08178 
   95500    303.14374   0.61578183 
   96000    301.50124   -28.567371 
   96500    298.64366   -28.846321 
   97000    300.31327   -32.152003 
   97500    295.26221   -31.102578 
   98000    302.83565   -37.370197 
   98500    297.62334   -16.217566 
   99000    302.48347   -22.712341 
   99500    298.26413   -21.696287 
  100000    301.53917   -7.8756266 
  100500    302.51629   -20.881959 
  101000    301.75933   -14.645084 
  101500    297.08455   -25.069884 
  102000    302.92078   -44.801272 
  102500    305.45363   -40.655303 
  103000    297.69606   -11.469516 
  103500       297.72   -31.100673 
  104000    300.40293   -16.875047 
  104500    296.31169    -16.65512 
  105000    299.06962   -10.886841 
  105500    302.43009   -57.816418 
  106000    300.51137    -6.965325 
  106500    302.57904   -28.450759 
  107000    299.22841   -21.860765 
  107500    306.03526   -19.617056 
  108000    303.45359   -27.881238 
  108500    296.98039   -14.635108 
  109000    295.85328   -36.020834 
  109500    297.15841   -40.622258 
  110000    300.59794   -10.476913 
  110500    309.17997   -44.089812 
  111000    300.06854    -36.40202 
  111500    298.11119   -39.842972 
  112000    301.69046   -11.730031 
  112500    300.18384   -11.540282 
  113000    297.10244   -1.3650434 
  113500    297.69214   -17.691108 
  114000    302.30833   -14.961689 
  114500    303.41926    -42.72234 
  115000    297.00413   -47.491839 
  115500      305.423   -20.484501 
  116000    299.54857   -15.861143 
  116500    296.55345   -9.0934673 
  117000    298.39582    -11.93389 
  117500    299.50031   -16.469969 
  118000    304.80532   -36.195237 
  118500    303.66887   -24.690932 
  119000    297.63071   -20.072905 
  119500    303.95311   -27.707818 
  120000    301.88833   -14.870695 
  120500    297.57432   -35.371449 
  121000    299.05153   -24.488906 
  121500    303.90692   -23.853162 
  122000    301.16949   -31.483044 
  122500    303.37854   -16.755691 
  123000    301.11933    -41.52393 
  123500    301.37912   -29.042972 
  124000    305.03172   -28.007832 
  124500    295.46695   -7.5441987 
  125000    302.89788   -25.711372 
  125500    301.82303    -15.47811 
  126000    301.66495    -44.07247 
  126500    295.62812   -33.986631 
  127000    303.66838   -17.250371 
  127500    299.46847   -12.665532 
  128000    294.19855   -26.848782 
  128500    295.56973   -27.269434 
  129000    299.74965   -10.654065 
  129500    298.37055   -22.857945 
  130000    298.87008   -27.946576 
  130500    303.17761   -30.753568 
  131000    299.41062   -11.889008 
  131500    295.85721   -2.9640644 
  132000    303.49727   -7.7327398 
  132500    299.18759   -25.207871 
  133000    300.92787   -41.822197 
  133500    304.27426   -26.697431 
  134000    300.98669    -49.13861 
  134500    300.10704   -25.133579 
  135000    302.41662   -24.125241 
  135500    294.79446   -27.994527 
  136000    299.70769   -39.374077 
  136500    302.15053   -18.099804 
  137000    301.05228   -21.141632 
  137500    303.40389   -34.694159 
  138000    300.81233   -38.907698 
  138500    303.18015   -17.641642 
  139000    299.39986   -50.974671 
  139500    301.19132   -38.735237 
  140000    298.32511    -42.74858 
  140500    297.01918   -27.721102 
  141000    295.71282   -20.251095 
  141500    301.16549   -23.480137 
  142000    299.93112   -28.417717 
  142500     300.8262   -13.306993 
  143000    301.88317   -40.616625 
  143500    304.94945   -10.414959 
  144000    299.58332   -16.987993 
  144500    297.26604   -26.666728 
  145000    299.50556   -13.710768 
  145500    300.04727   -22.171766 
  146000    296.56219   -20.897322 
  146500    298.07118   -33.455724 
  147000    306.95465   -6.4632795 
  147500    300.53643   -12.751539 
  148000    302.29287   -37.047506 
  148500    304.67651   -36.860002 
  149000    302.94783   -20.862181 
  149500    303.59555   -19.150525 
  150000    300.62771    -29.55155 
  150500    301.61899   -16.102989 
  151000    297.74248   -21.551974 
  151500    298.18922    3.1064316 
  152000    299.51291   -49.049168 
  152500    294.92563   -45.291284 
  153000    308.41458   -14.858459 
  153500    300.08157   -8.1958756 
  154000    298.42814    -23.01687 
  154500    300.49364   -41.448383 
  155000    298.43512   -9.9294339 
  155500    297.05102   -16.733223 
  156000    297.47351   -9.6921684 
  156500    297.72069   -34.303749 
  157000    298.24721   -38.135364 
  157500    298.69797   -1.8312153 
  158000    299.80457   -32.192729 
  158500    298.40024   -9.9290338 
  159000    306.86044   -25.801384 
  159500    296.91045   -32.819862 
  160000    298.14306   -31.846237 
  160500    302.00166   -9.2337353 
  161000    298.68891    8.1501901 
  161500    299.21399   -14.916895 
  162000    294.72753   -13.819983 
  162500    300.64418   -24.360597 
  163000    303.68725   -14.706106 
  163500    298.56712    3.0649417 
  164000    301.25403   -19.467422 
  164500     303.0279   -18.805386 
  165000    295.14147   -28.183952 
  165500    295.75438   -27.820847 
  166000    295.75994   -32.862878 
  166500    303.39552   -39.579809 
  167000    300.69802   -9.2325086 
  167500    296.31304    -19.66179 
  168000    297.67905   -28.166328 
  168500    294.75203   -36.703632 
  169000    294.52539    -17.44744 
  169500    299.17331   -9.9045279 
  170000    302.94871   -17.433862 
  170500    295.40314   -12.459329 
  171000    295.86291   -21.508578 
  171500    300.45701   -40.997772 
  172000    303.14139   -29.719247 
  172500    299.00613   -8.4679248 
  173000    302.14137   -31.351598 
  173500    298.99203   -2.4554424 
  174000    303.03038   -10.377239 
  174500    295.54433   -6.0980228 
  175000    295.83584   -22.915641 
  175500    298.38632   -26.552948 
  176000    304.18572   -20.874866 
  176500    302.83644    4.3810202 
  177000    293.58266   -8.1725012 
  177500    298.81432   -21.242227 
  178000    302.78546   -25.970375 
  178500    298.27864   -24.239975 
  179000    296.58279   -4.2958903 
  179500    294.75441   -14.924429 
  180000    303.75014   -38.728547 
  180500    297.72911    -39.38751 
  181000    303.39422   -46.923104 
  181500    301.86326   -7.8859204 
  182000    299.63746   -34.817787 
  182500    306.21279   -10.228671 
  183000    297.20805   -21.287482 
  183500    293.28223   -14.529737 
  184000    297.96793   -18.471389 
  184500    303.18923   -29.692652 
  185000    304.05618   -23.381075 
  185500    300.93088   -38.033122 
  186000    299.09054   -22.363265 
  186500    294.36257    -31.33752 
  187000    302.78182   -32.263505 
  187500    299.40071   -38.183368 
  188000    295.39404   -44.389976 
  188500     306.1254   -18.859261 
  189000    295.74505   -17.035053 
  189500    303.81405   -46.886691 
  190000    303.59728   -30.577407 
  190500    304.31291   -5.2255726 
  191000    302.96403   -27.373359 
  191500    296.13532   -38.835601 
  192000    301.72437   -14.422557 
  192500    307.15414   -37.392026 
  193000    293.90133    4.6176388 
  193500    298.65523   -3.4790178 
  194000     300.4498   -52.595602 
  194500    301.12246   -23.235057 
  195000    298.86322   -12.721991 
  195500    297.42809   -28.750199 
  196000    304.42918   -28.716888 
  196500     303.0739   -33.287475 
  197000    300.65917   -26.550495 
  197500    300.49377   -6.0373284 
  198000    298.83363   -38.351043 
  198500    301.00121   -22.679112 
  199000    301.35061   -50.514458 
  199500    294.55321   -18.151512 
  200000    300.89598   -38.746347 
  200500    300.64645   -7.1849323 
  201000    298.73301   -30.975114 
  201500    301.44105     -28.6895 
  202000    303.79363    -25.31642 
  202500    298.02476   -25.226743 
  203000     299.4573   -13.704051 
  203500    302.27984   -25.711221 
  204000    295.42345   -23.611499 
  204500    297.90315   -19.686839 
  205000    293.34548    -31.92072 
  205500    301.00655   -31.678334 
  206000    302.56415   -21.165246 
  206500    300.68819   -36.922276 
  207000    301.59464   -38.246366 
  207500    299.60057   -4.4088063 
  208000    306.11236   -13.344194 
  208500    296.26228   -18.044335 
  209000    301.10915   -42.307134 
  209500    295.83461    4.7426074 
  210000    301.23925   -31.343356 
  210500    303.49436   -21.710912 
  211000    300.04111   -39.063618 
  211500    297.70769   -20.379642 
  212000     304.2533   -10.602866 
  212500    298.20103   -21.407857 
  213000    295.68718   -35.705051 
  213500    299.80066     -28.2393 
  214000    296.47019   -28.530473 
  214500    300.83555   -45.351199 
  215000    300.10056    -25.11675 
  215500    304.14517    -58.11485 
  216000    298.57636   -33.657804 
  216500    300.59508   -19.848359 
  217000    299.60674   -1.4601338 
  217500    297.33115   -9.7400995 
  218000    294.26299   -18.955457 
  218500    298.54664   -16.810589 
  219000    296.36022   -13.607803 
  219500    295.54871    -30.82118 
  220000    304.34704   -28.475635 
  220500    297.42204   -8.4236399 
  221000    299.75036   -23.589492 
  221500    296.80459   -29.308098 
  222000    296.57493   -26.221085 
  222500    298.11752   -7.5566625 
  223000    306.11872   -33.273044 
  223500    298.20245   -24.935495 
  224000    301.83459   -6.4398721 
  224500    301.26244   -4.9032827 
  225000    303.91233   -8.8848155 
  225500    297.96594   -48.066411 
  226000    305.91906   -41.614173 
  226500    301.94454   -43.658114 
  227000    297.84517   -25.175382 
  227500    301.13303   -26.847287 
  228000    297.97561   -42.771604 
  228500    303.54934   -17.364577 
  229000    298.19773   -37.303177 
  229500     303.5798   -16.222044 
  230000    300.80941   -36.080101 
  230500    304.89889   -15.072154 
  231000    299.63349   -37.586091 
  231500    301.45712    -39.95227 
  232000    297.56023   -48.155476 
  232500    298.75874   -36.932967 
  233000    303.04659   -21.837613 
  233500    303.33405   -21.162753 
  234000    304.97824   -18.796198 
  234500    300.21025   -23.515187 
  235000    297.10847   -11.026307 
  235500    306.19353   -33.658609 
  236000    299.98475   -28.205067 
  236500    294.79778   -40.280168 
  237000    298.45038   -18.655066 
  237500    301.94207   -26.292875 
  238000    299.35671   -29.563383 
  238500    303.58778   -6.6022979 
  239000    294.42285   -16.175926 
  239500    301.53001   -28.389072 
  240000    302.45111   -20.854236 
  240500    294.81644    7.9614495 
  241000    301.48017   -26.309456 
  241500    296.33566   -30.152171 
  242000    303.37809   -22.354007 
  242500    298.07972   -32.727645 
  243000    294.97474   -34.217966 
  243500    295.98143    -25.88791 
  244000    298.73139   -23.223411 
  244500    300.43238    -28.07558 
  245000    296.72363   -23.923679 
  245500    307.27249   -23.432218 
  246000    295.94154   -20.339378 
  246500    299.78887   -23.268903 
  247000    300.35164   -10.475624 
  247500    297.56244   -20.756661 
  248000    302.44743  -0.69975948 
  248500    303.48415   -16.859339 
  249000    298.92277   -22.090062 
  249500     302.4319   -39.060997 
  250000    298.11987   -18.708372 
  250500    294.99617   0.64940805 
  251000    303.01221   -31.862295 
  251500     299.0712   -10.774215 
  252000    295.81878   -15.121064 
  252500    297.33024   -21.230148 
  253000    302.35989   -22.654026 
  253500    297.55101   -16.752805 
  254000    298.96857   -29.236958 
  254500    299.60682   -11.038053 
  255000    300.63135   -14.601346 
  255500    297.26634   -7.0256106 
  256000    297.86191    -17.49556 
  256500    298.58482   -11.960385 
  257000    297.32173   -43.038401 
  257500    300.05482   -34.835985 
  258000     293.9572    -34.85426 
  258500    298.38513   -34.851128 
  259000    304.10502    -15.04142 
  259500    302.35545   -26.925593 
  260000     303.2597   0.48900961 
  260500    298.95878   -28.773564 
  261000     300.2521   -17.032703 
  261500    298.18167   -12.242433 
  262000    300.10044   -37.019734 
  262500    304.89671   -16.009007 
  263000    297.32751   -19.189314 
  263500    299.11255    -12.23065 
  264000    300.07425   -28.756062 
  264500     296.2381   -23.804929 
  265000    304.05477   -17.447557 
  265500    300.20233   -47.555222 
  266000    303.22649   -28.552782 
  266500    299.96357   -26.964375 
  267000    300.49359   -15.442899 
  267500     301.6498   -31.277952 
  268000    297.99233   -25.913571 
  268500    303.39059   -35.937553 
  269000    301.51113    -17.56296 
  269500     303.1696   -14.176313 
  270000    303.84797    -13.18645 
  270500    298.83556   -25.251508 
  271000    299.18066   -30.444838 
  271500    296.32335   -21.206027 
  272000     296.7923   0.19282163 
  272500     295.6115   -6.9683909 
  273000    302.43788   -21.673079 
  273500    298.23021   -24.631447 
  274000    298.64429   -29.902591 
  274500    302.64061    -26.24007 
  275000    296.84732    -35.00695 
  275500    301.60756   -11.411524 
  276000    296.79455   -15.594233 
  276500    298.13523   -17.942062 
  277000    300.31662   -20.182407 
  277500     300.6923   -32.286767 
  278000    302.19262   -28.091972 
  278500    301.04837   -31.036761 
  279000    300.89873    -12.63449 
  279500    301.27971   -46.553454 
  280000    305.69639   -28.450185 
  280500    298.61047   -20.080796 
  281000    301.46058   -55.891462 
  281500    292.64224   -33.820332 
  282000     298.4468   -45.213856 
  282500    302.34159    -6.906503 
  283000    302.94518   -29.840788 
  283500    301.49591   -24.440579 
  284000    300.88945   -20.823211 
  284500    300.31901  -0.68770204 
  285000     301.0183   -9.2142512 
  285500    296.61213   -11.256549 
  286000    299.88654   -11.718346 
  286500    299.73707    2.2284101 
  287000    306.06093   -8.9893444 
  287500    299.59374   -6.7416666 
  288000    299.99846   -30.678055 
  288500    296.09078   -30.419254 
  289000    302.28568   -30.970571 
  289500    292.75436    -6.035477 
  290000    304.68025   -10.445551 
  290500    304.31546   -12.048012 
  291000     298.8388   -13.623003 
  291500     296.1924   -24.654501 
  292000    303.21499   -8.7765309 
  292500    302.06232   -28.624664 
  293000    295.13946   -28.231117 
  293500    297.19027   -21.558106 
  294000    300.23689   -17.695622 
  294500     298.8715   -21.643947 
  295000    302.19352   -9.1088284 
  295500    299.70952    -15.88054 
  296000    296.78364   -28.136463 
  296500    301.20877   -39.933133 
  297000    304.79867   -33.865489 
  297500    296.76337    -20.03684 
  298000    298.11066   -21.201252 
  298500    301.74054   -20.539634 
  299000    297.32724   -27.935639 
  299500    300.09628   -44.436944 
  300000    299.16312   -21.029739 
  300500    302.91025   -23.136411 
  301000    296.66628   -37.501917 
  301500    301.34332   -59.021386 
  302000    303.29374   -3.0829296 
  302500     297.4659   -11.812177 
  303000    299.27473   -16.834591 
  303500    295.77348   -27.094312 
  304000    305.43858   -33.320055 
  304500    305.70531   -22.142103 
  305000    297.08723   -12.680145 
  305500    302.58246   -21.899738 
  306000    301.98803   -18.212972 
  306500    300.08465    5.4171075 
  307000    298.81453   -21.107861 
  307500    305.36674   -32.548478 
  308000    295.19162   -31.999739 
  308500    303.09642   -41.253742 
  309000     300.0261   -33.273732 
  309500    305.28907   -33.548888 
  310000     298.2373   -21.811853 
  310500    297.26011   -51.909923 
  311000    300.25123    -36.37365 
  311500     297.9115   -30.671216 
  312000    300.99126   -27.114627 
  312500    302.53652    -30.89212 
  313000    302.44315   -3.1242909 
  313500    302.13643   -26.737481 
  314000    295.22401   -28.526374 
  314500     296.6079   -18.401049 
  315000    299.93355   -40.081539 
  315500    293.70716   -37.190806 
  316000    305.13981   -16.351715 
  316500    305.42737    -15.86232 
  317000    299.31243   -15.560496 
  317500    301.85557   -26.526178 
  318000    304.71109   -3.6564809 
  318500     302.2665   -40.349726 
  319000      298.996   -5.3595966 
  319500    299.47761    -14.11218 
  320000    302.31383   -37.129473 
  320500    297.93948   -22.396945 
  321000    296.05509   -11.393859 
  321500    297.18648   -21.866414 
  322000    303.78204   -20.364195 
  322500    299.65268   -21.116395 
  323000    302.71082   -25.140491 
  323500    299.46938   -14.810732 
  324000       303.17   -16.463452 
  324500    299.28438   -3.5060451 
  325000    299.20101    -31.15341 
  325500    300.98322   -28.736969 
  326000    291.59723   -15.825837 
  326500    295.65374   -28.764374 
  327000     295.6591   -20.224879 
  327500    303.49548   -3.9556673 
  328000    297.93557   -24.147429 
  328500    299.59906   -36.045402 
  329000    300.40828   -37.137081 
  329500    295.71834   -7.0895882 
  330000    297.15289   -11.000679 
  330500    304.20792   -28.621319 
  331000    299.36138   -11.706841 
  331500     304.8472   -18.674392 
  332000     301.2473   -6.0423394 
  332500     303.5053   -35.549843 
  333000     301.7245    1.6919318 
  333500    296.42037   -10.385878 
  334000    303.43822   -47.951247 
  334500    302.06848   -28.478742 
  335000    300.12592   -20.067967 
  335500    299.69477   -22.315981 
  336000    300.65594   -24.559223 
  336500    299.31952    -38.13683 
  337000    296.19585   -9.5360118 
  337500    298.13625   -30.856611 
  338000    299.59035   -13.314684 
  338500    296.05324   -19.294539 
  339000    301.25636   -15.780663 
  339500    301.43396   -18.566194 
  340000    299.26104   -13.652672 
  340500     297.1721   -11.102268 
  341000    297.62627   -27.908134 
  341500    298.37464   -36.959569 
  342000    298.26277   -24.512121 
  342500    301.75553     -22.9478 
  343000    297.41384   -9.6589591 
  343500    301.06956   -35.690362 
  344000    302.62074   -23.608859 
  344500    305.66508   -20.882142 
  345000    301.01491   -19.305054 
  345500    305.64774   -40.136603 
  346000    290.83503   -21.548355 
  346500    302.08357   -30.681063 
  347000    302.83875   -37.276671 
  347500    299.52803   -33.735616 
  348000    299.77623   -16.473126 
  348500    300.27784   -11.777769 
  349000    303.56238   -17.266097 
  349500    298.33953   -26.458249 
  350000    299.46205  -0.38375013 
  350500    295.91413   -43.019787 
  351000    296.85875   -38.356003 
  351500    295.54789    -25.30511 
  352000    300.41694   -8.1384269 
  352500    299.51413   -26.289922 
  353000    308.25845   -21.410599 
  353500     294.7966    9.2327001 
  354000     298.1642    -7.643342 
  354500    296.50442    -12.69682 
  355000    300.26625    -27.10904 
  355500    297.39723   -11.723632 
  356000    297.35576   -10.441556 
  356500    296.23016   -31.608296 
  357000    304.34695   -10.713471 
  357500    299.33728   -32.297107 
  358000    303.83441   -12.148605 
  358500    301.57116   -44.249414 
  359000    299.70799      -22.351 
  359500    300.92353    -28.20574 
  360000    301.61137   -36.159256 
  360500    297.53431   -10.070903 
  361000    301.92344   -10.808051 
  361500    302.92193   -15.544553 
  362000    302.96328   -30.898886 
  362500    301.04908   -36.142209 
  363000    300.09768   -27.978061 
  363500    297.22481   -19.370671 
  364000    298.20851   -22.450724 
  364500    299.72781   -28.644727 
  365000    300.21504   -32.259658 
  365500    302.63399   -43.088541 
  366000    301.34275   -6.5183033 
  366500    301.24925   -13.576858 
  367000    298.62724   -6.6957446 
  367500    304.00371    -23.96292 
  368000    302.34939   -37.197713 
  368500    304.76755   -35.578355 
  369000    301.90553   -21.253554 
  369500    300.27653   -28.139284 
  370000    301.64617   -21.775292 
  370500    300.48004   -21.973301 
  371000    297.00488   -40.356128 
  371500    306.40394    -23.76771 
  372000    304.92989   -31.894484 
  372500    301.81819   -42.531876 
  373000    302.45553   -40.684708 
  373500    297.59463   -12.674665 
  374000     302.5873   -26.705254 
  374500    303.07964   -14.119317 
  375000    304.24593    -23.40625 
  375500    298.22125   -29.608854 
  376000    305.58176   -14.466828 
  376500    297.06786   -16.380602 
  377000    298.17551   -19.270746 
  377500    300.24098   -17.023313 
  378000    296.63228   -10.600852 
  378500    299.25437   -31.840842 
  379000    302.71281   -24.473764 
  379500    293.46531   -29.326215 
  380000    298.80829   -13.205312 
  380500    302.72017   -26.662139 
  381000    305.25785    -33.14668 
  381500    300.11603   -21.972746 
  382000    297.51319   -27.566525 
  382500    300.87203   -24.019508 
  383000    299.40172   -20.901069 
  383500    303.61887   -9.3288111 
  384000    302.14049   -25.674652 
  384500    301.14629   -17.899672 
  385000    295.86151   -8.4342326 
  385500    299.31929    -26.48693 
  386000    298.77324   -37.693979 
  386500     300.1634   -11.501374 
  387000    304.76863  -0.50932527 
  387500    293.66352   -17.311733 
  388000    297.93323   -17.198839 
  388500      302.191   -27.912511 
  389000    303.30628   -26.533999 
  389500    305.46703     -11.2345 
  390000    298.66064   -37.116569 
  390500    301.52185   -4.4734427 
  391000    299.70152   -20.625157 
  391500    302.21984   -36.833823 
  392000    297.50033   -16.648013 
  392500    304.54794   -35.669559 
  393000    298.76666   -33.803731 
  393500    298.99737    2.3557826 
  394000    297.93659   -32.963325 
  394500    298.21151   -36.176168 
  395000    298.25519   -25.283755 
  395500    300.05439   -17.880533 
  396000    302.07146   -25.204452 
  396500    300.46034   -29.563981 
  397000     301.6049   -10.207453 
  397500    302.74276   -22.500588 
  398000    300.59669   -18.745298 
  398500    300.13153    2.1000674 
  399000    298.39633   -16.617774 
  399500    306.20318   -37.696818 
  400000    303.31005   -51.704439 
  400500    299.79984   -10.172218 
  401000    302.51717   -39.017042 
  401500     293.8393   -43.121256 
  402000    302.29162   -23.774108 
  402500    298.09053   -35.808544 
  403000     294.2746   -10.872289 
  403500    301.66656   -28.075127 
  404000     297.7504   -9.4718562 
  404500    307.10773   -5.1463938 
  405000    300.40144   -28.432255 
  405500    299.12679   -22.686091 
  406000    298.52828   -38.481017 
  406500    302.29578   -20.495782 
  407000    296.09733   -29.024006 
  407500    298.06422   -30.499896 
  408000    294.00874   -41.437866 
  408500    298.81742   -35.247745 
  409000    300.23102   -21.949474 
  409500      303.241   -29.756809 
  410000    294.25945   -34.605645 
  410500    297.09832   -20.903961 
  411000    303.86583    -27.15186 
  411500    293.39642   -20.899574 
  412000    301.52302   -15.028635 
  412500    300.71724   -27.801217 
  413000    300.60795    4.8205527 
  413500    298.08607   -15.610856 
  414000    296.25742     8.868871 
  414500    299.09065   -20.599876 
  415000    299.09596   -27.592079 
  415500    298.68556   -16.514373 
  416000     297.1231   -41.937973 
  416500    305.87852   -21.329242 
  417000    302.57945   -54.601388 
  417500    297.92041   -8.3948987 
  418000    298.71681   -36.405753 
  418500     296.3294   -31.744302 
  419000    302.03527   -11.250297 
  419500    308.44636   -40.065671 
  420000    299.59736   -30.314524 
  420500    298.08862   -15.202996 
  421000    292.77869   -19.415985 
  421500    296.12258   -23.834358 
  422000    298.67461   -29.081697 
  422500    300.58276   -38.885624 
  423000    295.07884   -36.902264 
  423500    302.58535   -14.387856 
  424000    300.47301   -34.137371 
  424500    300.77257   -34.471433 
  425000    301.67077   -25.401184 
  425500    298.09394   -20.144053 
  426000    301.85576   -33.136842 
  426500      299.701   -30.015957 
  427000    301.27148     9.274287 
  427500    295.64995   -37.340507 
  428000    298.17878   -29.675302 
  428500    300.56222   -50.894516 
  429000    299.71757   -33.312607 
  429500    297.34469    5.5321507 
  430000    300.35326    -11.69589 
  430500     294.0815   -20.023679 
  431000    306.04159   -40.151544 
  431500    302.14168   -38.105885 
  432000    296.62815    -15.63439 
  432500    297.27357   -36.326441 
  433000    301.16542   -36.164931 
  433500    307.34721   -35.761923 
  434000    303.42652   -6.4003928 
  434500    302.05754   -13.051775 
  435000    302.30194   -26.755626 
  435500    302.67623    2.2550288 
  436000    304.52112   -18.694024 
  436500    295.66684   -23.825689 
  437000    294.53674   -16.083699 
  437500    297.59609    -27.24047 
  438000    294.66822   -27.226485 
  438500    297.95356   -25.398627 
  439000    301.92945   -43.504168 
  439500    302.49293   -26.623659 
  440000    299.07251    -24.28094 
  440500    300.62055    -40.76073 
  441000    304.28912    -18.29428 
  441500    300.48342   -29.204832 
  442000    300.58852   -28.187427 
  442500    297.47599   -30.277873 
  443000     297.9757    -49.63829 
  443500    296.47845   -40.549421 
  444000    296.82095   -12.352703 
  444500    298.54644   -26.567704 
  445000    296.48049   -30.059211 
  445500    303.76787   -29.616123 
  446000    298.37618   -3.8665684 
  446500    297.00768   -14.247132 
  447000    300.38753   -29.859277 
  447500    300.19202   -5.4754642 
  448000    299.76057   -7.7356044 
  448500     298.1949   -22.432114 
  449000    297.32166   -20.722879 
  449500    306.18342   -26.613073 
  450000    303.54257   -28.418844 
  450500     298.3601   -11.124042 
  451000    305.01578   -1.1741152 
  451500    298.43583   -37.334963 
  452000    301.84311   -59.761158 
  452500     297.5458   -44.893371 
  453000    298.30643   -12.188268 
  453500    297.69111   -29.014378 
  454000    300.32065    -32.82444 
  454500    300.13202   -26.151977 
  455000    299.02971   -7.1981727 
  455500    298.01345   -30.052599 
  456000     298.7724   -32.261529 
  456500    300.70961   -12.093567 
  457000    301.42323   -26.351401 
  457500    305.51904   -9.2926528 
  458000    294.76436   -16.693039 
  458500     298.3664  -0.74842507 
  459000    296.43688   -23.435234 
  459500    301.75876   -29.789916 
  460000    305.58407   -34.354821 
  460500    296.49576      -31.293 
  461000    295.60044   -1.9058262 
  461500    298.28961   -35.755129 
  462000    300.54803   -8.0003296 
  462500    297.36458   -24.382223 
  463000     299.5454   -34.871429 
  463500    304.30747   -23.702919 
  464000    299.37092   -21.046605 
  464500    297.80037   -16.404801 
  465000     302.0857   -23.743286 
  465500    298.09613    4.6049919 
  466000    303.56237    1.2150948 
  466500    297.27598   -17.951341 
  467000    302.29811   -20.375758 
  467500     299.6473    -24.33024 
  468000    295.61103   -14.509446 
  468500    298.47877    -21.41532 
  469000     300.0933    -6.866653 
  469500    298.41249    -29.40388 
  470000    298.16825   -29.981898 
  470500    299.84884   -38.309219 
  471000    301.81906   -21.349424 
  471500    301.33934   -28.243475 
  472000    295.86758   -19.892163 
  472500    303.31351   -25.045749 
  473000    300.61254   -31.834854 
  473500    305.68936   -30.244173 
  474000    304.06819    9.9862482 
  474500    294.74303   -27.254226 
  475000    307.38385   -35.576195 
  475500    294.76578   -4.0042513 
  476000    303.06893   -33.133641 
  476500      294.515   -26.978968 
  477000    303.97915    -21.71275 
  477500    299.08878   -17.451429 
  478000    303.80415   -18.774563 
  478500    302.36018   -21.013676 
  479000    301.07607   -15.808104 
  479500    304.36733   -21.390644 
  480000    297.56133   -35.469052 
  480500    300.39567   -26.751464 
  481000    302.14433   -17.512799 
  481500    299.30122   -16.087993 
  482000    303.26812   -25.550683 
  482500      298.021   -10.085711 
  483000    301.53672   -16.915018 
  483500    300.48435   -33.527499 
  484000     300.9139   -27.799361 
  484500    304.61975   -41.653853 
  485000    296.32829   -29.479375 
  485500    293.51732   -28.816051 
  486000    300.98543   -27.523414 
  486500     298.5405   -13.956214 
  487000    294.09931   -30.336272 
  487500    298.14302   -27.221737 
  488000    301.14801   -6.0063685 
  488500     305.2449   -25.571786 
  489000    299.05605   -27.632384 
  489500    306.08641   -53.156984 
  490000    298.29042   -25.496979 
  490500    300.79385   -19.920688 
  491000    303.32458   -28.828008 
  491500    302.31654   -4.7871559 
  492000     300.1128   -10.938498 
  492500    297.29246   -28.282739 
  493000     296.8759   -9.3206786 
  493500    296.99579   -7.5476315 
  494000     303.0613   -28.312394 
  494500    298.20621   -43.892338 
  495000    296.66481    -28.89162 
  495500    300.65877   -26.932965 
  496000    302.00689   -39.243291 
  496500    300.87722    -23.57753 
  497000    304.02089   -24.307034 
  497500    300.55848   -15.853614 
  498000    300.32581   -41.731037 
  498500    296.01482   -14.828707 
  499000    300.16494   -12.373096 
  499500    295.52474   -23.291624 
  500000    300.00017   -35.618565 
  500500    299.37859   -32.357852 
  501000    296.78817   -9.8988816 
  501500    302.28052   -10.456914 
  502000    295.40766    -24.35973 
  502500    303.13847   -30.383169 
  503000    303.83983    -26.94758 
  503500    303.28484    -12.65917 
  504000    302.94759   -4.1082141 
  504500    294.86311   -24.752216 
  505000    303.02038 -0.019323488 
  505500    303.30113   -29.920202 
  506000    304.03306    -26.03026 
  506500    303.08399   -30.511761 
  507000    307.30605   -7.5143021 
  507500    300.71487   -25.205616 
  508000    301.74933   -27.502405 
  508500    302.51598   -39.337352 
  509000    303.65481   -21.683537 
  509500    295.81171   -16.298289 
  510000     297.4113   -17.920813 
  510500    305.01846   -31.665456 
  511000    303.35704   -15.766929 
  511500    301.70416   -21.871163 
  512000    297.09691   -13.501071 
  512500    293.08248   -20.492907 
  513000    294.66191   -27.056867 
  513500    301.52431   -19.484389 
  514000    296.28648   -19.926678 
  514500    298.06651   -23.497826 
  515000    298.82078   -31.824935 
  515500    304.81318   -50.753787 
  516000    301.57459    -9.926116 
  516500    296.76903   -24.909161 
  517000    299.00141   -33.056715 
  517500    296.21131   -23.154187 
  518000    293.87047    -26.77725 
  518500    295.68776   -41.137595 
  519000    300.29716    5.7735972 
  519500    301.31024   -9.9250778 
  520000    303.08318     -16.9775 
  520500    300.43216   -25.942127 
  521000    300.56543   -12.109654 
  521500    296.39908    -23.65834 
  522000    300.37806   -32.836618 
  522500    302.49646    -24.13222 
  523000    305.53909   -24.531051 
  523500    301.74868   -16.659085 
  524000    306.29414   -19.556169 
  524500    299.78034   -8.9602715 
  525000    298.84382   -25.952564 
  525500     302.1386   -27.175607 
  526000    306.10018   -28.860746 
  526500    299.38095   -6.2972532 
  527000     298.0851   -31.203258 
  527500    298.86053   -18.163675 
  528000    304.22362   -24.629128 
  528500    301.96312   -13.934991 
  529000    297.83524   -2.7553659 
  529500    299.06094   -17.219088 
  530000    299.14928   -19.350954 
  530500    298.88129     -22.7764 
  531000    300.82107   -13.731577 
  531500    299.83156   -3.8941795 
  532000    302.66704   -55.317421 
  532500    297.12033   -44.372834 
  533000    296.73498   -45.362606 
  533500    298.96192   -31.614129 
  534000    304.06909   -22.514574 
  534500    294.67604   -8.1195009 
  535000    302.43111   -28.549065 
  535500    303.28156    -19.63576 
  536000    299.66207   -19.798681 
  536500    304.01239   -27.819641 
  537000    302.41986   -5.0943225 
  537500    294.85815   -41.812771 
  538000    299.24435    -10.52968 
  538500    300.91184   -26.277759 
  539000    298.78993    -13.84892 
  539500    299.97492   -47.154383 
  540000    301.71489   -28.646886 
  540500    298.24583   -16.477709 
  541000    297.78572    1.8940114 
  541500     299.2371   -7.8660463 
  542000    294.49554   -17.297754 
  542500    304.59538   -5.9975438 
  543000    304.73081   -32.480121 
  543500    297.17646   -10.833035 
  544000    304.68337   -39.940311 
  544500    298.66099   -9.2601983 
  545000    300.55303   -16.335418 
  545500    305.92644   -12.631272 
  546000    300.49467   -25.578983 
  546500     304.5997   -25.886576 
  547000    303.58478   -28.791385 
  547500    297.69607    -29.38639 
  548000    299.93668   -37.378582 
  548500    298.90171   -7.0277997 
  549000     299.6949   -19.299552 
  549500    302.95083    -43.34393 
  550000    297.48393    -36.94701 
  550500    299.33873   -22.883959 
  551000    293.93604   -10.621393 
  551500    300.76868   -9.1265771 
  552000    296.76785   -8.8957621 
  552500    301.65767   -37.739836 
  553000    300.53625   -35.959881 
  553500    299.38241   -10.767321 
  554000     298.3437   -17.023918 
  554500    300.38639   -27.126337 
  555000    299.87417   -14.239368 
  555500    294.76306   -8.1005432 
  556000    296.83718   -26.928511 
  556500    300.15043   -37.809849 
  557000    304.03127   -32.661242 
  557500    296.96405   -40.740018 
  558000    303.84627   -35.925909 
  558500    296.37597    -25.24656 
  559000    302.00073   -14.887585 
  559500    300.17645   -1.5099519 
  560000    299.51838   -4.6164798 
  560500     299.8642   -17.650504 
  561000    300.61802   -17.257214 
  561500    300.64431   -27.673013 
  562000    303.80931   -65.100593 
  562500     292.1692    -35.69141 
  563000    301.58215   -37.859203 
  563500    304.27836   -57.301908 
  564000     293.8976   -20.076382 
  564500    302.80188   -15.990487 
  565000    299.89169   -19.375654 
  565500    302.67127   -10.482176 
  566000    301.02539   -21.420953 
  566500    298.34118    -31.64661 
  567000      303.777   -26.292033 
  567500    301.94253   -5.6889947 
  568000    301.66623   -43.551376 
  568500    294.78707   -18.244435 
  569000    306.56437   -11.194516 
  569500    294.57068   -47.241457 
  570000    305.54558    -23.35737 
  570500    296.57264    -21.90012 
  571000    300.12462   -25.763299 
  571500    298.20437   -38.741871 
  572000    299.24131  -0.29155403 
  572500    298.65468   -6.2726766 
  573000    303.13532   -25.370346 
  573500    302.05426   -30.319016 
  574000     300.2622   -35.636057 
  574500    300.11703   -38.200858 
  575000    297.13623   -20.753776 
  575500     297.0342   -30.368814 
  576000    299.07991   -22.883183 
  576500    296.77458   -46.400889 
  577000    296.81959   -22.586876 
  577500    302.27264   -30.211893 
  578000    299.88862   -28.931582 
  578500    298.33428   -38.478095 
  579000    302.85262   -42.279824 
  579500    296.86542   -31.483223 
  580000     302.1378   -38.793644 
  580500    303.67498   -26.918424 
  581000    298.95985   -13.869454 
  581500    296.11728   -20.466658 
  582000     300.4571   -28.701098 
  582500    304.13542   -18.948876 
  583000    302.65312   -25.837038 
  583500    298.10847   -14.923056 
  584000    299.93757   -34.102322 
  584500    298.95801   -31.172624 
  585000    300.49922   -16.280652 
  585500    303.62493   -31.625905 
  586000    300.65406    -7.437221 
  586500    302.23522   -22.128366 
  587000    300.30668   -30.245843 
  587500    298.66271   -6.0246505 
  588000    302.77704   -25.328624 
  588500    302.46061   -6.9149631 
  589000    295.07748   -40.324037 
  589500    300.69458   -31.629468 
  590000     299.6763   -29.217847 
  590500    299.27768   -27.865289 
  591000    301.72105   -22.234597 
  591500    303.15464   -23.938698 
  592000    297.51046   -18.632942 
  592500    296.50813   -23.607231 
  593000    300.07424   -9.5202159 
  593500    306.01322   -22.239604 
  594000    298.23219   -31.061166 
  594500    295.34954   -33.578967 
  595000    302.27212   -38.791269 
  595500    296.04227   -20.019794 
  596000    296.96333   -15.875197 
  596500    302.16526   -24.590133 
  597000    304.91611   -11.227022 
  597500    299.58686   -10.827391 
  598000    302.31734   -40.273655 
  598500    296.74363   -10.700079 
  599000    303.43799   -31.335574 
  599500    298.37508   -28.160324 
  600000     298.1736   -3.0455179 
  600500    297.43175   -17.865672 
  601000    296.55434   -6.3586174 
  601500    301.87096   -23.820401 
  602000    301.54026   -9.5471255 
  602500    296.09598   -27.256149 
  603000    305.37015   -20.416259 
  603500    298.92683   -26.568263 
  604000    297.53595   -18.079414 
  604500    302.13091     0.105549 
  605000    304.72043   -30.230899 
  605500    301.78419    -47.75424 
  606000    301.33321   -10.726203 
  606500    305.53177   -11.581182 
  607000    296.82886   -11.102439 
  607500    302.71465   -22.234228 
  608000    298.71278   -38.708019 
  608500    292.53317    -21.37163 
  609000    304.00994   -23.546068 
  609500    302.24347   -20.374632 
  610000    303.56158   -46.369149 
  610500    295.27328  -0.80150804 
  611000    296.27601   -36.628182 
  611500    299.66969   -14.583312 
  612000     297.6815   -4.9622232 
  612500    298.46179   -16.284573 
  613000    297.34115   -32.460013 
  613500    297.81286   -43.217825 
  614000    292.52624   -5.0147279 
  614500    297.19265    -16.24679 
  615000    304.11174   -23.021627 
  615500    299.83307   -26.260536 
  616000    303.14346   -23.130781 
  616500    298.03236   -13.848743 
  617000    301.41218   -16.636493 
  617500    299.52119   -16.123877 
  618000    301.50684   -5.1931695 
  618500    299.13546   -33.957356 
  619000    306.09203   -27.774672 
  619500    297.34358    2.3474363 
  620000    298.42977   -20.337097 
  620500    298.76831   -42.346781 
  621000     295.4905   -29.002966 
  621500    304.74881   -30.865857 
  622000    296.97855   -26.384258 
  622500    303.33211   -50.266447 
  623000    295.00166   -21.659439 
  623500    302.37877   -34.849328 
  624000    296.59551   -25.697881 
  624500    302.64103   -26.245156 
  625000    298.74073   -13.120915 
  625500    299.56888  -0.64957103 
  626000      303.892   -32.706158 
  626500    297.77625   -20.961399 
  627000    296.33443   -19.074261 
  627500    299.38049   -36.614919 
  628000     300.0584   -24.069016 
  628500    298.00617   -35.645592 
  629000    296.90059   -21.726849 
  629500     302.9844   -24.999832 
  630000    299.37041   -18.457016 
  630500    297.71126   -28.197082 
  631000     303.7318    -39.47174 
  631500    295.09282   -23.831124 
  632000    303.24298   -21.844378 
  632500    299.84243    -32.55849 
  633000    303.33245   -41.126502 
  633500    301.85702   -24.428638 
  634000     298.8106    8.4244193 
  634500    302.94834   -2.7618952 
  635000    295.43351   -35.629037 
  635500    301.61089   -13.757328 
  636000    298.25587   -4.8413896 
  636500    300.07526   -29.316972 
  637000    297.63534   -11.949911 
  637500    303.99558   -44.499662 
  638000    305.57807    -15.30006 
  638500     304.0088   -20.093115 
  639000    293.11019    4.0640351 
  639500    302.06528    -14.25836 
  640000    298.85316   -27.464506 
  640500    291.52033   -26.925717 
  641000     302.3205   -28.946029 
  641500    296.59455   -25.772436 
  642000    300.24799   -18.432903 
  642500    299.57556   -28.851627 
  643000    300.42802   0.14253422 
  643500    292.40314   -34.574561 
  644000    301.03947   -45.143696 
  644500    299.51529   -32.332984 
  645000    297.25477   -18.961435 
  645500    303.19671   -23.531664 
  646000    301.12074   -5.2036558 
  646500    308.23337   -29.721122 
  647000    305.15507   -9.0365684 
  647500    303.39876   -55.801203 
  648000    303.04313     -17.0932 
  648500    306.30518   -20.921934 
  649000    298.59196      -33.514 
  649500    299.05044   -16.502571 
  650000    304.34295   -23.603195 
  650500    302.33078   -39.037405 
  651000    299.23148   -19.792056 
  651500     295.9443    -21.01112 
  652000    300.83778   -41.943219 
  652500    298.86784   -27.079297 
  653000    299.52518   -27.077987 
  653500    301.78823   -21.904158 
  654000     305.6201   -34.682352 
  654500    298.45745   -34.330841 
  655000     299.2154   -30.949161 
  655500    299.68219   -18.862032 
  656000    301.22394   -23.472304 
  656500    298.51178   -30.171432 
  657000    302.52714   -7.6757033 
  657500    302.16585   -15.876137 
  658000    298.56352   -5.9809355 
  658500     302.0839   -13.029905 
  659000    301.24355   -42.607946 
  659500    301.99723   -32.035797 
  660000    295.40124   -30.281748 
  660500    298.91649   -33.274699 
  661000    301.23305   -25.676751 
  661500    294.12692   -38.691707 
  662000    301.86527   -9.0214112 
  662500    298.97101   -22.060339 
  663000    302.92767   -20.029184 
  663500     304.2141   -5.5160094 
  664000    296.51459   -26.376737 
  664500     301.9762   -33.960147 
  665000    296.09336   -42.717053 
  665500    293.46444     -7.29467 
  666000    301.70448   -21.643897 
  666500    295.78961   -24.778312 
  667000    296.84656   -51.807486 
  667500    301.82895   -36.161431 
  668000    301.47138    -22.42719 
  668500     302.0468    -19.42299 
  669000    299.31638   -22.082212 
  669500    297.41196   -13.204925 
  670000    307.66589    -39.73979 
  670500    305.58659   -22.113455 
  671000    303.25597   -12.331116 
  671500     298.7971   -32.234444 
  672000    301.41577   -38.216872 
  672500    298.03792    -14.08284 
  673000    299.43617   -16.241783 
  673500    301.80671   -15.637199 
  674000    301.38084   0.89076017 
  674500    302.77404   -32.639351 
  675000    297.90594   -7.8656186 
  675500    300.51324   -21.295951 
  676000    304.49044   -28.008422 
  676500    299.65861   -45.244443 
  677000    296.31065   -8.5686637 
  677500    304.57718   -16.544361 
  678000    301.23463    -30.01809 
  678500    301.98411   -28.570798 
  679000    302.77833   -15.705195 
  679500    304.36056   -14.522481 
  680000    297.34314   -22.456679 
  680500    300.75782   -41.284542 
  681000     301.8109   -28.851237 
  681500    299.08679   -14.195452 
  682000    295.25936   -19.852956 
  682500      296.848   -14.777413 
  683000    300.56963   -16.981364 
  683500    300.65095   -19.424222 
  684000     295.2556   -24.557472 
  684500    296.70336   -8.8871446 
  685000    298.80521   -12.904935 
  685500    304.37639   -26.902126 
  686000    302.30533   -14.384025 
  686500    297.56307   -20.503329 
  687000    300.12679   -36.840831 
  687500    301.79105   -27.974839 
  688000    302.48482     -37.3467 
  688500     308.9001    -18.48795 
  689000    300.96262   -35.923577 
  689500     306.4596   -12.454089 
  690000     302.7052   -14.282113 
  690500    299.25502   -22.082883 
  691000    298.62292   -28.923642 
  691500    299.90566   -27.970635 
  692000    294.30946   -15.699002 
  692500    296.77823   -11.712598 
  693000    298.81975   -18.845144 
  693500    295.85026   0.13676635 
  694000     295.8723   -42.493906 
  694500    297.71743   -6.3622231 
  695000    303.90155   -19.582638 
  695500    298.35695   -37.596519 
  696000     302.3985   -52.343307 
  696500    305.56837   -15.402391 
  697000    298.24606   -8.8972601 
  697500     296.4728   -32.393359 
  698000    304.86136   -55.102263 
  698500     299.4009   -18.687888 
  699000    305.10662   -1.9135205 
  699500    301.44112   -24.450314 
  700000    304.60337   -17.506649 
  700500    307.93884   -26.306258 
  701000    299.78241   -12.562755 
  701500     297.9133   -22.352251 
  702000    306.12739   -5.5320608 
  702500    304.15514   -44.385508 
  703000    296.78523   -25.686025 
  703500    298.13629   -27.223498 
  704000    301.42377   -38.883039 
  704500    300.90505   -29.160484 
  705000    298.92846    -29.09343 
  705500    307.79699   -13.770122 
  706000    297.35559   -7.5740221 
  706500    303.93403   -13.184718 
  707000    298.43251   -39.074548 
  707500    299.70646   -2.4162339 
  708000    305.31437   -18.693764 
  708500    300.86224   -23.790481 
  709000    297.33345   -51.997425 
  709500    302.20786    -35.70741 
  710000    300.39421   -28.647899 
  710500    296.40332   -22.927691 
  711000    301.62541   -44.072418 
  711500    299.29858   -21.768437 
  712000    305.00349    10.218795 
  712500    299.45958    -43.85588 
  713000    298.29681   -39.855773 
  713500    298.92462   -30.873572 
  714000    297.48233   -26.423858 
  714500    305.45502   -14.525032 
  715000    303.89976   -27.160263 
  715500    300.15605   -12.492102 
  716000    301.77297   -46.259341 
  716500    296.39683   -7.6083386 
  717000    295.48822   -11.198576 
  717500    300.98321   -40.761224 
  718000    300.11505   -21.347802 
  718500     301.3374   -21.637736 
  719000     299.0075   -38.917742 
  719500     301.5584   -4.7978378 
  720000    300.98674   -19.342343 
  720500    300.30121    4.0703761 
  721000    300.03737   -37.099162 
  721500    295.17005    2.8110018 
  722000     300.3165   -19.564731 
  722500    301.03043   -18.005597 
  723000    298.71175   -16.203735 
  723500    295.42446   -34.726018 
  724000    295.50755    -24.19513 
  724500    295.62027   -24.884372 
  725000    297.54839   -47.644686 
  725500    299.35661   -27.952573 
  726000     296.8551   -20.354243 
  726500    298.13858   -29.298646 
  727000    300.46245    -26.69574 
  727500    302.64098    -17.84615 
  728000    302.88462    8.8097838 
  728500    299.68315    -19.32649 
  729000    298.54735   -25.599122 
  729500    301.99754   -15.064672 
  730000    303.70239   -20.300945 
  730500    301.55938   -28.211731 
  731000    300.82221   -36.162747 
  731500    301.95129   -28.204146 
  732000    299.06046   -16.142788 
  732500    302.95605   -14.057369 
  733000    296.77996   -14.256353 
  733500    303.10236   -24.275049 
  734000    301.02724   -39.291121 
  734500      304.053   -8.8566242 
  735000    292.52668   -19.064083 
  735500    301.28034   -9.3357479 
  736000     304.5543   -24.946532 
  736500    300.51744   -16.872827 
  737000    302.13132   -41.818298 
  737500    301.87917   -31.173933 
  738000    302.07893   -34.617916 
  738500    295.37716   -9.4023685 
  739000    304.90107   -10.588385 
  739500    299.90792   -26.067719 
  740000    300.07437   -40.625987 
  740500    303.19054   -11.310753 
  741000    297.30354    -8.133445 
  741500    302.59967   -38.098795 
  742000    299.96495   -26.680504 
  742500    301.58859   -35.397872 
  743000     297.6765   -37.991011 
  743500    298.96639   -21.501216 
  744000     304.3791   -29.306496 
  744500     298.2715   -23.039549 
  745000     300.5656    -21.55681 
  745500    299.01595   -16.700345 
  746000    300.35599   -35.415433 
  746500    297.63364   -19.379164 
  747000    301.46833   -5.5158076 
  747500    298.77986   -34.483237 
  748000    299.68268   -30.727885 
  748500    303.83332   -20.891932 
  749000    300.37162   -29.981342 
  749500    302.39114   -29.859478 
  750000    301.42286   -27.614586 
  750500    300.08808    -11.64344 
  751000    301.27253   -13.321278 
  751500    295.62119    -29.24643 
  752000    295.45413   -21.826194 
  752500    299.50176   -35.579962 
  753000    301.49683   -7.3146369 
  753500    298.18789   -13.051777 
  754000    297.31687   -20.910411 
  754500    300.05182   -26.881509 
  755000    298.76387   -12.433706 
  755500    300.50811     -10.7872 
  756000    301.90553   -33.534647 
  756500    298.80809   -8.5535811 
  757000    300.75496   -16.466912 
  757500     295.8794   -7.9580379 
  758000    302.49621   -13.326561 
  758500    301.43817   -21.491963 
  759000     296.9959   -30.606884 
  759500    301.88266    -27.57027 
  760000    300.42873  -0.23707803 
  760500    302.43546   -21.321528 
  761000    297.76002   -29.772959 
  761500    296.34193   -27.805925 
  762000    297.78761   -28.391903 
  762500    298.62165   -26.101568 
  763000    298.71195   -30.889984 
  763500    296.63346   -14.291111 
  764000    304.38757   -28.922867 
  764500     301.2154   -31.410209 
  765000    299.48938   -15.983113 
  765500    302.40092   -12.145963 
  766000    296.92007   -2.7089105 
  766500    295.65785   -42.798358 
  767000     302.4814   -22.015775 
  767500    301.23578    -42.89381 
  768000    296.23369   -38.780699 
  768500    298.46575   -40.997825 
  769000    300.36974   -33.223841 
  769500    296.81138   -27.185786 
  770000    296.25154   -26.153321 
  770500    306.35153   -9.1833019 
  771000    299.03296   -16.598321 
  771500    299.33356   -28.138224 
  772000    300.95796   -32.355326 
  772500    300.75879   -15.487955 
  773000    301.06972    -12.57741 
  773500    298.85285   -18.929777 
  774000    302.41364   -41.205705 
  774500    296.76448   -19.523381 
  775000    303.72913   -10.335434 
  775500     304.4343   -27.709303 
  776000     298.5648   -9.6466016 
  776500    302.50371  -0.16000979 
  777000    302.12276   -16.874596 
  777500    297.68494   -21.747817 
  778000    297.54617   -21.198284 
  778500    300.91384   -22.099308 
  779000    297.61927   -35.086456 
  779500    303.81344   -8.8334673 
  780000    298.50973   -40.864878 
  780500    300.91582   -18.725636 
  781000    297.88007    -7.302303 
  781500    297.51117   -19.112252 
  782000    301.75168   -18.723454 
  782500    306.06178   -29.557615 
  783000    296.86985   -15.434987 
  783500    293.51908   -2.9418999 
  784000    300.48597   -14.555967 
  784500    298.25718   -14.659751 
  785000    295.26374    -43.80627 
  785500    298.96727   -44.236866 
  786000    303.13962   -50.289743 
  786500    303.74651   -12.504516 
  787000    301.11869   -7.7935334 
  787500    298.09855   -22.809928 
  788000    298.32335   -27.305789 
  788500    298.09362   -2.2020582 
  789000    294.76183   -55.745927 
  789500    299.31674   -24.475993 
  790000    302.94257   -41.621187 
  790500     301.0135   -18.846212 
  791000    301.99162   -33.187864 
  791500    296.80124   -36.910691 
  792000    300.07515   -42.324924 
  792500    302.60888   -38.325915 
  793000    301.51353    -13.39094 
  793500    299.91366   -17.087127 
  794000    300.02449   -18.983332 
  794500    296.93352   -28.502642 
  795000    297.04411   -24.434966 
  795500     298.7118   -21.647024 
  796000    299.77839   -30.159217 
  796500    299.52675   -31.183849 
  797000    300.12632    -18.15838 
  797500    302.23083   -12.359674 
  798000    296.37874   -28.944836 
  798500    303.09509    -30.41339 
  799000    300.64642   -32.419198 
  799500    300.09944   -24.865526 
  800000    295.47849    1.7114711 
  800500    300.79295    -29.20885 
  801000     299.8598   -35.169674 
  801500    301.72752   -27.784337 
  802000    293.12201   -10.049756 
  802500    299.74067   -30.491525 
  803000    302.61909   -43.411698 
  803500    301.19538   -29.642102 
  804000    296.07253   -31.682544 
  804500    303.16988   -22.666226 
  805000    303.88736   -30.846614 
  805500    298.23538   -10.543737 
  806000    299.24315   -27.737988 
  806500    300.01968   -22.115058 
  807000    301.90638   -27.654868 
  807500    299.41464   -18.019794 
  808000    297.79817    -6.946949 
  808500     301.2805   -20.049532 
  809000    303.16835    -23.02604 
  809500      299.721   -5.9477404 
  810000    300.66543   -14.126839 
  810500    300.19054   -21.259286 
  811000    297.48319   -11.025601 
  811500    304.23415   -21.820213 
  812000    296.32127   -11.047096 
  812500    301.53191   -22.447455 
  813000    298.87359   -47.451092 
  813500    298.51593   -22.993422 
  814000    303.27858   -41.860945 
  814500    293.27815    -29.28182 
  815000    299.56342   -30.735748 
  815500    302.48515   -1.9347713 
  816000    297.56197   -34.741779 
  816500    301.20031     3.505377 
  817000    299.90062   -30.719146 
  817500    297.25501   -17.659332 
  818000    300.82168    3.0943075 
  818500    301.61869   -21.702237 
  819000    302.58876   -15.925106 
  819500    297.28249   -25.803502 
  820000    297.22369   -29.232244 
  820500    307.40658   -30.149837 
  821000    299.99411    -38.02426 
  821500     301.9376   -22.394685 
  822000    297.75728   -28.319996 
  822500    297.33744   -28.689012 
  823000    304.71868   -13.481096 
  823500    300.66808   -32.251554 
  824000    300.56762    -9.627921 
  824500    296.56446   -13.126723 
  825000    299.45096   -27.994312 
  825500    292.40876   -13.130508 
  826000    298.24595   -18.792517 
  826500     301.8997   -20.967318 
  827000    304.34316    -36.61601 
  827500    300.11558   -41.720594 
  828000    302.71788   -29.037912 
  828500    299.00597   -47.829209 
  829000    301.27763   -28.963508 
  829500     294.8371   -17.461954 
  830000    298.82622   -37.969554 
  830500    301.25145   -25.614616 
  831000    302.25234   -20.549598 
  831500    300.43779   -16.763591 
  832000    298.26044   -21.073597 
  832500    303.25555   -2.6108213 
  833000    297.33965   -17.944353 
  833500    303.51307   -4.4832021 
  834000    299.33196   -42.167955 
  834500    301.65099   -8.2973735 
  835000    296.03779   -27.397302 
  835500    302.64874   -15.069853 
  836000    298.35993   -52.038553 
  836500      296.995   -12.912198 
  837000    302.15949   -31.788638 
  837500    300.49792   -20.342446 
  838000    301.03286   -11.992823 
  838500     296.8876   -5.0398059 
  839000    293.32287   -36.650399 
  839500    299.20949   -27.274849 
  840000    299.99036   -36.746604 
  840500    302.02269   -24.385134 
  841000    300.70156   -36.074274 
  841500    297.71131   -4.8331803 
  842000    302.75689    -18.97036 
  842500    302.98537   -28.341565 
  843000    309.17893    1.1779421 
  843500     302.6715     21.43573 
  844000    297.37621   -34.120141 
  844500    298.98982    2.0794223 
  845000    300.76777   -12.105705 
  845500    297.24963   -30.479305 
  846000    299.38111   -25.855152 
  846500    299.38763   -11.348967 
  847000    306.82011   -19.843601 
  847500    296.33609    -35.08772 
  848000     295.5546   -31.547178 
  848500     300.8688   -35.350119 
  849000    297.85833   -24.559291 
  849500    300.32346    -8.622396 
  850000    302.13478   -29.516153 
  850500    298.15895   -24.199967 
  851000    294.33244   -10.225721 
  851500    304.86915   -16.570267 
  852000    296.61292   -24.931235 
  852500    297.21931   -47.763108 
  853000    295.47843   -32.816691 
  853500    300.86452   -13.128922 
  854000    298.72217   -12.870588 
  854500    304.61496   -41.474727 
  855000     298.0553    -11.39724 
  855500    299.02715   -22.201639 
  856000    297.49529    -20.69174 
  856500     301.4735   -37.252977 
  857000    296.78268   -34.019388 
  857500    303.54037    -29.63581 
  858000    305.10246   -35.142861 
  858500    304.29343   -46.217564 
  859000      298.157   -9.8977351 
  859500    299.65214    -14.50247 
  860000    301.27015   -17.456365 
  860500    301.78951     -23.2394 
  861000     295.9445   -43.125193 
  861500    298.91325   -23.924405 
  862000     302.4537   -10.848902 
  862500    299.52251   -25.420476 
  863000     299.9805   -19.175899 
  863500    296.79922    -35.34848 
  864000    297.56353   -20.179154 
  864500    297.40645   -35.672776 
  865000    303.13945   -34.090057 
  865500    301.32686   -28.030834 
  866000    303.33981    -7.217196 
  866500    293.26135    -24.80508 
  867000    299.91511   -31.893952 
  867500    295.91329   -27.437513 
  868000    299.60298   -25.813682 
  868500    302.74372    -27.95415 
  869000    299.93799    -35.48088 
  869500    302.71872   -7.9040291 
  870000    300.97334    -21.91526 
  870500    299.34951   -32.888433 
  871000    299.93842    -10.75671 
  871500    302.26117   -12.854552 
  872000     295.8796   -28.053486 
  872500    299.31996     -2.73743 
  873000     299.8185   -22.155169 
  873500    298.89022   -25.034786 
  874000    296.92056   -36.164118 
  874500    298.64821   -23.801755 
  875000    305.49675   -15.225575 
  875500    298.29183   -6.0705293 
  876000    299.16812   -31.936817 
  876500    306.41091   -18.528341 
  877000    299.26856   -22.105024 
  877500    296.69202   -32.927655 
  878000    300.06593   -4.3734251 
  878500    291.48288   -25.259714 
  879000     299.1284   -25.717967 
  879500    303.26617   -26.330727 
  880000    298.98074   -28.440768 
  880500    298.72458   -22.948897 
  881000    299.59009     -30.1586 
  881500    301.93087   -15.447907 
  882000      295.482   -20.351141 
  882500    298.07367    -35.72849 
  883000    302.87546   -13.173112 
  883500    303.48149   -33.143809 
  884000    303.62002   -37.596341 
  884500    296.47884   -40.300139 
  885000    305.34211   -2.9329798 
  885500    301.78157   -15.062303 
  886000    298.82439   -20.175713 
  886500    300.37669   -41.356268 
  887000     300.1988   -21.764914 
  887500    298.02552   -6.1208581 
  888000    298.47125   -24.342745 
  888500    299.97517   -3.6758954 
  889000    298.22788   -27.727981 
  889500     302.4346   -17.051796 
  890000    298.98993   -18.010481 
  890500    298.58737   -28.015373 
  891000    298.42693   -27.990002 
  891500    299.14755   -22.570138 
  892000    301.42532   -14.205897 
  892500    298.32253   -16.963024 
  893000    307.68043    -36.11515 
  893500    295.82944   -32.170901 
  894000    302.68174   -38.042916 
  894500    299.77008   -37.337997 
  895000    294.73871   -23.795122 
  895500    298.69665   -7.4601472 
  896000    302.80681    -28.18778 
  896500    297.80452   -10.974558 
  897000    303.05764   -42.363367 
  897500    300.62164   -26.376009 
  898000    299.52019   -25.129619 
  898500    299.01459   -43.736933 
  899000    298.59633   -42.752649 
  899500    296.38499   -19.947375 
  900000    297.49238   -21.962678 
  900500    302.38355   -34.908293 
  901000    301.69148   -12.008021 
  901500    303.37216   -21.414574 
  902000    296.26011   -11.679098 
  902500    298.28348   -30.339206 
  903000    301.27559   -8.2317337 
  903500    298.21795   -9.1602688 
  904000    300.82207   -9.0795551 
  904500    299.68747   -17.471405 
  905000     296.2964   -20.921958 
  905500    302.12979   -12.074641 
  906000    301.06362   -36.728644 
  906500    305.31939   -41.313859 
  907000    295.24119   -27.617249 
  907500     299.9899   -33.088793 
  908000    303.39848   -15.130748 
  908500    303.41106   -34.488962 
  909000    304.26615   -21.697055 
  909500    300.69371   -15.484861 
  910000    295.60001   -27.672341 
  910500    302.04483   -4.5185042 
  911000    298.40258   -28.074671 
  911500    299.43571   -51.784232 
  912000    296.93768   -38.555424 
  912500    295.45451   -23.174134 
  913000    300.41602   -19.580116 
  913500    300.32495    2.5862488 
  914000    302.56654   -26.297634 
  914500    299.18133    -1.479509 
  915000    301.04075   -22.957755 
  915500    297.47254   -11.298377 
  916000    296.40042   -41.328988 
  916500    304.12078   -16.124392 
  917000     299.0269   -11.436724 
  917500    295.77236   -28.603983 
  918000    299.11499     -3.03029 
  918500    294.30594   -42.995452 
  919000    297.34861   -20.126324 
  919500     301.1118   -6.4895976 
  920000      297.844   -25.338659 
  920500    294.01838   -32.087703 
  921000    301.02255   -22.666044 
  921500    301.27375   -32.136697 
  922000    299.77606   -12.542161 
  922500    301.54545   -6.5936745 
  923000    299.62831   -19.901314 
  923500    299.80773   -30.920719 
  924000    300.31808   -35.342416 
  924500    293.83445   -23.397056 
  925000     301.6754   -29.288626 
  925500    299.58936   -60.736811 
  926000    296.81391   -12.998787 
  926500    303.88656   -33.486278 
  927000    297.11319   -11.617428 
  927500    293.55809   -15.388213 
  928000    299.84283   -11.190313 
  928500    298.36795     -32.3408 
  929000     298.0915   -27.067438 
  929500    305.92776   -20.057076 
  930000    298.74471    -30.93638 
  930500    295.47164   -33.071511 
  931000    296.80932   -25.605138 
  931500    301.89416   -30.833431 
  932000    303.79725   -18.961443 
  932500    296.43541   -27.847605 
  933000    303.11064   -24.813678 
  933500    304.43459    -20.15879 
  934000    298.41882   -9.1406253 
  934500     302.5886   -24.253754 
  935000    303.15628   -25.499314 
  935500    304.23562   -20.689356 
  936000      303.017   -14.488605 
  936500    304.75547   -45.647514 
  937000    297.14905   -22.470316 
  937500    300.65868   -7.6203502 
  938000    302.45721   -18.635227 
  938500    299.14697   -25.917164 
  939000     298.8383   -23.938657 
  939500    298.17575   -37.272487 
  940000    300.75138    -37.71749 
  940500    305.69395   -31.033173 
  941000    303.02172   -2.1885594 
  941500    299.81808    4.3057367 
  942000    297.95353   -26.141542 
  942500    304.11989   -12.032824 
  943000    300.84887   -23.028002 
  943500    303.57123   -28.337578 
  944000    302.72339   -22.047602 
  944500    299.34239   -2.2771373 
  945000    302.36054   -21.199313 
  945500    297.83141   -12.860002 
  946000    299.20905   -56.429806 
  946500    299.41749   -21.695968 
  947000    297.05268   -22.433926 
  947500    296.53079   -23.209879 
  948000    303.93755   -19.696074 
  948500    304.80534   -25.079715 
  949000    302.11438   -21.967273 
  949500    299.87344   -8.9274873 
  950000    304.76143    -25.73129 
  950500    303.16244   -21.727475 
  951000    300.15753   -18.692114 
  951500    302.83133   -28.007067 
  952000    295.29078    8.5683433 
  952500    299.53114   -23.133109 
  953000    292.55486   -32.577727 
  953500    302.75608   -27.565346 
  954000    298.12452   -16.989937 
  954500    299.43987   -13.907974 
  955000     302.5904   -47.563715 
  955500    300.84263   -15.442963 
  956000    300.25721   -20.933508 
  956500    293.69156      -18.583 
  957000    299.78939   -30.174558 
  957500    300.69252   -31.386766 
  958000    300.97784   -28.884443 
  958500    296.18606   -39.533092 
  959000    299.14031   -25.847256 
  959500    295.30532     -18.6082 
  960000    302.30987    -11.69962 
  960500    298.75353   -29.333586 
  961000    304.20986   -13.849597 
  961500    306.65872    -42.33212 
  962000     301.7671   -31.571589 
  962500    297.60976   -17.733723 
  963000    300.50357   -21.446058 
  963500    307.82132   -32.242729 
  964000     294.9074   -51.359697 
  964500    295.43238   -23.389212 
  965000    298.66348   -39.467749 
  965500    299.38864   -40.642751 
  966000    304.12327   -15.381927 
  966500    291.72422   -29.006451 
  967000    301.37123   -37.999063 
  967500    305.43654   -35.038322 
  968000    294.35812   -39.438883 
  968500    304.11056   -13.607344 
  969000    305.65838   -19.137721 
  969500    300.35621   -40.748172 
  970000    299.39579   -26.178359 
  970500    301.24439   -23.205186 
  971000    300.92299   -13.945999 
  971500    299.36561   -21.279736 
  972000    301.14973   -35.863797 
  972500    298.20269   -28.954971 
  973000    298.14248   -24.754827 
  973500    303.74848   -16.532764 
  974000    297.41817   -22.585518 
  974500    302.31647   -9.9749777 
  975000    300.14159   -13.898693 
  975500    299.85444   -27.505261 
  976000    299.78984   -17.770458 
  976500    296.08199   -46.673095 
  977000    301.30387   -39.595143 
  977500    296.99805   -9.8862033 
  978000    303.44886   -19.691629 
  978500    299.26632   -3.4864349 
  979000    303.96576   -21.304316 
  979500    295.70335   -24.906774 
  980000    296.29549   -14.819396 
  980500    301.90138   -25.932972 
  981000    298.32077   -13.857722 
  981500    304.73413   -36.556299 
  982000    301.89422    -34.07861 
  982500    300.59744   -32.620706 
  983000    294.51191   -29.128536 
  983500    300.22604   -26.463708 
  984000    295.89543   -36.643868 
  984500    298.18886   -34.813122 
  985000    303.64921   -38.301531 
  985500    302.34651   -20.696499 
  986000    299.74764   -21.040137 
  986500     297.7414    -22.76888 
  987000    298.19948   -22.181656 
  987500    306.81519    -26.03445 
  988000    299.47294   -4.7902264 
  988500    300.96813    1.4818497 
  989000    298.44081   -36.666939 
  989500    303.80936   -10.759466 
  990000    296.80853  -0.70242007 
  990500    305.82231   -16.128781 
  991000    303.01078    10.881017 
  991500    307.65086   -22.370813 
  992000    301.65041   -16.878693 
  992500    297.71276   -47.322512 
  993000    297.92321   -11.276266 
  993500     301.5587   -33.623595 
  994000    291.62845   -25.458558 
  994500    298.77597   -26.606648 
  995000    299.73346   -30.692628 
  995500     302.0764   -31.682442 
  996000     297.6239   -42.893646 
  996500    300.57248   -12.128556 
  997000    308.71889   -5.8800061 
  997500    297.88622   -18.547313 
  998000    301.92749   -26.920967 
  998500    298.60352   -26.121953 
  999000    299.94958    -18.11595 
  999500    290.35883   -25.530134 
 1000000    301.32849   -40.034335 
Loop time of 9626.53 on 16 procs for 1000000 steps with 19582 atoms

Performance: 8.975 ns/day, 2.674 hours/ns, 103.880 timesteps/s
99.4% CPU use with 16 MPI tasks x no OpenMP threads

MPI task timing breakdown:
Section |  min time  |  avg time  |  max time  |%varavg| %total
---------------------------------------------------------------
Pair    | 5616.9     | 6240.6     | 6694.9     | 434.6 | 64.83
Bond    | 0.23768    | 0.27797    | 0.33622    |   5.4 |  0.00
Kspace  | 1722.7     | 2171.1     | 2788.6     | 734.1 | 22.55
Neigh   | 480.31     | 482.98     | 485.34     |   7.5 |  5.02
Comm    | 239.11     | 256.66     | 273.67     |  65.0 |  2.67
Output  | 3.0692     | 3.0846     | 3.2596     |   2.6 |  0.03
Modify  | 435.96     | 442.87     | 448.76     |  17.5 |  4.60
Other   |            | 28.96      |            |       |  0.30

Nlocal:    1223.88 ave 1244 max 1199 min
Histogram: 2 0 1 2 2 2 1 0 4 2
Nghost:    7403 ave 7426 max 7369 min
Histogram: 1 1 0 3 0 2 2 2 2 3
Neighs:    302686 ave 324742 max 281394 min
Histogram: 2 0 1 3 2 4 2 0 1 1

Total # of neighbors = 4842981
Ave neighs/atom = 247.318
Ave special neighs/atom = 1.34634
Neighbor list builds = 52277
Dangerous builds = 0
  write_restart  end.${E}.restart
  write_restart  end.0.04.restart
PPPM initialization ...
WARNING: Using 12-bit tables for long-range coulomb (../kspace.cpp:321)
  G vector (1/distance) = 0.284296
  grid = 40 36 24
  stencil order = 5
  estimated absolute RMS force accuracy = 0.0311878
  estimated relative force accuracy = 9.39212e-05
  using double precision FFTs
  3d grid and FFT values/proc = 6555 2880

  clear
  next a
  next E
  jump system.in
variable a loop 5
variable E index 0.02 0.04 0.06 0.08 0.1             #电场
variable Wo equal 0.1553
log $a.log
log 3.log
