# Supplementary material for: The influences of electric field intensity and driving force on the slip behaviour of water flow in a nanochannel
Source: PLoS One. 2021 Sep 22;16(9):e0257589. doi: 10.1371/journal.pone.0257589 (PMC8457446; doi:10.1371/journal.pone.0257589)
Supplement: S1 Data — (ZIP) [file pone.0257589.s001.zip › data/ALH2O-E-3/3.log]

variable T equal 300
variable F equal 0.0003           #加速度
# ----------------- Init Section -----------------

    units        real
    atom_style   full
    pair_style   lj/cut/coul/long 9.0
    bond_style   harmonic
    angle_style  harmonic
    kspace_style pppm 0.0001


# ----------------- Atom Definition Section -----------------

read_data system.data
  orthogonal box = (0 -16.2 0) to (81 56.2 40.5)
  4 by 2 by 2 MPI processor grid
  reading atoms ...
  19582 atoms
  scanning bonds ...
  2 = max bonds/atom
  scanning angles ...
  1 = max angles/atom
  reading bonds ...
  8788 bonds
  reading angles ...
  4394 angles
  2 = max # of 1-2 neighbors
  1 = max # of 1-3 neighbors
  1 = max # of 1-4 neighbors
  2 = max # of special neighbors
#read_restart 1.restart

#1是up Al
#2是down Al
#3是 O
#4是 H

# ----------------- Settings Section -----------------
    pair_coeff   1 1  0.0  0.0         #上Al Al
    pair_coeff   1 2  0.0  0.0         #上Al下Al
    pair_coeff   1 3  ${Wo}  3.166    #上Al O
    pair_coeff   1 3  0.1553  3.166    
    pair_coeff   1 4  0.0  0.0         #上Al H

    pair_coeff   2 2  0.0  0.0         #下Al Al
    pair_coeff   2 3  ${Wo}  3.166    #下Al O
    pair_coeff   2 3  0.1553  3.166    
    pair_coeff   2 4  0.0  0.0         #下Al H

    pair_coeff   3 3  ${Wo}  3.166    # O  O
    pair_coeff   3 3  0.1553  3.166    
    pair_coeff   3 4  0.0  0.0         # O  H

    pair_coeff   4 4  0.0  0.0         # H  H

	bond_coeff   1     600.0   1.0
    angle_coeff  1   75.0    109.47

    group upwall type 1
3200 atoms in group upwall
    group downwall type 2
3200 atoms in group downwall
    group O type 3
4394 atoms in group O
    group H type 4
8788 atoms in group H

	group wall union upwall downwall
6400 atoms in group wall
    group spce type  3  4
13182 atoms in group spce
    fix fShakeSPCE spce shake 0.0001 10 0 b 1 a 1
  0 = # of size 2 clusters
  0 = # of size 3 clusters
  0 = # of size 4 clusters
  4394 = # of frozen angles

# ----------------- Run Section -----------------

  timestep 1
  compute	     T_spce spce temp/partial 0 1 1
  velocity     spce create $T 372748 temp T_spce
  velocity     spce create 300 372748 temp T_spce
  dump 2 all atom 100000 $a.lammpstrj
  dump 2 all atom 100000 3.lammpstrj

  fix   fxnvt spce nvt temp $T $T 100
  fix   fxnvt spce nvt temp 300 $T 100
  fix   fxnvt spce nvt temp 300 300 100
  fix_modify fxnvt temp T_spce
WARNING: Temperature for fix modify is not for group all (../fix_nh.cpp:1395)

  run   1000000
PPPM initialization ...
WARNING: Using 12-bit tables for long-range coulomb (../kspace.cpp:321)
  G vector (1/distance) = 0.284296
  grid = 40 36 24
  stencil order = 5
  estimated absolute RMS force accuracy = 0.0311878
  estimated relative force accuracy = 9.39212e-05
  using double precision FFTs
  3d grid and FFT values/proc = 6555 2880
Neighbor list info ...
  update every 1 steps, delay 10 steps, check yes
  max neighbors/atom: 2000, page size: 100000
  master list distance cutoff = 11
  ghost atom cutoff = 11
  binsize = 5.5, bins = 15 14 8
  1 neighbor lists, perpetual/occasional/extra = 1 0 0
  (1) pair lj/cut/coul/long, perpetual
      attributes: half, newton on
      pair build: half/bin/newton
      stencil: half/bin/3d/newton
      bin: standard
Per MPI rank memory allocation (min/avg/max) = 10.36 | 10.75 | 11.14 Mbytes
Step Temp E_pair E_mol TotEng Press 
       0    174.01248    18054.513            0    25931.982    32532.591 
 1000000    170.84908    -49107.24            0   -41372.977    1278.0526 
Loop time of 9560.22 on 16 procs for 1000000 steps with 19582 atoms

Performance: 9.037 ns/day, 2.656 hours/ns, 104.600 timesteps/s
99.4% CPU use with 16 MPI tasks x no OpenMP threads

MPI task timing breakdown:
Section |  min time  |  avg time  |  max time  |%varavg| %total
---------------------------------------------------------------
Pair    | 5638.6     | 6263.9     | 6785       | 454.9 | 65.52
Bond    | 0.23275    | 0.27369    | 0.39543    |   8.3 |  0.00
Kspace  | 1682.2     | 2209.8     | 2835.2     | 765.4 | 23.11
Neigh   | 481.27     | 483.88     | 486.44     |   7.9 |  5.06
Comm    | 239.58     | 252.56     | 265.2      |  51.0 |  2.64
Output  | 0.011223   | 0.012583   | 0.016263   |   1.0 |  0.00
Modify  | 312.73     | 321.46     | 330.21     |  27.8 |  3.36
Other   |            | 28.4       |            |       |  0.30

Nlocal:    1223.88 ave 1245 max 1200 min
Histogram: 2 0 2 3 1 0 1 3 2 2
Nghost:    7390.81 ave 7426 max 7369 min
Histogram: 3 2 3 2 2 0 0 2 0 2
Neighs:    302786 ave 324911 max 282744 min
Histogram: 2 0 2 2 2 4 2 0 1 1

Total # of neighbors = 4844569
Ave neighs/atom = 247.399
Ave special neighs/atom = 1.34634
Neighbor list builds = 52311
Dangerous builds = 30
  write_restart ${Wo}.restart
  write_restart 0.1553.restart
PPPM initialization ...
WARNING: Using 12-bit tables for long-range coulomb (../kspace.cpp:321)
  G vector (1/distance) = 0.284296
  grid = 40 36 24
  stencil order = 5
  estimated absolute RMS force accuracy = 0.0311878
  estimated relative force accuracy = 9.39212e-05
  using double precision FFTs
  3d grid and FFT values/proc = 6555 2880
 #--------------------E+F -----------------------
  timestep 1

  fix 1 spce gravity $F vector 1 0 0       #在x方向加速度为====0.0001
  fix 1 spce gravity 0.0003 vector 1 0 0       
  fix kick spce efield  0.0  $E 0.0        #在Y方向上加上电场==0.1
  fix kick spce efield  0.0  0.06 0.0        

  run   1000000
PPPM initialization ...
WARNING: Using 12-bit tables for long-range coulomb (../kspace.cpp:321)
  G vector (1/distance) = 0.284296
  grid = 40 36 24
  stencil order = 5
  estimated absolute RMS force accuracy = 0.0311878
  estimated relative force accuracy = 9.39212e-05
  using double precision FFTs
  3d grid and FFT values/proc = 6555 2880
Per MPI rank memory allocation (min/avg/max) = 10.75 | 10.89 | 11.15 Mbytes
Step Temp E_pair E_mol TotEng Press 
 1000000    170.84908    -49107.24            0   -41372.977    1278.3872 
 2000000    173.98392   -49208.674            0   -41332.498    1468.2214 
Loop time of 9553.38 on 16 procs for 1000000 steps with 19582 atoms

Performance: 9.044 ns/day, 2.654 hours/ns, 104.675 timesteps/s
99.4% CPU use with 16 MPI tasks x no OpenMP threads

MPI task timing breakdown:
Section |  min time  |  avg time  |  max time  |%varavg| %total
---------------------------------------------------------------
Pair    | 5606       | 6243       | 6724.7     | 434.0 | 65.35
Bond    | 0.21294    | 0.2657     | 0.33801    |   7.2 |  0.00
Kspace  | 1720.6     | 2197.3     | 2833       | 729.0 | 23.00
Neigh   | 481.22     | 483.81     | 486.28     |   7.5 |  5.06
Comm    | 241.55     | 258.35     | 275.62     |  61.1 |  2.70
Output  | 0.011524   | 0.012871   | 0.016535   |   1.0 |  0.00
Modify  | 335        | 341.6      | 346.74     |  19.8 |  3.58
Other   |            | 29.03      |            |       |  0.30

Nlocal:    1223.88 ave 1258 max 1204 min
Histogram: 3 1 4 2 0 4 1 0 0 1
Nghost:    7388 ave 7450 max 7336 min
Histogram: 2 2 2 2 0 2 2 1 2 1
Neighs:    302671 ave 328000 max 280422 min
Histogram: 2 1 1 1 3 4 1 1 1 1

Total # of neighbors = 4842737
Ave neighs/atom = 247.306
Ave special neighs/atom = 1.34634
Neighbor list builds = 52313
Dangerous builds = 0
  write_restart $a.${E}.restart
  write_restart 3.${E}.restart
  write_restart 3.0.06.restart
PPPM initialization ...
WARNING: Using 12-bit tables for long-range coulomb (../kspace.cpp:321)
  G vector (1/distance) = 0.284296
  grid = 40 36 24
  stencil order = 5
  estimated absolute RMS force accuracy = 0.0311878
  estimated relative force accuracy = 9.39212e-05
  using double precision FFTs
  3d grid and FFT values/proc = 6555 2880
# ------------------- compute ------------------
  reset_timestep 0
  compute force spce group/group wall      #计算力：水和墙

  thermo		500                        #输出力
  thermo_style custom step temp c_force[1]
  thermo_modify 	temp T_spce
WARNING: Temperature for thermo pressure is not for group all (../thermo.cpp:489)


  compute c_O O chunk/atom bin/1d y lower 0.2 units box            #氧：密度+速度
  fix O O ave/chunk 1 1000000 1000000 c_O vx norm sample file Ovx.$a
  fix O O ave/chunk 1 1000000 1000000 c_O vx norm sample file Ovx.3


  compute c_H H chunk/atom bin/1d y lower 0.2 units box            #氢：密度+速度
  fix H H ave/chunk 1 1000000 1000000 c_H vx norm sample file Hvx.$a
  fix H H ave/chunk 1 1000000 1000000 c_H vx norm sample file Hvx.3


  run 1000000
PPPM initialization ...
WARNING: Using 12-bit tables for long-range coulomb (../kspace.cpp:321)
  G vector (1/distance) = 0.284296
  grid = 40 36 24
  stencil order = 5
  estimated absolute RMS force accuracy = 0.0311878
  estimated relative force accuracy = 9.39212e-05
  using double precision FFTs
  3d grid and FFT values/proc = 6555 2880
Neighbor list info ...
  update every 1 steps, delay 10 steps, check yes
  max neighbors/atom: 2000, page size: 100000
  master list distance cutoff = 11
  ghost atom cutoff = 11
  binsize = 5.5, bins = 15 14 8
  2 neighbor lists, perpetual/occasional/extra = 1 1 0
  (1) pair lj/cut/coul/long, perpetual
      attributes: half, newton on
      pair build: half/bin/newton
      stencil: half/bin/3d/newton
      bin: standard
  (2) compute group/group, occasional, copy from (1)
      attributes: half, newton on
      pair build: copy
      stencil: none
      bin: none
Per MPI rank memory allocation (min/avg/max) = 11.1 | 11.47 | 11.6 Mbytes
Step Temp c_force[1] 
       0    302.34766   -19.262453 
     500    306.59977    -32.33875 
    1000    299.52163   -14.373133 
    1500    301.87079   -18.913691 
    2000    295.59311   -2.9294878 
    2500    294.43257   -22.917606 
    3000    297.34066   -37.781314 
    3500    306.10262   -18.539577 
    4000     302.8536   -32.627792 
    4500     297.9681   -34.190569 
    5000     297.8043   -8.9990118 
    5500    302.42647   -6.5814002 
    6000    301.11881    3.6420887 
    6500    293.31535   -12.540453 
    7000    303.29874   -12.293439 
    7500    301.25221   -47.503658 
    8000    294.34166   -14.816548 
    8500     302.6627   -34.225906 
    9000    299.06701   -14.645522 
    9500    295.00672   -33.154171 
   10000    298.73984   -47.748062 
   10500    300.96595   -42.741016 
   11000    298.73175   -28.496273 
   11500    303.15547   -14.003382 
   12000    305.36467   -25.190656 
   12500    301.52094   -36.288277 
   13000    299.48214   -25.174761 
   13500    299.97607   -38.120049 
   14000    297.70822   -1.2585103 
   14500    304.51408   -27.265871 
   15000    295.83988   -2.5310212 
   15500    300.99521   -29.329774 
   16000    294.06775   -43.277902 
   16500    304.78665   -8.4640996 
   17000      299.559   -10.540723 
   17500    299.71041   -16.280486 
   18000    304.74084   -25.934434 
   18500    299.89253   -50.661761 
   19000    298.57931   -28.653429 
   19500    298.47513   -27.205956 
   20000    300.66087   -43.281904 
   20500    293.51376    -15.78503 
   21000    298.94851   -27.484299 
   21500    302.42613   -38.136857 
   22000    302.02115   -26.969514 
   22500    296.32619   -9.2195994 
   23000    298.21523   -43.189933 
   23500    299.51886   -36.282666 
   24000    297.13459   0.58259842 
   24500    296.29055   -18.376532 
   25000    300.74708   -38.047672 
   25500    298.85698   -39.505527 
   26000    304.50972   -40.809035 
   26500    298.47597   -23.208609 
   27000    301.32647   -34.822197 
   27500    301.62157   -8.9160392 
   28000    299.27934   -11.405706 
   28500    296.04068   -7.9240908 
   29000    297.24756   -35.898485 
   29500    298.17479   -40.748425 
   30000    295.76738   -10.822133 
   30500    303.30616   -13.434782 
   31000    297.91037   -17.101885 
   31500    301.67238   -27.424325 
   32000    299.91022   -21.779311 
   32500     299.4014   -12.655864 
   33000    299.23869   -26.497396 
   33500    299.02527   -28.489867 
   34000    301.91131    -29.58207 
   34500     301.7561   -29.592397 
   35000    302.90364   -33.666713 
   35500    299.32353   -12.481969 
   36000    295.56905   -5.1726273 
   36500    297.21575   -19.206237 
   37000    301.03626   -20.026378 
   37500    298.99829   -37.587135 
   38000    295.06021   -27.077633 
   38500    299.87451   -38.645133 
   39000    304.42719   -16.987505 
   39500     305.4088   -18.498612 
   40000    301.91033   -18.032787 
   40500    299.42337   -32.444856 
   41000    300.08555   -19.580351 
   41500    303.21326   -15.396802 
   42000    292.98956   -23.323516 
   42500    300.39554   -18.700194 
   43000     301.1936   -38.165799 
   43500    294.32835   -21.893019 
   44000    299.84378   -35.305409 
   44500    299.60166   -14.552906 
   45000    299.50175   -9.1778124 
   45500    297.94359   -20.325054 
   46000    298.02849   -11.810655 
   46500    298.82812   -37.123776 
   47000    303.36893    -38.63805 
   47500    302.11244   -7.8728746 
   48000    301.30947   -36.057941 
   48500    300.62666   -33.410138 
   49000    302.82583   -10.635279 
   49500    293.31072   -24.237516 
   50000    302.35326   -45.624618 
   50500    301.75422   -26.862124 
   51000    299.47547   -6.6366114 
   51500    292.39619   -32.397269 
   52000    299.05947   -19.022706 
   52500     295.7832    -12.11755 
   53000    297.20072   -39.792005 
   53500    302.82157   -37.124307 
   54000    301.29639   -27.144154 
   54500    296.81119   -34.430311 
   55000    299.89709   -30.193492 
   55500    303.75339   -33.478743 
   56000    305.07832   -31.228642 
   56500      295.149   -13.701871 
   57000     298.8441   -32.084465 
   57500     303.9125   -15.703517 
   58000    300.68215   -26.553027 
   58500    293.81962   -8.8854605 
   59000    300.82727   -21.403356 
   59500    296.30225   -31.977979 
   60000    299.81792    -67.38557 
   60500    293.88958   -40.581352 
   61000    302.10622   -32.688438 
   61500     300.1726   -29.373532 
   62000    295.61401   -15.796706 
   62500    298.27702   -31.097751 
   63000    300.76777   -14.121994 
   63500    300.60467   -11.663551 
   64000    297.74149   -25.436138 
   64500    298.14557   -16.614073 
   65000    303.76164   -21.508117 
   65500     300.9941   -32.763488 
   66000    297.88413   -23.675019 
   66500     300.1259   -16.867435 
   67000      298.383   -19.107336 
   67500    298.59386    -13.69931 
   68000    303.63238   -25.747472 
   68500     299.6058   -12.626333 
   69000    301.70097   -14.484713 
   69500    299.46844   -50.563165 
   70000    302.91147   -19.825218 
   70500    299.07637   -19.799298 
   71000    296.20456   -47.447523 
   71500    297.19715   -26.945794 
   72000    293.37914    -26.04569 
   72500    300.36358   -8.6384686 
   73000    304.02162   -13.610998 
   73500    297.60202   -29.565232 
   74000    302.71111   -31.886842 
   74500    293.43676   -28.068212 
   75000    298.94142   -20.259896 
   75500    296.25022   -3.5957123 
   76000    297.40501   -20.735175 
   76500     299.6559    -28.77642 
   77000    295.18255   -7.7812632 
   77500     296.2759   -27.617615 
   78000    309.43518   -27.808172 
   78500    305.81044   -18.818197 
   79000    300.78608   -16.204514 
   79500    303.18673   -13.919133 
   80000    302.01068   -18.007386 
   80500    301.69432   -23.989017 
   81000    300.37926   -22.436939 
   81500      294.803   -44.167426 
   82000    299.08061   -30.842595 
   82500    300.62929    -14.25563 
   83000    298.00424    -26.15767 
   83500    301.57449   -22.915549 
   84000    296.98389   -27.777804 
   84500    302.83685   -45.438282 
   85000    297.76493   -30.992553 
   85500    302.85793   -10.695511 
   86000    300.95735   -33.820501 
   86500    297.96904   -10.444709 
   87000    298.53922   -19.813904 
   87500    299.39039   -22.617668 
   88000    299.34431   -43.859558 
   88500    300.79171   -22.203055 
   89000    300.75439   -32.454853 
   89500    298.39978   -39.082264 
   90000    303.52474    -29.08381 
   90500    301.82836   -33.869419 
   91000    300.27459   -4.2801259 
   91500    299.58668   -36.218319 
   92000    301.22226   -17.442923 
   92500    299.71967   -21.730284 
   93000    302.71929    -37.61788 
   93500    300.45611   -3.3264113 
   94000    302.55046    -19.13511 
   94500    303.45813   -16.719781 
   95000    301.85963   -12.083258 
   95500    298.21003   -37.079693 
   96000    302.38517   -22.490603 
   96500    294.38676   -26.907411 
   97000    301.64357   -7.4375332 
   97500    302.58374   -44.335659 
   98000      301.733   -36.950116 
   98500    299.44774   -12.783686 
   99000    297.09942    -34.24945 
   99500     294.8267   -29.030737 
  100000    304.76349   -36.125576 
  100500    295.23395   -20.972012 
  101000    304.06027   -33.357281 
  101500    295.90655   -22.532709 
  102000    308.86044   -44.351321 
  102500    297.46461   -3.0239534 
  103000    305.27175   -26.900167 
  103500    300.80125   -24.610714 
  104000    295.85531   -49.789274 
  104500    296.72429   -11.708034 
  105000    297.52269   -21.209359 
  105500    300.96777   -15.658319 
  106000    301.47459    1.7938087 
  106500    306.96073   -34.879419 
  107000    302.31357   -5.0983499 
  107500    298.64714   -9.9343212 
  108000    300.17721    3.1950142 
  108500    297.76859   -38.553717 
  109000    303.62576    -16.24881 
  109500    306.07673   -25.566414 
  110000    297.81646   -19.966332 
  110500    305.12604   -17.433904 
  111000    303.34843   -30.491793 
  111500    302.38599   -21.446155 
  112000    304.39644   -28.771203 
  112500    303.71644   -10.531355 
  113000    304.54185   -9.9418288 
  113500    297.82914    -16.64061 
  114000    299.91627   -56.050828 
  114500    298.29673   -21.737545 
  115000    301.42885   -24.433929 
  115500    299.79396   -5.9833855 
  116000    298.87473   -12.137941 
  116500    304.85282   -35.955885 
  117000    294.42672   -12.593561 
  117500    301.00707   -32.451874 
  118000    300.11814   -39.570666 
  118500    301.93228   -34.008376 
  119000    297.05598   -33.814587 
  119500     299.3398   -3.3600462 
  120000    297.82024   -20.223339 
  120500    302.97221    -32.79946 
  121000    302.94634   -6.7646799 
  121500    294.36867   -28.121699 
  122000    299.85673   -27.612692 
  122500    300.79582   -5.3989969 
  123000    300.25653   -40.018189 
  123500    302.29522   -23.448221 
  124000    298.38772   -21.446956 
  124500     301.2715   -30.049177 
  125000    298.82551   -5.7615413 
  125500    300.81413   -18.541007 
  126000    302.17381   -11.482821 
  126500    308.24438   -38.658771 
  127000    304.47396   -35.644837 
  127500    302.26797   -37.951774 
  128000    304.29878   -31.286943 
  128500    299.34947   -24.805999 
  129000    301.62798    -15.76398 
  129500    302.75741    -7.212786 
  130000    298.71771   -29.152737 
  130500    300.58457   -29.938105 
  131000    304.54981   -14.650013 
  131500    295.69391     3.280774 
  132000    298.61506   -29.544096 
  132500    302.89046   -35.109565 
  133000    298.93807    -24.90365 
  133500    302.22415   -22.507272 
  134000    301.85257   -33.267185 
  134500    300.84953   -3.7823918 
  135000    301.17674   -23.642539 
  135500    303.13012   -42.088689 
  136000    297.33213   -19.630161 
  136500    302.50839   -33.996438 
  137000    303.21532   -17.010826 
  137500    300.19676   -21.565452 
  138000     300.2907   -39.844784 
  138500    300.22942   -6.2757141 
  139000    297.24251   -12.070385 
  139500    302.14012   -37.138733 
  140000    296.28828   -27.364352 
  140500     302.2262     -40.6203 
  141000    305.07529   -2.9496358 
  141500    301.27617   -28.216528 
  142000    297.21436    -17.73232 
  142500    305.03378   -19.446927 
  143000    294.13915   -12.095332 
  143500    303.61727   -40.805814 
  144000    303.35683   -7.1090833 
  144500    303.67099   -34.074283 
  145000    305.87403   -30.764807 
  145500    300.38674    8.8965058 
  146000    298.53008   -21.408929 
  146500    302.81434   -41.418646 
  147000      301.551   -14.576456 
  147500    293.20942   -42.759472 
  148000     301.0263   -8.1733501 
  148500    301.89963   -18.477744 
  149000    302.24145   -17.854602 
  149500    300.28266   -18.955355 
  150000    301.71919   -15.406388 
  150500    297.76317   -4.2858896 
  151000    298.73873   -21.643195 
  151500    302.83628   -17.705162 
  152000    302.08485   -19.710823 
  152500    295.92022     -42.9304 
  153000    297.34196    -29.22877 
  153500    298.51643   -33.554127 
  154000      303.945   -13.559298 
  154500    297.71399   -5.9425345 
  155000    291.74241   -26.587159 
  155500    299.20704   -20.358279 
  156000     301.4491   -22.466097 
  156500    298.34124   -42.284091 
  157000    299.76837   -33.921757 
  157500    299.29859   -29.389225 
  158000    300.99464   -21.909109 
  158500    298.62356    -42.10303 
  159000    296.64292   -15.855768 
  159500    303.22106   -49.772688 
  160000    303.46495    2.8201943 
  160500    296.67895   -21.898266 
  161000    301.51441   -12.785261 
  161500    303.13657   -37.668698 
  162000    302.80202   -33.408367 
  162500    298.76854    -38.14759 
  163000    300.63189   -23.414659 
  163500    300.01629   -3.9571881 
  164000    300.64583   -20.517377 
  164500    300.92499   -19.632159 
  165000    303.82692    -43.25482 
  165500    295.55035   -34.367175 
  166000    301.80687   -14.978306 
  166500    304.01737   -27.608056 
  167000    300.70204   -30.236823 
  167500    299.51591   -15.628893 
  168000    301.87232   -13.925362 
  168500    298.45955   -20.965199 
  169000    302.00854   -25.329361 
  169500    300.42235    -18.25528 
  170000    299.32688   -20.601103 
  170500    305.74808   -15.788334 
  171000    301.17414   -20.506466 
  171500    295.78987   -3.4969588 
  172000    298.15361   -25.545314 
  172500    302.95905   -0.2283697 
  173000    299.76146   -33.712324 
  173500    294.12031   -35.263369 
  174000    299.44079   -47.112504 
  174500    293.95277   -26.535106 
  175000    303.34344   -15.560597 
  175500    300.18799   -16.205374 
  176000    303.78362   -2.9890487 
  176500    304.99935   -26.194363 
  177000    299.72075 -0.022937372 
  177500    295.51638   -5.6987935 
  178000    301.01046   -56.054423 
  178500    302.37693   -33.810725 
  179000    298.09051   -13.548876 
  179500    302.68065    -13.70965 
  180000    300.51304   -2.9333055 
  180500    297.82191   -27.802843 
  181000    304.72969   -12.473924 
  181500    301.99741   -33.650447 
  182000    297.79375   -8.2049581 
  182500    301.59539   -31.919618 
  183000    298.88802   -22.843762 
  183500    301.98335   -15.074131 
  184000    298.62406    -7.121125 
  184500    304.30767   -29.347225 
  185000    296.20257    -7.874913 
  185500    300.26568   -10.654308 
  186000    298.95395   -2.9341929 
  186500    299.59395   -35.050479 
  187000    301.92259   -23.747586 
  187500    301.02658   -13.112374 
  188000    296.94047   -14.333675 
  188500    296.17497    -22.95148 
  189000    301.12323   -46.176856 
  189500    304.74482   -36.745057 
  190000     299.2638   -15.341691 
  190500    300.19275    -37.42644 
  191000    301.23071   -35.676805 
  191500    299.31846   -35.324205 
  192000    297.28454   -41.046414 
  192500    305.12828   -26.919646 
  193000    296.22073    -12.72945 
  193500    298.54162   -41.434302 
  194000    307.66765   -32.701202 
  194500    297.83231   -42.197494 
  195000    302.26604   -53.796424 
  195500     298.3234    -21.61658 
  196000    298.09765   -45.328554 
  196500    305.60017   -25.928414 
  197000    297.83011   -21.962463 
  197500    300.37625   -21.403995 
  198000    299.22611   -34.589644 
  198500    298.90522   -21.934219 
  199000    298.06753   -21.103003 
  199500    298.83003   -42.391733 
  200000    298.50125    -24.38369 
  200500    300.12101   -10.601671 
  201000    302.85741  -0.58538866 
  201500    303.42129    -24.45211 
  202000    303.64921   -23.047002 
  202500    294.68683   -28.039006 
  203000    303.24503   -19.348305 
  203500    296.32022   -43.978196 
  204000    298.66918   -15.031771 
  204500    302.89978   -16.808285 
  205000    299.61396   -30.039277 
  205500    300.90364   -19.911099 
  206000     303.6283   -6.5097742 
  206500    295.50415   -3.0372448 
  207000      298.944   -22.246413 
  207500    300.89716   -36.219965 
  208000    298.58832   -15.356118 
  208500    295.10442   -22.220784 
  209000    303.81514   -15.686745 
  209500    305.06227   -44.390991 
  210000    299.06875    -8.350699 
  210500    298.59332   -36.696258 
  211000    300.70399   -33.697987 
  211500    297.11968   -33.725081 
  212000    296.91067   -15.333726 
  212500    304.88955   -6.1825382 
  213000    300.03505   -14.087566 
  213500    304.82802   -19.525588 
  214000    295.23336    -29.96356 
  214500    300.10702    -40.80719 
  215000    298.02317   -27.324947 
  215500    293.47109   -11.326953 
  216000    300.18464   -30.529257 
  216500    299.50742   -31.153927 
  217000    304.44565   -17.117459 
  217500    302.92977   -18.316576 
  218000    300.82281   -17.452404 
  218500    296.43697   -21.367687 
  219000    302.15581    -37.36229 
  219500    300.68728   -22.832605 
  220000    304.36512   -32.272606 
  220500    302.07335   -15.616824 
  221000    294.19234    -44.47287 
  221500    293.18496   -9.8462195 
  222000     301.3728   -31.131061 
  222500    301.36365    2.5955189 
  223000    305.59797   -25.167557 
  223500    295.60456   -24.263119 
  224000    297.22269   -29.095984 
  224500    300.79432   -16.606128 
  225000    306.67264    -28.96276 
  225500    299.01593   -22.811907 
  226000    300.91654   -18.021657 
  226500    297.72925   -19.069385 
  227000    304.74757   -34.369656 
  227500    293.52167   -20.479056 
  228000     299.0361   -50.674672 
  228500    303.77247   -32.010855 
  229000    301.20365   -14.376419 
  229500     299.2989   -4.0974384 
  230000     297.5424   -30.395639 
  230500    300.87635   -50.842441 
  231000    295.57615   -10.785469 
  231500    301.28285   -13.355063 
  232000    299.93702    -31.19091 
  232500    298.35431    -24.12143 
  233000    302.88058   -48.841796 
  233500    302.36632   -25.773034 
  234000    299.33387   -49.686891 
  234500    300.10659   -35.120614 
  235000    298.87737   -30.013271 
  235500    293.90143   -27.302353 
  236000    294.50695   -22.278615 
  236500    300.67963   -2.7465293 
  237000    300.95204   -12.742801 
  237500    297.67386   -11.578225 
  238000    304.74677   -21.499873 
  238500    298.63029   -33.689196 
  239000    298.42854   -18.213412 
  239500    300.45403    -24.82227 
  240000    302.39069   -25.378903 
  240500    296.90845   -24.224937 
  241000    293.79823   -15.239394 
  241500    300.49737    -43.93069 
  242000     301.4771   -19.800718 
  242500    296.49108   -12.021679 
  243000     304.8409   -15.180351 
  243500    296.25097   -11.687636 
  244000    297.76684   -22.012526 
  244500    304.82681   -25.963497 
  245000    300.23117   -34.256111 
  245500    300.94014    -21.00528 
  246000     300.7419   -19.392044 
  246500    300.08209   -33.911235 
  247000    298.58163   -25.958638 
  247500    296.95046   -24.106331 
  248000    296.45486   -34.377648 
  248500    297.89881   -18.168545 
  249000    304.45833   -29.119382 
  249500    295.91109    -11.73282 
  250000    301.99535   -42.014756 
  250500    298.16874   -27.677526 
  251000    304.71877   -22.220026 
  251500    294.65806    -37.73454 
  252000    298.50824   -21.802462 
  252500    295.53014   -35.127249 
  253000    297.85945   -36.773925 
  253500    300.54309   -26.969035 
  254000    304.82574   -47.871038 
  254500     306.8719   -43.722237 
  255000    296.56539   -17.693503 
  255500    305.89928   -23.620844 
  256000      299.281   -12.273819 
  256500    300.38981    -33.67912 
  257000    298.06298   -17.466878 
  257500    304.82493   -19.536025 
  258000    303.33797   -15.647413 
  258500    299.41811   -21.883493 
  259000    302.16808   -9.5810633 
  259500    310.82452   -4.1328061 
  260000    300.86581   -10.703973 
  260500    303.47061   -22.212846 
  261000    303.85584   -36.640059 
  261500     300.7857   -16.898428 
  262000    297.64982   -20.972555 
  262500    295.55677   -20.212095 
  263000    299.08718   -16.034171 
  263500    304.69989   -23.897276 
  264000    306.66143   -46.559689 
  264500    301.89628   -24.738813 
  265000    297.75376   -20.748747 
  265500     302.5307   -9.8392751 
  266000    299.81102   -30.268835 
  266500    299.47212    -35.42591 
  267000    299.05466    -24.49007 
  267500    301.90161   -28.013057 
  268000     294.7473   -18.626847 
  268500    298.74734   -50.165298 
  269000     300.5186   -36.267738 
  269500    297.75621     -15.3021 
  270000    304.58556   -26.182592 
  270500    298.48786   -21.050269 
  271000    297.89988   -22.612804 
  271500    298.04018   -30.639566 
  272000    303.21585   -19.233816 
  272500    298.91168   -11.568078 
  273000    296.41061   -20.889479 
  273500    297.77739   -23.163887 
  274000    299.71956   -36.516778 
  274500    303.05005   -31.339629 
  275000    302.68845   -21.619775 
  275500    303.07942   -17.651501 
  276000     299.6864   -23.628556 
  276500    306.89538   -16.537342 
  277000    300.44726   -20.457272 
  277500    299.09374   -17.428392 
  278000    300.44091   -33.575362 
  278500    305.41623   -19.103478 
  279000     296.5921   -22.370295 
  279500    306.54131    -13.25111 
  280000    301.29722   -45.057086 
  280500    299.26035   -20.806294 
  281000    301.23792   -9.1626312 
  281500    299.29581   -8.3542535 
  282000    297.76282   -24.409004 
  282500    301.76186   -22.352513 
  283000    303.08539    -38.51908 
  283500     298.8345   -27.183526 
  284000    299.58408   -18.641981 
  284500    295.36629   -35.755678 
  285000    301.02444   -30.927216 
  285500    296.55959    -17.11014 
  286000    303.40785   -12.897636 
  286500    297.94626   -19.724232 
  287000    299.77524   -35.372303 
  287500    300.88422   -25.550817 
  288000    297.44161   -25.670431 
  288500    297.91697   -23.183378 
  289000    303.37817   -27.546927 
  289500    302.50136  -0.47409898 
  290000    298.04583   -23.368157 
  290500    303.64455   -44.480165 
  291000    298.32181   -36.043755 
  291500    301.81176   -3.1932675 
  292000    298.07148   -36.943115 
  292500    300.29322    5.0213826 
  293000    300.57098   -20.004381 
  293500    299.13582   -16.579788 
  294000    301.05197   -26.734756 
  294500    299.16041   -25.572834 
  295000    296.90505     -38.5951 
  295500    301.34709    -20.32716 
  296000    298.09541   -13.758344 
  296500    300.08176   -34.565865 
  297000    300.94034   -39.690208 
  297500     302.4446   -22.683947 
  298000    295.13855   -15.758074 
  298500    294.54288   -10.747752 
  299000    297.07635   -25.472036 
  299500    298.04188   -23.598525 
  300000    304.46421   -51.128059 
  300500    299.57931   -18.516861 
  301000    302.81725   -34.335376 
  301500    301.60886   -23.724746 
  302000    305.41822   -29.887225 
  302500    295.40554   -47.075952 
  303000    297.63662   -27.372729 
  303500    299.96881   -8.2124822 
  304000    298.47862   -40.486915 
  304500    297.57181   -45.678874 
  305000    301.49401   -38.018417 
  305500    302.10325   -13.619799 
  306000    298.10832   -9.3639458 
  306500    299.15283   -16.392697 
  307000    302.54043  0.031293082 
  307500    298.78722   -33.074598 
  308000    297.13344    -23.14163 
  308500    296.18365   -21.739686 
  309000    298.81051    -37.20824 
  309500    298.35979    -22.97683 
  310000    299.41588   -13.525433 
  310500    297.78619    -37.44104 
  311000    300.03588   -17.507835 
  311500    303.19604   -19.316644 
  312000    301.19171    -33.18747 
  312500    299.08909    -11.73509 
  313000    295.95596   -32.462023 
  313500    293.24851   -24.118849 
  314000    298.48865   -16.834615 
  314500    297.62835    -27.90085 
  315000     293.9654   -14.895728 
  315500    302.33598   -37.765814 
  316000    299.39444   -21.614157 
  316500    300.47448   -39.183996 
  317000    300.25418   -15.565393 
  317500     299.2829   -11.315842 
  318000    300.59977   -29.503173 
  318500    304.05174    -38.19574 
  319000    304.43603   -49.223291 
  319500    308.05044   -15.970504 
  320000    297.03264   -1.1062215 
  320500    305.93944   -27.976795 
  321000    297.85465   -13.800685 
  321500     297.7006   -32.990504 
  322000    296.91118    -31.85296 
  322500    299.37089   -34.618498 
  323000    303.76259   -18.705103 
  323500    300.60146   -40.236271 
  324000    299.72431   -37.127941 
  324500    302.00994   -30.317631 
  325000    303.88886   -24.100176 
  325500     297.2801   -17.617916 
  326000     306.4082   -37.739527 
  326500    302.05234   -16.013802 
  327000     301.0318   -9.7603634 
  327500    296.76483   -17.829907 
  328000    297.47547   -46.597053 
  328500    298.18556   -49.729155 
  329000    300.76531   -22.172079 
  329500    297.87739   -29.499102 
  330000    295.14512   -14.382686 
  330500     298.4945   -26.389772 
  331000    296.11351   -34.109571 
  331500    304.32233   -28.532301 
  332000      297.734   -16.377993 
  332500    294.00267   -25.158849 
  333000    294.41627   -14.450533 
  333500    297.02576   -23.508958 
  334000    301.25783    -42.77877 
  334500    300.47671   -29.110229 
  335000    301.31577   -19.191519 
  335500    302.79162   -29.394465 
  336000    303.32176   -41.014213 
  336500     297.9006    6.6182999 
  337000    298.06707   -32.228756 
  337500    296.66803   -28.132188 
  338000    294.40017    -30.47323 
  338500    299.46744   -43.963084 
  339000    297.29133   -39.925555 
  339500    300.86474   -22.660873 
  340000     303.1656   -35.832338 
  340500    297.40433   -45.681146 
  341000    294.47559   -29.376835 
  341500    300.65715   -4.9207651 
  342000    297.49516   -23.512907 
  342500    300.41663   -18.865479 
  343000    302.22715   -25.462787 
  343500    301.86186    -30.46858 
  344000    295.87456   -22.618883 
  344500    295.63499   -37.004044 
  345000    301.23772   -51.220264 
  345500    302.23021   -10.058752 
  346000    299.39467    -19.68974 
  346500    299.46541   -4.1156434 
  347000    303.48957   -20.685223 
  347500    303.23984  -0.40394713 
  348000    300.87956   -16.603998 
  348500    294.67197   -26.840098 
  349000    295.90009   -44.937716 
  349500    297.24714   -23.274495 
  350000    300.02857   0.52768135 
  350500    301.58472   -15.605622 
  351000    297.55304   -1.1195437 
  351500    295.58726   -34.154577 
  352000    296.11642   -14.512112 
  352500    300.75354    -36.24768 
  353000    299.49518    -3.721687 
  353500    301.82756   -28.190419 
  354000    299.65174   -26.590945 
  354500    303.86021   -28.669288 
  355000      300.801   -30.914241 
  355500    296.68664    -65.79299 
  356000    292.51302   -28.979853 
  356500    292.66033   -6.9306933 
  357000     297.2027   -33.839442 
  357500    294.02384   -20.708639 
  358000    299.59862   -19.515248 
  358500    300.04272   -22.413856 
  359000    303.58012   -23.757551 
  359500    298.37422   -29.674042 
  360000    302.36395   -34.349032 
  360500    307.86904   -21.930822 
  361000    300.79959    -35.50811 
  361500    296.46666   -44.244082 
  362000    299.06512   -23.869132 
  362500    296.95613   -34.990872 
  363000    296.40767    4.5531135 
  363500    301.57665   -17.141167 
  364000    308.29112   -12.218332 
  364500      302.741   -35.103406 
  365000    298.70239   -18.178828 
  365500    301.11854   -11.941126 
  366000    300.15166   -47.379634 
  366500    300.43824   -25.741361 
  367000    302.42407   -12.869792 
  367500     301.9702   -17.289857 
  368000    295.53719   -32.711442 
  368500    301.29688   -8.3483329 
  369000    302.47615   -29.342161 
  369500    302.94838    -39.65417 
  370000    301.31032   -39.956873 
  370500    300.57795   -56.592931 
  371000    297.88437   -24.568003 
  371500     300.0484   -32.614255 
  372000    303.41562   -17.338298 
  372500    301.78038   -24.804002 
  373000    301.20292   -26.733519 
  373500    295.83211   -31.487166 
  374000    302.78345   -26.361521 
  374500    302.90451   -17.391306 
  375000    295.39754    -15.09298 
  375500    300.67413   -46.654316 
  376000    298.41302   -43.917274 
  376500    302.13765   -39.952228 
  377000    291.65213   -31.716632 
  377500    303.04521   -3.0078411 
  378000    304.30829   -17.999739 
  378500    294.47617   -8.0374988 
  379000    301.56192    -30.37659 
  379500    298.58456    3.9461175 
  380000    302.18949   -18.185427 
  380500    301.50448    -14.41999 
  381000    301.90247   -24.971261 
  381500    302.34076   -19.153265 
  382000    299.94124   -11.140009 
  382500    299.27437   -26.945749 
  383000    298.82569   -41.531316 
  383500    298.39926   -34.966123 
  384000    301.96873   -14.239779 
  384500    298.66987   -22.733674 
  385000    300.18173   -29.706328 
  385500     302.4624   -55.156204 
  386000    306.37706   -25.239857 
  386500    302.81026   -34.967481 
  387000    302.22832   -22.966684 
  387500    300.60166   -12.500672 
  388000    299.22817   -19.217948 
  388500    303.23856   -35.001282 
  389000    305.47405   -40.236073 
  389500    305.54971   -26.376706 
  390000    307.59303   -18.530216 
  390500    307.26316   -6.2068367 
  391000    299.59841   -50.527688 
  391500    304.61454   -22.724442 
  392000    294.70603   -13.056089 
  392500    301.09008   -14.007078 
  393000    302.33072   -33.024768 
  393500    303.38205   -10.463578 
  394000    298.54957   -50.749389 
  394500     302.6428   -18.157639 
  395000    293.76068   -5.2832147 
  395500     295.7862   -27.943721 
  396000    297.08207   -18.756219 
  396500    304.08313   -27.158159 
  397000    297.53025   -30.265374 
  397500    299.43785   -14.375572 
  398000    298.52691   -25.801855 
  398500    297.72452   -17.676692 
  399000    297.73548   -15.397495 
  399500    300.81948   -27.793171 
  400000    304.52942   -8.8746764 
  400500    298.49498   -44.664535 
  401000    295.74332   -18.649482 
  401500    298.48375   -17.047875 
  402000    301.46262   -10.837824 
  402500    302.40785    -29.49759 
  403000     303.0427   -19.312401 
  403500    299.27614    -22.90271 
  404000    303.24213   -15.022291 
  404500    300.04222   -22.450411 
  405000    304.59189    -24.34723 
  405500    299.56213   -25.951787 
  406000     299.9432   -15.878971 
  406500    306.99628    -41.06016 
  407000    296.29442   -1.2119014 
  407500     297.7076   -14.976009 
  408000      300.084   -21.243937 
  408500    305.61213   -13.825814 
  409000    297.44255   -16.091131 
  409500    300.62086   -31.493239 
  410000    302.80254   -21.849935 
  410500    300.58864   -36.269594 
  411000    302.20893    -31.41063 
  411500    295.56308   -21.755228 
  412000    302.81647   -18.113014 
  412500    300.31509   -24.298995 
  413000    298.48971   -36.446812 
  413500    297.19368   -43.520018 
  414000    300.27913   -35.631718 
  414500    300.25985   -34.467527 
  415000    298.84593   -8.7479675 
  415500    298.76446   -12.221902 
  416000    301.06468   -37.857434 
  416500    300.65791   -10.199606 
  417000    308.77981   -47.555759 
  417500    300.12418   -18.741948 
  418000    294.06226   -43.648049 
  418500    294.61575   -40.241134 
  419000    297.25769   -32.558264 
  419500    296.26537   -38.569288 
  420000    297.13368   -8.9539233 
  420500    300.56896   -15.296607 
  421000    295.38686   -32.065057 
  421500    301.57725    8.4409693 
  422000    301.24555   -8.2368827 
  422500    298.86781   -33.428423 
  423000     298.8324   -26.804153 
  423500    301.48364   -33.366792 
  424000    300.87272   -20.748929 
  424500    300.94969   -30.208883 
  425000    302.31823   -40.799408 
  425500    302.68284   -18.056833 
  426000    300.88864   -8.1691235 
  426500    300.21617   -26.837848 
  427000    300.98665   -17.850205 
  427500    301.18456   -15.158839 
  428000    303.83445   -28.900159 
  428500    291.71359   -31.628112 
  429000    304.15184   -23.142908 
  429500    303.28265   -4.0635637 
  430000    296.56422   -1.5804972 
  430500    299.48857   -18.545307 
  431000    297.30218   -31.743517 
  431500    297.81946   -27.987402 
  432000    299.51511   -21.631796 
  432500    297.61732   -36.664829 
  433000    298.40572   -24.308288 
  433500    300.55283   -7.7366354 
  434000     302.7575   -39.271104 
  434500    302.80202   -36.226622 
  435000      302.063   -32.455253 
  435500    306.51445   -6.9201676 
  436000    294.22398   -11.437442 
  436500    302.91482   -40.116272 
  437000    302.34727   -39.221179 
  437500    308.67454   -1.6700904 
  438000    299.45631   -13.476491 
  438500    300.83709   -39.584146 
  439000    298.16273   -40.104596 
  439500    297.05719    -15.15601 
  440000    297.10163   -18.539449 
  440500    300.10835   -33.646982 
  441000    296.19033   -19.325904 
  441500    301.98627   -27.710786 
  442000    297.30213   -15.973574 
  442500    295.46487   -24.841465 
  443000    301.60712   -40.203036 
  443500    299.41767   -23.326945 
  444000    295.93779   -28.124679 
  444500    306.54283     -17.0339 
  445000    298.28732   -43.388756 
  445500    307.18064   -9.8767601 
  446000    298.58942   -19.120344 
  446500    301.65618    6.3217556 
  447000    300.21701   -28.424336 
  447500    300.15599   -15.323636 
  448000    297.33576   -32.318723 
  448500     302.4095   -20.388729 
  449000     299.8507   -30.265003 
  449500    299.51791   -35.213141 
  450000    302.07572   -35.458789 
  450500    299.52299   -37.913013 
  451000    300.92885   -49.292469 
  451500    298.36542    -27.93039 
  452000    304.36952   -32.495674 
  452500     306.1748   -40.152578 
  453000     294.8132   -26.424401 
  453500     298.6872    -23.66385 
  454000     298.9355   -18.922642 
  454500    299.60764    7.0186424 
  455000    302.24935   -4.2624543 
  455500    297.55384   -9.1604239 
  456000    296.98531   -15.552471 
  456500    301.45061   -23.263937 
  457000    297.14195   -29.692981 
  457500    298.33479   -9.6462687 
  458000    300.89266    -31.18401 
  458500     297.2187   -35.352492 
  459000    299.08058   -24.895313 
  459500    301.14836   -37.953023 
  460000    301.66379    4.1112337 
  460500    304.36702   -14.301737 
  461000    297.49075   -19.928781 
  461500    300.92676   -15.733087 
  462000    301.46202   -5.1608349 
  462500    301.05844   -26.756897 
  463000     303.5078   -24.505239 
  463500    302.42459   -24.396935 
  464000    303.78419   -25.062759 
  464500    300.50203   -35.411465 
  465000    306.74573   -31.220096 
  465500    295.79562   -3.3046644 
  466000    299.54688   -7.4295255 
  466500    293.76622   -27.364147 
  467000    299.39925     -19.2137 
  467500    299.23676   -32.245167 
  468000    298.77916   -39.724974 
  468500     298.2065   -9.7989429 
  469000    295.72926   -13.663346 
  469500    298.88127    -18.10606 
  470000    308.63044   -16.469698 
  470500    300.65031   -21.219433 
  471000    300.71504   -14.488303 
  471500    301.35209   -3.7889391 
  472000    302.30497   -27.572401 
  472500    302.92665   -8.3570134 
  473000    299.88826   -22.980995 
  473500    300.13776   -38.290648 
  474000    299.91943   -25.032576 
  474500    299.73059   -14.381846 
  475000    294.47101   -20.165089 
  475500    300.78053   -2.8494676 
  476000    302.82249   -30.136477 
  476500    300.89735   -32.228057 
  477000    301.60085   -25.346408 
  477500    307.01383   -30.135368 
  478000    298.75099   -40.448811 
  478500     304.5351   -12.596882 
  479000    297.34314   -32.378138 
  479500     303.0328   -43.379677 
  480000    298.45853   -35.873011 
  480500     300.9194   -31.163609 
  481000    299.59713   -15.454671 
  481500    304.59824   -34.779027 
  482000    296.17329   -19.816144 
  482500    295.74149   -28.475629 
  483000    297.98729   -15.487204 
  483500    300.66622   -9.5473925 
  484000    300.63664   -25.142856 
  484500    302.08991   -29.153433 
  485000     302.4712   -14.572096 
  485500    303.46656   -19.739456 
  486000    306.58718   -21.649534 
  486500    300.66242    2.6292903 
  487000       301.92    -19.96833 
  487500    300.84308   -36.762361 
  488000    298.01209   -21.507466 
  488500     301.1761   -11.394186 
  489000    297.98902   -27.560917 
  489500     298.1498   -26.449029 
  490000    299.48146   -17.365613 
  490500    298.77943   -26.136193 
  491000      297.379    -15.09467 
  491500    299.58787   -38.897494 
  492000    301.63139   -26.260409 
  492500    297.23977   -23.330092 
  493000    296.87685   -13.260009 
  493500    303.29027   -33.968942 
  494000    294.83098   -14.453082 
  494500    299.43226   -13.503513 
  495000    296.82297    7.2322158 
  495500    299.49688   -7.0248924 
  496000    299.17761   -23.634081 
  496500    296.57115   -34.785316 
  497000    296.49271   -25.777945 
  497500    298.15765   -21.001096 
  498000    301.72094    -35.49173 
  498500     301.7954   -7.4184895 
  499000    294.74664   -10.175804 
  499500    299.21286   -16.523862 
  500000    304.30045   -27.539763 
  500500    298.83427   -43.499868 
  501000    304.52545   -34.897725 
  501500     299.7347   -27.439656 
  502000     296.9233   -34.603154 
  502500    305.87933   -4.2651321 
  503000    297.85477   -29.494169 
  503500    295.19757    -10.16266 
  504000    298.45841    -24.36226 
  504500    303.13138   -52.323037 
  505000    298.18796   -15.702478 
  505500    297.93489   -16.616003 
  506000    298.87911   -27.574237 
  506500    298.98424   -26.521758 
  507000    296.95603   -36.492004 
  507500    302.79972   -34.458731 
  508000    301.11048   -34.153738 
  508500    298.97637    -31.91654 
  509000     296.6819   -15.710651 
  509500    304.66643   -18.511248 
  510000    299.05391   -14.458375 
  510500    295.47259   -11.280187 
  511000    303.06544   -13.283622 
  511500    299.62096   -18.322884 
  512000    299.67583    -28.70911 
  512500    302.21569   -9.7794662 
  513000    296.42885   -22.114297 
  513500    296.65207   -32.844206 
  514000    297.47903   -16.150384 
  514500     298.4786   -36.806967 
  515000    301.34584    -23.11553 
  515500    299.54009   -13.440471 
  516000    302.46982   -33.612347 
  516500    297.56625   -12.896691 
  517000    298.21306   -32.697265 
  517500    296.69707   -39.288905 
  518000    302.12253   -12.070327 
  518500    302.54422   -16.947768 
  519000    302.13111   -37.424405 
  519500    298.65819   -19.053209 
  520000    301.73371   -11.040279 
  520500    304.43549   -37.058939 
  521000    298.51528   -27.906844 
  521500     299.5702   -46.143198 
  522000    301.05957   -41.757703 
  522500    297.73388   -39.765666 
  523000    294.78573   -41.106622 
  523500    301.18529   -17.829195 
  524000     304.2979   -27.863772 
  524500    295.36746   -43.726563 
  525000    300.44747   -11.078551 
  525500    304.44764   -48.320708 
  526000    295.50363   -33.586291 
  526500    303.99978    -47.79957 
  527000    297.69654   -12.569829 
  527500    297.14881   -42.330003 
  528000    294.66886   -18.789484 
  528500    299.30744   -29.466988 
  529000    297.70498   -38.852053 
  529500    300.67504   -24.166866 
  530000    304.75724   -23.292854 
  530500    300.51467   -23.040042 
  531000    299.57437   -18.444741 
  531500    300.25886   -12.428101 
  532000    295.77192   -41.905897 
  532500    300.38042    3.1619525 
  533000    301.59756    -28.04353 
  533500    302.86197   -17.937729 
  534000    300.07072   -51.045693 
  534500    304.45431   -20.438296 
  535000     297.7648   -29.282648 
  535500    301.07058   -24.294988 
  536000     303.5899   -11.681266 
  536500    296.33423   -44.588781 
  537000    301.40005   -12.772716 
  537500    299.05615   -41.782766 
  538000    302.55039   -8.3339738 
  538500    303.34778   -15.247757 
  539000    297.81845    -25.17271 
  539500    299.56968   -14.845561 
  540000    299.77614   -31.733485 
  540500    303.41564   -13.016841 
  541000    305.25842   -15.567838 
  541500    299.74806   -18.721516 
  542000    303.46784    -21.33709 
  542500    306.03128   -39.865078 
  543000    305.83112   -29.995786 
  543500    303.55865   -11.052557 
  544000    300.44679   -5.3206507 
  544500    300.76559   -12.981576 
  545000    295.31254   -20.925038 
  545500    298.97763   -28.050786 
  546000     300.3412   -20.422847 
  546500    298.13736   -43.865879 
  547000    300.32387   -32.890517 
  547500    298.14902   -22.485664 
  548000    301.82799   -17.091587 
  548500     303.9454   -19.030146 
  549000    297.58673   -24.831429 
  549500    295.06733   -27.157459 
  550000    302.82446   -22.552871 
  550500    297.67383   -19.736376 
  551000    301.52507    -20.63336 
  551500    301.82672   -12.757913 
  552000     300.1246   -56.719351 
  552500    299.45143   -39.824104 
  553000     298.3584   -17.473901 
  553500     298.0966   -30.106644 
  554000     297.0368   -12.673621 
  554500    300.79655   -1.3359681 
  555000    295.43511   -42.428882 
  555500    303.81005   -17.414152 
  556000    303.45672   -43.320215 
  556500    297.72588   -23.581316 
  557000    300.55439   -5.5675799 
  557500    300.27552   -34.447023 
  558000    299.58364   -16.608132 
  558500    302.56449   -25.038486 
  559000     302.2794   -36.633688 
  559500    298.18646   -8.5865772 
  560000    297.24067   -40.701342 
  560500    298.97347   -45.396639 
  561000    299.96876   -25.524477 
  561500    296.53044      -30.195 
  562000    301.05553    -20.41846 
  562500    298.92109   -26.182192 
  563000    304.52842   -33.258378 
  563500    299.54985   -41.911952 
  564000    300.09681    -14.76099 
  564500    305.47456   -23.959853 
  565000    301.10538   -19.774216 
  565500    302.74478   -45.608533 
  566000    301.59657   -17.270723 
  566500    307.06848   -36.926831 
  567000    300.32868   -25.914233 
  567500    295.38411    -24.76588 
  568000    299.02964   -23.402948 
  568500    299.87662   -27.256091 
  569000    304.16688   -9.7836424 
  569500    300.18472   -25.156187 
  570000    300.52296   -6.0976457 
  570500    304.82225   -15.248449 
  571000    302.69175   -36.033499 
  571500    295.82989    -41.33108 
  572000    302.16699    -31.81673 
  572500    302.76292   -47.100639 
  573000    297.78357   -13.043632 
  573500    298.00046   -44.711614 
  574000    300.18937   -8.8392043 
  574500    298.58836    8.4959254 
  575000    301.83378   -18.714547 
  575500    294.01085   -30.800024 
  576000    296.68434  -0.12089923 
  576500    302.36241   -4.4403252 
  577000    298.61716   -28.478086 
  577500    300.05374   -30.329835 
  578000    302.93261   -29.957583 
  578500    304.37694   -21.341006 
  579000    298.47616   -8.4988763 
  579500    296.29155   -29.305063 
  580000    299.76605   -30.314922 
  580500     300.1099   -25.480104 
  581000    299.48073   -16.071904 
  581500     300.3123    1.5544356 
  582000    305.49002   -12.746633 
  582500    299.01746   -18.991744 
  583000    305.33435   -30.641311 
  583500    297.26414   -33.208653 
  584000    298.93846   -33.872804 
  584500    297.56805   -30.068395 
  585000    297.37861   -10.465645 
  585500    298.35595   -32.403343 
  586000    297.80286   -36.520081 
  586500    296.55142   -36.534556 
  587000    305.12163   -17.983719 
  587500    301.05983   -27.461228 
  588000    302.01166   -20.316953 
  588500    297.26629   -25.562515 
  589000    303.54236   -24.055453 
  589500    293.19123   -54.772444 
  590000    294.89152   -36.127605 
  590500    299.65959   -33.054723 
  591000    300.79643   -21.659439 
  591500    294.19373   -19.727156 
  592000    297.74446    -24.00995 
  592500    302.08489   -5.4336991 
  593000    301.74723   -21.671923 
  593500    302.21852   -27.654434 
  594000    306.37137   -18.478158 
  594500    303.23277    -14.25568 
  595000     299.9703    -17.94739 
  595500    301.13196   -22.971193 
  596000    300.35298   -29.726426 
  596500    301.05009   -18.961747 
  597000    295.39758   -25.749434 
  597500    297.39751   -20.728752 
  598000     298.3307   -38.963049 
  598500    304.53247   -20.339018 
  599000    302.00824   -18.940384 
  599500    300.88607   -14.396217 
  600000    297.15438   -22.093307 
  600500    300.51761   -37.681492 
  601000     295.3482   -6.2599648 
  601500    300.60767   -11.577668 
  602000    298.00267   -34.648575 
  602500    298.92992   -16.213652 
  603000    299.66716   -13.948115 
  603500    302.86389    -23.40384 
  604000    300.09614   -51.190901 
  604500    295.08881   -17.062081 
  605000    302.61423   -34.305345 
  605500    304.07432   -8.3458677 
  606000     299.3085   -32.568202 
  606500    296.49601   -28.685801 
  607000    298.82052   -10.397135 
  607500    297.02351   -30.048799 
  608000    305.53258   -28.651818 
  608500    296.57091   -16.802068 
  609000    302.69173   -37.155765 
  609500    302.15113   -36.906095 
  610000    300.37493   -25.867008 
  610500    298.73403   -27.813697 
  611000    300.96585   -41.472476 
  611500    303.98008   -10.388715 
  612000    302.15297   -21.974559 
  612500     299.6596   -27.323523 
  613000    298.17524   -27.646254 
  613500    304.80027   -5.4622363 
  614000    301.56226    -26.27194 
  614500    297.40209   -28.116505 
  615000    295.52613   -25.096362 
  615500    301.14135   -28.485873 
  616000    298.38983    -43.82319 
  616500    296.66721   -42.528816 
  617000    299.36057   -20.276106 
  617500    304.70606   -5.6763745 
  618000    299.36732    -25.54415 
  618500    300.54044   -40.703867 
  619000    299.34937   -4.6681376 
  619500    298.33033   -37.502603 
  620000    299.49959    5.6983908 
  620500    298.60934   -12.871474 
  621000    307.72368   -9.4460161 
  621500    301.39206   -34.719824 
  622000    301.01202   -23.699178 
  622500    303.31362   -26.649106 
  623000    299.65152   -18.701425 
  623500    296.21969   -20.240839 
  624000    303.11303   -20.881534 
  624500    298.53396   -24.967983 
  625000    299.16042   -48.766766 
  625500    299.55965   -3.5580528 
  626000    301.94251   -33.927717 
  626500    297.23165   -17.636002 
  627000     298.0735    -23.86501 
  627500    298.91712   -32.480788 
  628000    300.75311    -2.852478 
  628500    301.52169   -25.455733 
  629000    297.64162    15.460808 
  629500    303.18848    3.6551498 
  630000    300.85666   -26.656185 
  630500    293.54055   -11.987964 
  631000    300.79866   -20.884076 
  631500    295.66268   -53.129558 
  632000    299.50227   -34.835832 
  632500    299.51654   -28.040828 
  633000    299.65394   -27.615529 
  633500    297.46704    -23.91682 
  634000      303.858   -28.646711 
  634500    296.12989   -25.705088 
  635000    297.22695   -6.3468285 
  635500    301.74165   -15.674921 
  636000    296.33656   -4.6039427 
  636500    309.91301   -16.872842 
  637000    298.10289   -28.573353 
  637500    303.84031   -28.283514 
  638000    300.62407   -20.138281 
  638500    299.76726   -21.812819 
  639000    294.48963   -13.035673 
  639500    296.22431   -29.868777 
  640000    299.75468    -37.56631 
  640500    300.05544   -13.037057 
  641000    300.61991   -32.995832 
  641500    303.34348   -11.353368 
  642000     299.5073   -18.732558 
  642500    301.39934   -17.722308 
  643000    295.57244   -35.323829 
  643500     304.7163   -40.928536 
  644000    301.60442    4.4142804 
  644500    302.33495   -28.462721 
  645000    296.53432   -34.944164 
  645500    299.67917   -10.118829 
  646000    296.99135   -22.982242 
  646500    306.67658    7.5625549 
  647000    302.89443   -23.334561 
  647500    304.03364   -18.599514 
  648000    299.25226    -12.08721 
  648500    295.92235   -27.515155 
  649000    300.09734   -16.733987 
  649500    297.28822   -1.0960977 
  650000    299.88983    -15.59792 
  650500    294.39634    -37.99698 
  651000    301.54407   -26.759606 
  651500    298.47002   -22.686363 
  652000    296.84098   -38.060359 
  652500    304.86186   -27.460234 
  653000    299.40609   -10.382295 
  653500    304.99176   -23.534247 
  654000    296.52836    -11.47767 
  654500    296.94063    -11.04015 
  655000    299.17674   -25.802456 
  655500    301.38687   -32.106284 
  656000    300.71067   -29.217907 
  656500    301.38633   -16.254306 
  657000    298.45096   -7.0062389 
  657500    301.18351   -28.904246 
  658000    299.97799   -35.837376 
  658500    296.09868   -27.106949 
  659000    305.20751   -12.167761 
  659500    301.79806   -18.096426 
  660000    300.07219    -15.32943 
  660500    297.17647   -27.607206 
  661000    302.01437   -23.700974 
  661500    301.81538    -27.71893 
  662000    296.42929   -17.317111 
  662500    300.54983   -12.815698 
  663000    296.93198   -11.300813 
  663500    297.56766   -4.0441566 
  664000    297.35014   -14.646535 
  664500    295.74863   -14.622362 
  665000    302.08951   -28.274531 
  665500     308.3978   -20.765274 
  666000    302.95013   -25.146251 
  666500    304.36113   -56.370054 
  667000    299.49614   -25.485288 
  667500    300.15627   -24.952767 
  668000    298.68868   -18.151598 
  668500     298.2587    -36.35884 
  669000    298.10943   -36.839169 
  669500    297.51369   -37.102397 
  670000    299.36645   -22.386578 
  670500    302.02864   -29.186652 
  671000    304.16739   -46.030197 
  671500    297.01742   -30.657002 
  672000    297.01962   -21.477799 
  672500    298.38558   -5.7373888 
  673000    295.32164   -20.815276 
  673500     294.3164    -27.79483 
  674000    300.56362   -3.0974378 
  674500    299.94985   -36.913901 
  675000     303.2986   -23.241548 
  675500     299.0009   -30.312727 
  676000    298.82547    -28.96431 
  676500    300.33552   -19.810703 
  677000    296.96408    -16.13909 
  677500    302.34855   -18.407389 
  678000    301.07496   -39.321347 
  678500    300.41196   -51.840118 
  679000    295.38134   -26.497872 
  679500    302.39264    -15.85281 
  680000    298.27109    -12.66564 
  680500    300.50042   -7.4961884 
  681000    302.10433   -37.566521 
  681500     301.7672   -28.117161 
  682000    295.94232   -31.543683 
  682500    300.27459   -19.975041 
  683000    299.13477   -26.611704 
  683500    297.59026   -44.295325 
  684000    298.85852   -39.990113 
  684500    298.32308   -25.167202 
  685000    299.82112   -38.489494 
  685500    296.17963   -10.324995 
  686000    298.48179   -27.414144 
  686500    294.04893   -13.181784 
  687000    297.30589   -28.123181 
  687500    302.81454   -16.719527 
  688000    302.65409   -12.303079 
  688500    299.24983   -35.939794 
  689000    303.42101   -33.024202 
  689500    302.58305   -27.164747 
  690000    300.25442    -19.30963 
  690500    298.72322   -1.3104059 
  691000    300.60987    -4.555543 
  691500    300.36594   -35.734983 
  692000    302.46339   -21.939804 
  692500    302.56756   -15.753337 
  693000    300.55027   -36.311697 
  693500    299.44685   -19.692416 
  694000    299.48165     -36.6757 
  694500    301.68538  -0.13713256 
  695000    296.33309   -12.476226 
  695500     298.9752   -6.8148912 
  696000    299.55484   -41.681179 
  696500    298.69128   -29.319905 
  697000    302.86425   -26.579082 
  697500    299.58658   -11.956661 
  698000    299.76792   -24.492179 
  698500    298.95097   -25.646702 
  699000    298.95897   -18.851422 
  699500    296.04107   -34.408511 
  700000    303.44751    -20.35815 
  700500     301.7598   -39.122964 
  701000    300.59975   -37.948183 
  701500    300.54346   -12.833038 
  702000     299.0675   -35.365669 
  702500    303.19231   -30.776048 
  703000    296.13679   -23.977778 
  703500    299.33478   -19.264821 
  704000    303.15602   -22.018807 
  704500    295.94615   -9.8521324 
  705000    294.47108    -9.555927 
  705500    303.73004   -24.382495 
  706000    302.82589   -11.830055 
  706500    303.73526   -24.883317 
  707000    304.58693   -12.010243 
  707500    300.29845   -18.938365 
  708000    303.69902   -37.196796 
  708500    296.06037   -20.758227 
  709000    301.65697   -19.950115 
  709500    299.44244    -13.06502 
  710000    294.69116    -29.70273 
  710500    301.09213   -14.856382 
  711000    303.42155   -34.046901 
  711500    301.08078   -36.463006 
  712000    293.45859   -24.756896 
  712500    305.29137   -33.143487 
  713000    301.62824   -28.722868 
  713500     301.6461   -38.951305 
  714000    304.53142   -28.545407 
  714500    298.18124   -32.404559 
  715000    295.88157    5.6173776 
  715500    299.42466   -5.4883489 
  716000    301.18671   -39.516933 
  716500    299.55062   -3.6338491 
  717000    295.78194    -24.28874 
  717500    302.87739   -26.668812 
  718000     304.2802   -10.857516 
  718500    297.55016   -28.182676 
  719000    302.52915   -4.4460166 
  719500    301.65779   -30.694902 
  720000    297.02187   -42.081227 
  720500    295.73475   -24.875316 
  721000    295.84929   -12.775545 
  721500    301.99259   -32.203461 
  722000    301.51323   -27.655907 
  722500     301.8281   -46.337609 
  723000    300.97286   -29.567163 
  723500     300.5101   -15.705003 
  724000    298.52144   -12.884418 
  724500    301.35912   -17.242106 
  725000    303.22246   -37.724298 
  725500    302.36703   -37.119544 
  726000    292.39803   -18.495247 
  726500    301.79993   -36.087296 
  727000    301.25714   -25.209819 
  727500    296.57384    -11.33636 
  728000    298.87551   -35.934329 
  728500    298.80894   -11.239828 
  729000    300.96413   -34.457065 
  729500    300.39567   -25.260589 
  730000     298.0926   -44.191458 
  730500    298.46662    -45.60533 
  731000    303.60093   -27.429583 
  731500     292.2271   -26.745944 
  732000    300.23563   -5.5823272 
  732500     304.3478   -34.551297 
  733000    298.86259   -25.295427 
  733500    296.22711   -28.399744 
  734000    293.24253   -25.929549 
  734500    301.12114   -32.031962 
  735000     304.2338     -21.5669 
  735500    298.72236   -8.4670122 
  736000    297.19979   -5.2587139 
  736500    300.31803   -21.575398 
  737000    301.86662   -38.553159 
  737500    300.71388   -31.251147 
  738000     296.7531   -30.558662 
  738500    301.63763   -32.212164 
  739000    302.50772   -21.093814 
  739500    303.18794   -10.395132 
  740000    302.62614   -21.292837 
  740500    298.67419   -44.732147 
  741000    302.83766   -23.331685 
  741500    296.17069   -19.631765 
  742000    301.92596   -16.386309 
  742500    299.24856   -17.828296 
  743000    304.44491   -38.039034 
  743500    301.76975   -9.3171362 
  744000    297.70991   -10.501131 
  744500    293.85693    -41.25406 
  745000    292.98136   -15.029215 
  745500    302.77097    -19.79692 
  746000    299.86654    1.7249019 
  746500    293.47836   -29.557146 
  747000    298.34741   -32.683423 
  747500     299.9874   -27.202604 
  748000    297.03621   -23.428081 
  748500    303.15079   -8.3148909 
  749000     300.0183     -11.7205 
  749500    298.33544   -25.924909 
  750000    302.88526   -12.365421 
  750500    302.96282   -28.226366 
  751000    300.08779   -27.435687 
  751500    294.81884   -28.629042 
  752000    294.25162   -26.709095 
  752500    297.11228   -12.311542 
  753000     303.5265   -38.999219 
  753500    295.16583   -11.904071 
  754000    296.11694   -16.421612 
  754500    298.85246   -37.434633 
  755000    292.95966   -42.887605 
  755500     295.4633   -40.677929 
  756000    299.70005   -9.1455977 
  756500    300.62789   -26.020108 
  757000    293.84851   0.45986649 
  757500    301.78299   -41.369906 
  758000    300.23023   -19.472886 
  758500    301.33405    -8.710556 
  759000    299.43312   -22.198362 
  759500    301.33794   -43.254094 
  760000    296.74324   -13.474885 
  760500    299.65476   -15.766944 
  761000    298.62192   -26.987949 
  761500    297.23461   -34.720896 
  762000    301.77603    6.5251028 
  762500    298.73672   -2.1424359 
  763000    294.54618   -18.292134 
  763500    301.44888   -27.366779 
  764000    297.65181   -39.285286 
  764500    296.51356   -25.798916 
  765000    299.19794   -18.513475 
  765500     300.5138   -6.0797209 
  766000    307.46985   -19.260776 
  766500    297.73681    -22.37182 
  767000    307.04106   -5.6385657 
  767500     299.5984   -34.509146 
  768000    297.75234   -6.3391348 
  768500    299.31034   -31.580155 
  769000    295.81275   -27.729869 
  769500    301.86999   -36.432183 
  770000    308.53638   -34.174137 
  770500    305.04473   -28.729881 
  771000     298.3504   -9.1669964 
  771500    297.26955    1.6693682 
  772000    298.41612   -20.918739 
  772500    302.23735   -9.4346242 
  773000    304.89965   -11.738348 
  773500    296.31768   -38.689475 
  774000    303.32581   -30.481104 
  774500    298.06609   -13.547007 
  775000    299.21192   -25.940338 
  775500    299.35064   -38.375493 
  776000    297.05337    -38.54622 
  776500    299.55083   -30.169197 
  777000    303.43941   -12.622293 
  777500    289.19302   -26.181356 
  778000    303.61882   -27.984687 
  778500    305.83147   -12.607102 
  779000     295.5334   -10.118381 
  779500    300.98584   -18.885399 
  780000       300.01   -12.151175 
  780500    299.42338   -40.657545 
  781000    308.38785   -17.017867 
  781500     300.7783   -16.504241 
  782000    297.07489   -47.346177 
  782500    299.13782    -17.36918 
  783000    305.39494   -17.974563 
  783500    298.00833   -28.420807 
  784000    303.64515   -26.162487 
  784500    299.22773     -22.9605 
  785000    300.45034   -63.317693 
  785500    300.80145   -19.088206 
  786000    301.65682   -20.433164 
  786500     299.0597   -21.887947 
  787000    299.94954   -7.6848155 
  787500    304.02127   -33.509436 
  788000    302.10266   -23.265439 
  788500    297.06048   -43.041129 
  789000    301.93151   -26.853391 
  789500    300.33343   -25.069287 
  790000    300.00875   -35.866142 
  790500    303.07199   -13.082351 
  791000    296.63467   -30.689597 
  791500    303.53709   -29.746641 
  792000      299.662   -18.812527 
  792500    303.91716   -12.261715 
  793000     301.0379   -19.591238 
  793500    298.42365   -35.586391 
  794000    294.90419  -0.55593786 
  794500    295.87421   -32.204185 
  795000    300.41353   -10.821326 
  795500    302.12628   -27.053312 
  796000     305.4504   -22.840851 
  796500    294.91357   -22.705522 
  797000    300.38991   -14.521076 
  797500    301.09415   -21.271019 
  798000    299.63843   -49.766492 
  798500     296.2546   -23.042489 
  799000    300.60664   -30.574698 
  799500    301.36779    -24.41097 
  800000    296.97203   -26.622024 
  800500    297.35118   -15.617053 
  801000    298.27877   -14.656006 
  801500    301.05855   -26.694809 
  802000    302.26314   -15.097612 
  802500    302.29315   -21.293379 
  803000    302.39936    -14.35715 
  803500    304.70331   -35.904609 
  804000    300.54972   -22.551749 
  804500    298.59424   -19.363402 
  805000    301.76145   -32.956845 
  805500    300.91316   -20.933238 
  806000    297.95064   -17.612421 
  806500    306.36594   -26.330808 
  807000    294.01729   -17.696447 
  807500    298.65472   -31.066997 
  808000    299.22106   -21.007931 
  808500    306.63284   -39.288973 
  809000    300.98258   -23.830177 
  809500    300.73491   -29.886389 
  810000    302.10593   -28.092744 
  810500    301.40132   -20.170156 
  811000    303.54791   -25.695699 
  811500    299.16897    -17.21612 
  812000    294.93143   -38.567753 
  812500    301.28839   -33.850787 
  813000    300.42387   -58.226055 
  813500     300.1646    -12.70483 
  814000     297.5555   -7.0112027 
  814500    303.35165    -10.32801 
  815000    295.79843   0.64472586 
  815500    300.23813   -12.358614 
  816000    301.67373   -18.449127 
  816500    297.45268   -9.0891078 
  817000    302.52487   -18.876369 
  817500    297.24133   -9.8294472 
  818000    301.51599    -20.73254 
  818500    294.79345   -5.0975555 
  819000    296.75898   -36.237843 
  819500    297.42406   0.78409528 
  820000    295.36963   -32.179438 
  820500    294.95727    -20.53462 
  821000     296.7567   -7.5968689 
  821500    304.46288   -28.022569 
  822000    298.94055   -21.991442 
  822500    298.98104   -4.9567434 
  823000    298.75887   -36.333261 
  823500    296.00184   -32.979551 
  824000    301.44901    -14.65962 
  824500    302.19767    -30.41546 
  825000    299.39669   -47.104013 
  825500    303.39744   -22.089491 
  826000    302.79153   -20.308401 
  826500    299.04313   -46.478323 
  827000    301.57378   -30.248138 
  827500    299.24604   -18.224304 
  828000    298.52085   -28.620783 
  828500    303.51265   -20.303785 
  829000    297.82374   -32.609753 
  829500    302.03901   -56.554666 
  830000    302.52486   -18.864062 
  830500    301.15922   -14.879584 
  831000    297.28921   -32.649076 
  831500    296.65314   -22.034251 
  832000    299.31438   -24.060647 
  832500    306.03047   -18.541522 
  833000    297.22634   -16.490661 
  833500    300.84685   -42.135778 
  834000     298.5934   -32.350334 
  834500    296.51621    3.8017977 
  835000    297.49967   -7.3093485 
  835500    301.59786   -8.8201394 
  836000    299.13285   -35.823025 
  836500    298.72338   -44.442779 
  837000    300.88882   -24.067605 
  837500    294.03263   -41.536901 
  838000    294.19403   -18.578322 
  838500    306.55822   -17.903076 
  839000    303.62013   -15.582133 
  839500    302.60929   -9.5825861 
  840000    300.74351   -26.148832 
  840500    301.05048   -30.550217 
  841000    300.49992   -30.040383 
  841500    301.72493   -33.550106 
  842000    297.85777   -17.874156 
  842500     297.4737   -12.285311 
  843000    296.07881    -27.85944 
  843500     296.1596   -27.965212 
  844000     300.3909   -14.513044 
  844500    294.92182   -17.382164 
  845000    302.15882   -19.096438 
  845500    304.07361   -32.592664 
  846000    299.93576   -15.170391 
  846500    295.67784   -24.360542 
  847000    303.36134   -29.571188 
  847500    301.12493   -40.779683 
  848000    299.90005   -30.219506 
  848500    304.21066   -7.0594197 
  849000     294.3475   -32.922288 
  849500    298.96541   -3.6785451 
  850000    306.03836   -21.536735 
  850500    298.04607   -30.236321 
  851000    303.16862   -24.321111 
  851500     302.4733   -32.952109 
  852000    297.85036   -22.887606 
  852500    297.67929   -21.115936 
  853000    296.87871   -8.6997027 
  853500    296.23058    -15.24811 
  854000    301.81805    3.3179823 
  854500     293.4817   -9.6386997 
  855000    303.22123   -2.5740094 
  855500    299.07173   -26.836561 
  856000    300.93831   -25.318272 
  856500    296.53513   -23.159386 
  857000    299.67541   -22.681892 
  857500    298.16156   -25.192496 
  858000    302.08977   -38.104809 
  858500    299.83525   -44.688375 
  859000     300.5174   -23.510226 
  859500    299.55088   -26.913644 
  860000     295.6611   -14.185902 
  860500    298.75522   -15.525606 
  861000    296.35295   -32.032687 
  861500    301.81382   -36.761627 
  862000    299.65494   -6.0708708 
  862500    299.62549   -35.410663 
  863000    298.58772   -8.4856121 
  863500    294.80329   -21.098567 
  864000     294.9353   -20.798682 
  864500    299.66579   -32.149522 
  865000    301.88908   -36.528694 
  865500    296.90076   -42.115938 
  866000    301.30274   -8.1353811 
  866500    303.52757   -15.168618 
  867000    292.67869   -3.2741289 
  867500     296.4959   -45.163362 
  868000    298.01355   -15.151859 
  868500     302.1656   -10.490137 
  869000    301.41423   -28.934626 
  869500    299.68338   -22.935738 
  870000    298.21349  -0.16039494 
  870500    294.19248   -28.815154 
  871000    295.97772   -40.367053 
  871500    301.57778    -35.13152 
  872000     301.4036   -38.343023 
  872500    300.35538   -16.559903 
  873000    300.64156   -36.590367 
  873500    303.97618   -42.804574 
  874000    303.00113   -43.719921 
  874500    300.44984   -25.065591 
  875000    308.17716   -28.215397 
  875500    302.76712   -50.147087 
  876000    302.94234   -0.8413145 
  876500    295.99244   -32.504335 
  877000    299.19758   -37.962364 
  877500    302.36549   -11.681304 
  878000    303.84406   -30.894424 
  878500    295.82405   -40.397163 
  879000    299.97763   -24.679132 
  879500    301.67657   -17.730266 
  880000    300.85116   -24.703574 
  880500    302.84409   -18.815335 
  881000    302.89387   -22.885988 
  881500     297.5613   -24.677033 
  882000    308.74065   -14.730484 
  882500    298.92073   -21.665363 
  883000    294.83264   -13.781675 
  883500    302.97943   -35.129557 
  884000    301.64874   -13.255664 
  884500    295.82917   -24.145328 
  885000    304.71244   -42.724509 
  885500    298.39404   -27.776985 
  886000    301.05144   -20.901556 
  886500    298.66627   -21.739514 
  887000    302.25469   -12.004824 
  887500    296.33482   -11.608432 
  888000    297.91173   -18.524476 
  888500    302.39291   0.46827379 
  889000    298.03843   -36.976683 
  889500    301.24634   -52.279345 
  890000    298.60983   -33.005014 
  890500    302.27648   -6.7691099 
  891000    304.18509   -22.103623 
  891500     294.3259   -27.173683 
  892000    298.00097   -5.1275209 
  892500    305.47886   -25.725627 
  893000    301.20065   -14.927851 
  893500     298.7762   -34.198187 
  894000     299.1237   -6.6198947 
  894500    305.05608   -19.656793 
  895000    303.00294   -26.663765 
  895500    302.13463     -19.2085 
  896000    300.10598    3.5155402 
  896500    302.11042   -10.515519 
  897000    297.15202   -25.097009 
  897500    299.86215   -28.469365 
  898000    297.30441    -2.427717 
  898500    301.78842   -40.524205 
  899000    306.15137   -29.062863 
  899500    304.06884   -47.019002 
  900000    301.52826   -31.871805 
  900500    302.15375   -15.977246 
  901000    294.16014   -32.210733 
  901500     296.2972   -21.184701 
  902000    294.66744   -12.243093 
  902500    296.45584   -34.688665 
  903000    301.65393    -15.02728 
  903500    305.61578   -25.729377 
  904000    293.27732   -35.513325 
  904500    297.07501   -13.620899 
  905000    303.35958   -45.228623 
  905500    295.74571   -23.473983 
  906000    297.49435   -8.3778495 
  906500    299.63252   -22.223396 
  907000    299.17197   -32.606619 
  907500    299.61509   -47.353275 
  908000    299.10558   -30.451859 
  908500    299.74526   -37.003181 
  909000    298.55746    -53.06902 
  909500    302.65175   -24.623477 
  910000    304.76165   -41.373667 
  910500    297.09971   -27.555768 
  911000    300.49752   -31.045674 
  911500    304.56625    -32.23271 
  912000    295.85503    -49.42189 
  912500    299.55342   -33.773608 
  913000     299.7116   -15.410622 
  913500    294.94501    -18.67843 
  914000    304.52863    -33.91182 
  914500    301.90733   -23.547069 
  915000    301.26086   -13.467044 
  915500    295.34075   -19.835782 
  916000    300.02095   -15.149807 
  916500    299.29475   -29.017499 
  917000    305.68587   -24.772735 
  917500    302.83271   -36.642023 
  918000    296.13848    -15.62526 
  918500    301.35368   -27.786044 
  919000    299.71494   -7.0362803 
  919500    297.61532    -38.90575 
  920000    292.53184   -18.173869 
  920500    297.19291   -9.9669944 
  921000    302.87701   -17.544527 
  921500    301.85556   -47.565501 
  922000    294.72624   -25.600938 
  922500    299.41069   -27.793982 
  923000    301.47387   -17.664691 
  923500    304.15011    -19.02419 
  924000    299.32233   -14.864579 
  924500    304.47393   -15.276176 
  925000    295.26711   -20.067515 
  925500    303.21355   -34.229746 
  926000    299.45246   -31.289593 
  926500     299.7951   -29.179344 
  927000    303.60773   -9.4354008 
  927500    307.99832   -41.732647 
  928000    303.70399   -41.866313 
  928500    304.70587    -5.791919 
  929000    302.17577   -18.891803 
  929500    299.93749   -18.877163 
  930000    301.78197   -28.025267 
  930500    301.52705   -12.470092 
  931000    296.79824   -40.766893 
  931500     304.3597   -26.077046 
  932000    301.71951   -31.098898 
  932500     304.6249   -27.900845 
  933000    304.25009   -18.840493 
  933500    299.63675   0.40806114 
  934000    302.23849   -32.751348 
  934500    300.24262    -32.45767 
  935000     303.1646   -28.078047 
  935500     297.8373   -17.084569 
  936000    304.53689   -12.234422 
  936500    299.14813    -28.03231 
  937000    294.63404   -18.863253 
  937500    302.29457   -18.216046 
  938000    297.67107   -6.4611036 
  938500     302.1185   -6.4180895 
  939000    302.63596   -19.855584 
  939500    306.09574   -31.902108 
  940000    301.84574   -45.733771 
  940500    299.71892    -30.47636 
  941000    296.55846   -28.418007 
  941500    298.88504   -18.757452 
  942000    303.88431   -4.9433041 
  942500    295.94423   -16.854176 
  943000     305.2823    0.7269946 
  943500    297.06069   -6.4176092 
  944000    295.25294   -16.643757 
  944500    302.64787   -26.722252 
  945000    292.51414   -23.070684 
  945500    302.56682   -33.589295 
  946000    302.44012    2.7102546 
  946500    302.89775   -14.667747 
  947000    301.63489   -46.265406 
  947500    297.42834   -33.398901 
  948000    299.12241   -4.6514232 
  948500     302.1143   -20.603825 
  949000    298.34785   -37.689253 
  949500    302.99921   -14.025343 
  950000    304.89442   -51.387146 
  950500    299.32434  -0.99107179 
  951000    292.76489   -32.195309 
  951500    304.23302   -14.887327 
  952000    300.60761   -13.202881 
  952500    300.29605   -35.288036 
  953000    299.96972   -26.991548 
  953500    301.83375   -23.920473 
  954000    300.91253   -51.357823 
  954500    298.70381   -17.572639 
  955000    299.55538   -28.981224 
  955500     299.4092   -33.984557 
  956000    297.06163    -14.12702 
  956500    299.42235   -19.465098 
  957000    300.95372    3.5449711 
  957500     299.5668   -19.575319 
  958000    299.14263    5.6351429 
  958500    303.59792   -16.129804 
  959000    304.94303   -31.528593 
  959500    294.92433   -8.2584955 
  960000    297.06481   -24.350667 
  960500    302.88452   -30.539802 
  961000    299.29124   -15.901895 
  961500    296.27174   -17.361096 
  962000    302.04538   -23.413989 
  962500    300.31632   -42.842419 
  963000    295.64257   -0.4406614 
  963500    295.57465   -26.045466 
  964000     296.5826    3.6950687 
  964500    298.94663   -25.550578 
  965000    300.60955   -33.904762 
  965500    296.73879   -35.629795 
  966000    302.86078   -27.783598 
  966500    300.29208    -23.34629 
  967000    304.29046   -35.565009 
  967500    296.49095   -7.3222368 
  968000    301.21043   -52.397915 
  968500    296.79638   -27.428831 
  969000    301.71764    -57.40559 
  969500     300.2672    -22.21148 
  970000    302.52978   -36.341502 
  970500    298.18331   -27.471643 
  971000    295.86098   -25.030253 
  971500    304.60037   -13.403745 
  972000    301.43612   -28.647501 
  972500    299.08733   -12.418579 
  973000    299.26013   -18.015681 
  973500    299.72981   -23.605101 
  974000    304.76969    8.5980041 
  974500     302.7279   -27.417668 
  975000    300.15976   -24.091778 
  975500    300.14317   -14.531223 
  976000    304.04439   -40.033193 
  976500    296.95136   -24.818802 
  977000    297.29486   -18.872399 
  977500    300.04388    -16.41823 
  978000    292.46336   -5.3361355 
  978500     297.5008    -22.30852 
  979000    298.32618   -16.657197 
  979500    304.32454   -16.737225 
  980000    300.83912    -13.29217 
  980500    301.33504   -13.552716 
  981000    295.70159   -38.838259 
  981500    301.23554   -26.552874 
  982000      301.616    -2.993643 
  982500    297.24928   -29.170337 
  983000    299.42377   -6.4664658 
  983500    299.29673   -27.678176 
  984000    303.39392  -0.57573642 
  984500     304.7865   -26.052794 
  985000    304.26567   -11.178125 
  985500    298.84132   -25.662567 
  986000    297.75507   -26.529942 
  986500    302.38365   -30.178871 
  987000    304.80416   -27.926286 
  987500    302.31628   -8.9030347 
  988000    297.05078   -32.457914 
  988500    300.92226   -10.693317 
  989000    296.11575   -28.554117 
  989500    305.79676   -31.125539 
  990000    298.15065     -14.1574 
  990500    296.91842   -18.727363 
  991000    304.35282    -31.53206 
  991500    298.18529   -30.644103 
  992000     299.1377    -28.93104 
  992500    303.54084    -13.67609 
  993000    296.79633   -9.9380381 
  993500    301.29526   -6.8380729 
  994000     298.9657   -30.816084 
  994500    301.41777   -24.206322 
  995000    299.63758   -36.956271 
  995500    298.22993   -44.819075 
  996000    295.73245   -17.461151 
  996500    296.04753   -10.429077 
  997000    307.22485   -15.468571 
  997500    302.11875   -10.773384 
  998000    300.45987   -24.326363 
  998500    298.54125   -10.042583 
  999000    304.84266   -34.676946 
  999500    296.35703    -47.65282 
 1000000    299.57138   -26.733686 
Loop time of 9668.04 on 16 procs for 1000000 steps with 19582 atoms

Performance: 8.937 ns/day, 2.686 hours/ns, 103.434 timesteps/s
99.4% CPU use with 16 MPI tasks x no OpenMP threads

MPI task timing breakdown:
Section |  min time  |  avg time  |  max time  |%varavg| %total
---------------------------------------------------------------
Pair    | 5592.6     | 6249.8     | 6744.7     | 446.1 | 64.64
Bond    | 0.23241    | 0.28566    | 0.35504    |   7.2 |  0.00
Kspace  | 1698.8     | 2198.3     | 2853.2     | 750.8 | 22.74
Neigh   | 480.91     | 483.47     | 486.08     |   8.0 |  5.00
Comm    | 244.7      | 256.51     | 270.5      |  51.6 |  2.65
Output  | 3.0815     | 3.099      | 3.3083     |   3.1 |  0.03
Modify  | 439.89     | 447.12     | 454.69     |  20.5 |  4.62
Other   |            | 29.46      |            |       |  0.30

Nlocal:    1223.88 ave 1240 max 1207 min
Histogram: 2 0 1 4 2 1 0 2 2 2
Nghost:    7389.94 ave 7424 max 7353 min
Histogram: 1 1 3 1 2 1 2 2 1 2
Neighs:    302967 ave 322093 max 282694 min
Histogram: 2 1 1 0 3 4 1 1 2 1

Total # of neighbors = 4847477
Ave neighs/atom = 247.548
Ave special neighs/atom = 1.34634
Neighbor list builds = 52300
Dangerous builds = 0
  write_restart  end.${E}.restart
  write_restart  end.0.06.restart
PPPM initialization ...
WARNING: Using 12-bit tables for long-range coulomb (../kspace.cpp:321)
  G vector (1/distance) = 0.284296
  grid = 40 36 24
  stencil order = 5
  estimated absolute RMS force accuracy = 0.0311878
  estimated relative force accuracy = 9.39212e-05
  using double precision FFTs
  3d grid and FFT values/proc = 6555 2880

  clear
  next a
  next E
  jump system.in
variable a loop 5
variable E index 0.02 0.04 0.06 0.08 0.1             #电场
variable Wo equal 0.1553
log $a.log
log 4.log
