# Supplementary material for: The influences of electric field intensity and driving force on the slip behaviour of water flow in a nanochannel
Source: PLoS One. 2021 Sep 22;16(9):e0257589. doi: 10.1371/journal.pone.0257589 (PMC8457446; doi:10.1371/journal.pone.0257589)
Supplement: S1 Data — (ZIP) [file pone.0257589.s001.zip › data/ALH2O-E-3/4.log]

variable T equal 300
variable F equal 0.0003           #加速度
# ----------------- Init Section -----------------

    units        real
    atom_style   full
    pair_style   lj/cut/coul/long 9.0
    bond_style   harmonic
    angle_style  harmonic
    kspace_style pppm 0.0001


# ----------------- Atom Definition Section -----------------

read_data system.data
  orthogonal box = (0 -16.2 0) to (81 56.2 40.5)
  4 by 2 by 2 MPI processor grid
  reading atoms ...
  19582 atoms
  scanning bonds ...
  2 = max bonds/atom
  scanning angles ...
  1 = max angles/atom
  reading bonds ...
  8788 bonds
  reading angles ...
  4394 angles
  2 = max # of 1-2 neighbors
  1 = max # of 1-3 neighbors
  1 = max # of 1-4 neighbors
  2 = max # of special neighbors
#read_restart 1.restart

#1是up Al
#2是down Al
#3是 O
#4是 H

# ----------------- Settings Section -----------------
    pair_coeff   1 1  0.0  0.0         #上Al Al
    pair_coeff   1 2  0.0  0.0         #上Al下Al
    pair_coeff   1 3  ${Wo}  3.166    #上Al O
    pair_coeff   1 3  0.1553  3.166    
    pair_coeff   1 4  0.0  0.0         #上Al H

    pair_coeff   2 2  0.0  0.0         #下Al Al
    pair_coeff   2 3  ${Wo}  3.166    #下Al O
    pair_coeff   2 3  0.1553  3.166    
    pair_coeff   2 4  0.0  0.0         #下Al H

    pair_coeff   3 3  ${Wo}  3.166    # O  O
    pair_coeff   3 3  0.1553  3.166    
    pair_coeff   3 4  0.0  0.0         # O  H

    pair_coeff   4 4  0.0  0.0         # H  H

	bond_coeff   1     600.0   1.0
    angle_coeff  1   75.0    109.47

    group upwall type 1
3200 atoms in group upwall
    group downwall type 2
3200 atoms in group downwall
    group O type 3
4394 atoms in group O
    group H type 4
8788 atoms in group H

	group wall union upwall downwall
6400 atoms in group wall
    group spce type  3  4
13182 atoms in group spce
    fix fShakeSPCE spce shake 0.0001 10 0 b 1 a 1
  0 = # of size 2 clusters
  0 = # of size 3 clusters
  0 = # of size 4 clusters
  4394 = # of frozen angles

# ----------------- Run Section -----------------

  timestep 1
  compute	     T_spce spce temp/partial 0 1 1
  velocity     spce create $T 372748 temp T_spce
  velocity     spce create 300 372748 temp T_spce
  dump 2 all atom 100000 $a.lammpstrj
  dump 2 all atom 100000 4.lammpstrj

  fix   fxnvt spce nvt temp $T $T 100
  fix   fxnvt spce nvt temp 300 $T 100
  fix   fxnvt spce nvt temp 300 300 100
  fix_modify fxnvt temp T_spce
WARNING: Temperature for fix modify is not for group all (../fix_nh.cpp:1395)

  run   1000000
PPPM initialization ...
WARNING: Using 12-bit tables for long-range coulomb (../kspace.cpp:321)
  G vector (1/distance) = 0.284296
  grid = 40 36 24
  stencil order = 5
  estimated absolute RMS force accuracy = 0.0311878
  estimated relative force accuracy = 9.39212e-05
  using double precision FFTs
  3d grid and FFT values/proc = 6555 2880
Neighbor list info ...
  update every 1 steps, delay 10 steps, check yes
  max neighbors/atom: 2000, page size: 100000
  master list distance cutoff = 11
  ghost atom cutoff = 11
  binsize = 5.5, bins = 15 14 8
  1 neighbor lists, perpetual/occasional/extra = 1 0 0
  (1) pair lj/cut/coul/long, perpetual
      attributes: half, newton on
      pair build: half/bin/newton
      stencil: half/bin/3d/newton
      bin: standard
Per MPI rank memory allocation (min/avg/max) = 10.36 | 10.75 | 11.14 Mbytes
Step Temp E_pair E_mol TotEng Press 
       0    174.01248    18054.513            0    25931.982    32532.591 
 1000000    170.84908    -49107.24            0   -41372.977    1278.0526 
Loop time of 9557.74 on 16 procs for 1000000 steps with 19582 atoms

Performance: 9.040 ns/day, 2.655 hours/ns, 104.627 timesteps/s
99.4% CPU use with 16 MPI tasks x no OpenMP threads

MPI task timing breakdown:
Section |  min time  |  avg time  |  max time  |%varavg| %total
---------------------------------------------------------------
Pair    | 5642       | 6267.3     | 6791.2     | 453.1 | 65.57
Bond    | 0.23164    | 0.28056    | 0.43821    |   9.4 |  0.00
Kspace  | 1676.8     | 2204.9     | 2829.4     | 762.5 | 23.07
Neigh   | 480.73     | 483.51     | 486.18     |   8.1 |  5.06
Comm    | 241.24     | 253.24     | 267.24     |  53.1 |  2.65
Output  | 0.011231   | 0.0126     | 0.016355   |   1.0 |  0.00
Modify  | 312.05     | 320.44     | 330.68     |  30.3 |  3.35
Other   |            | 28         |            |       |  0.29

Nlocal:    1223.88 ave 1245 max 1200 min
Histogram: 2 0 2 3 1 0 1 3 2 2
Nghost:    7390.81 ave 7426 max 7369 min
Histogram: 3 2 3 2 2 0 0 2 0 2
Neighs:    302786 ave 324911 max 282744 min
Histogram: 2 0 2 2 2 4 2 0 1 1

Total # of neighbors = 4844569
Ave neighs/atom = 247.399
Ave special neighs/atom = 1.34634
Neighbor list builds = 52311
Dangerous builds = 30
  write_restart ${Wo}.restart
  write_restart 0.1553.restart
PPPM initialization ...
WARNING: Using 12-bit tables for long-range coulomb (../kspace.cpp:321)
  G vector (1/distance) = 0.284296
  grid = 40 36 24
  stencil order = 5
  estimated absolute RMS force accuracy = 0.0311878
  estimated relative force accuracy = 9.39212e-05
  using double precision FFTs
  3d grid and FFT values/proc = 6555 2880
 #--------------------E+F -----------------------
  timestep 1

  fix 1 spce gravity $F vector 1 0 0       #在x方向加速度为====0.0001
  fix 1 spce gravity 0.0003 vector 1 0 0       
  fix kick spce efield  0.0  $E 0.0        #在Y方向上加上电场==0.1
  fix kick spce efield  0.0  0.08 0.0        

  run   1000000
PPPM initialization ...
WARNING: Using 12-bit tables for long-range coulomb (../kspace.cpp:321)
  G vector (1/distance) = 0.284296
  grid = 40 36 24
  stencil order = 5
  estimated absolute RMS force accuracy = 0.0311878
  estimated relative force accuracy = 9.39212e-05
  using double precision FFTs
  3d grid and FFT values/proc = 6555 2880
Per MPI rank memory allocation (min/avg/max) = 10.75 | 10.89 | 11.15 Mbytes
Step Temp E_pair E_mol TotEng Press 
 1000000    170.84908    -49107.24            0   -41372.977    1278.3872 
 2000000    177.54348   -49024.031            0   -40986.715    1388.3448 
Loop time of 9532.98 on 16 procs for 1000000 steps with 19582 atoms

Performance: 9.063 ns/day, 2.648 hours/ns, 104.899 timesteps/s
99.4% CPU use with 16 MPI tasks x no OpenMP threads

MPI task timing breakdown:
Section |  min time  |  avg time  |  max time  |%varavg| %total
---------------------------------------------------------------
Pair    | 5610.6     | 6242.4     | 6701.8     | 434.0 | 65.48
Bond    | 0.23387    | 0.27743    | 0.40221    |   8.4 |  0.00
Kspace  | 1723.5     | 2184.3     | 2818       | 734.8 | 22.91
Neigh   | 480.4      | 483.15     | 485.74     |   8.0 |  5.07
Comm    | 237.69     | 254.19     | 266.68     |  48.8 |  2.67
Output  | 0.01132    | 0.01268    | 0.016358   |   1.0 |  0.00
Modify  | 331.25     | 340.2      | 348.17     |  27.5 |  3.57
Other   |            | 28.46      |            |       |  0.30

Nlocal:    1223.88 ave 1241 max 1194 min
Histogram: 1 0 0 3 1 2 1 2 3 3
Nghost:    7399.31 ave 7471 max 7348 min
Histogram: 3 1 2 3 1 1 2 2 0 1
Neighs:    302666 ave 323076 max 273573 min
Histogram: 1 0 1 2 1 3 2 3 1 2

Total # of neighbors = 4842664
Ave neighs/atom = 247.302
Ave special neighs/atom = 1.34634
Neighbor list builds = 52285
Dangerous builds = 0
  write_restart $a.${E}.restart
  write_restart 4.${E}.restart
  write_restart 4.0.08.restart
PPPM initialization ...
WARNING: Using 12-bit tables for long-range coulomb (../kspace.cpp:321)
  G vector (1/distance) = 0.284296
  grid = 40 36 24
  stencil order = 5
  estimated absolute RMS force accuracy = 0.0311878
  estimated relative force accuracy = 9.39212e-05
  using double precision FFTs
  3d grid and FFT values/proc = 6555 2880
# ------------------- compute ------------------
  reset_timestep 0
  compute force spce group/group wall      #计算力：水和墙

  thermo		500                        #输出力
  thermo_style custom step temp c_force[1]
  thermo_modify 	temp T_spce
WARNING: Temperature for thermo pressure is not for group all (../thermo.cpp:489)


  compute c_O O chunk/atom bin/1d y lower 0.2 units box            #氧：密度+速度
  fix O O ave/chunk 1 1000000 1000000 c_O vx norm sample file Ovx.$a
  fix O O ave/chunk 1 1000000 1000000 c_O vx norm sample file Ovx.4


  compute c_H H chunk/atom bin/1d y lower 0.2 units box            #氢：密度+速度
  fix H H ave/chunk 1 1000000 1000000 c_H vx norm sample file Hvx.$a
  fix H H ave/chunk 1 1000000 1000000 c_H vx norm sample file Hvx.4


  run 1000000
PPPM initialization ...
WARNING: Using 12-bit tables for long-range coulomb (../kspace.cpp:321)
  G vector (1/distance) = 0.284296
  grid = 40 36 24
  stencil order = 5
  estimated absolute RMS force accuracy = 0.0311878
  estimated relative force accuracy = 9.39212e-05
  using double precision FFTs
  3d grid and FFT values/proc = 6555 2880
Neighbor list info ...
  update every 1 steps, delay 10 steps, check yes
  max neighbors/atom: 2000, page size: 100000
  master list distance cutoff = 11
  ghost atom cutoff = 11
  binsize = 5.5, bins = 15 14 8
  2 neighbor lists, perpetual/occasional/extra = 1 1 0
  (1) pair lj/cut/coul/long, perpetual
      attributes: half, newton on
      pair build: half/bin/newton
      stencil: half/bin/3d/newton
      bin: standard
  (2) compute group/group, occasional, copy from (1)
      attributes: half, newton on
      pair build: copy
      stencil: none
      bin: none
Per MPI rank memory allocation (min/avg/max) = 11.1 | 11.47 | 11.6 Mbytes
Step Temp c_force[1] 
       0    305.76869   -6.7778474 
     500    299.94387   -10.740574 
    1000    299.35856   -10.453674 
    1500    301.70259   -24.130096 
    2000    305.21638    -27.37591 
    2500    298.79793   -12.375531 
    3000    301.09573   -12.011896 
    3500     299.6377   -19.659531 
    4000    294.72473   -50.961675 
    4500    299.16499   -35.671759 
    5000     299.1439   -18.456612 
    5500    304.20613   -18.962114 
    6000    304.68829   -23.581933 
    6500    299.48863   -37.356901 
    7000    308.30155   -26.743107 
    7500    306.79091   -12.437562 
    8000    296.23941   -13.452706 
    8500    303.35604   -38.844259 
    9000    297.34406   -31.190426 
    9500    297.26022   -34.432389 
   10000     298.2443   -19.906137 
   10500    303.89426   -29.431491 
   11000    302.56014   -31.726953 
   11500     299.7725   -31.649144 
   12000    295.85483   -36.973026 
   12500    296.78752   -5.0767334 
   13000    297.50452   -32.893128 
   13500    296.94577   -29.800217 
   14000    308.45237   -8.6115598 
   14500    304.61456   -22.204933 
   15000    300.47883   -10.717908 
   15500    300.66707   -33.844112 
   16000    303.68187   -16.712714 
   16500    297.76655   -17.470834 
   17000    305.00613   -3.5399674 
   17500    301.00917    -5.205779 
   18000    300.32725   -20.913305 
   18500    297.27304   -39.093153 
   19000    302.49681   -57.075095 
   19500    298.69598    -27.46534 
   20000    298.05576    13.441574 
   20500     297.1449   -37.448459 
   21000    299.60128   -31.158646 
   21500    297.98831   -1.4076289 
   22000    295.07854   -23.797579 
   22500     296.8974   -26.518149 
   23000    296.46696   -14.257522 
   23500    299.29356   -9.1525546 
   24000    303.86779   -13.885194 
   24500    301.94359   -41.522862 
   25000    302.39688   -15.410172 
   25500    305.14489   -24.243861 
   26000    296.77818    -11.12196 
   26500    303.52244   -23.340717 
   27000    301.15234   -21.705467 
   27500    299.79312   -19.252657 
   28000    297.50973   -28.069044 
   28500    303.00945   -10.194049 
   29000    298.67871   -20.523926 
   29500    299.29853    -47.37853 
   30000     299.1055   -17.633797 
   30500    300.87086   -40.364678 
   31000    299.86702   -28.697878 
   31500    297.85291   -23.207466 
   32000    294.85032   -62.802385 
   32500    295.51714   -26.131943 
   33000    295.32302   -35.164652 
   33500    301.40305   -35.073501 
   34000    293.74508   -22.119856 
   34500    299.46639   -31.068551 
   35000    299.49804   -13.230056 
   35500    301.85771   -11.840579 
   36000    299.48252   -27.036638 
   36500    300.63105    -26.79342 
   37000    302.53917   -2.4312695 
   37500    302.86766   -9.4144216 
   38000    300.07775    -23.58675 
   38500    298.22926   -24.888848 
   39000    294.97749   -56.316529 
   39500    297.97525   -19.554809 
   40000    300.37742    9.0200677 
   40500    296.51902   -17.803237 
   41000    296.67334   -30.462923 
   41500     303.2487   -12.623876 
   42000    302.70455   -32.481639 
   42500    296.06734   -40.205019 
   43000    301.93113   -12.454687 
   43500    298.35161   -12.471194 
   44000    300.41757   -30.469399 
   44500    295.62386   -8.8171875 
   45000    300.64587   -14.147825 
   45500     299.3312    -40.88696 
   46000    297.68793   -11.093268 
   46500    300.44775    -29.59313 
   47000    303.67054   -30.803921 
   47500    296.49186   -21.288668 
   48000    297.36065   -11.937324 
   48500    299.33819   -15.407314 
   49000    298.30798   -30.074568 
   49500    298.43526   -21.785423 
   50000    297.89383   -30.198869 
   50500    299.97381   -11.805599 
   51000    304.51958   -14.598757 
   51500    297.54743   -17.169172 
   52000    296.53907   -52.518889 
   52500    304.53786   -11.655547 
   53000    302.98044   -39.450561 
   53500    292.07455   -37.160314 
   54000    298.68907   -15.560789 
   54500    296.30479   0.87430097 
   55000    300.78942   -28.298782 
   55500    297.16657   -16.334148 
   56000    303.64599    -38.40256 
   56500    295.87689   -11.306387 
   57000    298.34628   -11.434238 
   57500    299.00383   -54.892154 
   58000    301.82599    -4.739796 
   58500      295.348    5.0051904 
   59000    299.48239   -42.531195 
   59500    304.38631   -30.515489 
   60000    299.10566   -37.379141 
   60500    299.26503   -11.549092 
   61000    297.92707   -19.923276 
   61500    295.27554   0.48156913 
   62000    294.90137   -17.424766 
   62500    297.55056   -37.925414 
   63000    297.42486    -23.77043 
   63500    298.48647    -27.66735 
   64000    297.99769   -16.316314 
   64500    301.34665   -13.011779 
   65000    296.82819   -30.724338 
   65500    296.36113   -6.5252764 
   66000    297.90199    -3.274425 
   66500    301.80927   -9.6536097 
   67000    300.14812   -10.024525 
   67500    295.82719   -42.453275 
   68000    299.69251   -21.461499 
   68500    304.88175   -36.268323 
   69000    299.67091   -14.181622 
   69500     298.3052   -21.478006 
   70000    299.14793    -34.42263 
   70500    296.53367   -37.939418 
   71000    303.63966   -18.708681 
   71500    303.76043   -21.517027 
   72000    299.63609   -34.314136 
   72500    305.70213   -13.276382 
   73000    296.68934   -26.402601 
   73500     301.5707   -19.429734 
   74000    302.57647   -28.759606 
   74500    301.61481   -16.897628 
   75000    294.14813   -19.942864 
   75500    300.55619   -31.582272 
   76000    295.95186   -20.542641 
   76500    303.73374   -10.807155 
   77000    297.05792   -37.421873 
   77500    298.47352   -16.073053 
   78000     304.6573   -25.101627 
   78500    300.57805   -27.918657 
   79000    306.31359   -24.666163 
   79500    299.14157    1.7428752 
   80000    301.78749   -33.094625 
   80500    303.90907   -34.034362 
   81000    305.65796   -20.036231 
   81500    299.51002   -31.148246 
   82000    299.67571   -27.551053 
   82500    303.74347   -23.319785 
   83000    298.36544   -33.496883 
   83500      296.932   -15.231713 
   84000    303.84835   -12.055642 
   84500    300.28104   -15.659519 
   85000    302.04966   -5.8209775 
   85500    296.55308   -28.848779 
   86000    299.58973   -30.999705 
   86500    298.12007   -23.034803 
   87000    301.04585   -15.288422 
   87500     304.0475   -10.991938 
   88000    299.02703   -21.345603 
   88500    297.47418   -24.052765 
   89000    301.52492   -32.687002 
   89500    299.82579   -22.679047 
   90000    299.27526   -33.466512 
   90500    302.39876    -5.009359 
   91000    298.79642   -30.749873 
   91500    298.89765   -34.048922 
   92000    303.20541   -22.361932 
   92500    299.69355    -12.61034 
   93000    298.51402   -18.695016 
   93500    302.96035   -15.610708 
   94000    298.22361   -54.599901 
   94500     299.1987   -32.172267 
   95000    303.29447   -20.400703 
   95500    302.36111   -7.0705062 
   96000    307.21446   -30.246801 
   96500    300.73119   -43.687563 
   97000     301.0509   -4.4484347 
   97500    302.46286   -29.507554 
   98000    298.70218   -13.718321 
   98500     303.9365   -9.8663608 
   99000    303.64252   -14.084456 
   99500      295.035   -22.909586 
  100000     297.3851   -2.3704238 
  100500    297.72077   -27.311735 
  101000    304.80409   -35.731605 
  101500    301.84712   -33.000367 
  102000    298.16914   -14.728325 
  102500    298.22784   -40.757784 
  103000    300.60251   -23.083531 
  103500    298.22984   -54.215488 
  104000    300.36265   -21.319896 
  104500    294.15658    8.0028592 
  105000    306.07816   -26.992954 
  105500    302.28761   -35.498701 
  106000    299.67435   -8.9759797 
  106500    301.54814   -28.292923 
  107000    298.06612    -26.05609 
  107500    299.75821   -35.475681 
  108000     295.8293   -35.377032 
  108500     295.7518   -19.789404 
  109000    299.87684   -25.313076 
  109500    301.19947   -28.606641 
  110000    299.47576   -16.190338 
  110500    296.80635   -16.527997 
  111000    304.11709   -30.742436 
  111500    298.61606   -14.361251 
  112000    297.71797   -18.958014 
  112500    304.35423   -28.884819 
  113000    301.52387   -9.5509311 
  113500    296.44476   -32.280682 
  114000    297.81577   -11.819735 
  114500    297.98723   -34.278673 
  115000    296.70755   -35.235454 
  115500    303.64333   -23.190254 
  116000    307.65177   -16.376233 
  116500    296.47885   -28.930908 
  117000    296.85601    -8.669095 
  117500    295.00757   -27.156706 
  118000     295.8599   -21.603666 
  118500    303.99917   -16.092678 
  119000    298.62819   -24.048251 
  119500    299.56456   -54.188281 
  120000     300.4707   -45.129385 
  120500    302.09425   -2.2509398 
  121000    292.31833   -23.836076 
  121500    297.29753    -8.567453 
  122000    302.47579   -24.093576 
  122500    296.50323   -12.327594 
  123000    298.30626   -27.929128 
  123500    297.52386   -41.840212 
  124000     302.5163   -36.868638 
  124500    296.01735   -24.719836 
  125000    299.39067   -10.050142 
  125500    303.86839   -18.278789 
  126000     297.9164   -18.877045 
  126500    301.15584   -19.372103 
  127000    305.14125   -18.092138 
  127500    297.09898   -24.596058 
  128000    297.58411   -15.632702 
  128500    300.26573   -22.047539 
  129000    297.88159   -34.911382 
  129500    303.49751   -23.447347 
  130000    299.08488   -21.612144 
  130500    301.12185   -13.648081 
  131000    296.37157   -12.674844 
  131500     299.1378   -14.893905 
  132000    294.96086   -16.317094 
  132500    300.75358   -32.668228 
  133000    303.30554   -28.239738 
  133500     295.0297   -3.7148133 
  134000    298.89827   -14.361365 
  134500    300.08503   -24.502513 
  135000     294.8864   -26.934801 
  135500     305.3869   -28.344702 
  136000     296.2605   -30.321506 
  136500    304.25196   -37.635996 
  137000     298.1191   -15.141416 
  137500     305.2169   -15.485337 
  138000    294.80037   -17.952651 
  138500    300.67277   -3.4047453 
  139000    301.38132   -37.968479 
  139500    304.06259   -29.878777 
  140000    303.06983   -24.066565 
  140500    303.30176   -23.813729 
  141000    300.78904   -23.025924 
  141500    299.99793   -9.4469014 
  142000    299.71538   -24.249168 
  142500     301.5861   -3.6885893 
  143000    299.48699   -23.400483 
  143500    301.44041   -14.125012 
  144000    300.27071   -36.185456 
  144500    300.72442   -32.019761 
  145000    296.63458   -7.2300815 
  145500    300.70918   -38.754854 
  146000    299.80508   -11.071741 
  146500    301.63484   -19.451277 
  147000     307.7619   -17.382938 
  147500    301.08238   -30.099528 
  148000    298.26666   -33.538992 
  148500     305.5516   -16.958972 
  149000    296.70801   -14.207276 
  149500    302.83938   -14.441296 
  150000    301.80426    2.0419496 
  150500    296.49702   -20.503779 
  151000     302.6779   -17.413568 
  151500    297.78812   -12.552381 
  152000    298.61739    1.5971781 
  152500    299.46028   -14.638926 
  153000    305.83602   -15.305477 
  153500    299.18996   -4.1515747 
  154000     296.1627   -24.247091 
  154500    297.12751   -24.721323 
  155000    300.74954    -33.30477 
  155500    299.80567    -34.86986 
  156000      299.186    1.0642125 
  156500    300.54028   -15.833808 
  157000    299.14448   -22.315755 
  157500    300.19342   -29.229122 
  158000    298.72187    -30.95884 
  158500    302.01328   -25.979747 
  159000    304.66805    -43.19544 
  159500    303.57382   -28.505874 
  160000    297.10395   -8.7357628 
  160500    304.66198   -22.279812 
  161000    305.51663   -29.546418 
  161500    304.09108   -28.879474 
  162000    304.17087   -37.406492 
  162500    300.44415   -30.558441 
  163000    296.96062   -46.763786 
  163500    298.03477   -9.4471344 
  164000     299.0979   -6.7265284 
  164500     305.7164   -26.035498 
  165000    299.68999   -28.891508 
  165500    301.92192    -13.78082 
  166000    302.13516   -23.704475 
  166500     295.9882    -32.26152 
  167000      299.548   -34.998506 
  167500     300.7484   -13.144294 
  168000    294.88448   -31.235621 
  168500    302.39106   -29.297284 
  169000    299.66391   -20.335844 
  169500    299.37105   -26.387496 
  170000    304.12763     8.842314 
  170500    295.06342    -16.90118 
  171000    305.30796    -14.47267 
  171500    304.59625   -37.302556 
  172000    308.79707   -15.946127 
  172500    304.32915   -10.378342 
  173000    301.89798   -9.2572558 
  173500    301.00641   -15.992462 
  174000    310.57704   -25.423331 
  174500    293.58063    -32.29542 
  175000    300.82969   -22.359787 
  175500    300.17082   -23.180472 
  176000     301.8992   -37.268258 
  176500    295.80617   -23.917135 
  177000     298.6201   -32.797294 
  177500    295.15305   -31.325224 
  178000    301.77627   -45.378057 
  178500    301.32684   -22.772861 
  179000     303.2506   -40.261976 
  179500    299.66812   -26.450395 
  180000    299.96452   -19.812381 
  180500    300.52192    1.4156626 
  181000    297.32992    4.4333633 
  181500    301.84042   -33.713906 
  182000    301.57777   -23.775779 
  182500     301.9156   -34.955946 
  183000    302.81154   -31.484719 
  183500    297.22195   -21.348496 
  184000    294.57657   -16.657809 
  184500      297.942     -11.9356 
  185000    297.84845    -32.13834 
  185500    297.11381   -6.9469698 
  186000    304.50591   -25.976413 
  186500    300.34638   -54.695143 
  187000    294.62268   -34.397265 
  187500     295.5242   -17.588506 
  188000    302.21675    -3.713787 
  188500    309.14835   -32.673579 
  189000    298.54126   -17.341742 
  189500    298.48111   -32.479475 
  190000    300.24229   -46.122418 
  190500    298.64173     -48.0459 
  191000    300.54741   -29.312397 
  191500    300.16511   -10.488102 
  192000    294.29741   -19.626699 
  192500    297.29033   -26.749972 
  193000    301.83775   -19.207368 
  193500    300.26914   -1.0967882 
  194000    298.02218   -3.6686387 
  194500    302.85198   -31.874513 
  195000     301.0038    -28.25501 
  195500    302.20475    -10.13566 
  196000    300.48676   -42.507425 
  196500    302.63196   -16.657157 
  197000    304.00701   -39.187053 
  197500    297.85391   -20.895391 
  198000    297.61697   -25.689056 
  198500    304.60611   -22.059513 
  199000    302.11108   -29.825961 
  199500    294.52055   -11.806551 
  200000    300.41158   -23.827941 
  200500    299.63544    -39.08815 
  201000    299.57143   -37.156249 
  201500    296.23465    -30.02497 
  202000     303.2521   -23.238779 
  202500    302.98187   -40.270867 
  203000    292.39356   -31.806718 
  203500     308.0728   -20.190407 
  204000    298.69306   -26.856085 
  204500    305.33777   -36.880267 
  205000    296.14855   -24.383041 
  205500    298.63876   -28.806887 
  206000    303.79477   -25.716868 
  206500    298.89877   -25.982768 
  207000    299.70868    -13.04624 
  207500    295.96553   -26.194716 
  208000    299.45699   -34.288874 
  208500    305.97117   -13.605601 
  209000    299.72654   -10.903017 
  209500     298.1204   -21.762213 
  210000    298.31277   -15.957174 
  210500    298.34466   -1.4191728 
  211000    296.52066   -15.597789 
  211500    298.69577   -29.800114 
  212000    298.09885   -14.808627 
  212500    302.08891   -25.229884 
  213000    296.96815   -16.250759 
  213500    296.28952   -39.327238 
  214000    296.74297   -30.557149 
  214500    297.40304   -34.054942 
  215000    301.63423   -13.590765 
  215500      299.419   -21.856651 
  216000    294.23141   -19.412837 
  216500    301.43389   -10.504023 
  217000    299.65404   -42.189804 
  217500     304.4212   -35.143898 
  218000    300.69515   -34.280765 
  218500    293.43453    1.1790653 
  219000    298.48633   -1.5496548 
  219500    301.91097   -9.9186805 
  220000    299.65291   -46.479195 
  220500    302.39805   -29.840455 
  221000    299.32528   -39.177554 
  221500    296.69202   -31.456374 
  222000    298.75688   -10.268699 
  222500    294.68594    -25.80777 
  223000    302.24647   -26.208188 
  223500    302.52635   -38.344839 
  224000    299.25032    -38.92756 
  224500    296.62617   -53.791328 
  225000    305.78542   -13.402273 
  225500    299.24634   -12.776383 
  226000    300.74956   -25.441856 
  226500    296.44004   -21.370714 
  227000    303.24622   -37.843131 
  227500    299.53957   -46.042594 
  228000    300.59451   -14.163013 
  228500    302.22049   -3.5080571 
  229000    300.39324   -24.423541 
  229500    299.99128   -49.744416 
  230000    302.65402   -50.413349 
  230500    303.53671   -33.743415 
  231000    298.03044   -53.680039 
  231500    297.59736   -22.823899 
  232000    301.74502   -28.795855 
  232500    296.50512   -44.096749 
  233000    303.92487    -4.596882 
  233500    302.83426   -37.237798 
  234000    297.19535   -33.440644 
  234500    300.25747   -10.349857 
  235000    312.10448   -13.131376 
  235500     302.9281   -22.970833 
  236000    296.27676   -25.961412 
  236500    302.30464    -28.72241 
  237000    297.83044    -7.482867 
  237500    299.29386   0.67203966 
  238000     302.8675    -6.529775 
  238500    300.17096   -20.268099 
  239000    298.71496   -26.587801 
  239500    300.46404   -14.365197 
  240000    299.95897   -18.584232 
  240500    302.73252   -24.520478 
  241000    301.30187    6.6133032 
  241500    299.58363   -8.4739768 
  242000    302.48826   -24.615258 
  242500    302.03181   -15.117961 
  243000    297.67337   -14.033192 
  243500    305.97483   -13.440299 
  244000    295.92326   -14.816453 
  244500    299.94911   -46.452837 
  245000     303.1318    -12.95821 
  245500    304.46585   -27.365283 
  246000     295.8121    -27.12891 
  246500    298.98349   -23.502147 
  247000     306.9578   -5.7478835 
  247500    299.95571   -29.141383 
  248000     294.9404   -14.804197 
  248500    302.38579    -12.91152 
  249000    300.92927   -37.582297 
  249500    304.66825   -26.715769 
  250000    302.89914    -49.94774 
  250500    299.21953   -17.171099 
  251000    304.52878   -10.227534 
  251500    300.82919   -29.255627 
  252000    300.20469   -14.642346 
  252500    302.04373    -33.23436 
  253000    299.88194   -10.425054 
  253500    296.54144   -27.713866 
  254000    300.41009   -14.036188 
  254500    302.83308   -11.295256 
  255000    301.55247   -16.405734 
  255500    304.85975   -14.741011 
  256000    297.98769   -25.811921 
  256500    302.47514   -28.090877 
  257000    298.87725   -46.425169 
  257500    298.61121   -19.829763 
  258000    299.20793   -49.531344 
  258500    298.90862   -35.959838 
  259000      297.022   -37.949699 
  259500     297.3817   -40.302679 
  260000    302.16303    -3.841764 
  260500    300.54874    -39.11394 
  261000    304.89884   -19.205544 
  261500    302.99569    -20.27349 
  262000    298.83588   -25.367363 
  262500    304.73429   -15.195794 
  263000     302.1879    -12.73275 
  263500     302.6866   -26.808783 
  264000    299.79164   -13.368478 
  264500    300.63536   -18.590646 
  265000    297.58855     2.771631 
  265500    293.47931   -13.764791 
  266000    304.22651   -52.369336 
  266500    298.61127    -15.38254 
  267000    297.15051   -23.774132 
  267500    296.68659   -34.837586 
  268000    295.87367   -9.9959393 
  268500    305.79544   -24.610093 
  269000    302.48977   -17.830788 
  269500    298.69082   -22.175539 
  270000    300.06975   -16.428064 
  270500    303.13787   -4.1671236 
  271000     302.1465   -29.998655 
  271500    301.24812   -16.444588 
  272000    302.98684   -16.306622 
  272500    299.89323   -43.250678 
  273000    305.31985   -28.612583 
  273500    300.26948   -17.661846 
  274000    298.77949    1.9721665 
  274500     299.9368    -5.504725 
  275000    302.35449   -14.104461 
  275500    304.13863   -14.990432 
  276000    303.43797   -7.6077863 
  276500    299.53554   -13.570135 
  277000    299.36692   -31.195766 
  277500    301.63445   -15.887288 
  278000    301.74485   -29.493843 
  278500    297.87035   -22.963448 
  279000    295.75828    4.7119693 
  279500    301.63288   -13.786905 
  280000    301.03626   -53.693022 
  280500    299.22745   -2.1041009 
  281000    304.19923   -5.6926704 
  281500    303.75111   -23.237165 
  282000    297.50969   -32.806889 
  282500    298.88877    -20.18357 
  283000    295.65275   -30.932255 
  283500    301.72264    -32.24348 
  284000    297.53742   -32.294661 
  284500    301.77427   -23.043339 
  285000    297.19472   -20.241507 
  285500    298.66219   -36.310723 
  286000    299.82679    -35.55268 
  286500    300.45968   -35.837941 
  287000    304.03467   -23.898908 
  287500     306.2302   -18.671106 
  288000    300.72322    -28.02348 
  288500    299.74642   -28.887092 
  289000    296.42835   -39.853083 
  289500     301.2197   -18.897943 
  290000    304.30807   -38.475581 
  290500    304.43105     -13.0748 
  291000    297.13705   -22.908424 
  291500    299.25337   -22.799728 
  292000    297.15941   -48.663672 
  292500    296.84933   -30.527877 
  293000    300.57345   -29.094062 
  293500     302.6925   -2.6137984 
  294000    299.24462   -19.901505 
  294500    300.54026   -37.478944 
  295000    302.87167   -29.843582 
  295500    300.19469    -38.91394 
  296000    298.52395   -7.4687967 
  296500     295.4999   -39.394148 
  297000    305.40718   -40.061463 
  297500     297.7523   -43.570758 
  298000    305.85608    -21.37422 
  298500    296.61734   -22.199222 
  299000    298.85505   -8.1433678 
  299500    302.41015   -23.714784 
  300000    295.88675   -26.722613 
  300500     300.4811   0.16058338 
  301000    295.08739    2.6097539 
  301500    301.14598    -34.86316 
  302000    304.56582   -12.964601 
  302500    303.38888   -40.263839 
  303000    294.46267   -33.382521 
  303500    293.98129   -45.366598 
  304000    301.32686   -20.299749 
  304500    303.77311   -29.006189 
  305000    303.05374   -8.6086067 
  305500    296.12601   -40.319823 
  306000    294.57472    -13.90833 
  306500    299.87076   -38.203638 
  307000     301.4546   -23.456005 
  307500    302.34506    -12.32067 
  308000    300.65204   -52.598306 
  308500    301.17825   -30.037536 
  309000    298.65151   0.62926264 
  309500    300.96729   -3.2432089 
  310000    298.95179   -19.160819 
  310500    300.04698   -15.513601 
  311000    302.45491   -47.945983 
  311500    296.98629   -14.012271 
  312000    299.32292   -14.107073 
  312500    303.03302   -10.709994 
  313000     305.2949   -3.1998502 
  313500     298.6583   -19.723798 
  314000    298.52775   -28.477436 
  314500    298.30916   -33.167633 
  315000    304.01149   -36.109618 
  315500    297.11963   -24.367522 
  316000    301.54038   -21.085811 
  316500    302.86978   -42.561906 
  317000    299.63493   -29.379035 
  317500    300.82052   -30.169284 
  318000    301.89235   -15.099269 
  318500    299.68964   -14.974093 
  319000    296.11196   -19.582296 
  319500    298.83003   -7.2970365 
  320000    301.29938   -31.121682 
  320500    301.87561   -28.251255 
  321000    301.40638   -13.529475 
  321500    294.92223   -14.531523 
  322000    301.05045   -38.190635 
  322500    301.22949   -33.709265 
  323000    298.46129    -7.546134 
  323500    302.13615   -16.035715 
  324000    297.51918   -30.252979 
  324500    301.44737    -12.00027 
  325000    296.75558   -28.422949 
  325500     300.5807   -11.393326 
  326000    301.28779   -21.336234 
  326500    302.13124   -24.799735 
  327000    296.85884   -8.2094947 
  327500    299.93261   -23.270017 
  328000    300.58262   -32.702565 
  328500    297.86972   -16.972002 
  329000    292.78382   -45.567071 
  329500    301.79698     -37.2276 
  330000    299.97626   -14.163262 
  330500    301.09814   -40.210459 
  331000    296.80399   -34.261443 
  331500    302.30149   -45.674525 
  332000    302.14314   -35.028741 
  332500    301.54259   -20.969887 
  333000    293.78082    -42.50125 
  333500    299.37014   -14.781159 
  334000     298.7924   -13.480156 
  334500     295.9141   -6.6792378 
  335000     301.4747    -36.61293 
  335500    302.93169   -16.802221 
  336000    297.80795   -27.723771 
  336500    296.05661   -36.064009 
  337000    299.06116   -33.541986 
  337500    302.69901   -12.802992 
  338000      296.282   -28.829693 
  338500    295.28027   -39.850802 
  339000    302.15417   -29.197157 
  339500    304.76736   -28.694165 
  340000    304.60255   -8.9674314 
  340500    296.02533   -38.288184 
  341000    300.41556    -7.203198 
  341500    300.43958   -40.400715 
  342000    301.43495   -27.298667 
  342500    305.75406   -26.531678 
  343000    296.71974   -4.4634234 
  343500     301.1078   -12.969993 
  344000    304.82394   -15.453796 
  344500    295.06909   -20.420087 
  345000    302.44791   -14.582801 
  345500    297.04115   -17.335104 
  346000    298.19006     -22.0398 
  346500    299.37506    -5.649752 
  347000    301.41193   -2.7552674 
  347500    299.85692    -36.63801 
  348000    295.15321    14.441224 
  348500    298.55034   -25.056986 
  349000     296.8434    -33.75569 
  349500    301.27174   -11.754025 
  350000    298.09779   -13.799169 
  350500    298.68906    7.7925557 
  351000    301.77279   -15.682169 
  351500    301.27834   -38.753159 
  352000    307.68874   -19.122535 
  352500    300.82661   -29.368287 
  353000    298.00254   -30.342606 
  353500    298.37666   -42.317896 
  354000    300.95822   -38.354891 
  354500    300.05305    -30.20406 
  355000    299.78192   -29.330695 
  355500    302.81671   -29.717323 
  356000    301.83804   -30.543856 
  356500    297.49328   -21.153726 
  357000    292.15704   -6.6348213 
  357500      303.089   -19.779469 
  358000     299.1098   -20.800911 
  358500    299.08789   -19.823176 
  359000    303.64905   -32.850957 
  359500    301.78677    2.4487024 
  360000    300.77336   -20.705718 
  360500    305.43176   -25.338808 
  361000    297.31938   -13.187568 
  361500    303.08558   -15.810571 
  362000    300.66438   -24.342142 
  362500    297.97648   -21.878884 
  363000    304.60522   -40.944642 
  363500    302.41487   -31.999359 
  364000    297.42945   -47.714667 
  364500    302.95558   -41.085899 
  365000    297.96821   -42.988606 
  365500    295.17263    -11.02627 
  366000    298.55171   -9.9464714 
  366500    300.52566   -32.937517 
  367000    302.78161   -29.077475 
  367500    296.68163   -5.8711176 
  368000    294.89345   -37.148991 
  368500    297.39686   -13.691388 
  369000     299.7628   -25.600546 
  369500    298.17072    -28.01623 
  370000    300.16788   -40.360288 
  370500    300.70059   -22.914164 
  371000    298.37593   -14.996677 
  371500    300.04289     -26.0057 
  372000     296.8352   -31.566361 
  372500     296.7435   -33.192773 
  373000    297.37895   -41.813281 
  373500    298.95908   -28.760712 
  374000    299.55168   -27.707548 
  374500    299.08135   -11.630733 
  375000     297.7604   -28.009319 
  375500    299.55845   -29.357352 
  376000    292.67236   -33.730774 
  376500    303.35364   -45.847106 
  377000    297.32121   -4.6017984 
  377500    301.03029   -13.316217 
  378000    296.93487   -10.117133 
  378500    292.85072   -32.773787 
  379000    306.64234   -22.466908 
  379500    301.07546   -9.7679596 
  380000    301.72864   -23.643023 
  380500    303.71436   -27.019421 
  381000    300.22875   -12.247626 
  381500    297.30411   -27.790359 
  382000    299.61896   -18.749426 
  382500    297.97679   -49.167798 
  383000    299.38705   -40.708791 
  383500    300.88705    -19.41471 
  384000    299.14558   -38.301997 
  384500    298.11585   -37.082344 
  385000    300.86506   -33.785352 
  385500    301.53426    -32.64069 
  386000     296.6914   -25.326206 
  386500    301.26997    -15.53758 
  387000    299.85503   -24.030694 
  387500    298.60208   -5.0042001 
  388000    291.76529   -17.965849 
  388500    297.25113   -28.887003 
  389000    296.31338   -11.263158 
  389500    299.33647   -14.379137 
  390000    302.17825   -42.421347 
  390500    300.47149   -33.039631 
  391000    305.11646   -31.998456 
  391500    298.19666   -30.156814 
  392000    299.79378   -39.555237 
  392500    299.71133   -5.6899591 
  393000    295.55644   -4.7860202 
  393500    302.49566   -7.4283373 
  394000    297.80849   -23.696393 
  394500    303.68251   -30.602589 
  395000    296.76807   -10.286129 
  395500    302.01078   -39.401639 
  396000    301.17443   -29.922759 
  396500    303.26327   -22.159628 
  397000    299.95944   -14.034463 
  397500    299.64223   -33.850923 
  398000    301.01218   -19.877203 
  398500    302.50284   -15.170162 
  399000    301.81734   -18.337087 
  399500    299.49621   -11.299654 
  400000    303.51507   -19.523205 
  400500    298.22102   -34.289717 
  401000    296.68268   -20.098786 
  401500    302.96477   -16.036069 
  402000    305.16817   -24.917929 
  402500    300.49253   -19.455563 
  403000    302.03266   -36.940038 
  403500    301.91482   -17.835759 
  404000    296.65099   -39.293496 
  404500    296.58418   -12.101837 
  405000    300.14364   -11.513089 
  405500    300.21129    -7.319445 
  406000     301.4409   -9.6947373 
  406500    302.51165   -14.411435 
  407000    304.11099    -31.25043 
  407500    295.43874   -31.553796 
  408000    294.66375   -36.028491 
  408500    302.06568   -17.669984 
  409000    297.83878   -40.875487 
  409500    294.33263    -33.95279 
  410000    298.08065   -6.6216327 
  410500    304.93837   -20.239238 
  411000    295.97921   -16.839642 
  411500    302.35928   -35.586302 
  412000    297.01296   -22.289684 
  412500    297.10398   -25.974548 
  413000    304.21217   -23.334264 
  413500    300.61532    -28.56366 
  414000    297.13898   -17.225809 
  414500    300.34264    -21.44957 
  415000    301.09227   -15.523003 
  415500    301.04258   -22.872053 
  416000     300.5136    -49.47917 
  416500    299.12037   -24.364388 
  417000    301.71438   -29.743325 
  417500     301.9651   -50.673985 
  418000    294.71716   -21.629488 
  418500     298.8674   -32.422865 
  419000    297.91235   -21.910378 
  419500    300.73698    -18.84565 
  420000    300.12953   -29.028967 
  420500    300.76069   -22.810444 
  421000    301.73461    -22.54173 
  421500    300.96306   -37.243595 
  422000    294.28165   -27.725448 
  422500    299.09267   -40.451118 
  423000    297.96167   -14.203853 
  423500    299.61234   -38.944284 
  424000    296.13205   -20.713451 
  424500    297.65204   -30.657232 
  425000    302.61618   -28.125215 
  425500    302.41164   -27.127263 
  426000    297.90679   -35.554177 
  426500    298.57346   -17.994651 
  427000    300.25033   -26.755533 
  427500    306.75932   -20.152465 
  428000    299.20025   -17.941502 
  428500     294.2618   -15.804276 
  429000     306.0925   -15.274427 
  429500    306.10116     -29.2827 
  430000    304.04348   -26.969254 
  430500    304.30134   -5.0187338 
  431000    299.43895   -38.846617 
  431500    301.63394   -36.245822 
  432000    296.54895   -27.784809 
  432500    299.88343   -33.359385 
  433000    299.54438   -28.400142 
  433500    299.48524   -17.607452 
  434000    302.77488   -18.504408 
  434500    303.13893    -32.54006 
  435000     298.1092    -29.99675 
  435500    298.02103   -28.261858 
  436000    298.21706   -32.134467 
  436500    310.82444   -24.725135 
  437000    295.63453   -31.906141 
  437500    303.35153   -43.899897 
  438000    305.52492   -42.102225 
  438500    298.33189   -12.690484 
  439000     303.8151   -28.786151 
  439500    303.30193   -26.733283 
  440000    302.69078   -15.687517 
  440500     301.0474   -41.228807 
  441000    302.74124   -47.951196 
  441500    303.51979   -29.923845 
  442000    294.94799   -24.970118 
  442500    296.00151   -11.212768 
  443000    298.08648   -19.845435 
  443500     298.3579   -6.0335096 
  444000    303.01192   -46.581046 
  444500    306.91607   -28.095396 
  445000    301.03918   -26.230333 
  445500    298.99712    -28.03461 
  446000    305.61854   -18.362163 
  446500    301.71126   -36.440901 
  447000    299.02011   0.55484131 
  447500    299.50031   -14.075528 
  448000    293.21273   -15.623124 
  448500    305.13399    -24.84682 
  449000    297.03022  -0.50264345 
  449500    295.33594   -39.843525 
  450000    295.12686   -36.420206 
  450500    297.37782   -18.983521 
  451000    302.66555    1.2110476 
  451500    302.56729   -39.476262 
  452000     297.9779   -16.165685 
  452500    296.34491   -19.256882 
  453000    299.58451    11.954455 
  453500    298.67173   -5.4353882 
  454000    306.29645   -24.853363 
  454500    302.18455   -5.0414114 
  455000    303.01579   -15.963986 
  455500    295.51245   -19.066897 
  456000    295.99233   -14.300522 
  456500    297.34867     -32.3322 
  457000      303.188   -32.605618 
  457500    303.02075   -33.986124 
  458000    298.86113   -33.100331 
  458500    301.60141   -32.302743 
  459000     296.9786   -4.0067187 
  459500     297.7754    -4.772064 
  460000    298.00319   -23.920412 
  460500     298.2352   -11.694025 
  461000    303.34978    -53.95185 
  461500    296.20207   -16.104078 
  462000    302.58568   -24.386615 
  462500    304.09993   -34.801432 
  463000    299.71386    -18.24699 
  463500    295.82725   -37.491568 
  464000    299.46233   -12.237783 
  464500    302.44867   -3.4890374 
  465000     295.0317    -9.121038 
  465500    298.26979   -10.898741 
  466000    299.10044   -20.079193 
  466500    298.35228   -23.752858 
  467000    302.35706   -30.333457 
  467500    301.90268   -16.820951 
  468000    298.60569   -20.118628 
  468500    296.68647   -21.303125 
  469000    295.36842   -18.154629 
  469500     297.0898   -11.192398 
  470000    302.56765   -35.242514 
  470500     301.4152   -48.111808 
  471000    300.53819   -35.796221 
  471500    300.50037   -29.034887 
  472000    301.22061   -17.721664 
  472500    293.61514   -9.1547819 
  473000    301.12164   -20.163056 
  473500    302.70033   -52.183863 
  474000    298.32266   -25.689428 
  474500    299.78913   -32.001773 
  475000    298.24394   0.96281484 
  475500    305.08393   -18.937718 
  476000    304.80485   -23.117718 
  476500    298.89896   -43.645423 
  477000    296.46195   -44.266904 
  477500    298.58999   -15.461587 
  478000    295.60875   -19.884202 
  478500    294.90914   -14.871487 
  479000    299.44369   -17.025366 
  479500    300.74513    -16.14186 
  480000    299.45863   -17.390839 
  480500    303.07509   -22.783094 
  481000      298.191   -27.080026 
  481500    297.53971   -18.383658 
  482000     294.5963   -37.626716 
  482500    293.13763   -32.619343 
  483000    308.32228   -44.482725 
  483500     301.4449   -13.787377 
  484000    300.96401   -42.263018 
  484500    301.69461   -25.986947 
  485000    300.58065   -15.074503 
  485500     300.6391   -37.579963 
  486000    302.12779   -9.6650395 
  486500    303.66222   -26.315257 
  487000     295.2348    -13.68781 
  487500    292.55112   -3.3014199 
  488000    298.84699   -7.9855468 
  488500    302.36209   -24.115824 
  489000    301.07498   -6.4369609 
  489500    295.28674   -31.761619 
  490000    303.87947    -41.10959 
  490500    295.44953   -8.4916851 
  491000    301.31261    -19.00905 
  491500     301.3396   -20.575886 
  492000    299.84383   -37.655208 
  492500    302.36036    -14.46342 
  493000    297.66496   -38.695761 
  493500    298.68604   -34.161034 
  494000    300.50085   -29.878835 
  494500    300.52361   -2.6059271 
  495000    300.01691    -24.72076 
  495500    295.07964   -29.952244 
  496000    300.78792    -2.587985 
  496500    300.08985   -27.643993 
  497000    299.82728   -22.479334 
  497500    302.98227   -54.075878 
  498000     304.0008   -18.377432 
  498500    298.35207   -18.891869 
  499000     301.9012   -22.811231 
  499500    299.43932   -27.494782 
  500000    302.57896   -17.615705 
  500500     300.0586  -0.64294477 
  501000    306.32515   -21.448465 
  501500    295.22441   -30.905247 
  502000    303.36367    1.2897281 
  502500    301.10966   -20.570523 
  503000    302.12226   -13.815734 
  503500    296.73623   -22.539764 
  504000    302.89908    17.533379 
  504500    300.99095   -2.4691384 
  505000    302.50105   -20.550246 
  505500    303.81353   -22.128993 
  506000    304.31354    -31.45761 
  506500    298.54456   -5.2206471 
  507000    297.37993   -24.548666 
  507500    299.60729   -17.224214 
  508000    298.87804   -51.606723 
  508500    297.52317   -18.704282 
  509000    294.16564   -27.524813 
  509500    298.61488    -11.43323 
  510000     300.2795    -41.99039 
  510500    299.73043   -17.492679 
  511000    294.66837   -4.1122501 
  511500    303.48946   -18.166615 
  512000    297.23194   -53.315889 
  512500    298.87708   -37.270582 
  513000    297.96697    -34.37029 
  513500    300.59489   -13.670495 
  514000       299.41   -33.104306 
  514500    300.67859   -31.384059 
  515000    296.93689   -20.622066 
  515500    300.33833   -8.9321684 
  516000    301.58809    -21.93999 
  516500    304.20507   -44.229994 
  517000    300.31949   -30.628968 
  517500    299.87046    2.6110244 
  518000    297.24367    2.4818446 
  518500    299.24967    -21.18564 
  519000     301.3068   -38.128307 
  519500    297.96025    -25.33389 
  520000    297.76143    -8.023733 
  520500    305.30733   -26.807248 
  521000    293.17519   -20.508719 
  521500    301.96197   -40.112559 
  522000    297.96709   -2.0464063 
  522500    304.22901   -14.925793 
  523000    306.43725    -37.66563 
  523500    293.68627   -16.021867 
  524000    303.17876   -34.885676 
  524500    297.60854    -20.69372 
  525000    298.18617   -29.873752 
  525500    294.32128   -6.9267876 
  526000    294.95712   -1.7897312 
  526500    302.29133   -37.249682 
  527000    298.62721   -27.233293 
  527500    293.85774   -15.586513 
  528000    301.16866   -20.880823 
  528500    302.57847   -26.154731 
  529000    298.77739   -15.172155 
  529500    302.78304   -14.955607 
  530000    299.40508   -42.597523 
  530500     300.0312   -36.524351 
  531000    296.98715   -52.431128 
  531500    299.52932   -9.8665346 
  532000    298.84286   -10.802271 
  532500     300.3125   -22.707962 
  533000    303.94556   -30.216809 
  533500    297.58506    -53.66163 
  534000     303.7548   -31.246559 
  534500    299.18138    -24.61649 
  535000    296.56931   -27.024411 
  535500    305.04462   -23.117485 
  536000     302.5006   -32.951174 
  536500    301.63301   -36.086017 
  537000    300.52098   0.45322179 
  537500    299.60823   -23.376537 
  538000    304.49941   -55.514761 
  538500    301.20885   -12.097627 
  539000    303.00465   -15.844529 
  539500    303.00385   -28.113772 
  540000    296.02214   -26.331395 
  540500    302.22472   -27.454831 
  541000    302.72435   -31.676729 
  541500    299.68426   -2.1157116 
  542000    303.42463   -33.712582 
  542500    298.06278   -12.121874 
  543000    298.57366   -22.702104 
  543500    299.04226    -43.65398 
  544000    302.98863   -8.3627503 
  544500    302.07629   -13.167423 
  545000     303.2854   -33.342972 
  545500     304.2031    7.6157958 
  546000     302.7611    -58.87751 
  546500    301.43797   -38.796043 
  547000    298.73895   -24.517915 
  547500    302.19741   -24.120162 
  548000    299.04074   -42.507331 
  548500    303.57778   -37.220645 
  549000    298.34636   -24.112593 
  549500    299.85236   -34.537431 
  550000    297.23963   -10.163938 
  550500    296.42296   -32.546167 
  551000    294.91402  -0.90266065 
  551500    294.08937   -34.996905 
  552000    295.94734   -14.674781 
  552500    299.20934   -11.244441 
  553000    298.73976   -18.485943 
  553500    301.47298   -23.294683 
  554000    304.28149  -0.41281588 
  554500    299.91197   -12.523703 
  555000    296.59912   -6.1883652 
  555500     296.2219    3.7457757 
  556000    299.55154   -17.922936 
  556500    303.35821   -29.243235 
  557000    304.38032   -30.008368 
  557500    296.51665   -6.2005925 
  558000    301.64789   -21.630511 
  558500    298.91511   -54.518882 
  559000    299.06837    -29.39745 
  559500    297.02156   -43.525999 
  560000    299.61264   -49.738078 
  560500    302.80832   -26.337369 
  561000    298.62415   -21.627107 
  561500    297.89244   -21.124405 
  562000    299.31557   -16.056939 
  562500    304.04978   -28.467418 
  563000    302.23179   -35.051652 
  563500    299.11141   -45.131669 
  564000    299.74178   -12.400179 
  564500    300.80592   -14.455946 
  565000    290.29196   -36.123032 
  565500    310.80723   -40.083665 
  566000    293.11071   -17.777579 
  566500    297.17369   -20.231827 
  567000    295.69991   -33.783789 
  567500    298.98725   -28.638236 
  568000    298.17571   -35.372311 
  568500    298.07695    -32.09683 
  569000    299.95072   -51.416316 
  569500    294.78315   -4.4432726 
  570000    301.77404   -5.2861046 
  570500    303.40305   -27.081503 
  571000    299.69596   -27.059742 
  571500    298.87401   -12.163594 
  572000    298.53103   -28.233783 
  572500    303.34695   -8.3353848 
  573000    302.54022   -20.338476 
  573500    306.91528   -19.676411 
  574000     298.6151   -31.628043 
  574500    295.61828   -23.565034 
  575000    294.69218   -44.842805 
  575500    293.52008   -25.814858 
  576000    298.68854    -9.469109 
  576500    299.72538   -22.367569 
  577000    298.51071   -20.647248 
  577500    303.17739   -28.443638 
  578000    298.46128   -34.786176 
  578500     303.4066   -23.113222 
  579000    302.02747   -8.4426724 
  579500    302.57567   -29.707237 
  580000    297.86065   -24.303068 
  580500     299.4697   -42.699212 
  581000    300.91265   -41.371172 
  581500    297.10547    -26.94409 
  582000    299.66173   -34.969458 
  582500    296.76068   -10.856949 
  583000    305.48345   -17.926128 
  583500    308.54136    -31.43426 
  584000    304.63644    -20.77032 
  584500    299.04463   -7.2458294 
  585000    301.72374   -29.179859 
  585500    300.17724   -24.651757 
  586000    297.73946   -36.262786 
  586500    297.39319   -16.806601 
  587000    303.79988   -16.182024 
  587500    300.13909   -18.472552 
  588000    293.83958   -30.947979 
  588500       297.47   -25.282053 
  589000    297.24001   -27.937646 
  589500    303.46841   -19.625644 
  590000    300.61261   -40.231136 
  590500    302.29911   -14.991506 
  591000    297.65576   -23.824022 
  591500    299.50136    -34.33844 
  592000    300.29793   -16.301671 
  592500    298.15664    -39.68438 
  593000    306.47572   -20.810958 
  593500    299.84287   -8.3894555 
  594000     295.9354   -29.979473 
  594500    301.15456   -37.437731 
  595000    300.69018   -25.137001 
  595500    291.95921   -32.888183 
  596000    298.85451    -31.20049 
  596500    302.36177   -21.874565 
  597000    295.96621   -22.018331 
  597500    300.17723   -25.967439 
  598000    299.54192   -20.603977 
  598500    300.16652    -6.965683 
  599000    303.68363     -29.4674 
  599500     303.5816   -31.184934 
  600000    300.77511   -41.958191 
  600500    299.77739   -18.635924 
  601000    301.35341   -33.850973 
  601500    300.88116   -33.707519 
  602000    293.98995    -28.85314 
  602500    297.06369   -27.468657 
  603000    299.71527   -24.898165 
  603500    299.21196   -49.680748 
  604000    303.13401   -26.261284 
  604500    298.61867    -40.17723 
  605000    300.17106   -15.402551 
  605500    305.71451   -15.985134 
  606000    300.95153   -14.947683 
  606500    302.85946    8.0485281 
  607000     306.0146     -16.5136 
  607500    302.67395   -36.000624 
  608000    299.88839   -25.967688 
  608500    294.21661   -22.164347 
  609000    299.57207   -24.433353 
  609500    298.97446   -27.667113 
  610000    295.80356    -29.82265 
  610500     297.3637   -13.106111 
  611000    303.44051   -20.994222 
  611500    300.93681   -35.039417 
  612000    303.19112   -39.373104 
  612500    293.97296   -9.7169495 
  613000    300.10479   -16.432893 
  613500    299.84719   -35.325605 
  614000    302.13437   -31.621163 
  614500    305.94863   -13.106377 
  615000    297.64595    -16.03529 
  615500    303.23859   -25.753067 
  616000    293.40672   -36.516592 
  616500    294.70862   -16.618985 
  617000    300.35269   -30.115953 
  617500    300.90632    -22.10396 
  618000    300.24573   -17.774694 
  618500    303.81057   -18.902096 
  619000    299.56711    -40.95332 
  619500    300.94502   -34.137719 
  620000    297.72439   -22.628214 
  620500    301.83782   -5.3069704 
  621000    300.65353   -19.916569 
  621500    298.34126   -2.0212548 
  622000    299.96249   -54.647661 
  622500     295.6324   -8.6005667 
  623000    295.83164   -28.496995 
  623500    297.73707   -19.267767 
  624000    306.66555    -2.070553 
  624500    304.71059   -15.107626 
  625000     298.3813   -8.8853623 
  625500    298.63143   -16.004788 
  626000    297.24246   -36.185347 
  626500    299.03903   -5.4558072 
  627000    304.00148    -25.46681 
  627500    299.57845   -13.298974 
  628000    298.72266   -19.455387 
  628500    303.74386   -17.641675 
  629000    300.21216   -37.682438 
  629500    293.20391   -32.226207 
  630000    301.69737   -14.324615 
  630500    298.31029   -6.5652942 
  631000    301.01953    -26.64245 
  631500     296.5121   -20.607625 
  632000    300.28339   -34.863888 
  632500    301.26021   -20.008481 
  633000    303.02626   -22.406494 
  633500    302.84005   -19.633848 
  634000    297.81804   -5.3530495 
  634500    302.86545   -29.584719 
  635000    301.83934   -21.684654 
  635500    297.86914   -19.827387 
  636000    306.37026   -30.260875 
  636500    307.44827   -41.020724 
  637000    303.10847   -36.685578 
  637500    304.44731   -23.748556 
  638000    301.98983   -21.346566 
  638500    297.47955   -46.208212 
  639000    299.37439   -20.844232 
  639500    298.28753   -25.424289 
  640000    300.85073   -33.186007 
  640500    301.74665   -8.7313612 
  641000    301.74352   -21.765706 
  641500    298.63477   -23.370529 
  642000    300.48366   -31.221409 
  642500    295.89737    -28.66945 
  643000    296.49854   -20.756087 
  643500    302.39972   -7.4881392 
  644000    305.95702   -20.914353 
  644500     301.7147    -7.837791 
  645000    300.22988   -34.247673 
  645500    300.74305    -37.38908 
  646000    300.89376   -20.645118 
  646500    300.94824   -47.936627 
  647000    302.81037    -17.35829 
  647500    298.98389   -16.584677 
  648000    301.62952   -33.168604 
  648500    300.37001   -30.195834 
  649000    297.97039   -40.950215 
  649500    298.36265    -29.74436 
  650000     297.0534   -32.979254 
  650500    295.23309    -30.55348 
  651000    293.40719   -22.564085 
  651500    299.20559   -25.508265 
  652000     304.0748   -17.142337 
  652500    301.38446   -32.672917 
  653000    301.77859   -15.822624 
  653500    296.80949   -7.9941136 
  654000    302.30482   -37.665623 
  654500    305.27058   -31.195471 
  655000    298.69496   -12.657081 
  655500    301.37519   -34.556081 
  656000    300.57893   -27.889374 
  656500    299.80854   -18.517508 
  657000     293.3019   -31.382629 
  657500    300.80239   -35.094951 
  658000    296.25832   -12.350224 
  658500    299.23013   -9.2098706 
  659000    299.99565   -5.7647537 
  659500    301.14288   -5.8482781 
  660000    302.92278   -21.455233 
  660500    298.81698   -31.790104 
  661000    300.28515   -15.465388 
  661500    298.35984   -14.834058 
  662000    299.21251   -20.457775 
  662500    295.95717   -17.325791 
  663000    293.17742   -32.745845 
  663500    299.59465   -6.6283482 
  664000     298.8367    5.1381526 
  664500    298.18427   -18.531425 
  665000    302.11519   -33.525961 
  665500    299.36674   -38.948846 
  666000    302.50779   -40.570364 
  666500    300.75627   -32.751905 
  667000     299.5111    -37.34393 
  667500    305.99033   -24.536336 
  668000    307.76245   -39.218293 
  668500    300.18017   -48.460698 
  669000    300.96261   -16.223903 
  669500    297.57637     -13.1736 
  670000    301.95174   -39.129791 
  670500    298.98728   -24.731528 
  671000     301.8401    -23.12795 
  671500    304.80582   -35.020048 
  672000    301.24964   -49.712924 
  672500    300.32454   -23.169377 
  673000    296.75859   -18.236826 
  673500    300.42384   -34.280137 
  674000    304.72423   -18.799394 
  674500    301.38617   -3.2194545 
  675000    303.10127   -27.593027 
  675500    300.83419   -6.5550375 
  676000    304.38104   -17.469513 
  676500    299.88208   -34.472286 
  677000    299.53742   -24.507402 
  677500      302.009   -32.190573 
  678000    303.61039   -17.018953 
  678500    293.15458   -27.588213 
  679000    300.69913   -17.167076 
  679500    300.98452   -28.972663 
  680000    295.32964   -22.413785 
  680500    299.86642   -4.5441386 
  681000    295.62749   -35.426769 
  681500     302.9438    -20.01433 
  682000    301.50419   -15.250605 
  682500    303.41216      -46.179 
  683000    294.88018   -13.969029 
  683500    301.18564    -19.10326 
  684000    301.37245   -14.221982 
  684500    299.15931     -11.0924 
  685000    304.70861 -0.098756623 
  685500    309.95895   -47.908432 
  686000    304.22463   -8.1167502 
  686500    302.37707   -25.046642 
  687000    293.69465   -26.226625 
  687500    299.75494   -32.861344 
  688000    297.36736   -27.663491 
  688500    298.56799   -10.759268 
  689000    298.52529   -28.597751 
  689500    297.64701   -34.584874 
  690000    308.04922   -32.556578 
  690500    301.03359    -34.82235 
  691000    302.94213   -25.293178 
  691500    299.31051   -36.385035 
  692000    301.35452   -9.4529948 
  692500    299.34469   -15.551616 
  693000    298.74369   -38.428106 
  693500    302.43799   -36.154092 
  694000    304.73725   -12.669176 
  694500    300.72932   -24.306104 
  695000    299.69908   -4.8126497 
  695500    304.44858   -14.380689 
  696000    301.56248    8.1145618 
  696500     295.2965   -8.5411621 
  697000     299.3328   -38.412354 
  697500    302.85053   -36.753338 
  698000    299.61233   -35.044562 
  698500     304.7495   -40.349829 
  699000    296.83248   -24.348538 
  699500    299.23873   -33.741894 
  700000    296.54804    -6.709225 
  700500    303.86753   -34.264746 
  701000    301.65344   -39.024958 
  701500    299.75055   -11.840774 
  702000    301.27924   -34.621816 
  702500    300.68413   -40.293698 
  703000    301.06136   -27.564057 
  703500     302.8697   -23.818895 
  704000    300.50375   -28.636017 
  704500     305.0067   -40.196498 
  705000    305.48179    -30.01915 
  705500    300.44032   -20.378977 
  706000    294.17039   -8.8298032 
  706500    299.79661   -12.959998 
  707000    296.93069   -11.555845 
  707500    302.11324   -26.282545 
  708000    301.73074   -9.7998266 
  708500    300.37368   -19.318688 
  709000    305.47177    -4.463095 
  709500    297.41768   -10.812009 
  710000    299.03835   -33.510064 
  710500    291.96504   -29.588355 
  711000    296.87817   -30.871325 
  711500    298.76821   -10.002655 
  712000    299.83703   -22.065263 
  712500    300.44637   -30.193015 
  713000    303.67064   -25.112112 
  713500    297.74035   -25.299933 
  714000    297.78159   -17.318546 
  714500    301.95007   -26.378929 
  715000    297.95482   -22.095051 
  715500    296.93652   -17.826992 
  716000    303.24413   -4.2284034 
  716500    298.17204   -30.374559 
  717000     303.7245   -22.499133 
  717500    298.48826   -12.400334 
  718000    302.11168   -15.249683 
  718500    296.92528  -0.23109681 
  719000     294.9882   -21.433636 
  719500    303.47413   -33.853866 
  720000    295.53793    -53.29173 
  720500    303.34241   -22.013658 
  721000    298.22813    -29.99804 
  721500    299.72549   -5.9065973 
  722000    299.93924   -8.0212602 
  722500      300.575   -8.1358917 
  723000    303.28799   -13.445197 
  723500    298.84871   -7.8962813 
  724000    297.92606   -40.129028 
  724500    299.79352   -6.0473835 
  725000    294.90527   -9.8351545 
  725500    301.26101    -19.74584 
  726000    303.75056   -38.328959 
  726500    293.69732    -31.92961 
  727000    298.91949   -32.240657 
  727500    298.84359   -21.497475 
  728000    298.46875   -23.655813 
  728500    302.57578 -0.0010305349 
  729000     303.0387   -17.618609 
  729500    298.81225  -0.71508753 
  730000    300.01593   -31.149892 
  730500    303.28338   -20.679759 
  731000    303.47471   -35.788593 
  731500    298.30427   -35.030247 
  732000    299.98493   -20.870723 
  732500    304.27661    -34.39784 
  733000    304.64896   -34.405922 
  733500    299.60916   -34.863313 
  734000    296.04275   -22.928693 
  734500     293.0015   -22.486988 
  735000    298.99219    7.2490235 
  735500    300.25747   -32.172126 
  736000    305.07433   -53.007153 
  736500    299.59157    -19.95976 
  737000    301.78767    1.4983904 
  737500    305.36568   -10.290819 
  738000    300.70145   -14.333673 
  738500    297.98866    -14.47977 
  739000    298.31738   -11.115562 
  739500    303.18913   -24.089959 
  740000    295.54315   -17.267822 
  740500    300.99027   -30.837063 
  741000    299.32498   -27.072994 
  741500    299.57077   -27.971457 
  742000     298.5965   -13.942131 
  742500    297.62433   -20.234014 
  743000    301.54236   -28.309545 
  743500    295.67922   -20.238361 
  744000    299.09646    -14.14365 
  744500    299.19639   -17.311144 
  745000    301.15072   -34.348297 
  745500    301.81905   -39.602394 
  746000    297.28394   -33.750067 
  746500    305.34611   -5.8542288 
  747000    302.20279   -28.978836 
  747500    297.12151   -17.382293 
  748000    302.95256   -16.281167 
  748500    299.59161    -22.16322 
  749000    297.67453    -12.79812 
  749500     302.0767   -35.432706 
  750000    298.01966   -21.753425 
  750500    303.85953    -10.61611 
  751000    302.85177   -26.493425 
  751500     299.0064   -31.319973 
  752000    296.94668   -27.236067 
  752500    298.50108   -21.036785 
  753000    300.80052   -30.270499 
  753500    299.50686   -6.3710393 
  754000    297.63438   -19.377231 
  754500    302.38457   -35.617912 
  755000    302.27056   -44.577516 
  755500    298.62256   -14.549572 
  756000    297.30604   -26.367713 
  756500    304.54976   -30.012871 
  757000    298.24824   -19.567467 
  757500    300.84484   -20.658643 
  758000    300.01814   -36.688627 
  758500    297.63077   -14.172872 
  759000    304.52584   -36.840975 
  759500    300.35742   -19.098679 
  760000      301.467   -33.795186 
  760500    294.07559  -0.71713564 
  761000     299.9372   -5.5530595 
  761500    300.78945    -26.11815 
  762000    301.54972   -30.287355 
  762500    294.77108   -18.527637 
  763000     294.5299   -42.010299 
  763500    301.71347   -35.651062 
  764000    299.80576   -11.999003 
  764500    296.43516   -12.146467 
  765000    299.43319   -19.405918 
  765500     297.4874   -27.559123 
  766000    304.27783     4.255674 
  766500    298.07824   -25.020163 
  767000    301.26355   -30.952449 
  767500    297.32324   -23.211986 
  768000    300.30675   -37.873609 
  768500    303.20679   -22.882257 
  769000    300.40271   -49.091294 
  769500    298.72695   -5.2186384 
  770000    300.23808   -29.706778 
  770500    297.60774   -11.208236 
  771000    299.96464   -30.654292 
  771500    301.28193   -15.168603 
  772000    304.62681   -9.4354555 
  772500    306.10051    3.9251888 
  773000    300.13001   -30.478579 
  773500    296.87974   -28.960778 
  774000    294.74978   -21.703938 
  774500     301.7395   -38.512168 
  775000     299.4114   -25.823978 
  775500    298.39082     -42.1224 
  776000    297.31696   -24.465789 
  776500    296.47811    -22.53252 
  777000    303.05049   -21.455799 
  777500    296.61694   -25.961783 
  778000    299.75131   -35.122105 
  778500    302.02844   -17.134984 
  779000    301.29061   -12.664544 
  779500    302.29034   -18.686159 
  780000    300.56399   -21.106253 
  780500    295.26185 -0.043516557 
  781000    305.35477   -33.026119 
  781500    297.97424   -24.357621 
  782000    300.30168   -4.2932016 
  782500     299.0976    -31.45415 
  783000    299.24663   -48.823816 
  783500    303.21379   -4.6431591 
  784000    299.90019   -30.828313 
  784500    309.73318   -11.743612 
  785000    300.63993    -29.85127 
  785500    292.47056   -38.916878 
  786000    303.66201   -16.175195 
  786500    307.79291   -28.120455 
  787000    298.98079   -10.950486 
  787500     301.0944   -10.862461 
  788000    295.28506   -5.4736469 
  788500     296.8948    -44.68112 
  789000    303.82109   -23.820305 
  789500    299.06372   0.14434215 
  790000    297.77976   -1.6712763 
  790500    298.54901   -32.363191 
  791000    301.71079   -40.295539 
  791500    299.31414   -24.821604 
  792000    293.86827   -6.3569278 
  792500    303.22718   -26.755614 
  793000    298.35448   -28.654851 
  793500    296.34093   -36.827271 
  794000    296.12321   -13.880311 
  794500    303.01891   -9.8836067 
  795000    296.05829   -12.908455 
  795500    305.99751   -60.990417 
  796000    296.42344   -40.409545 
  796500     306.7338   -22.134241 
  797000    299.86745   -6.3990619 
  797500    301.09593   -1.4425256 
  798000    300.88724   -20.854968 
  798500    299.75329   -41.338396 
  799000    302.50292   -19.627667 
  799500    297.96523   -21.872226 
  800000    297.94349    -20.43806 
  800500    300.53091   -19.042883 
  801000    300.18164    7.3572012 
  801500     296.7684   -31.524101 
  802000    299.15437   -37.162801 
  802500    303.17738   -29.527652 
  803000    300.47591   -34.217086 
  803500    299.32696   -25.366374 
  804000    302.04129   -27.324507 
  804500    295.61155   -16.088308 
  805000    300.09363   -14.379254 
  805500    299.94056   -15.005747 
  806000    303.01685   -28.480291 
  806500    305.49875   -15.324047 
  807000    303.71049   -16.193375 
  807500     301.3666  0.041200879 
  808000     300.7566   -31.660055 
  808500    295.62764   -67.676739 
  809000    297.43938   -9.5517553 
  809500     300.2705   -46.904381 
  810000    298.70272   -24.142794 
  810500    298.18772   -15.466377 
  811000    299.42367   -25.595512 
  811500     304.4825   -34.822636 
  812000    301.32841   -24.861616 
  812500    296.13112   -3.6486944 
  813000    302.21957   -18.129912 
  813500    299.46794   -14.213264 
  814000    303.13037   -14.021355 
  814500    294.69389   -31.805339 
  815000    299.99198   -27.458312 
  815500    304.32656   -25.918349 
  816000    300.83441   -21.968939 
  816500    302.29383   -24.538857 
  817000    305.81107   -76.513387 
  817500    302.18787    -29.58575 
  818000    298.55966  -0.80650231 
  818500    299.95818   -20.566417 
  819000    298.99579   -23.740906 
  819500    297.68834   -22.835931 
  820000    294.56233   -39.358854 
  820500    302.39031   -36.626078 
  821000    296.07539   -34.013713 
  821500    301.86466   -7.7196565 
  822000    295.55538   -39.514632 
  822500     294.7027   -53.253218 
  823000     302.5079   -17.575111 
  823500    299.85855   -11.951133 
  824000    302.98361   -23.638922 
  824500    302.81629   -38.694987 
  825000    299.93669   -23.976849 
  825500    300.00603   -21.674295 
  826000    299.33403   -17.253654 
  826500    297.63533   -3.8848731 
  827000    305.51407   -19.336536 
  827500    304.69299   -26.502495 
  828000    300.24633    -6.271152 
  828500    299.97202   -3.3436596 
  829000    306.15937   -3.6569023 
  829500    300.60051   -6.3551042 
  830000     298.9359   -43.333542 
  830500    308.71578   -15.768931 
  831000    298.64596   -27.951923 
  831500    299.29932   -30.208687 
  832000    300.39713   -21.721611 
  832500    303.29809   -25.673968 
  833000    296.93722   -5.3839477 
  833500    298.79044   -24.134462 
  834000     296.6803    -22.13735 
  834500    298.09943    -8.422991 
  835000    301.57274   -2.1487776 
  835500    303.44328   -38.232086 
  836000     305.5139   -49.732187 
  836500    296.69072   -27.983183 
  837000    300.32609   -28.412281 
  837500    295.50247   -33.618286 
  838000    302.40615   -70.165783 
  838500    305.45892   -32.954803 
  839000    298.10574   -25.150507 
  839500    296.25991   -13.266197 
  840000    301.26126   -8.2711368 
  840500     298.6754   -4.2036087 
  841000    301.77113   -18.494547 
  841500    298.37635   -11.678679 
  842000    303.51511   -15.930521 
  842500    303.25947   -11.535807 
  843000    299.53367   -22.245346 
  843500    299.97955   -33.267428 
  844000     302.7631   -36.683562 
  844500    303.90354   -26.688719 
  845000     297.3589   -24.233785 
  845500     297.5509   -5.9804923 
  846000     295.6531   -43.664418 
  846500    288.89233   -37.776812 
  847000    303.56991   -36.239356 
  847500    296.11928   -33.315498 
  848000    302.39703    -17.51933 
  848500    292.49014   -22.352009 
  849000    294.89517   -36.113094 
  849500    298.44468   -11.932101 
  850000    306.68978   -2.3640655 
  850500    302.96484   -29.569768 
  851000    298.56735   -13.612261 
  851500    300.67866   -42.637306 
  852000    300.43749   -22.300432 
  852500    301.22354   -19.157492 
  853000    297.13405   -8.0501887 
  853500    298.95595   -21.863862 
  854000    303.34022   -32.825514 
  854500    303.80766   -30.353119 
  855000    297.33047   -38.332748 
  855500    298.95524    -32.70236 
  856000    301.73229   -44.693195 
  856500     297.9737    -28.52277 
  857000    297.48096   -28.338515 
  857500    295.29197   -35.665406 
  858000    298.03454   -29.387808 
  858500    298.75757   -29.160488 
  859000    303.45052   -38.911689 
  859500    305.19274    -39.31329 
  860000    294.40417   -19.953329 
  860500    302.79287   -41.229341 
  861000    299.92638   -22.399809 
  861500    300.65383    -24.93344 
  862000    300.63171   -17.731323 
  862500    299.89993   -22.357577 
  863000    295.51616   -19.618385 
  863500     298.5626   -9.3634167 
  864000    297.57203   -23.318236 
  864500    296.91944   -19.022299 
  865000    301.20418   -14.530836 
  865500    301.13086   -45.150151 
  866000    298.14151   -6.2488714 
  866500    300.47017   -16.587996 
  867000    298.67435   -33.176281 
  867500     305.2293   -7.1453309 
  868000    296.80634    -18.75874 
  868500     295.3987    -9.170325 
  869000    296.73765   -2.7866204 
  869500    302.91255   -30.297479 
  870000    302.68567   -33.068661 
  870500    304.31983   -23.241567 
  871000    298.80964   -28.758416 
  871500    303.66062   -33.400739 
  872000    302.86259   -23.155821 
  872500    302.00401   -27.828685 
  873000    295.09322   -7.8733106 
  873500    297.53379   -26.148414 
  874000    307.21385    -22.26157 
  874500    302.16271   -30.762848 
  875000    301.57653   -21.526599 
  875500    298.03951   -37.618671 
  876000    299.45583    -7.274679 
  876500     296.2497   -39.914959 
  877000     299.8067   -32.081866 
  877500    301.82507    -20.40182 
  878000    299.74884   -46.373545 
  878500    303.36181   -20.091575 
  879000    297.68845    -42.84113 
  879500    303.68835   -45.893796 
  880000    300.01926   -24.361094 
  880500    299.20556   -33.782621 
  881000    300.92336   -38.658049 
  881500     302.2732   -45.489074 
  882000    297.41435   -28.932021 
  882500    297.21491   -5.4738048 
  883000    302.94554   -16.325255 
  883500    302.81468   -33.131463 
  884000    295.31112   -38.352933 
  884500    305.04397   -53.487195 
  885000     295.2623   -26.672155 
  885500    300.61127   -31.817554 
  886000    297.10517   -27.360151 
  886500    299.17618   -7.0798435 
  887000    300.20099   -60.803524 
  887500    300.15834   -12.816585 
  888000    296.74752   -24.843182 
  888500    305.89898   -9.0492126 
  889000    304.13086   -24.235874 
  889500    301.47426   -42.589805 
  890000    307.64288   -5.8399959 
  890500    303.32856   -37.979555 
  891000    301.31117   -38.309928 
  891500    304.44276   -11.165151 
  892000    297.10319   -14.396363 
  892500    302.17644   -7.0420738 
  893000    300.36323   -10.869829 
  893500    302.30187   -25.898766 
  894000    302.10864   -20.961695 
  894500    297.30065   -8.5437856 
  895000    293.30146   -31.100164 
  895500    301.66661   -21.120693 
  896000    297.45307   -20.166755 
  896500    301.90297   -8.0914973 
  897000    302.24639   -21.412026 
  897500     299.1374   -24.603473 
  898000    294.53357   -18.241416 
  898500    295.86694    -11.84147 
  899000    303.80355   -30.072537 
  899500    299.28111   -29.429462 
  900000    300.50253    -46.80685 
  900500     296.0421   -40.017505 
  901000    301.33549   -13.016693 
  901500    301.86235   -34.974575 
  902000    301.29676   -25.022476 
  902500    300.29348   -24.908782 
  903000    298.79678    1.3401547 
  903500    301.31424   -44.132281 
  904000    304.01271   -18.748357 
  904500    297.90423  -0.55535079 
  905000    305.40813   -14.092594 
  905500    300.32979   -34.527329 
  906000    303.29834    -32.98044 
  906500    302.74087   -14.554777 
  907000    301.22142   -28.393168 
  907500    297.35429   -45.287479 
  908000     301.8628   -38.301348 
  908500    299.27663   -21.472317 
  909000    295.36081   -6.1147088 
  909500    299.49292   -25.196027 
  910000    302.17097    -43.41197 
  910500    302.60773   -9.8627592 
  911000    300.97975   -17.336792 
  911500    299.23824   -30.258515 
  912000    298.33389    -9.389376 
  912500    302.09846    -26.29041 
  913000    299.50494    -25.27214 
  913500    299.96969   -21.456298 
  914000    298.24448   -31.798164 
  914500    294.77503   -9.1681638 
  915000    304.99421   -12.419815 
  915500    300.22435   -26.959934 
  916000      294.028   -35.746349 
  916500    300.43181   -23.666008 
  917000    297.19445    6.2016442 
  917500    297.95156   -26.236247 
  918000     298.4216   -9.2332364 
  918500    304.31105   -45.275615 
  919000    295.85383    17.009037 
  919500    302.70068   -21.117817 
  920000    302.68757   -2.5406169 
  920500    305.27984   -36.809173 
  921000    297.18999   -34.543882 
  921500    301.63582   -18.050827 
  922000    307.28361   -12.995375 
  922500    299.42929   -17.389693 
  923000    298.20221   -16.357975 
  923500    298.00941   -28.268732 
  924000    302.06311   -11.696972 
  924500     289.7297   -25.209276 
  925000    296.55748   -15.838091 
  925500    303.06455   -22.128872 
  926000    303.10796   -9.3749019 
  926500    294.92556   -28.597768 
  927000     301.0427   -26.769633 
  927500    299.90277   -17.620863 
  928000     298.1189   -20.993834 
  928500    302.76599    -25.50928 
  929000    301.87096   -29.976097 
  929500    299.07495   -22.735804 
  930000    301.55324   -3.6218658 
  930500    303.52746   -16.657887 
  931000    303.73628   -29.294609 
  931500    300.89041   -18.812326 
  932000    301.21644   -13.477924 
  932500     303.8917   -17.696241 
  933000    305.29676   -19.787263 
  933500    304.04369   -23.489628 
  934000    300.37225    -33.20993 
  934500    302.57055    0.4625008 
  935000    300.23296   -27.137774 
  935500    297.52162   -15.405399 
  936000    300.23485   -16.608847 
  936500    303.98803   -15.388842 
  937000    302.12186   -10.048171 
  937500    295.80472   -29.441304 
  938000    298.55479   -35.524139 
  938500    296.84559   -21.527534 
  939000    298.82085   -23.078394 
  939500    303.03248   -9.4790084 
  940000    296.80696     -26.5865 
  940500    304.48112   -28.968443 
  941000    301.07899   -26.527736 
  941500    303.52643    -9.507363 
  942000    301.04424   -30.819801 
  942500    296.51322   -38.080815 
  943000    299.74894   -30.521508 
  943500    303.23503   -17.808307 
  944000    296.38815   -16.923687 
  944500     305.8702   -7.5976476 
  945000    300.46575   -9.4455753 
  945500    296.64783   -36.387866 
  946000    296.80475   -40.715459 
  946500    299.37343   -11.498241 
  947000    296.30849    -40.56233 
  947500    306.58481   -29.140422 
  948000    307.53579   -29.914499 
  948500    299.94671   -18.834623 
  949000    301.70636   -37.414837 
  949500    300.91782    -11.93693 
  950000    297.50013   -26.907344 
  950500    300.67007   -43.686167 
  951000    299.03711   -24.545693 
  951500    304.75285   -24.081605 
  952000    300.31501    -3.714905 
  952500    301.60771   -26.002922 
  953000    298.25787   -11.402226 
  953500    302.93809   -32.283412 
  954000    303.27017   -27.772467 
  954500    294.44119   -42.601953 
  955000    297.35162   -24.861043 
  955500     300.1463   -42.639806 
  956000    300.37186   -41.700048 
  956500    300.17392   -5.6357557 
  957000    299.30236   -9.9283044 
  957500    304.39871   -48.353498 
  958000    299.03441   -29.914226 
  958500    301.14581   -33.472588 
  959000    297.52704   -38.019751 
  959500    296.76839   -36.261042 
  960000    296.98587   -17.493272 
  960500     300.2808   -12.949528 
  961000    303.41282   -16.286506 
  961500    300.55962    -36.28371 
  962000    299.57539   -26.704646 
  962500    296.70147     4.442294 
  963000    301.33974   -16.532461 
  963500    296.52986   -27.174932 
  964000    302.08124  -0.29337167 
  964500    305.34036   -35.933871 
  965000    300.24727   -33.618357 
  965500    299.24743   -11.556811 
  966000    296.21366   -22.818656 
  966500    300.63421   -32.380624 
  967000    299.23578   -22.920852 
  967500    300.36766   -34.763106 
  968000    297.69337   -44.021902 
  968500    297.89305   -19.573275 
  969000    299.16336   -22.592198 
  969500    301.19208   -57.119009 
  970000    304.07109   -37.278163 
  970500    298.98117   -49.743025 
  971000    296.34614   -29.143536 
  971500    295.22705   -16.138372 
  972000    297.60519   -21.437958 
  972500    302.84211   -44.646305 
  973000    297.72467   -14.597181 
  973500    301.15435    -25.27795 
  974000    297.96698   -28.276697 
  974500    298.87798   -8.9073776 
  975000    299.16189   -14.975351 
  975500     297.3805   -18.271874 
  976000    291.82055   -47.932506 
  976500     301.4051   -11.561446 
  977000    300.28902   -28.584055 
  977500     301.6191   -31.691882 
  978000     303.1688   -43.643604 
  978500    299.03475   -12.208976 
  979000    301.81194   -14.116226 
  979500    300.65187   -29.906118 
  980000    301.39561   -15.715656 
  980500     295.5772   -16.040703 
  981000    300.27126    -32.44824 
  981500      303.833   -4.3608971 
  982000    306.25343   -38.349155 
  982500    300.67593    -16.72089 
  983000    304.65636   -32.077325 
  983500    300.60181   -36.106959 
  984000    297.91484   -22.630227 
  984500    300.78306   -29.248768 
  985000    300.49772   -10.665821 
  985500     299.0904   -9.4623947 
  986000    297.89789    -27.62882 
  986500    303.80026   -8.4286845 
  987000    295.05933   -9.2047217 
  987500    304.57891   -13.695614 
  988000    305.77786   -33.924198 
  988500    305.42149   -26.017823 
  989000    296.22726   -30.670577 
  989500    298.94964   -43.864078 
  990000    297.35905   -49.685796 
  990500    295.27191   -32.349007 
  991000     303.1769   -25.309744 
  991500     302.7895   -12.177729 
  992000     302.3405   -27.453829 
  992500    295.39811   -36.730652 
  993000    302.77997  -0.62683078 
  993500    299.85088   -38.589006 
  994000    298.24562   -11.482279 
  994500    299.76114   -6.9985746 
  995000    301.67303   -36.152816 
  995500    298.84072   -23.890961 
  996000    301.82069   -29.819635 
  996500    304.42811   -27.962235 
  997000    298.62763   -28.467055 
  997500    303.11641   -14.115937 
  998000     300.9322   -19.622792 
  998500    298.17333   -8.2677722 
  999000    301.07865   -2.8428189 
  999500    299.78843   -59.054611 
 1000000    296.79605    -28.96922 
Loop time of 9701.33 on 16 procs for 1000000 steps with 19582 atoms

Performance: 8.906 ns/day, 2.695 hours/ns, 103.079 timesteps/s
99.4% CPU use with 16 MPI tasks x no OpenMP threads

MPI task timing breakdown:
Section |  min time  |  avg time  |  max time  |%varavg| %total
---------------------------------------------------------------
Pair    | 5626.3     | 6242       | 6812.1     | 429.3 | 64.34
Bond    | 0.21833    | 0.27549    | 0.33236    |   6.3 |  0.00
Kspace  | 1670.7     | 2243.6     | 2855.3     | 715.2 | 23.13
Neigh   | 480.46     | 483.13     | 485.78     |   8.1 |  4.98
Comm    | 239.79     | 255.21     | 267.02     |  60.5 |  2.63
Output  | 3.0952     | 3.1131     | 3.3337     |   3.2 |  0.03
Modify  | 437.9      | 445.23     | 452.89     |  20.6 |  4.59
Other   |            | 28.79      |            |       |  0.30

Nlocal:    1223.88 ave 1242 max 1211 min
Histogram: 3 2 1 2 3 0 2 2 0 1
Nghost:    7388.25 ave 7462 max 7355 min
Histogram: 5 4 0 2 0 1 3 0 0 1
Neighs:    302747 ave 325301 max 282062 min
Histogram: 3 1 0 0 4 3 1 2 1 1

Total # of neighbors = 4843958
Ave neighs/atom = 247.368
Ave special neighs/atom = 1.34634
Neighbor list builds = 52281
Dangerous builds = 0
  write_restart  end.${E}.restart
  write_restart  end.0.08.restart
PPPM initialization ...
WARNING: Using 12-bit tables for long-range coulomb (../kspace.cpp:321)
  G vector (1/distance) = 0.284296
  grid = 40 36 24
  stencil order = 5
  estimated absolute RMS force accuracy = 0.0311878
  estimated relative force accuracy = 9.39212e-05
  using double precision FFTs
  3d grid and FFT values/proc = 6555 2880

  clear
  next a
  next E
  jump system.in
variable a loop 5
variable E index 0.02 0.04 0.06 0.08 0.1             #电场
variable Wo equal 0.1553
log $a.log
log 5.log
