# Supplementary material for: The influences of electric field intensity and driving force on the slip behaviour of water flow in a nanochannel
Source: PLoS One. 2021 Sep 22;16(9):e0257589. doi: 10.1371/journal.pone.0257589 (PMC8457446; doi:10.1371/journal.pone.0257589)
Supplement: S1 Data — (ZIP) [file pone.0257589.s001.zip › data/ALH2O-E-3/5.log]

variable T equal 300
variable F equal 0.0003           #加速度
# ----------------- Init Section -----------------

    units        real
    atom_style   full
    pair_style   lj/cut/coul/long 9.0
    bond_style   harmonic
    angle_style  harmonic
    kspace_style pppm 0.0001


# ----------------- Atom Definition Section -----------------

read_data system.data
  orthogonal box = (0 -16.2 0) to (81 56.2 40.5)
  4 by 2 by 2 MPI processor grid
  reading atoms ...
  19582 atoms
  scanning bonds ...
  2 = max bonds/atom
  scanning angles ...
  1 = max angles/atom
  reading bonds ...
  8788 bonds
  reading angles ...
  4394 angles
  2 = max # of 1-2 neighbors
  1 = max # of 1-3 neighbors
  1 = max # of 1-4 neighbors
  2 = max # of special neighbors
#read_restart 1.restart

#1是up Al
#2是down Al
#3是 O
#4是 H

# ----------------- Settings Section -----------------
    pair_coeff   1 1  0.0  0.0         #上Al Al
    pair_coeff   1 2  0.0  0.0         #上Al下Al
    pair_coeff   1 3  ${Wo}  3.166    #上Al O
    pair_coeff   1 3  0.1553  3.166    
    pair_coeff   1 4  0.0  0.0         #上Al H

    pair_coeff   2 2  0.0  0.0         #下Al Al
    pair_coeff   2 3  ${Wo}  3.166    #下Al O
    pair_coeff   2 3  0.1553  3.166    
    pair_coeff   2 4  0.0  0.0         #下Al H

    pair_coeff   3 3  ${Wo}  3.166    # O  O
    pair_coeff   3 3  0.1553  3.166    
    pair_coeff   3 4  0.0  0.0         # O  H

    pair_coeff   4 4  0.0  0.0         # H  H

	bond_coeff   1     600.0   1.0
    angle_coeff  1   75.0    109.47

    group upwall type 1
3200 atoms in group upwall
    group downwall type 2
3200 atoms in group downwall
    group O type 3
4394 atoms in group O
    group H type 4
8788 atoms in group H

	group wall union upwall downwall
6400 atoms in group wall
    group spce type  3  4
13182 atoms in group spce
    fix fShakeSPCE spce shake 0.0001 10 0 b 1 a 1
  0 = # of size 2 clusters
  0 = # of size 3 clusters
  0 = # of size 4 clusters
  4394 = # of frozen angles

# ----------------- Run Section -----------------

  timestep 1
  compute	     T_spce spce temp/partial 0 1 1
  velocity     spce create $T 372748 temp T_spce
  velocity     spce create 300 372748 temp T_spce
  dump 2 all atom 100000 $a.lammpstrj
  dump 2 all atom 100000 5.lammpstrj

  fix   fxnvt spce nvt temp $T $T 100
  fix   fxnvt spce nvt temp 300 $T 100
  fix   fxnvt spce nvt temp 300 300 100
  fix_modify fxnvt temp T_spce
WARNING: Temperature for fix modify is not for group all (../fix_nh.cpp:1395)

  run   1000000
PPPM initialization ...
WARNING: Using 12-bit tables for long-range coulomb (../kspace.cpp:321)
  G vector (1/distance) = 0.284296
  grid = 40 36 24
  stencil order = 5
  estimated absolute RMS force accuracy = 0.0311878
  estimated relative force accuracy = 9.39212e-05
  using double precision FFTs
  3d grid and FFT values/proc = 6555 2880
Neighbor list info ...
  update every 1 steps, delay 10 steps, check yes
  max neighbors/atom: 2000, page size: 100000
  master list distance cutoff = 11
  ghost atom cutoff = 11
  binsize = 5.5, bins = 15 14 8
  1 neighbor lists, perpetual/occasional/extra = 1 0 0
  (1) pair lj/cut/coul/long, perpetual
      attributes: half, newton on
      pair build: half/bin/newton
      stencil: half/bin/3d/newton
      bin: standard
Per MPI rank memory allocation (min/avg/max) = 10.36 | 10.75 | 11.14 Mbytes
Step Temp E_pair E_mol TotEng Press 
       0    174.01248    18054.513            0    25931.982    32532.591 
 1000000    170.84908    -49107.24            0   -41372.977    1278.0526 
Loop time of 9552.07 on 16 procs for 1000000 steps with 19582 atoms

Performance: 9.045 ns/day, 2.653 hours/ns, 104.689 timesteps/s
99.4% CPU use with 16 MPI tasks x no OpenMP threads

MPI task timing breakdown:
Section |  min time  |  avg time  |  max time  |%varavg| %total
---------------------------------------------------------------
Pair    | 5640.5     | 6266.8     | 6789.4     | 450.8 | 65.61
Bond    | 0.22373    | 0.273      | 0.36887    |   6.4 |  0.00
Kspace  | 1677.8     | 2203.2     | 2826.8     | 759.5 | 23.07
Neigh   | 480.5      | 483.15     | 485.53     |   7.3 |  5.06
Comm    | 238.38     | 252.13     | 263.79     |  48.5 |  2.64
Output  | 0.011312   | 0.01267    | 0.016411   |   1.0 |  0.00
Modify  | 309.13     | 317.86     | 326.32     |  28.1 |  3.33
Other   |            | 28.63      |            |       |  0.30

Nlocal:    1223.88 ave 1245 max 1200 min
Histogram: 2 0 2 3 1 0 1 3 2 2
Nghost:    7390.81 ave 7426 max 7369 min
Histogram: 3 2 3 2 2 0 0 2 0 2
Neighs:    302786 ave 324911 max 282744 min
Histogram: 2 0 2 2 2 4 2 0 1 1

Total # of neighbors = 4844569
Ave neighs/atom = 247.399
Ave special neighs/atom = 1.34634
Neighbor list builds = 52311
Dangerous builds = 30
  write_restart ${Wo}.restart
  write_restart 0.1553.restart
PPPM initialization ...
WARNING: Using 12-bit tables for long-range coulomb (../kspace.cpp:321)
  G vector (1/distance) = 0.284296
  grid = 40 36 24
  stencil order = 5
  estimated absolute RMS force accuracy = 0.0311878
  estimated relative force accuracy = 9.39212e-05
  using double precision FFTs
  3d grid and FFT values/proc = 6555 2880
 #--------------------E+F -----------------------
  timestep 1

  fix 1 spce gravity $F vector 1 0 0       #在x方向加速度为====0.0001
  fix 1 spce gravity 0.0003 vector 1 0 0       
  fix kick spce efield  0.0  $E 0.0        #在Y方向上加上电场==0.1
  fix kick spce efield  0.0  0.1 0.0        

  run   1000000
PPPM initialization ...
WARNING: Using 12-bit tables for long-range coulomb (../kspace.cpp:321)
  G vector (1/distance) = 0.284296
  grid = 40 36 24
  stencil order = 5
  estimated absolute RMS force accuracy = 0.0311878
  estimated relative force accuracy = 9.39212e-05
  using double precision FFTs
  3d grid and FFT values/proc = 6555 2880
Per MPI rank memory allocation (min/avg/max) = 10.75 | 10.89 | 11.15 Mbytes
Step Temp E_pair E_mol TotEng Press 
 1000000    170.84908    -49107.24            0   -41372.977    1278.3872 
 2000000    171.62808   -48878.828            0     -41109.3    1445.9029 
Loop time of 9504.01 on 16 procs for 1000000 steps with 19582 atoms

Performance: 9.091 ns/day, 2.640 hours/ns, 105.219 timesteps/s
99.4% CPU use with 16 MPI tasks x no OpenMP threads

MPI task timing breakdown:
Section |  min time  |  avg time  |  max time  |%varavg| %total
---------------------------------------------------------------
Pair    | 5624.4     | 6256.6     | 6711.3     | 425.0 | 65.83
Bond    | 0.22053    | 0.26741    | 0.33897    |   7.7 |  0.00
Kspace  | 1692.5     | 2143.3     | 2773.8     | 723.7 | 22.55
Neigh   | 480.09     | 482.6      | 484.98     |   7.2 |  5.08
Comm    | 238.28     | 254.77     | 271.71     |  59.4 |  2.68
Output  | 0.011386   | 0.012753   | 0.016433   |   1.0 |  0.00
Modify  | 330.33     | 337.39     | 343.1      |  21.6 |  3.55
Other   |            | 29.02      |            |       |  0.31

Nlocal:    1223.88 ave 1243 max 1208 min
Histogram: 2 2 3 1 2 0 2 1 1 2
Nghost:    7396.25 ave 7436 max 7349 min
Histogram: 1 1 1 2 2 2 1 4 0 2
Neighs:    302545 ave 320577 max 281460 min
Histogram: 2 0 1 2 2 1 4 0 2 2

Total # of neighbors = 4840717
Ave neighs/atom = 247.202
Ave special neighs/atom = 1.34634
Neighbor list builds = 52290
Dangerous builds = 0
  write_restart $a.${E}.restart
  write_restart 5.${E}.restart
  write_restart 5.0.1.restart
PPPM initialization ...
WARNING: Using 12-bit tables for long-range coulomb (../kspace.cpp:321)
  G vector (1/distance) = 0.284296
  grid = 40 36 24
  stencil order = 5
  estimated absolute RMS force accuracy = 0.0311878
  estimated relative force accuracy = 9.39212e-05
  using double precision FFTs
  3d grid and FFT values/proc = 6555 2880
# ------------------- compute ------------------
  reset_timestep 0
  compute force spce group/group wall      #计算力：水和墙

  thermo		500                        #输出力
  thermo_style custom step temp c_force[1]
  thermo_modify 	temp T_spce
WARNING: Temperature for thermo pressure is not for group all (../thermo.cpp:489)


  compute c_O O chunk/atom bin/1d y lower 0.2 units box            #氧：密度+速度
  fix O O ave/chunk 1 1000000 1000000 c_O vx norm sample file Ovx.$a
  fix O O ave/chunk 1 1000000 1000000 c_O vx norm sample file Ovx.5


  compute c_H H chunk/atom bin/1d y lower 0.2 units box            #氢：密度+速度
  fix H H ave/chunk 1 1000000 1000000 c_H vx norm sample file Hvx.$a
  fix H H ave/chunk 1 1000000 1000000 c_H vx norm sample file Hvx.5


  run 1000000
PPPM initialization ...
WARNING: Using 12-bit tables for long-range coulomb (../kspace.cpp:321)
  G vector (1/distance) = 0.284296
  grid = 40 36 24
  stencil order = 5
  estimated absolute RMS force accuracy = 0.0311878
  estimated relative force accuracy = 9.39212e-05
  using double precision FFTs
  3d grid and FFT values/proc = 6555 2880
Neighbor list info ...
  update every 1 steps, delay 10 steps, check yes
  max neighbors/atom: 2000, page size: 100000
  master list distance cutoff = 11
  ghost atom cutoff = 11
  binsize = 5.5, bins = 15 14 8
  2 neighbor lists, perpetual/occasional/extra = 1 1 0
  (1) pair lj/cut/coul/long, perpetual
      attributes: half, newton on
      pair build: half/bin/newton
      stencil: half/bin/3d/newton
      bin: standard
  (2) compute group/group, occasional, copy from (1)
      attributes: half, newton on
      pair build: copy
      stencil: none
      bin: none
Per MPI rank memory allocation (min/avg/max) = 11.1 | 11.49 | 11.65 Mbytes
Step Temp c_force[1] 
       0    292.84605   -14.105713 
     500    295.96376   -14.978018 
    1000    304.04164   -18.565599 
    1500    295.31835   -3.4574261 
    2000    302.22271   -46.875684 
    2500    300.45616    1.6432844 
    3000    301.04076   -22.449102 
    3500    293.99637    14.013627 
    4000    303.32436  -0.38894697 
    4500    294.14159   -25.124475 
    5000    305.51679   -41.653651 
    5500    308.58478   -52.477834 
    6000      300.379   -18.399652 
    6500    297.72492   -22.070993 
    7000    299.61679   -27.935238 
    7500    303.78908   -26.230974 
    8000    302.75532   -13.283148 
    8500    300.83488   -13.007045 
    9000    306.20757   -25.590552 
    9500    298.42692   -43.016847 
   10000    301.54896   -19.571273 
   10500     296.6376   -57.719875 
   11000    294.49799   -25.129393 
   11500    297.27119    -38.99376 
   12000    295.33126   -14.684459 
   12500    301.24225   -2.4241554 
   13000    301.08391   -15.487235 
   13500     304.2792   -13.701274 
   14000    292.66214   -12.634566 
   14500    303.82849   -21.976407 
   15000    305.01789   -44.155179 
   15500    300.15247    3.3519628 
   16000    300.25016   -7.4093299 
   16500    298.27867   -28.966105 
   17000    297.15838   -45.779637 
   17500    303.23824    -10.07859 
   18000      302.505   -39.525531 
   18500    303.60339   -16.211002 
   19000    304.53008    -33.07678 
   19500     297.7589   -15.149947 
   20000    294.81116   -40.347905 
   20500     296.2032   -19.218955 
   21000    297.15034   -22.980633 
   21500    299.43301   -24.532895 
   22000    300.72892   -47.916414 
   22500    299.72676   -11.103784 
   23000    299.85959   -12.005881 
   23500    300.99251   -5.9925613 
   24000    300.19155    -11.54013 
   24500     301.3775   -9.6033254 
   25000    297.95867   -16.341085 
   25500    295.78113    -17.28342 
   26000    299.81636  -0.61024133 
   26500    300.50268   -64.522128 
   27000    300.80462   -38.242912 
   27500    301.27151   -41.733217 
   28000    298.48551   -20.192928 
   28500    303.14152    -12.30246 
   29000    303.79337   -16.365923 
   29500    297.18002   -14.274138 
   30000    299.67477   -5.0414563 
   30500    305.09184   -6.0880641 
   31000    303.52897   -28.804576 
   31500    300.01058   -27.181735 
   32000     296.5498   -20.169131 
   32500    298.08455   -16.504753 
   33000    298.20054   -41.102478 
   33500    300.15547   -28.936731 
   34000    298.22842   -40.168087 
   34500    301.99354   -15.688904 
   35000    299.11094     -41.7809 
   35500    298.04935   -39.128649 
   36000    300.46659   -40.100403 
   36500    300.61033   -39.480903 
   37000    296.39007   -27.754022 
   37500    300.63653   -37.124886 
   38000    301.67899   -35.291955 
   38500     295.8646   -24.716006 
   39000    302.67941   -22.035889 
   39500     301.4043   -7.8806408 
   40000    298.67292   -15.382997 
   40500    294.58856   -29.846914 
   41000    295.52333   -54.485686 
   41500    302.37437   -45.548645 
   42000     304.1031   -28.425075 
   42500    300.71813   -30.272368 
   43000    302.79694   -20.214142 
   43500    301.82216   -39.655231 
   44000    301.09009   -47.866895 
   44500    300.58494   -4.5107407 
   45000    301.16946   -31.063504 
   45500    298.54805   -37.035106 
   46000    303.69248    -46.55337 
   46500    299.02566    -22.63843 
   47000    300.76522   -30.911318 
   47500    300.93867   -13.521506 
   48000    297.72035   -29.395947 
   48500    306.19589   -35.689314 
   49000    299.54122   -15.509287 
   49500    297.07659   -4.7447304 
   50000    304.22228    -34.93641 
   50500    293.26886    -32.94122 
   51000    301.86318   -31.997696 
   51500    300.31018   -53.425884 
   52000    299.97872   -14.342062 
   52500    303.22946   -45.139479 
   53000    297.26734   -25.419055 
   53500     299.3575   -7.8936012 
   54000    297.70641   -14.198203 
   54500     301.4176   -21.197632 
   55000    293.29287   -19.983904 
   55500    301.30632   -7.7367078 
   56000    305.66125   -16.085979 
   56500    296.84521   -15.564825 
   57000    301.05303   -12.543059 
   57500     299.3631   -21.051973 
   58000    299.94451   -23.680884 
   58500    298.80826   -46.432672 
   59000     299.0289   -36.871713 
   59500    301.09017   -53.075078 
   60000    299.11587   -30.122407 
   60500    302.43602   -36.524402 
   61000     299.0013   -33.516183 
   61500    296.09908   -7.9313523 
   62000    296.84013   -22.114374 
   62500    303.83372   -8.7932869 
   63000    295.59807   -23.048476 
   63500    295.99799   -19.988182 
   64000    299.35554   -25.554594 
   64500    300.71674   -14.733514 
   65000    300.38296   -8.1985539 
   65500    296.03594   -22.358818 
   66000    303.53712   -17.677497 
   66500     296.8818   -14.464487 
   67000    298.13167   -31.709512 
   67500    307.18193    -21.99636 
   68000    298.98375   -11.042454 
   68500    297.03463   -21.115592 
   69000    307.47812   -40.402678 
   69500    296.34459   -19.756864 
   70000    298.90631   -37.729642 
   70500    299.00228   -26.196988 
   71000    300.28815   -21.966642 
   71500    302.13889   -21.326386 
   72000    298.00142   -8.8579924 
   72500    300.81133   -17.829481 
   73000    301.89406   -25.925705 
   73500    298.09546   -7.1908739 
   74000      304.955   -20.114834 
   74500    300.42202    -31.30008 
   75000    302.01143   -31.150837 
   75500    301.27543   -9.2600816 
   76000    300.51556   -28.796951 
   76500    293.95366   -10.553961 
   77000    305.62621   -28.287717 
   77500    297.57874   -13.998708 
   78000    298.78478   -13.689467 
   78500    302.66566   -20.663171 
   79000     297.7212   -22.897198 
   79500    302.63304   -4.9762253 
   80000    300.82634   -27.928957 
   80500    302.56247   -21.004599 
   81000    301.89638   -25.377842 
   81500    300.75323   -20.821059 
   82000    301.29264   -28.618289 
   82500    295.05564   -25.408222 
   83000    306.70595   -17.977628 
   83500    297.91212   -22.286478 
   84000    302.14168   -19.901998 
   84500     304.1244   -17.296136 
   85000    300.50648   -16.939243 
   85500    301.18504   -27.421904 
   86000    301.82013   -1.5673774 
   86500    299.13607   -19.388321 
   87000    305.00571   -12.789061 
   87500    303.59436   -27.060133 
   88000    302.42112    -23.46006 
   88500    299.57348   -32.916037 
   89000    299.86862   -18.884359 
   89500     299.6659   -23.784838 
   90000    304.92599    -41.68207 
   90500    295.17294   -19.010161 
   91000    303.73725   -26.997773 
   91500    295.48773   -35.808509 
   92000    301.14339   -46.135182 
   92500    302.55188   -13.843387 
   93000    301.68038   -32.620297 
   93500    302.70432   -24.332702 
   94000    303.55234   -24.930316 
   94500    296.07788   -26.641191 
   95000     297.1525   -15.080414 
   95500    302.90113   -7.9002586 
   96000    294.73343   -1.5483467 
   96500    301.06248   -25.897892 
   97000    297.06863   -23.229588 
   97500    301.30466    -19.19701 
   98000    306.45945    -12.25249 
   98500    303.87438   -13.164883 
   99000    303.37339   -6.1822925 
   99500     299.2648   -31.508343 
  100000    297.75534   -33.930678 
  100500    297.83642   -49.041166 
  101000    297.29133   -19.182396 
  101500    300.66161   -38.750423 
  102000    304.59841   -27.103846 
  102500    305.13751   -19.427696 
  103000    300.50203   -24.451768 
  103500     293.7187   -18.229344 
  104000    303.53263   -34.850773 
  104500    295.39034   -28.076369 
  105000    300.01693    -19.29734 
  105500     295.1504   -19.776387 
  106000    301.32842   -34.288865 
  106500    300.83186   -1.6724436 
  107000    301.66314   -24.257428 
  107500    298.50755   -24.521629 
  108000    305.77253   -29.140015 
  108500    299.41223   -21.095932 
  109000    302.75418   -10.452075 
  109500    300.62942   -18.943058 
  110000    302.33931   -50.115598 
  110500    304.98298    -37.04756 
  111000    300.36938   -17.742019 
  111500    300.36041   -14.326594 
  112000    305.73447   -33.280833 
  112500    301.86793   -10.602205 
  113000    304.62846   -28.707562 
  113500    298.09109   -30.346008 
  114000     303.3339   -22.622962 
  114500    304.46555   -16.491154 
  115000    299.25697   -37.847702 
  115500    295.82863   -20.695476 
  116000    304.51364   -4.3067304 
  116500    302.95215   -18.990391 
  117000    300.08187   -23.336966 
  117500    300.13979    3.1383629 
  118000     298.9118   -20.212336 
  118500    296.59806   -13.222283 
  119000    300.10138   -30.806021 
  119500    298.44639   -4.0350876 
  120000    298.66768   -23.739069 
  120500    303.61062   -35.967892 
  121000     306.1811   -14.673441 
  121500    304.69396   -34.687537 
  122000    299.88176   -21.709348 
  122500    301.41932   -34.574754 
  123000    303.52133   -42.038293 
  123500    296.57604   -21.675879 
  124000    299.41483   -17.333658 
  124500    301.54831    -17.91078 
  125000    297.68462   -14.679205 
  125500    297.10445   -23.975677 
  126000    302.08888   -34.346651 
  126500    298.44797   -4.9054777 
  127000    297.21512   -34.105546 
  127500    300.51849   -10.940836 
  128000    297.70573   -22.350713 
  128500    295.79163   -21.581578 
  129000     303.4527   -2.3920637 
  129500     302.5099   -28.989661 
  130000    296.55096   -38.804337 
  130500    294.05162   -28.825866 
  131000    300.71087   -29.499523 
  131500    298.82973   -39.858208 
  132000    299.34026   -20.081034 
  132500    294.90947   -31.493457 
  133000    302.64217   -36.928713 
  133500     298.8432   -36.748952 
  134000    302.13773   -45.521507 
  134500    303.07783   -29.789334 
  135000    300.37038    2.3599783 
  135500     302.5428    -40.19554 
  136000    298.74756   -37.270416 
  136500    300.55296   -66.964431 
  137000    298.97035   -10.087266 
  137500    303.17172   -23.734336 
  138000    301.82921    -18.98748 
  138500    297.17097   -5.5977011 
  139000    295.76588    -8.715131 
  139500    300.93396   -19.339956 
  140000      299.359   -10.142557 
  140500    298.00713    -44.20275 
  141000    303.76588   -18.593217 
  141500    305.59316   -3.9242082 
  142000    296.71913   -33.310899 
  142500    304.79475   -24.728538 
  143000    299.55266   -19.957424 
  143500    301.01661   -2.7773994 
  144000     302.0299   -7.5173913 
  144500    303.90186   -22.252589 
  145000    299.03774   -23.158658 
  145500    303.02895   -42.318669 
  146000    301.40112   -23.876466 
  146500    299.45065   -28.968305 
  147000    296.19163   -23.606435 
  147500     303.7861   -24.274801 
  148000    300.30251   -34.361328 
  148500    301.22223   -8.5815786 
  149000    295.16412   -20.391983 
  149500     302.0877   -35.502529 
  150000    297.95541   -49.829395 
  150500    300.28199   -16.977288 
  151000    302.30321   -18.901818 
  151500    298.76723   -29.120283 
  152000     300.6907   -22.013975 
  152500    305.11817   -15.652823 
  153000    294.50934   -27.822601 
  153500     300.0086   -9.4380043 
  154000    297.86479   -15.854111 
  154500     293.7848   -24.227806 
  155000    296.01421   -44.945389 
  155500    300.77184   -26.566506 
  156000    298.39984   -47.399248 
  156500      306.275   -16.009707 
  157000    299.88816   -35.205374 
  157500    297.89387   -47.320886 
  158000    305.96617   -5.7345468 
  158500    304.13046   -26.098128 
  159000    300.71122   -11.811905 
  159500    304.70046   -11.239486 
  160000    303.54801   -25.508024 
  160500    299.61108   -31.615299 
  161000    298.12746   -21.993652 
  161500    298.60869   -30.315733 
  162000    297.04192   -28.440526 
  162500    301.19255    -7.260686 
  163000    299.78572   -28.682613 
  163500    297.24368   -20.768287 
  164000    297.22319   -11.447762 
  164500    299.76349   -28.966718 
  165000    301.19938   -5.1782716 
  165500    299.98944   -28.161404 
  166000    295.71044    -20.71321 
  166500    299.06742   -21.141933 
  167000     304.6037   -33.688827 
  167500    300.96621   -20.434542 
  168000     301.9389   -19.644096 
  168500    300.68597   -4.6361121 
  169000    296.94909   -28.640387 
  169500    295.49829   -42.787687 
  170000    300.03521   -5.6227132 
  170500     294.6277   -17.207327 
  171000    297.83542   -34.829536 
  171500    300.77883   -24.464153 
  172000     299.6029   -9.0925941 
  172500     297.8441    -16.85523 
  173000    298.98208   -16.335127 
  173500    298.20099   -30.421912 
  174000    300.88023   -19.664522 
  174500    296.98394   -14.211214 
  175000    305.64173   -6.8886575 
  175500    295.78498   -28.738496 
  176000    294.05123   -34.537536 
  176500    295.95234   -25.528606 
  177000    298.99672   -29.563539 
  177500    299.53002   -24.296781 
  178000    303.56684   -40.988812 
  178500    302.75858   -23.286057 
  179000    301.50542   -16.450571 
  179500    304.15507   -16.243306 
  180000    297.08195   -29.005793 
  180500    298.72352   -17.358227 
  181000     303.8604   -13.623192 
  181500    300.14389   -13.568975 
  182000    297.97398   -23.379397 
  182500    295.05453   -14.982747 
  183000    299.38317   -33.379113 
  183500    303.83811   -13.932191 
  184000    294.32347   -38.490835 
  184500    299.93909   -60.964942 
  185000    300.27617   -30.480557 
  185500    298.36614   -21.117622 
  186000    295.77104   -28.978492 
  186500    297.77002    -41.04141 
  187000    295.47955   -28.622935 
  187500    295.35529   -34.346621 
  188000    293.70729   -16.080201 
  188500    296.20272   -27.112409 
  189000    303.47404   -38.384003 
  189500    302.37711   -27.066173 
  190000    297.86282   -43.471989 
  190500    298.01498   -7.6514278 
  191000    299.08749   -17.422461 
  191500    300.85544    -16.38317 
  192000    294.31248   -13.627951 
  192500    299.37204   -23.361622 
  193000    296.61959   -25.155721 
  193500    296.83718   -30.549667 
  194000    301.85917   -6.9214945 
  194500     295.3174   -47.527929 
  195000    295.09381   -7.7058258 
  195500    300.65483    -21.10601 
  196000    301.24076   -15.161645 
  196500    303.54293   -17.558161 
  197000    305.15158   -17.175654 
  197500    292.92229   -30.025861 
  198000    304.48368    3.9715875 
  198500    300.95176   -39.500137 
  199000    295.49904   -39.016903 
  199500    299.27794   -23.732643 
  200000    296.64388   -22.100839 
  200500    302.02775   -25.050227 
  201000    300.15053    1.0304799 
  201500    301.30686   -9.3588013 
  202000    293.29984   -22.263094 
  202500    300.23004   -33.542591 
  203000     303.6779   -48.272008 
  203500    296.42501   -6.4815188 
  204000    301.62465    -20.62086 
  204500    298.54774   -12.647312 
  205000    298.56927   -16.279874 
  205500     295.6884   -10.219819 
  206000    298.54759   -25.867205 
  206500    302.79766   -26.050441 
  207000    307.28287   -18.190297 
  207500    297.65725   -27.745019 
  208000    303.19469   -54.073024 
  208500    296.16904   -23.625945 
  209000    298.30181   -17.063258 
  209500    302.79762   -15.164586 
  210000    296.28617   -10.467634 
  210500    296.64871   -1.8223057 
  211000    302.50504   -38.014886 
  211500    301.42051   -20.515618 
  212000     294.4173   -20.683632 
  212500    298.07127   -28.855954 
  213000    298.11402   -7.0568048 
  213500    296.24535     -43.2898 
  214000    295.08016   -31.000892 
  214500    302.18824   -17.593953 
  215000    298.81225   -10.246912 
  215500    303.21965   -21.299426 
  216000    302.44307   -35.251696 
  216500    304.93939   -18.447775 
  217000    298.33782   -18.222115 
  217500    303.01438    -8.214514 
  218000    296.86959   -10.620237 
  218500    296.74956   -7.1519931 
  219000    300.36216   -23.562578 
  219500    296.61677   -19.942782 
  220000    302.59602    -11.93338 
  220500    295.95423    -14.17162 
  221000     298.3557   -43.582992 
  221500    295.43014   -16.505239 
  222000    296.41393    -40.77458 
  222500     305.8966   -27.477445 
  223000    299.53706   -40.600776 
  223500    307.64336    -24.49702 
  224000    297.23223   -17.068767 
  224500    299.03163    3.6632455 
  225000    305.74944   -35.010385 
  225500    298.15533   -43.070516 
  226000    297.07088    -12.97669 
  226500    299.13493   -15.155598 
  227000    302.80367   -34.170149 
  227500    297.79158   -17.347812 
  228000     303.1641   -8.7035938 
  228500    300.87935   -20.232888 
  229000    300.43611   -10.685404 
  229500    298.34211   -36.784087 
  230000    303.20718   -36.424615 
  230500     299.5117    -31.35722 
  231000    303.73779    -10.09785 
  231500    301.15028   -20.283934 
  232000    304.25063     -1.79879 
  232500    297.57965   -38.985089 
  233000    294.99631    -27.71572 
  233500    299.01245   -38.927364 
  234000    300.26025   -18.805317 
  234500    298.08235   -15.081428 
  235000    306.36263   -22.663534 
  235500    292.56387   -14.421738 
  236000    302.38817   -12.654799 
  236500    299.69592   -34.825572 
  237000    299.87563   -26.143121 
  237500    303.12063   -17.501641 
  238000    301.68818   -12.990044 
  238500    301.74867   -29.144122 
  239000    296.36495    -22.95943 
  239500    306.04736   -37.144198 
  240000    299.53008   -40.224207 
  240500    297.77717   -30.944412 
  241000    301.64439   -16.877823 
  241500    296.28568   -3.1068203 
  242000    303.22864   -37.736132 
  242500    298.98455   -37.387694 
  243000    296.94045    -41.16648 
  243500    301.77294   -40.612177 
  244000    300.48258   -41.421249 
  244500    305.54801   -17.824075 
  245000    297.04771   -14.012745 
  245500    302.70265   -39.802912 
  246000    299.32089   -25.346804 
  246500     298.8571   -31.979669 
  247000    303.34952   -32.584279 
  247500    294.67413   -22.547592 
  248000    305.81452   -33.054947 
  248500     300.4841   -32.082601 
  249000    302.37512   -9.2398987 
  249500    306.19148   -34.628813 
  250000    303.24991   -25.340392 
  250500    302.43757   -37.255369 
  251000    299.54861   -44.539304 
  251500    297.89476   -28.045008 
  252000    301.54672   -18.140834 
  252500    299.66164   -34.212665 
  253000    297.60821   -27.103548 
  253500    297.84001   -24.934817 
  254000    301.57597   -29.092682 
  254500    301.47778   -52.547647 
  255000    297.18679   -13.926854 
  255500    297.11544   -19.599197 
  256000    297.64957   -34.488396 
  256500    304.39966   -14.573535 
  257000    304.09282   -11.815619 
  257500    299.83991   -31.929168 
  258000    297.05164    -24.86076 
  258500    298.46887   -13.120189 
  259000    303.50149   -13.160547 
  259500    304.59484   -3.7429708 
  260000     299.6396   -38.204556 
  260500    302.22199   -22.371682 
  261000    298.93617    -24.43051 
  261500    298.48127   -30.840059 
  262000     300.0618   -31.245174 
  262500    301.24103   -24.045859 
  263000    297.90372   -14.455172 
  263500    302.19949   -29.194449 
  264000    293.49337   -54.008956 
  264500    297.41305   -29.473536 
  265000    303.40018   -24.407275 
  265500    298.47422   -31.917364 
  266000    303.98427    -7.148843 
  266500    296.60032   -8.2202425 
  267000    304.59506   -19.266153 
  267500    296.42552   -14.145474 
  268000    300.48858   -21.688588 
  268500    297.57844   -24.692574 
  269000    296.75976   -18.068972 
  269500    302.03869   -32.788876 
  270000    296.61883    -16.98336 
  270500    302.43006   -49.978863 
  271000    299.91456   -35.370156 
  271500    300.10062   -24.897927 
  272000    298.29882   -16.536886 
  272500    300.44798   -20.230023 
  273000    302.05166    -35.07217 
  273500    300.34556   -30.300566 
  274000    300.22644   -48.910296 
  274500    300.92489    -18.04295 
  275000    292.43129   -19.475312 
  275500    303.04769   -14.010395 
  276000     298.7263   -20.713634 
  276500    297.70142   -32.493617 
  277000    298.91012   -33.459789 
  277500    300.53445   -24.414004 
  278000    300.19368    -14.83432 
  278500    298.40214   -27.582273 
  279000    307.31375   -28.503134 
  279500    298.28436   -10.611055 
  280000    301.28272   -30.713901 
  280500    301.84111  -0.83457324 
  281000    299.02801   -22.816374 
  281500     303.3654   -21.463674 
  282000    303.05459   -36.495672 
  282500    302.52565   -29.862411 
  283000    297.41867   -33.092716 
  283500    296.37129   -22.161221 
  284000     303.0457   -39.050337 
  284500    297.43943   -5.5020896 
  285000    292.72308   -10.418601 
  285500    299.19285   -22.849587 
  286000    296.84484   -63.926416 
  286500    299.55205   -33.816329 
  287000    303.71695   -14.712861 
  287500    299.28037   -21.609433 
  288000    301.26714    -25.54195 
  288500    300.19636    -23.15945 
  289000    305.52597   -15.793971 
  289500    303.31835   -12.930221 
  290000    303.75802   -25.265259 
  290500    300.38967   -20.413548 
  291000    301.14057   -37.796072 
  291500    296.78707   -20.491317 
  292000    303.22419    -23.79935 
  292500    302.22556   -9.6899048 
  293000    300.78855     10.15415 
  293500    303.71496   -35.468882 
  294000    304.86188   -27.341449 
  294500    302.43594    5.1716796 
  295000    301.29539   -27.120622 
  295500    303.91674   -25.495978 
  296000    298.10754   -25.584661 
  296500    304.28497   -24.933894 
  297000    302.79729   -37.143942 
  297500    300.85471   -27.716222 
  298000    300.67351   -42.258475 
  298500    300.17487   -16.338961 
  299000    302.91949   -12.375482 
  299500     300.0293   -15.106036 
  300000    297.44852   -9.5025876 
  300500    299.93565    -28.77598 
  301000    295.97966    4.4259117 
  301500    298.65726   -15.090938 
  302000    300.36251   -28.657365 
  302500    300.41195    12.848494 
  303000    302.23139   -29.043322 
  303500    302.01152   -23.952416 
  304000     299.2316   -14.089319 
  304500    297.80614   -16.336319 
  305000    305.12129   -19.914063 
  305500    301.86186    -26.14069 
  306000    301.80794   -12.939247 
  306500    304.26648    -16.54507 
  307000     295.1024   -17.266849 
  307500    298.84838   -21.604234 
  308000    297.86315   -18.511601 
  308500    297.62884   -5.8061668 
  309000    298.19025   -35.821386 
  309500    305.02194   -7.6026051 
  310000    300.14903   -14.903696 
  310500    303.26216   -17.055811 
  311000    299.05477   -23.806348 
  311500    301.99472   -17.570005 
  312000    302.62698   -15.504058 
  312500    304.10609   -20.608074 
  313000    296.93893   -35.548139 
  313500    300.88122   -45.668854 
  314000    298.38376   -26.492392 
  314500    298.72781   -20.630158 
  315000    306.46794   -41.261671 
  315500    299.40793   -11.810867 
  316000    300.40592   -18.977513 
  316500    298.05671   -4.0075061 
  317000    302.70306   -23.777035 
  317500    300.73672   -19.673347 
  318000    302.29143   -31.689307 
  318500    305.92474   -40.989395 
  319000    302.04983   -19.203817 
  319500    296.94644   -25.573066 
  320000    301.56267   -16.898242 
  320500    308.58171   -21.534216 
  321000    301.95904   -33.531699 
  321500      301.388     9.355769 
  322000    301.57102   -32.891187 
  322500    301.64454    6.7679896 
  323000    301.30644   -27.566644 
  323500    300.51976   -24.219067 
  324000    302.33904   -23.902962 
  324500    295.41082   -15.013205 
  325000    297.60039   -18.354758 
  325500    302.60115   -38.031636 
  326000    299.95215    -14.80897 
  326500    299.91403    6.9389125 
  327000    300.73222   -34.444111 
  327500    296.44195   -23.416337 
  328000    300.60958   -20.152015 
  328500    299.16414   -21.739082 
  329000    298.71687   -40.413016 
  329500     298.9187   -20.738166 
  330000    300.40972   -27.859886 
  330500    301.60444   -44.215041 
  331000    297.71092   -25.854738 
  331500     298.2072   -30.141711 
  332000    298.41259   -26.998636 
  332500    302.56677   -23.283301 
  333000    304.52132   -12.587441 
  333500    298.40568   -17.303919 
  334000    299.96158   -16.114612 
  334500    299.13894   -6.6081101 
  335000    298.99112   -42.377008 
  335500    301.41288   -23.323986 
  336000      296.958   -41.700843 
  336500    301.91807   -23.483513 
  337000    298.29737   -16.402908 
  337500    299.19537   -38.813271 
  338000    297.88115   -24.131649 
  338500    296.19762   -43.278094 
  339000    301.84284   -29.628292 
  339500    298.65073   -26.063112 
  340000    300.25267    -25.38167 
  340500    305.38662   -13.082843 
  341000    301.87191    -27.81248 
  341500    306.11559   -39.160761 
  342000    299.00104   -14.859877 
  342500    294.55334   -22.337242 
  343000    305.64469   -23.219893 
  343500    300.98035   -34.861469 
  344000    302.05267   -55.690248 
  344500    305.58255   -18.321052 
  345000    299.37909    -32.40839 
  345500     298.4802  -0.99644058 
  346000    302.56377   -31.748067 
  346500    298.35054   -39.028621 
  347000    301.19427   -33.195569 
  347500     300.1881   -22.259005 
  348000     298.6838   -29.833206 
  348500    296.01362   -12.478971 
  349000    297.44831   -1.1967861 
  349500     296.5377   -28.608331 
  350000    299.51958   -7.3565995 
  350500    300.72929   0.34579301 
  351000    304.82846   -33.161802 
  351500    300.14893   -10.182679 
  352000    305.18492   -30.469484 
  352500    298.56251   -34.163517 
  353000    299.98223   -44.164261 
  353500    302.97601   -26.551481 
  354000    301.17397   -10.389156 
  354500    297.77079   -23.522001 
  355000    294.80086   -27.670965 
  355500    297.13415   -14.718429 
  356000     297.4848   -24.353174 
  356500    299.18823   -24.342465 
  357000    302.65937   -23.680298 
  357500    300.38906   -48.269651 
  358000    297.08112   -24.513497 
  358500    296.75147   -55.211685 
  359000    301.49611    -21.37413 
  359500    302.35464   -39.827173 
  360000    298.76539    -13.66985 
  360500    301.16871   -53.675254 
  361000     302.4316   -44.784539 
  361500    304.72735   -18.200066 
  362000    296.13044   -29.063803 
  362500    303.91149    -19.21746 
  363000    299.67143   -25.413413 
  363500    307.29528   -16.883196 
  364000    305.09415     2.889496 
  364500    305.60238   -9.6771303 
  365000    295.59326   -21.248378 
  365500     297.2686   -6.1281047 
  366000    303.86609   -27.740369 
  366500    301.15777   -29.519566 
  367000    295.31572   -13.173172 
  367500    296.84121   -25.880077 
  368000     301.6104   -8.6835295 
  368500    297.01096   -30.923393 
  369000    299.56144   -34.754523 
  369500    300.55518   -32.209319 
  370000    304.04883    -41.23293 
  370500    301.75767   -57.515933 
  371000     300.2293   -32.514831 
  371500    292.29989   -55.840845 
  372000    300.79412    -7.876394 
  372500    296.18663   -27.049034 
  373000     296.8164   -17.256655 
  373500    297.94445   -23.266969 
  374000    298.69336   -31.449092 
  374500    301.89123   -48.742355 
  375000    302.79616   0.20397625 
  375500    296.70933   -22.779529 
  376000    297.57513   -33.165644 
  376500    290.01449   -3.9294559 
  377000    297.52308    -43.80131 
  377500    303.96101   -30.897027 
  378000    300.48959   -19.616192 
  378500     302.7443   -29.769167 
  379000    299.38371   -22.455755 
  379500    298.80261   -43.656742 
  380000     303.1905   -33.064438 
  380500    300.37433   -15.226129 
  381000    299.33973   -25.944207 
  381500    300.59896    -26.01091 
  382000    297.61385   -31.225371 
  382500    295.62519   -34.288224 
  383000    298.52988   -3.5063629 
  383500    300.47643   -32.201005 
  384000    296.67933   -46.727031 
  384500    301.18859   -16.137998 
  385000    301.65213    -9.076119 
  385500    296.63703   -31.697286 
  386000    302.66484   -2.1632171 
  386500    298.30444   -19.699341 
  387000     299.7197   -16.411335 
  387500    296.36197   -37.486451 
  388000    296.88469   -15.202641 
  388500    306.31724   -18.075391 
  389000    300.88558   -10.662519 
  389500    299.58203   -29.330605 
  390000    297.27874    -49.05584 
  390500    298.52494   -18.404119 
  391000    301.39431   -34.397918 
  391500    294.76928   -23.686882 
  392000    304.74949   -13.284043 
  392500    298.13076   -11.084078 
  393000    297.54148   -41.839181 
  393500    302.92583   -43.096014 
  394000    298.92317   -26.455421 
  394500    297.10396    -28.26308 
  395000     294.5747    -54.25772 
  395500    298.89784   -36.506947 
  396000     301.6717   -35.160262 
  396500    297.90797   -44.349437 
  397000    302.75218   -33.479093 
  397500    294.65055   -33.180208 
  398000      297.302   -26.789185 
  398500    302.81302   -10.695657 
  399000    297.73847   -37.293067 
  399500    303.96389   -23.769563 
  400000    307.07531   -36.765861 
  400500     299.0382   -24.485958 
  401000    303.04176   -20.132482 
  401500     294.4899   -14.986477 
  402000     303.5261   -26.283739 
  402500    298.16965   -17.982173 
  403000    299.50947    -52.21026 
  403500    303.61009   -19.819106 
  404000    297.30465   -11.972487 
  404500     303.2371   -27.075484 
  405000    296.87173   -39.558406 
  405500    302.76772   -31.615531 
  406000    295.49847   -15.700783 
  406500    303.13345   0.77896036 
  407000    302.62119   -25.444803 
  407500    305.25711     -2.32156 
  408000    302.69127   -34.925165 
  408500    298.20964   -28.499231 
  409000    298.81974   -47.009924 
  409500    298.63505   -45.125068 
  410000    296.69821   -11.179961 
  410500    302.49834   -28.809026 
  411000    300.09679   -28.888781 
  411500    298.48946   -23.526421 
  412000    302.94952   -15.101073 
  412500    300.66224   -18.207267 
  413000    303.02264   -22.147191 
  413500    293.18898   -38.895202 
  414000    299.28327   -35.232112 
  414500    297.02479   -25.139436 
  415000    295.48694    -25.98458 
  415500    303.49541    10.697756 
  416000    301.14492   -20.685733 
  416500    296.82408   -12.765786 
  417000     300.2222   -18.493171 
  417500    295.85408   -44.777601 
  418000      301.407   -25.145411 
  418500    300.51441   -10.612837 
  419000    300.96476   -28.885344 
  419500     303.8615   -9.1860417 
  420000    304.80577   -30.378907 
  420500    302.64909   -26.420748 
  421000    299.93316   -28.014043 
  421500    301.49939   -30.989963 
  422000    302.58867   -23.744055 
  422500    296.15731   -48.531674 
  423000    303.82376   -31.442521 
  423500    302.32432  -0.98631914 
  424000    299.66742   -29.305797 
  424500    297.68474   -22.417211 
  425000      298.819   -19.221769 
  425500    305.32789   -46.276484 
  426000    306.13564   -22.066297 
  426500    302.94031   -31.621806 
  427000    297.99027   -41.615857 
  427500    301.06189   -57.589028 
  428000     296.6077    -20.22318 
  428500    304.34539   -16.509217 
  429000    300.81961   -34.673165 
  429500    296.06601   -17.311878 
  430000    299.56411    -20.28951 
  430500    302.19331   -16.408967 
  431000    304.52251   -32.970689 
  431500    298.24329   -21.921864 
  432000    300.81225     -9.56082 
  432500    298.71238   -16.255436 
  433000    308.09128   -24.019428 
  433500    299.56297   -36.566463 
  434000    301.30842   -34.088713 
  434500    306.13531   -9.8461649 
  435000    299.12941    -27.76517 
  435500    296.06033   -28.317707 
  436000    301.84993   -33.553176 
  436500    304.11112   -21.249946 
  437000    296.53223   -17.689435 
  437500    299.84565   -33.772138 
  438000    298.71944   -19.163093 
  438500    298.98454   -36.772691 
  439000    297.90621   -44.011271 
  439500    299.91971   -39.529103 
  440000    305.31874   -21.770551 
  440500    300.41925   -19.620504 
  441000    293.00656   -28.875598 
  441500    295.96997   -8.4405702 
  442000    297.86761   -16.048428 
  442500    295.84934   -22.695301 
  443000    299.90739   -33.426655 
  443500    299.54469   -33.006028 
  444000    301.86074   -8.9059405 
  444500    299.48042    2.5242091 
  445000    304.46413   -16.677659 
  445500    299.72408    -27.23744 
  446000    300.82546   -14.167279 
  446500    297.74573    5.0644107 
  447000    302.02183   -26.634733 
  447500    300.88906   -23.196501 
  448000    300.98389    -28.75344 
  448500    298.11302   -29.362474 
  449000    296.89781   -29.033328 
  449500    300.79988   -29.627777 
  450000    301.80884   -39.989338 
  450500    300.74912   -41.759993 
  451000    296.23731   -27.456884 
  451500    305.28156   -18.958415 
  452000    301.52374   -25.860532 
  452500    301.64781   -14.509499 
  453000    296.66099   -13.687725 
  453500     296.8119   -9.5661015 
  454000    307.20223   -34.689189 
  454500    306.97958   -12.768922 
  455000     295.2001   -43.217373 
  455500    298.21388   -30.565892 
  456000    298.40986   -44.113329 
  456500    294.01343   -16.468416 
  457000    300.82701   -19.762929 
  457500    299.15861   -14.566429 
  458000    294.86523   0.32358593 
  458500    300.84289   -19.325412 
  459000     296.9084   -47.053059 
  459500    296.94558   -29.872424 
  460000    304.90808   -21.742683 
  460500    294.61819   -16.804657 
  461000    296.51377   -16.248468 
  461500     297.7554   -13.138305 
  462000    300.77309   -21.669678 
  462500    304.10169   -26.509563 
  463000    300.51617   -33.471458 
  463500     300.7487   -48.847369 
  464000    302.78862   -52.243363 
  464500    296.30159   -26.182551 
  465000    294.78132   -19.570828 
  465500     292.9782   -39.794655 
  466000    302.97281   -9.1234798 
  466500    302.40474   -1.6275266 
  467000    302.16908   -9.4754991 
  467500    300.16598   -24.564259 
  468000    300.39049   -12.173725 
  468500    297.58601   -30.997315 
  469000    302.45956   -61.134297 
  469500    297.45069   -29.827568 
  470000    296.41996    -25.79387 
  470500    301.38372   -34.035555 
  471000    302.88545   -4.0262503 
  471500    299.38686   -22.130885 
  472000    300.70445   -38.552731 
  472500    300.41554   -6.4446335 
  473000    299.05312   -27.995569 
  473500    297.46552   -24.231124 
  474000     298.4854   -41.247724 
  474500    301.98475   -9.0964395 
  475000    301.31596   -32.945638 
  475500    299.61701   -24.649308 
  476000     306.8334   -57.274877 
  476500    301.14318    -33.09609 
  477000    300.22226   -46.243487 
  477500    296.65146   -26.106751 
  478000     302.6393   -19.379152 
  478500    296.28958  -0.30870396 
  479000    299.56265   -39.380678 
  479500    296.44192   -37.594772 
  480000    299.15259   -15.314891 
  480500    304.42614    -5.934066 
  481000    298.47834   -36.347821 
  481500    298.05302    -20.56687 
  482000      298.988   -3.8698459 
  482500    301.21959   -15.755759 
  483000    301.92317   -23.924499 
  483500    300.73708   -30.455072 
  484000    303.22366   -25.479482 
  484500    305.04475   -32.452707 
  485000    298.76098   -7.5232071 
  485500    295.85856   -12.295137 
  486000    301.58481   -39.529783 
  486500    295.19324   -26.635616 
  487000    299.99109   -29.888427 
  487500    296.23758   -21.972482 
  488000    296.72529   -37.481604 
  488500    295.66205   -35.995522 
  489000    302.62044   -16.946102 
  489500    303.91461    -15.81019 
  490000    298.84593    -28.03804 
  490500    303.92434   -19.486242 
  491000    300.08665   -15.250271 
  491500    295.37073   -7.5940956 
  492000    302.67246   -35.284703 
  492500    301.88265    -13.78715 
  493000    299.48754   -30.509589 
  493500    299.56341   -27.065835 
  494000     301.6291   -51.535444 
  494500    299.54334   -23.626544 
  495000    304.29535   -20.252671 
  495500    298.02178   -44.793437 
  496000     301.6263   -8.1731086 
  496500    304.27589   -13.164547 
  497000    298.97393   -14.148181 
  497500    298.88617   -20.320375 
  498000     296.9083    -39.20125 
  498500      297.588   -44.219772 
  499000    293.75127    -20.24086 
  499500    305.15149   -27.754048 
  500000      291.475   -26.425145 
  500500    296.96684   -11.675503 
  501000    295.11786   -33.766286 
  501500    301.44032    -44.55979 
  502000    300.07321    1.5368417 
  502500    298.91951   -30.429346 
  503000    299.95369   -13.614932 
  503500    303.29611   -21.906953 
  504000    300.17314   -35.738211 
  504500    300.55845   -22.569915 
  505000    295.72778    -24.09455 
  505500    302.23082   -32.056768 
  506000    297.83458   -7.6933568 
  506500    299.34803     8.463039 
  507000    301.26582   -13.572475 
  507500    295.34082   -8.2080885 
  508000    299.48293   -26.529183 
  508500    289.92935   -3.0186268 
  509000    298.19389   -1.7524367 
  509500    299.08243   -47.466528 
  510000    299.07349   -27.413417 
  510500    295.35425   -40.158935 
  511000    303.36738   -22.481985 
  511500    300.75635   -30.434757 
  512000    299.07902   -45.857382 
  512500     298.6113   -30.002998 
  513000    301.44034   -26.202407 
  513500    303.94711   -12.248613 
  514000    303.14233     -18.8855 
  514500    301.65095   -30.971271 
  515000    301.91043   -14.270323 
  515500    305.88143   -14.226027 
  516000    297.58566    -28.86342 
  516500    298.06981   -9.5457106 
  517000    309.13521    -21.43095 
  517500    296.21221   -20.393457 
  518000    299.79175   -14.894913 
  518500    291.29042   -33.867452 
  519000    299.51289   -22.500959 
  519500    299.71919   -29.829578 
  520000    297.68146   -16.034992 
  520500    300.47096   -34.296949 
  521000    298.01412   -39.310203 
  521500     296.2572   -37.233828 
  522000    300.78783   -22.100291 
  522500    307.25495   -17.327629 
  523000    294.90674   -37.371337 
  523500    293.17522   -18.208988 
  524000    292.98936   -16.938098 
  524500    300.47786   -50.204097 
  525000    298.42544   -16.206533 
  525500    299.84829   -27.627681 
  526000    300.12331    -30.64226 
  526500    302.76704    -19.13554 
  527000    301.47794   -4.4965597 
  527500    298.91038    -33.72565 
  528000    303.10652   -13.691442 
  528500    297.97929     -4.61583 
  529000    303.58552   -23.087622 
  529500    295.57462   -23.832725 
  530000     299.5063   -30.171405 
  530500    303.83883   -34.537279 
  531000    299.95338   -26.955173 
  531500    304.62715   -28.028576 
  532000     297.2306    -28.43948 
  532500    301.57278    -25.85863 
  533000    298.95948    -17.85866 
  533500    299.01128   -42.950084 
  534000    303.51859   -10.114506 
  534500    304.36857   -4.9850261 
  535000    298.98619   -26.430944 
  535500    303.97201   -45.461771 
  536000    295.13059   -35.248924 
  536500    301.25822   -26.013802 
  537000    305.65464   -25.398227 
  537500    298.62559   -39.216609 
  538000    297.76143   -44.577275 
  538500    300.17866     -12.6392 
  539000    293.41595   -16.528072 
  539500     297.0586    -35.64133 
  540000    303.94319   -32.190552 
  540500    300.15677   -1.2275781 
  541000    299.56875   -5.2867647 
  541500    303.43727    -21.69743 
  542000    294.96047   -17.585179 
  542500    299.75685   -23.881287 
  543000    301.75444   -12.307201 
  543500    300.50026   -56.237302 
  544000    306.97485   -38.630361 
  544500    303.01179   -11.322805 
  545000    300.82246   -40.951767 
  545500    299.88979   -13.304043 
  546000    298.04239   -23.361866 
  546500    301.25985   -35.766515 
  547000    300.63429   -29.597836 
  547500    295.90313   -2.3093037 
  548000    299.88741   -20.561333 
  548500     302.5519   -31.483086 
  549000    300.45536    -21.44597 
  549500     299.6403   -20.664777 
  550000    300.07761   -15.535857 
  550500    296.98545   -42.424588 
  551000    298.17615   -35.710797 
  551500    301.14319   -21.212145 
  552000    303.45671    -21.16289 
  552500    301.26934   -13.284718 
  553000     301.4517   -9.4192167 
  553500    295.68203   -17.093996 
  554000    301.33703   -34.871447 
  554500    301.22755    -26.99897 
  555000     296.7335    -27.15732 
  555500    302.62819   -26.020685 
  556000    298.23022   -44.237777 
  556500    295.53968   -32.017579 
  557000    299.43601   -18.845844 
  557500    301.95124   -41.518222 
  558000    300.85581   -16.958818 
  558500    302.14689   -22.566415 
  559000    295.80619   -26.322463 
  559500    301.16314   -45.354738 
  560000    295.92768    -17.95388 
  560500    304.62872   -30.769267 
  561000    302.13627   -20.809193 
  561500    298.81779   -33.969269 
  562000    294.95949   -20.174651 
  562500    302.30623   -36.820299 
  563000    298.74986   -25.838072 
  563500    296.94253   -17.827399 
  564000    302.57216   -32.387138 
  564500    303.33224   -21.870437 
  565000    301.11379   -20.507388 
  565500    297.93658   -11.568006 
  566000    301.79484   -5.4092027 
  566500    305.57033   -4.4857528 
  567000    297.38184   -15.354477 
  567500    300.44772   -7.2447201 
  568000    298.68236   -9.3370847 
  568500    297.05811   -22.970607 
  569000    299.66484   -41.541696 
  569500    301.99188   -23.954155 
  570000     297.9996   -7.5948855 
  570500    298.77488   -7.3095608 
  571000    298.11292   -21.069275 
  571500     297.2782   -22.102619 
  572000    303.85298   -42.482644 
  572500    302.69538   -12.400637 
  573000      299.391   -19.199727 
  573500    295.94001   -16.676861 
  574000    297.27313   -7.0057294 
  574500    296.55941   -48.308123 
  575000    298.22755   -27.957841 
  575500    298.35594    -45.01825 
  576000    301.78117   -11.759901 
  576500    297.68139    -23.64601 
  577000    304.56995   -4.8308297 
  577500    300.22206   -19.791798 
  578000    297.68033   -21.836886 
  578500     302.4592   -21.151129 
  579000     296.9757   -25.675755 
  579500    300.25591   -20.320094 
  580000    295.76286   -25.450742 
  580500    301.53653   -23.001582 
  581000     299.6967    -15.19857 
  581500    299.67596   -11.892346 
  582000    298.36446   -20.039356 
  582500    297.23535   -32.224939 
  583000    298.25055   -30.908606 
  583500    301.58908   -31.791606 
  584000    299.35217   -33.692928 
  584500    298.74529   -44.468883 
  585000    301.35507   -39.570356 
  585500    298.80448   -8.8180379 
  586000    299.38488   -19.483269 
  586500    297.81037   -11.254391 
  587000    297.06905   -18.561698 
  587500    298.79701    -14.74844 
  588000    302.80879   -20.263251 
  588500    302.39197   -33.175142 
  589000    302.91449   -25.446201 
  589500    299.05894   -19.255353 
  590000    303.69548   -23.696098 
  590500    299.84585   -21.867356 
  591000    294.43753   -12.690303 
  591500    296.50214   -27.327979 
  592000    292.49919   -2.8159603 
  592500    300.89087   -28.693086 
  593000    297.18898   -31.059293 
  593500    300.27318   -39.262422 
  594000    296.77314   -47.085646 
  594500     300.1923   -45.619913 
  595000    299.62236   -13.626004 
  595500    303.63066   -10.099019 
  596000    296.22784   -17.009077 
  596500    302.75974   -28.175699 
  597000    298.80421   -29.051542 
  597500    298.99137    -11.17748 
  598000    302.73283   -10.149837 
  598500    295.44274   -12.562959 
  599000    303.13696   -11.963064 
  599500    295.48391   -21.949577 
  600000     296.8058   -24.382583 
  600500    299.25725   -16.863527 
  601000     294.6134   -18.844251 
  601500    304.31109    -47.24531 
  602000    299.69132   -16.091079 
  602500    300.18045   -30.887685 
  603000    302.25552   -8.6000388 
  603500    308.73643   -28.934465 
  604000    295.65929   -6.6891315 
  604500    297.09696   -20.587782 
  605000    304.22972   -15.507197 
  605500    299.98098   -61.935414 
  606000    303.32872    -12.64785 
  606500    299.86265   -12.425537 
  607000    298.00232   -29.280025 
  607500    298.91281   -14.682973 
  608000    297.65004   -15.734787 
  608500     299.0172   -30.481177 
  609000    305.38534   -42.243746 
  609500    301.80856   -19.823506 
  610000    303.86079   -21.928569 
  610500    297.67068   -15.121623 
  611000    297.46788   -22.724585 
  611500    297.64956   -24.602874 
  612000    295.84955   -30.996111 
  612500    301.29417   -12.572651 
  613000    303.21586   -40.849463 
  613500    292.64321   -11.566042 
  614000    293.52444   -16.054506 
  614500    299.65579    -26.39788 
  615000    298.42214   -31.889367 
  615500    297.53138   -13.017631 
  616000    296.96833   -15.759259 
  616500    299.66166    -23.08416 
  617000    300.06948   -19.678693 
  617500     296.9403   -28.258487 
  618000    301.65083   -13.912827 
  618500    299.31425   -20.722878 
  619000     301.2004   -38.458061 
  619500    295.42896   -8.2196266 
  620000    304.56939   -17.265254 
  620500    298.78023   -26.061053 
  621000    301.05049   -6.0555874 
  621500    295.23805   -12.586185 
  622000    306.07683   -12.774163 
  622500    301.03532   -2.0672953 
  623000     303.1169   -39.192847 
  623500    301.76502   -11.485066 
  624000    301.75333   -30.641227 
  624500    293.93164   -26.321383 
  625000    296.91147   -11.445493 
  625500    300.40312    6.4332065 
  626000     298.8772   -37.309833 
  626500    298.42433   -49.499973 
  627000    294.56087   -28.070726 
  627500    304.33707   -33.040758 
  628000    303.63688    -27.00411 
  628500    305.20448   -24.891358 
  629000    298.00134   -31.502321 
  629500    301.68521   -33.677469 
  630000    303.17079   -37.256521 
  630500    303.91553   -27.527868 
  631000    302.28942   -23.801547 
  631500    298.15088   -32.036007 
  632000    298.50182   -28.866514 
  632500    298.07572   -13.939324 
  633000    298.29886   -29.640056 
  633500    302.32945   -34.702224 
  634000    298.13037   -10.888215 
  634500    296.99363   -22.656183 
  635000    293.75143   -24.495351 
  635500    298.20501   -11.565551 
  636000    295.16735   -29.694131 
  636500    301.79304   -26.737017 
  637000    303.85198   -38.514931 
  637500     293.7192   -41.066566 
  638000    301.39336   -13.990996 
  638500    297.06979   -20.670634 
  639000    295.01118   -24.514752 
  639500    299.05952   -30.631382 
  640000    303.76831   -41.010443 
  640500    298.91273   -17.860356 
  641000    300.28351   -26.424726 
  641500    303.33949   -19.660974 
  642000    300.36375   -18.691459 
  642500     302.2446   -14.828395 
  643000    298.20555   -18.567079 
  643500    299.17926   -8.8398227 
  644000     299.6963   -9.4333461 
  644500    301.23593   -18.598187 
  645000    298.94818   -13.160548 
  645500    298.72638   -37.401543 
  646000    298.89326   -23.616395 
  646500    304.53134   -27.187302 
  647000    299.52317   -32.726305 
  647500    297.43389   -21.767402 
  648000    296.69707   -19.159728 
  648500    300.51375   -24.231851 
  649000    300.95333   -19.857492 
  649500    303.53556     -30.1596 
  650000    294.66874    -25.98276 
  650500    298.67427   -42.029804 
  651000    297.53097    -5.804247 
  651500     299.9058    -42.87793 
  652000     302.4623   -26.994302 
  652500    304.87099   -42.455477 
  653000     297.3879   -15.343848 
  653500    299.93503   -34.236707 
  654000    299.11486   -13.926303 
  654500    300.49681   -15.745493 
  655000     298.5176   -11.241707 
  655500    301.81488    -13.11857 
  656000    303.69951    -27.04073 
  656500    302.83203   -12.918186 
  657000    299.87308   -39.544874 
  657500    298.14637   -32.420196 
  658000    301.17442   -54.260228 
  658500    306.56398   -37.717613 
  659000    300.86675   -29.409773 
  659500    298.69863   -34.976969 
  660000    296.36762   -13.100371 
  660500    298.30037   -19.036874 
  661000    305.33763   -25.829059 
  661500    298.96956   -40.666172 
  662000    300.13377   -24.038215 
  662500    296.62176   -19.908246 
  663000    296.19695   -28.989141 
  663500    297.70572   -22.856861 
  664000    301.08555   -3.1860104 
  664500    304.65498   -22.776154 
  665000    297.89893   -14.030926 
  665500    302.60875   -15.554963 
  666000    299.52887   -19.649536 
  666500    296.29846   -17.595618 
  667000    299.17714    -42.46481 
  667500    300.26192   -35.822399 
  668000    292.85504    -43.62853 
  668500    293.02016   -14.854512 
  669000    296.58549   -7.7404222 
  669500    302.62165   -21.356441 
  670000    295.62565   -3.5933198 
  670500    302.44819   -27.491414 
  671000    307.01841   -8.3917813 
  671500    297.89896   -15.190283 
  672000    302.14488    -31.33958 
  672500    300.85115   -12.637469 
  673000    299.00507   -43.711213 
  673500    299.37336    -34.70154 
  674000    303.78675   -31.256682 
  674500    299.75991   -17.161167 
  675000    295.24472   -25.779708 
  675500    297.54696   -40.399765 
  676000    297.10598   -42.170629 
  676500    296.99901   -40.017736 
  677000    301.38419    3.0019533 
  677500    305.02433    -24.46463 
  678000    302.83932   -3.1888695 
  678500    298.61953   -31.258341 
  679000    299.14923   -27.061814 
  679500     301.6437   -26.053383 
  680000    297.20444   -15.742223 
  680500    303.15005   -13.964091 
  681000    299.26617   -27.514275 
  681500    298.73684    -29.40496 
  682000    297.56163    -14.16915 
  682500     298.5253   -41.539804 
  683000    295.32456   -13.439135 
  683500     298.7615   -13.551414 
  684000     297.6124     6.486637 
  684500    302.75649   -14.466195 
  685000     299.6089   -10.894869 
  685500     304.1278     -41.8295 
  686000    302.22499   -28.301441 
  686500    300.19404    -14.37005 
  687000    295.45946   0.14658437 
  687500    301.09506   -36.233274 
  688000    299.79832  -0.33271605 
  688500    299.08655   -9.3693799 
  689000    297.56256   -17.983702 
  689500    299.34631   -31.944053 
  690000    293.92376  -0.31320161 
  690500    303.62167   -25.781829 
  691000    302.93768   -34.494606 
  691500    305.68618   -31.243494 
  692000    297.48228   -33.944112 
  692500    302.93607   -28.162862 
  693000     301.8117    -17.56079 
  693500    299.75019   -6.9278218 
  694000    300.40235   -12.258131 
  694500    297.38718    -17.87731 
  695000    301.13085   -14.267907 
  695500    300.45605   -29.055336 
  696000    299.40709  -0.16850802 
  696500    298.13773    -24.68949 
  697000     298.2103   -33.004765 
  697500    303.17522    -13.94985 
  698000    296.72693    -19.02011 
  698500    300.07857    -20.71304 
  699000    300.57532    -1.025923 
  699500    296.36629   -37.908851 
  700000    297.67011   -22.168865 
  700500    298.20217   -36.666735 
  701000    300.59047   -17.587379 
  701500    297.09148   -3.9387987 
  702000    299.19764   -4.9658032 
  702500    298.40714   -24.661895 
  703000    298.21775    3.4238014 
  703500    293.48332   -12.762954 
  704000    305.69857   -11.642653 
  704500    299.43749   -56.835416 
  705000    304.09192   -16.084539 
  705500    300.36124   -26.292782 
  706000    301.42156    -35.99816 
  706500    294.50789   -48.033645 
  707000    299.23132   -33.858392 
  707500     303.4931   -18.269724 
  708000    294.90136   -19.640082 
  708500    299.96439   -18.296241 
  709000    300.66315   -15.252626 
  709500     304.4992    17.583665 
  710000    297.47262   -17.976746 
  710500    302.33356   -6.6560331 
  711000    295.67096    -47.02273 
  711500    296.35343   -22.018946 
  712000    298.66942   -49.625381 
  712500    299.95513   -12.535099 
  713000     298.7711   -46.483509 
  713500    299.01286   -48.671715 
  714000     304.3827   -24.872647 
  714500     293.3245   -24.713182 
  715000    299.39709   -22.904717 
  715500    303.48061   -3.1137143 
  716000    297.96885   -18.916174 
  716500    303.94251   -20.208061 
  717000    302.12907   -27.008948 
  717500    299.87901   -19.509566 
  718000    293.21839   -41.628383 
  718500    304.56627   -54.157355 
  719000    298.81004   -34.120449 
  719500    304.16152   -25.605688 
  720000     292.1199   -42.411278 
  720500    298.91261   -32.694852 
  721000    297.81224   -33.108759 
  721500    296.91866    -53.00933 
  722000    300.65597   -19.620638 
  722500     296.6862   -18.323626 
  723000    303.98733   -38.743499 
  723500    302.34859   -49.738935 
  724000    298.36647   -20.403779 
  724500    300.76541   -41.295443 
  725000    300.56319   -30.388369 
  725500    304.55188     -20.7532 
  726000    296.60295   -38.768647 
  726500    298.69255    5.2497713 
  727000    301.23084   -15.441366 
  727500    302.81049   -26.073816 
  728000    297.58243   -16.692322 
  728500    303.25132   -36.264782 
  729000    301.03997   -12.230774 
  729500    300.10857   -24.577854 
  730000    300.46049   -27.490429 
  730500    299.80321   -8.6406615 
  731000     302.9596   -4.1644901 
  731500     304.0214   -40.607431 
  732000    299.76773   -23.339849 
  732500    301.50363   -26.836318 
  733000    298.86992   -25.258611 
  733500     298.8647   -21.128985 
  734000    300.70222   -27.364503 
  734500    300.26746   -5.8437738 
  735000    298.28189    -18.53064 
  735500    298.63807   -34.675254 
  736000    300.54952   -14.791775 
  736500    298.12083   -2.0583301 
  737000    297.41334    -16.09848 
  737500    299.16642   -18.580307 
  738000    302.15042    -39.73879 
  738500    302.18983   -21.737594 
  739000    298.86058   -20.080193 
  739500    298.06171   -28.309068 
  740000    299.78462   -32.937532 
  740500    299.63911   -27.160366 
  741000    296.71834   -6.5518834 
  741500    296.85334   -21.966153 
  742000     299.8992   -17.086476 
  742500    300.26767   -27.350522 
  743000    301.55559   -42.149063 
  743500    296.34767    -15.91653 
  744000    302.88917    -29.84675 
  744500    299.94209   -14.084101 
  745000    300.68686   -31.611035 
  745500     302.0514   -49.042512 
  746000    302.73168   -54.272595 
  746500    294.80281   -46.217163 
  747000    300.88445    -43.04206 
  747500     299.7877   -11.899947 
  748000    300.05014   -10.926606 
  748500    300.22679   -12.506304 
  749000    297.24963   -16.450335 
  749500    295.63396   -30.692057 
  750000     301.6101    -5.891769 
  750500    295.14413   -44.205481 
  751000    299.57729   -10.263296 
  751500     296.2414   -13.874323 
  752000    301.89049   -28.609699 
  752500    299.99738   -23.146895 
  753000    301.73449   -23.462043 
  753500    297.49067    -55.03697 
  754000    294.84051   -30.092208 
  754500    301.93039   -35.020989 
  755000    301.78719   -25.542521 
  755500    298.06912   -8.0502933 
  756000    301.44882   -30.623088 
  756500    300.65978   -22.763975 
  757000     303.9588   -24.101161 
  757500    296.34835    -41.13005 
  758000    303.83451   -17.962685 
  758500     302.8423   -45.946918 
  759000    301.40406    -24.19439 
  759500    302.00676   -45.520448 
  760000    297.70066   -8.7568495 
  760500    304.17218   -22.557522 
  761000    302.85666   -28.996913 
  761500    300.08832   -36.051617 
  762000    301.19697   -13.859177 
  762500    304.02833   -8.8043362 
  763000    303.33331   -16.014932 
  763500    307.68092   -21.810938 
  764000    297.55467   -36.812746 
  764500    299.42693   -37.285987 
  765000    300.51923   -16.268585 
  765500    297.06587   -60.927747 
  766000    297.47333   -36.228887 
  766500    299.27306   -14.738134 
  767000    305.26386   -6.4671103 
  767500    296.44601   -12.897095 
  768000    298.15458    -10.64066 
  768500      295.626   -16.176748 
  769000    297.80844   -17.943487 
  769500    304.66777    4.8751962 
  770000     305.2296   -52.976081 
  770500    300.14495   -14.666536 
  771000    302.24025   -57.861246 
  771500    301.97354    -23.39277 
  772000    296.17213   -48.428559 
  772500    306.14808   -17.665153 
  773000    302.17538 -0.085668796 
  773500     301.9856   -35.582515 
  774000    304.86712   -19.427972 
  774500    300.11026   -18.587511 
  775000    299.95916   -22.885957 
  775500    300.90057   -41.403659 
  776000    303.92589    -28.28941 
  776500    301.27021   -9.8473115 
  777000     300.5949   -28.047585 
  777500    306.20357   -16.246966 
  778000    297.36703   -18.818787 
  778500    303.88077   -26.094253 
  779000    303.04197   -26.904491 
  779500    299.74097   -23.974409 
  780000    300.76982   -5.5957516 
  780500    299.96134   -18.593715 
  781000     301.9498   -51.530539 
  781500    299.15487   -53.175752 
  782000    298.75174   -40.560999 
  782500    299.86987   -28.407486 
  783000    298.69012   -35.063112 
  783500    300.99354    1.7074541 
  784000    301.39461   -30.078651 
  784500    301.60703   -25.064864 
  785000    301.06684   -29.885124 
  785500     301.4596   -22.472404 
  786000     299.4372   -34.480186 
  786500     295.8431   -20.544935 
  787000    303.73125   -11.192776 
  787500    300.17479    -12.71121 
  788000    304.20015   -26.531786 
  788500    297.50965   -32.614139 
  789000    302.84647   -26.954191 
  789500    298.84827   -23.656314 
  790000    293.22647   -25.210709 
  790500    301.41476    17.463525 
  791000    300.81378   -21.206725 
  791500    303.49666   -15.810687 
  792000    302.20646   -13.962047 
  792500    296.28019   -19.295951 
  793000    297.31877   -21.016773 
  793500    299.67502   -40.766136 
  794000    299.05131   -23.568045 
  794500      301.165   -36.852915 
  795000    297.25699   -42.058785 
  795500     307.0475   -17.015437 
  796000    299.94818   -54.220376 
  796500    301.06654   -9.8150555 
  797000    298.81938   -27.399773 
  797500    300.70783   -33.831717 
  798000    299.56171   -45.563841 
  798500    301.56545   -26.276308 
  799000    298.45426   -24.488065 
  799500    303.66854   -12.763028 
  800000    300.67735   -49.201963 
  800500    300.35546   -7.3238972 
  801000    299.74772   -19.750649 
  801500    296.70588   -23.815745 
  802000    301.14282   -37.457237 
  802500    303.32665    -25.81741 
  803000    295.51944   -54.995841 
  803500    302.41688   -17.937883 
  804000    298.34677   -52.988141 
  804500     297.7686    -26.76323 
  805000    297.51054   -14.741003 
  805500    300.32044   -24.234131 
  806000    301.08959   -36.835797 
  806500    303.82698   -25.672206 
  807000     299.6115   -34.994279 
  807500    299.12787   -15.371294 
  808000    300.77232   -41.206542 
  808500    301.76893   -35.993103 
  809000    301.17984   -7.3240529 
  809500    304.55461   -26.071462 
  810000    305.64784   -25.704905 
  810500    299.03981   -16.988358 
  811000    304.27287   -41.391731 
  811500    298.02502   -22.319815 
  812000    299.23557   -30.227694 
  812500    300.77524   -15.590075 
  813000    295.11431     13.13492 
  813500    302.63425   -34.227543 
  814000    298.26942   -23.515496 
  814500    297.66443   -30.292681 
  815000    303.27473   -17.945551 
  815500    301.51751    2.0433887 
  816000    299.34027   -22.827539 
  816500     300.1022    -29.23684 
  817000    303.45251   0.71051143 
  817500     301.9475   -27.560634 
  818000    298.39457   -18.855392 
  818500    302.27001   -8.5394401 
  819000    295.95596   -11.899648 
  819500    301.68606    6.2109361 
  820000    298.61543   -9.7260496 
  820500     299.8115   -23.245925 
  821000      299.854   -31.244367 
  821500    303.14286   -42.921369 
  822000    302.24551   -29.797949 
  822500    301.44028   -37.475598 
  823000    297.22592   -24.089036 
  823500    304.30662   -18.132076 
  824000    298.73539   -20.438484 
  824500    305.01857   -39.695112 
  825000    300.12602   -26.135366 
  825500     300.2554   -29.351008 
  826000     302.7949    -11.89215 
  826500    304.62276    -26.57888 
  827000    299.51086   -24.018784 
  827500    301.96626   -25.217762 
  828000     301.8978   -26.192593 
  828500     291.2676    -26.81792 
  829000     300.9219   -12.338786 
  829500    296.32079   -7.8630837 
  830000    301.79728   -24.124864 
  830500     296.6785   -30.561865 
  831000    300.50235   -34.473812 
  831500    296.42387   -24.999278 
  832000    296.05761   -15.058865 
  832500    302.06615   0.83353799 
  833000    295.19045   -14.475752 
  833500    302.35346   -27.872928 
  834000    308.07356   -43.545819 
  834500    302.09504   -33.325271 
  835000    304.01989   -33.184547 
  835500    301.46451   -22.292962 
  836000    299.13531   -6.6897662 
  836500    302.43492   -16.276512 
  837000    302.35891   -23.010469 
  837500    297.63253   -13.673159 
  838000     299.4701   -21.276828 
  838500    301.24933   -7.8962457 
  839000    301.56151   -19.814221 
  839500    297.04957   -4.9225983 
  840000    301.29043   -27.080638 
  840500    301.11969   -29.599043 
  841000     295.3157   -15.214231 
  841500    306.60408   -27.812575 
  842000    299.48011   -10.300143 
  842500    302.01235   -16.645932 
  843000    305.05812   -11.731999 
  843500    300.02142   -26.147341 
  844000    303.30455   -39.983287 
  844500    298.89439  -0.41739377 
  845000    296.75339   -27.610812 
  845500    298.22866   -18.772116 
  846000    302.69091   -25.644171 
  846500    300.60932   -32.521191 
  847000    298.27625   -26.612148 
  847500    305.58846   -21.991789 
  848000    297.59639   -18.944658 
  848500    296.65227   -35.711146 
  849000    300.70431   -16.695368 
  849500    302.33353   -34.115777 
  850000    302.29418   -41.218854 
  850500    302.28008     -13.9917 
  851000    304.15078   -27.733234 
  851500     296.2556   -28.593969 
  852000    300.40238    -35.36132 
  852500    299.14048   -23.460034 
  853000    299.58278   -47.333143 
  853500     295.3195   -30.309239 
  854000    312.43004   -25.948229 
  854500    301.06626   -15.369736 
  855000     298.3643   -36.468362 
  855500    298.52562   -32.478661 
  856000    303.74522   -3.9797868 
  856500    298.45112   -7.3461491 
  857000    296.23958   -29.757543 
  857500    300.64668   -21.575243 
  858000    299.50158   -18.913282 
  858500    297.48629   -12.207041 
  859000    297.85279     -22.7313 
  859500    305.03306   -4.5680641 
  860000    299.69959   -26.997233 
  860500    297.61441   -35.343454 
  861000    300.02657   -16.550661 
  861500    298.98399   -46.132931 
  862000    301.44776   -27.828202 
  862500    296.40158   -26.084952 
  863000    297.64574   -37.819636 
  863500    295.87717   -26.889453 
  864000    301.37126   -37.343339 
  864500    299.82145   -16.302065 
  865000     298.5557   -26.271391 
  865500    303.40978    -39.91877 
  866000    299.00901   -21.224478 
  866500    300.46472   -24.877119 
  867000     301.5153   -23.126119 
  867500    300.30105   -31.879634 
  868000    303.02416   -9.1159147 
  868500    298.35187   -14.536057 
  869000    299.46968   -35.642187 
  869500    302.56984   -17.715861 
  870000    300.43234   -30.532493 
  870500    297.22935    -8.364151 
  871000    302.80457   -36.925454 
  871500    299.80307   -37.909055 
  872000     304.2519   -28.387371 
  872500    298.62828   -27.324857 
  873000     297.8556   -17.391609 
  873500    295.93611   -27.637411 
  874000    301.01999    -1.948017 
  874500    304.65534   -24.658833 
  875000     301.6984   -33.132278 
  875500    302.60905   -3.7112294 
  876000    296.34116   -19.474439 
  876500    301.56293   -16.448002 
  877000    301.50681   -30.689661 
  877500    300.01603   -22.195297 
  878000    297.44327   -20.626522 
  878500    301.91724    -44.69957 
  879000    300.02375   -25.050395 
  879500    298.00951    -15.23951 
  880000    303.07183    -36.55858 
  880500    296.62291   -37.951567 
  881000    294.57988   -7.7579089 
  881500    304.91618     -32.2754 
  882000    301.11264   -11.180324 
  882500     302.1588   -25.980284 
  883000    300.14427   -24.287403 
  883500    298.62237   -13.595757 
  884000    301.68011   -38.098468 
  884500    304.96019   -24.822367 
  885000    305.78823   -16.645693 
  885500    299.59702    1.3799233 
  886000    299.56753   -21.995831 
  886500    301.11857    -28.92929 
  887000    302.49663   -9.5449544 
  887500    301.98043   -10.963905 
  888000    297.24034  -0.75181559 
  888500    302.27429   -40.829234 
  889000    299.19444   -24.012837 
  889500    303.98368   -27.465913 
  890000    298.14741    -22.62048 
  890500    297.60383   -35.942032 
  891000    301.02603   -39.364741 
  891500    301.97417   -22.466711 
  892000    296.87892   -19.886246 
  892500    302.90463   -28.222849 
  893000    297.56013   -26.037782 
  893500    297.14751   -12.655054 
  894000    297.50659   -14.136849 
  894500    302.51824   -14.240972 
  895000    302.52172   -45.898626 
  895500    307.23046   -34.981481 
  896000    299.31193   -26.079164 
  896500    309.56229   -5.1333538 
  897000    302.85131   -8.5939549 
  897500    301.46903   -26.334464 
  898000    301.22494   0.54851612 
  898500    298.98664   -26.168949 
  899000     303.8177   -52.579511 
  899500     294.0508    -27.42353 
  900000    298.67892   -24.363153 
  900500     297.8856   -46.586633 
  901000    296.51928    -26.71699 
  901500     302.6534   -9.8267091 
  902000    298.32092   -31.206284 
  902500    299.80539   -21.198911 
  903000    295.62458   -15.060991 
  903500    300.64759   -9.1684529 
  904000     297.4983   -12.820304 
  904500    307.00706   -32.540313 
  905000    298.26729   -30.067858 
  905500    303.02275   -19.100666 
  906000    301.18674   -29.984387 
  906500    298.23886   -38.026591 
  907000    294.70273   -13.762139 
  907500    301.53964   -16.678705 
  908000    301.06559   -30.535179 
  908500     306.9979   -24.741549 
  909000      299.556   -31.315703 
  909500    294.59283   -43.422899 
  910000    302.84777   -12.947156 
  910500    297.84289   -30.986675 
  911000     301.2405   -25.773897 
  911500    297.76697   -11.304963 
  912000    303.65752   -6.7791471 
  912500    303.43914   -19.315948 
  913000    298.01677   -16.727972 
  913500    296.09393   -8.0023802 
  914000    303.15092   -14.029843 
  914500    294.67345   -36.941389 
  915000    304.71527   -7.4753306 
  915500     305.6382     -16.2468 
  916000    303.47302    -31.83853 
  916500    303.12978   -19.354286 
  917000    296.47908   -15.563581 
  917500    300.99256   -22.649529 
  918000    297.77187   -27.715194 
  918500    304.24334   -33.617207 
  919000    298.84377   -41.703411 
  919500     296.5553   -32.925499 
  920000    300.96331   -18.516452 
  920500    298.67418   -33.057935 
  921000    302.71603   -18.144633 
  921500    297.85695   -20.622496 
  922000    302.35371   -12.301916 
  922500    300.45123  -0.80600035 
  923000    298.64538   -6.6944338 
  923500    295.85813   -41.497015 
  924000    301.45784   -23.961193 
  924500    298.81769   -14.775063 
  925000    296.60482   -18.410264 
  925500    299.13486   -24.005968 
  926000    299.91344   -26.886521 
  926500    299.52743    -45.20227 
  927000    305.27019  -0.52850047 
  927500    303.41263   -22.260557 
  928000    300.97511    -20.27799 
  928500    299.63819   -17.656336 
  929000    300.55137   -26.054784 
  929500    298.21108   -25.424376 
  930000    294.98583   -24.334199 
  930500    292.05441   -17.176871 
  931000    297.69055   -20.938718 
  931500    303.54537   -11.438002 
  932000    299.68991   -52.810049 
  932500    299.77569   -33.236326 
  933000    300.97263   -32.511019 
  933500    299.59102   -30.932547 
  934000    301.40751    -19.11782 
  934500    302.37724    -19.81453 
  935000    299.18925   -36.223698 
  935500    301.92615    -36.85585 
  936000    298.78455   -29.710438 
  936500    301.85969   -13.925776 
  937000     304.6873   -12.576822 
  937500    299.68744   -12.393859 
  938000     300.5366   -20.945472 
  938500    296.15653   -20.431677 
  939000    306.74092   -34.508408 
  939500    303.18875   -3.4255423 
  940000    300.09208   -30.221899 
  940500    298.07033     -19.1835 
  941000    304.53212   -4.3153949 
  941500    296.44461   -9.0305472 
  942000    302.83774   -15.197319 
  942500    300.22045   -27.045677 
  943000    299.80522   -19.773505 
  943500    297.14321   -22.455264 
  944000    300.41524   -53.905585 
  944500    302.58105   -15.676731 
  945000     297.6659   -32.807246 
  945500    297.60498   -18.003511 
  946000    300.53934   -29.592067 
  946500    299.73524   -13.548839 
  947000    298.86134    -31.68556 
  947500    302.70485   -38.508797 
  948000    295.38262   -36.150444 
  948500    302.54629    -14.63657 
  949000    297.62287   -38.680837 
  949500    298.89386   -27.739733 
  950000    303.93074   -15.660654 
  950500     299.1516   -18.225481 
  951000    301.84164   -54.303589 
  951500    300.23243   -47.219409 
  952000    296.87853   -28.559823 
  952500    296.92402   -18.223904 
  953000     302.3218    -23.22015 
  953500     300.6044   -62.265407 
  954000    294.47804   -31.934787 
  954500    300.78846   -44.121806 
  955000    295.88098   -12.378482 
  955500    300.45353    2.2922971 
  956000    300.09583   -18.260946 
  956500    299.01182   -12.884698 
  957000       299.41   -27.893098 
  957500    300.66947   -19.198998 
  958000    296.38646   -10.019703 
  958500    296.12767   -17.215784 
  959000    303.86754   -25.033376 
  959500    302.38719   -1.3032522 
  960000    299.08931   -8.9537264 
  960500    298.03911   -33.499835 
  961000     302.4942   -19.995749 
  961500    303.46844   -16.060448 
  962000    303.98088   -45.669328 
  962500     297.9005   -26.870477 
  963000    297.67245   -22.283322 
  963500    297.70478   -18.011355 
  964000    299.84237   -52.810481 
  964500    298.11329   -17.180737 
  965000    306.24904   -35.170868 
  965500    305.51492   -27.181873 
  966000    303.31561   -26.831114 
  966500    299.72168   -43.010039 
  967000    301.79928   -15.550729 
  967500     305.5453   -18.881276 
  968000    300.46614    -23.65036 
  968500    293.72261   -37.171495 
  969000     301.6274   -23.536128 
  969500     298.5421    -23.87122 
  970000    296.56637   -17.452262 
  970500    302.50229   -23.501233 
  971000    292.25285  -0.39878757 
  971500    296.83347   -23.434467 
  972000    297.80462   -16.981791 
  972500    300.44992    -26.98304 
  973000     298.2183    -23.89164 
  973500    297.07888   -33.291002 
  974000    293.52071   -16.491915 
  974500    300.32066   -8.1852333 
  975000    301.11295   -26.021286 
  975500     295.3452   -3.3292523 
  976000    299.25144   -10.918214 
  976500    292.66735   -22.450748 
  977000    296.94821   -33.236754 
  977500    295.97261    -40.26384 
  978000    300.63829    -30.80428 
  978500     298.5218   -34.953784 
  979000      301.252   -17.902048 
  979500     302.4969   -13.887074 
  980000    299.12326    -43.67795 
  980500    302.94238   -54.282654 
  981000    301.78468   -30.348288 
  981500    297.28518   -25.521238 
  982000    299.25055   -47.173462 
  982500    298.02899   -25.282103 
  983000    305.13452   -31.270061 
  983500     306.5084    -37.62655 
  984000    302.67865   -12.437662 
  984500     297.7791   -54.664056 
  985000    297.35248   -46.893875 
  985500    303.48738   -31.713478 
  986000    300.66273   -23.656487 
  986500    298.85952   -27.303242 
  987000    303.06922   -18.019278 
  987500    297.97474   -28.019143 
  988000    299.28528   -29.706144 
  988500    303.98712   -33.964648 
  989000     299.7485   -18.744993 
  989500    300.58403   -32.897616 
  990000    304.82905   -30.493777 
  990500    299.90749   -31.961809 
  991000    299.93902   -13.571786 
  991500    295.64659   -30.640943 
  992000    296.12919   -28.869187 
  992500    302.20783   -15.503657 
  993000    299.69847   -44.398823 
  993500    299.63781    -34.39994 
  994000    299.54282   -26.955024 
  994500    299.18881   -30.805794 
  995000    300.16984   -26.319394 
  995500    299.85948   -11.731187 
  996000    296.01004   -12.192605 
  996500    302.38234   -20.512346 
  997000    301.99582   -15.510149 
  997500      301.492   -15.622015 
  998000    306.86724   -21.974661 
  998500    299.86078   -34.996422 
  999000    297.62161   -28.524143 
  999500    301.68151   -12.732843 
 1000000     300.0872   -4.1981709 
Loop time of 9603.78 on 16 procs for 1000000 steps with 19582 atoms

Performance: 8.996 ns/day, 2.668 hours/ns, 104.126 timesteps/s
99.4% CPU use with 16 MPI tasks x no OpenMP threads

MPI task timing breakdown:
Section |  min time  |  avg time  |  max time  |%varavg| %total
---------------------------------------------------------------
Pair    | 5607.4     | 6225.1     | 6662.5     | 427.3 | 64.82
Bond    | 0.22072    | 0.27714    | 0.34746    |   6.5 |  0.00
Kspace  | 1728.4     | 2169.3     | 2787.7     | 721.9 | 22.59
Neigh   | 479.82     | 482.48     | 485.2      |   8.0 |  5.02
Comm    | 240.54     | 253.73     | 266.04     |  56.8 |  2.64
Output  | 3.0694     | 3.0844     | 3.2681     |   2.7 |  0.03
Modify  | 432.71     | 440.79     | 446.08     |  19.9 |  4.59
Other   |            | 29.05      |            |       |  0.30

Nlocal:    1223.88 ave 1247 max 1203 min
Histogram: 1 1 3 1 4 1 2 1 0 2
Nghost:    7398.31 ave 7459 max 7349 min
Histogram: 1 1 0 6 3 1 2 0 1 1
Neighs:    302590 ave 327230 max 287054 min
Histogram: 3 1 2 3 2 2 1 1 0 1

Total # of neighbors = 4841441
Ave neighs/atom = 247.239
Ave special neighs/atom = 1.34634
Neighbor list builds = 52292
Dangerous builds = 0
  write_restart  end.${E}.restart
  write_restart  end.0.1.restart
PPPM initialization ...
WARNING: Using 12-bit tables for long-range coulomb (../kspace.cpp:321)
  G vector (1/distance) = 0.284296
  grid = 40 36 24
  stencil order = 5
  estimated absolute RMS force accuracy = 0.0311878
  estimated relative force accuracy = 9.39212e-05
  using double precision FFTs
  3d grid and FFT values/proc = 6555 2880

  clear
  next a
  next E
  jump system.in


Total wall time: 39:31:36
