# Supplementary material for: The influences of electric field intensity and driving force on the slip behaviour of water flow in a nanochannel
Source: PLoS One. 2021 Sep 22;16(9):e0257589. doi: 10.1371/journal.pone.0257589 (PMC8457446; doi:10.1371/journal.pone.0257589)
Supplement: S1 Data — (ZIP) [file pone.0257589.s001.zip › data/ALH2O-E-3/Hvx.1]

# Chunk-averaged data for fix H and group norm
# Timestep Number-of-chunks Total-count
# Chunk Coord1 Ncount vx
1000000 362 8788
  1 -16.1 0 0
  2 -15.9 0 0
  3 -15.7 0 0
  4 -15.5 0 0
  5 -15.3 0 0
  6 -15.1 0 0
  7 -14.9 0 0
  8 -14.7 0 0
  9 -14.5 0 0
  10 -14.3 0 0
  11 -14.1 0 0
  12 -13.9 0 0
  13 -13.7 0 0
  14 -13.5 0 0
  15 -13.3 0 0
  16 -13.1 0 0
  17 -12.9 0 0
  18 -12.7 0 0
  19 -12.5 0 0
  20 -12.3 0 0
  21 -12.1 0 0
  22 -11.9 0 0
  23 -11.7 0 0
  24 -11.5 0 0
  25 -11.3 0 0
  26 -11.1 0 0
  27 -10.9 0 0
  28 -10.7 0 0
  29 -10.5 0 0
  30 -10.3 0 0
  31 -10.1 0 0
  32 -9.9 0 0
  33 -9.7 0 0
  34 -9.5 0 0
  35 -9.3 0 0
  36 -9.1 0 0
  37 -8.9 0 0
  38 -8.7 0 0
  39 -8.5 0 0
  40 -8.3 0 0
  41 -8.1 0 0
  42 -7.9 0 0
  43 -7.7 0 0
  44 -7.5 0 0
  45 -7.3 0 0
  46 -7.1 0 0
  47 -6.9 0 0
  48 -6.7 0 0
  49 -6.5 0 0
  50 -6.3 0 0
  51 -6.1 0 0
  52 -5.9 0 0
  53 -5.7 0 0
  54 -5.5 0 0
  55 -5.3 0 0
  56 -5.1 0 0
  57 -4.9 0 0
  58 -4.7 0 0
  59 -4.5 0 0
  60 -4.3 0 0
  61 -4.1 0 0
  62 -3.9 0 0
  63 -3.7 0 0
  64 -3.5 0 0
  65 -3.3 0 0
  66 -3.1 0 0
  67 -2.9 0 0
  68 -2.7 0 0
  69 -2.5 0 0
  70 -2.3 0 0
  71 -2.1 0 0
  72 -1.9 0 0
  73 -1.7 0 0
  74 -1.5 0 0
  75 -1.3 0 0
  76 -1.1 0 0
  77 -0.9 0 0
  78 -0.7 0 0
  79 -0.5 0 0
  80 -0.3 0 0
  81 -0.1 0 0
  82 0.1 0 0
  83 0.3 0 0
  84 0.5 0 0
  85 0.7 0 0
  86 0.9 0 0
  87 1.1 0.0066 -8.68848e-06
  88 1.3 0.172296 2.72104e-05
  89 1.5 1.19603 0.000156871
  90 1.7 3.64568 0.000329402
  91 1.9 7.1132 0.000339477
  92 2.1 11.9661 0.000386311
  93 2.3 21.4545 0.000399166
  94 2.5 40.5713 0.000413121
  95 2.7 67.7594 0.000417895
  96 2.9 88.3271 0.000431265
  97 3.1 90.5386 0.000450541
  98 3.3 78.966 0.00045257
  99 3.5 65.2815 0.000447346
  100 3.7 55.3595 0.000454985
  101 3.9 48.4906 0.000462502
  102 4.1 42.8892 0.000470346
  103 4.3 39.3719 0.000473227
  104 4.5 38.5313 0.00047038
  105 4.7 38.6953 0.000487443
  106 4.9 38.0218 0.000499161
  107 5.1 37.1812 0.00049247
  108 5.3 38.3645 0.00049762
  109 5.5 42.7887 0.000505225
  110 5.7 49.4722 0.000513182
  111 5.9 55.6136 0.000517941
  112 6.1 58.8239 0.000518686
  113 6.3 58.7538 0.000521405
  114 6.5 56.4562 0.000540434
  115 6.7 53.2499 0.00053429
  116 6.9 49.8561 0.000542233
  117 7.1 47.1142 0.000547834
  118 7.3 45.2527 0.000545013
  119 7.5 44.0814 0.000549078
  120 7.7 43.5871 0.000562488
  121 7.9 43.9233 0.000563585
  122 8.1 44.8879 0.000580689
  123 8.3 46.2928 0.000576294
  124 8.5 47.6945 0.000575826
  125 8.7 48.8646 0.000575721
  126 8.9 49.6746 0.000581911
  127 9.1 50.0764 0.000592274
  128 9.3 50.0993 0.000598864
  129 9.5 49.8927 0.000601587
  130 9.7 49.5306 0.000595037
  131 9.9 49.1883 0.000608537
  132 10.1 48.6073 0.000606805
  133 10.3 48.0576 0.000615871
  134 10.5 47.6378 0.000620146
  135 10.7 47.3396 0.000620994
  136 10.9 47.1734 0.000622679
  137 11.1 47.0985 0.000623663
  138 11.3 47.2901 0.000625425
  139 11.5 47.5518 0.000631383
  140 11.7 47.9486 0.000626291
  141 11.9 48.2992 0.000642382
  142 12.1 48.4624 0.000640639
  143 12.3 48.7284 0.000644313
  144 12.5 48.8605 0.000652184
  145 12.7 48.7996 0.000641773
  146 12.9 48.6606 0.000651326
  147 13.1 48.4972 0.000653817
  148 13.3 48.2353 0.00064463
  149 13.5 48.02 0.000657772
  150 13.7 47.8738 0.000664997
  151 13.9 47.752 0.000662104
  152 14.1 47.6915 0.000663527
  153 14.3 47.671 0.000662475
  154 14.5 47.8476 0.000662995
  155 14.7 48.012 0.000672153
  156 14.9 48.2282 0.000671737
  157 15.1 48.4733 0.000679114
  158 15.3 48.4954 0.0006795
  159 15.5 48.4941 0.000678852
  160 15.7 48.3596 0.000678944
  161 15.9 48.3433 0.000675985
  162 16.1 48.2462 0.000680004
  163 16.3 48.0944 0.000672516
  164 16.5 48.0209 0.000679972
  165 16.7 47.9952 0.000687382
  166 16.9 47.9655 0.000677877
  167 17.1 47.9347 0.000687596
  168 17.3 48.0759 0.000684206
  169 17.5 48.0566 0.000686398
  170 17.7 48.1812 0.000680864
  171 17.9 48.205 0.000697049
  172 18.1 48.1964 0.000686895
  173 18.3 48.1854 0.000688176
  174 18.5 48.1298 0.000690505
  175 18.7 48.1903 0.000696965
  176 18.9 48.0928 0.000696905
  177 19.1 48.0876 0.000698268
  178 19.3 48.0597 0.000696202
  179 19.5 48.1579 0.000694746
  180 19.7 48.2588 0.000693246
  181 19.9 48.1967 0.000698809
  182 20.1 48.2076 0.000695902
  183 20.3 48.1204 0.000697945
  184 20.5 48.2059 0.000695481
  185 20.7 48.2353 0.000694472
  186 20.9 48.2919 0.000699536
  187 21.1 48.267 0.000694047
  188 21.3 48.238 0.000689079
  189 21.5 48.2708 0.000688723
  190 21.7 48.2283 0.000682278
  191 21.9 48.2343 0.00069053
  192 22.1 48.1509 0.000683034
  193 22.3 48.0138 0.000684261
  194 22.5 47.9918 0.000688587
  195 22.7 47.8899 0.000686973
  196 22.9 47.9257 0.000681035
  197 23.1 48.0158 0.000683984
  198 23.3 48.1032 0.00068222
  199 23.5 48.1801 0.000680609
  200 23.7 48.2092 0.000680896
  201 23.9 48.2465 0.000676627
  202 24.1 48.2895 0.000678188
  203 24.3 48.3275 0.000674393
  204 24.5 48.4455 0.000673801
  205 24.7 48.3986 0.000672507
  206 24.9 48.3361 0.000669734
  207 25.1 48.2534 0.000668376
  208 25.3 48.113 0.000661688
  209 25.5 47.9801 0.000677953
  210 25.7 47.9501 0.000669219
  211 25.9 47.932 0.000667538
  212 26.1 47.7764 0.000667224
  213 26.3 47.7249 0.000664134
  214 26.5 47.9001 0.00066474
  215 26.7 48.1007 0.000653082
  216 26.9 48.3593 0.00066019
  217 27.1 48.6285 0.000647
  218 27.3 48.782 0.000646695
  219 27.5 48.8256 0.000651939
  220 27.7 48.8361 0.0006489
  221 27.9 48.69 0.000647768
  222 28.1 48.3647 0.000633813
  223 28.3 48.014 0.000637632
  224 28.5 47.5355 0.000629801
  225 28.7 47.1883 0.000641151
  226 28.9 47.052 0.000636943
  227 29.1 47.1058 0.000633047
  228 29.3 47.3171 0.000624338
  229 29.5 47.6199 0.000619153
  230 29.7 48.07 0.00061696
  231 29.9 48.5249 0.00061447
  232 30.1 49.0777 0.000609171
  233 30.3 49.4909 0.00059982
  234 30.5 49.7568 0.000600975
  235 30.7 49.8868 0.000586127
  236 30.9 49.9544 0.000592248
  237 31.1 49.7036 0.000584883
  238 31.3 48.9181 0.00058595
  239 31.5 47.7281 0.00058655
  240 31.7 46.299 0.000575667
  241 31.9 44.9963 0.000565448
  242 32.1 44.0269 0.00056519
  243 32.3 43.7097 0.000556793
  244 32.5 44.1544 0.000559614
  245 32.7 45.4376 0.00055335
  246 32.9 47.278 0.000541255
  247 33.1 49.8501 0.000540953
  248 33.3 53.0103 0.000552051
  249 33.5 56.2508 0.000527825
  250 33.7 58.3146 0.000531938
  251 33.9 58.2618 0.000515688
  252 34.1 55.2531 0.00051823
  253 34.3 49.3966 0.000508724
  254 34.5 43.0038 0.00051428
  255 34.7 38.7561 0.000505243
  256 34.9 37.632 0.000507203
  257 35.1 38.2855 0.000490031
  258 35.3 38.8983 0.000489278
  259 35.5 38.9029 0.000490025
  260 35.7 39.7476 0.000469893
  261 35.9 42.9511 0.000469027
  262 36.1 48.4179 0.000471885
  263 36.3 55.4673 0.000462881
  264 36.5 65.3961 0.000456909
  265 36.7 78.4181 0.000462711
  266 36.9 88.7991 0.000447729
  267 37.1 85.6534 0.000442075
  268 37.3 65.28 0.000417884
  269 37.5 39.7901 0.000403174
  270 37.7 22.3626 0.00040747
  271 37.9 13.8054 0.000381601
  272 38.1 9.11868 0.000371321
  273 38.3 5.08746 0.000349765
  274 38.5 1.78987 0.000176791
  275 38.7 0.283675 -3.30828e-06
  276 38.9 0.010374 4.00032e-06
  277 39.1 2.3e-05 -7.84937e-08
  278 39.3 0 0
  279 39.5 0 0
  280 39.7 0 0
  281 39.9 0 0
  282 40.1 0 0
  283 40.3 0 0
  284 40.5 0 0
  285 40.7 0 0
  286 40.9 0 0
  287 41.1 0 0
  288 41.3 0 0
  289 41.5 0 0
  290 41.7 0 0
  291 41.9 0 0
  292 42.1 0 0
  293 42.3 0 0
  294 42.5 0 0
  295 42.7 0 0
  296 42.9 0 0
  297 43.1 0 0
  298 43.3 0 0
  299 43.5 0 0
  300 43.7 0 0
  301 43.9 0 0
  302 44.1 0 0
  303 44.3 0 0
  304 44.5 0 0
  305 44.7 0 0
  306 44.9 0 0
  307 45.1 0 0
  308 45.3 0 0
  309 45.5 0 0
  310 45.7 0 0
  311 45.9 0 0
  312 46.1 0 0
  313 46.3 0 0
  314 46.5 0 0
  315 46.7 0 0
  316 46.9 0 0
  317 47.1 0 0
  318 47.3 0 0
  319 47.5 0 0
  320 47.7 0 0
  321 47.9 0 0
  322 48.1 0 0
  323 48.3 0 0
  324 48.5 0 0
  325 48.7 0 0
  326 48.9 0 0
  327 49.1 0 0
  328 49.3 0 0
  329 49.5 0 0
  330 49.7 0 0
  331 49.9 0 0
  332 50.1 0 0
  333 50.3 0 0
  334 50.5 0 0
  335 50.7 0 0
  336 50.9 0 0
  337 51.1 0 0
  338 51.3 0 0
  339 51.5 0 0
  340 51.7 0 0
  341 51.9 0 0
  342 52.1 0 0
  343 52.3 0 0
  344 52.5 0 0
  345 52.7 0 0
  346 52.9 0 0
  347 53.1 0 0
  348 53.3 0 0
  349 53.5 0 0
  350 53.7 0 0
  351 53.9 0 0
  352 54.1 0 0
  353 54.3 0 0
  354 54.5 0 0
  355 54.7 0 0
  356 54.9 0 0
  357 55.1 0 0
  358 55.3 0 0
  359 55.5 0 0
  360 55.7 0 0
  361 55.9 0 0
  362 56.1 0 0
