# Supplementary material for: The influences of electric field intensity and driving force on the slip behaviour of water flow in a nanochannel
Source: PLoS One. 2021 Sep 22;16(9):e0257589. doi: 10.1371/journal.pone.0257589 (PMC8457446; doi:10.1371/journal.pone.0257589)
Supplement: S1 Data — (ZIP) [file pone.0257589.s001.zip › data/ALH2O-E-3/Hvx.2]

# Chunk-averaged data for fix H and group norm
# Timestep Number-of-chunks Total-count
# Chunk Coord1 Ncount vx
1000000 362 8788
  1 -16.1 0 0
  2 -15.9 0 0
  3 -15.7 0 0
  4 -15.5 0 0
  5 -15.3 0 0
  6 -15.1 0 0
  7 -14.9 0 0
  8 -14.7 0 0
  9 -14.5 0 0
  10 -14.3 0 0
  11 -14.1 0 0
  12 -13.9 0 0
  13 -13.7 0 0
  14 -13.5 0 0
  15 -13.3 0 0
  16 -13.1 0 0
  17 -12.9 0 0
  18 -12.7 0 0
  19 -12.5 0 0
  20 -12.3 0 0
  21 -12.1 0 0
  22 -11.9 0 0
  23 -11.7 0 0
  24 -11.5 0 0
  25 -11.3 0 0
  26 -11.1 0 0
  27 -10.9 0 0
  28 -10.7 0 0
  29 -10.5 0 0
  30 -10.3 0 0
  31 -10.1 0 0
  32 -9.9 0 0
  33 -9.7 0 0
  34 -9.5 0 0
  35 -9.3 0 0
  36 -9.1 0 0
  37 -8.9 0 0
  38 -8.7 0 0
  39 -8.5 0 0
  40 -8.3 0 0
  41 -8.1 0 0
  42 -7.9 0 0
  43 -7.7 0 0
  44 -7.5 0 0
  45 -7.3 0 0
  46 -7.1 0 0
  47 -6.9 0 0
  48 -6.7 0 0
  49 -6.5 0 0
  50 -6.3 0 0
  51 -6.1 0 0
  52 -5.9 0 0
  53 -5.7 0 0
  54 -5.5 0 0
  55 -5.3 0 0
  56 -5.1 0 0
  57 -4.9 0 0
  58 -4.7 0 0
  59 -4.5 0 0
  60 -4.3 0 0
  61 -4.1 0 0
  62 -3.9 0 0
  63 -3.7 0 0
  64 -3.5 0 0
  65 -3.3 0 0
  66 -3.1 0 0
  67 -2.9 0 0
  68 -2.7 0 0
  69 -2.5 0 0
  70 -2.3 0 0
  71 -2.1 0 0
  72 -1.9 0 0
  73 -1.7 0 0
  74 -1.5 0 0
  75 -1.3 0 0
  76 -1.1 0 0
  77 -0.9 0 0
  78 -0.7 0 0
  79 -0.5 0 0
  80 -0.3 0 0
  81 -0.1 0 0
  82 0.1 0 0
  83 0.3 0 0
  84 0.5 0 0
  85 0.7 0 0
  86 0.9 0 0
  87 1.1 0.005391 1.68765e-06
  88 1.3 0.14163 2.53215e-06
  89 1.5 0.970402 0.000154106
  90 1.7 3.03419 0.000273235
  91 1.9 6.22309 0.0003982
  92 2.1 11.1106 0.000395703
  93 2.3 20.9586 0.000396043
  94 2.5 40.68 0.000409934
  95 2.7 68.6246 0.000423633
  96 2.9 89.6368 0.000441647
  97 3.1 91.491 0.000458221
  98 3.3 79.3436 0.000461525
  99 3.5 65.2743 0.000464876
  100 3.7 55.2126 0.000464087
  101 3.9 48.2915 0.000463802
  102 4.1 42.6687 0.000472642
  103 4.3 39.1465 0.000473333
  104 4.5 38.1893 0.00048439
  105 4.7 38.4281 0.000487547
  106 4.9 37.8157 0.000503109
  107 5.1 37.0032 0.000495572
  108 5.3 38.1508 0.000504898
  109 5.5 42.6742 0.000514045
  110 5.7 49.3845 0.00051903
  111 5.9 55.7347 0.000520306
  112 6.1 59.1741 0.000527674
  113 6.3 59.148 0.000526415
  114 6.5 56.7394 0.000532171
  115 6.7 53.4029 0.000544041
  116 6.9 49.9562 0.000540368
  117 7.1 47.1558 0.000555627
  118 7.3 45.1891 0.000564835
  119 7.5 43.8416 0.000549512
  120 7.7 43.4648 0.000565809
  121 7.9 43.8242 0.000579427
  122 8.1 44.7289 0.000563803
  123 8.3 46.1548 0.000577045
  124 8.5 47.6006 0.000573256
  125 8.7 48.9019 0.000589804
  126 8.9 49.8 0.000589239
  127 9.1 50.1515 0.000594705
  128 9.3 50.1572 0.000590955
  129 9.5 49.8065 0.000595133
  130 9.7 49.4478 0.00061177
  131 9.9 49.0143 0.000606307
  132 10.1 48.568 0.000604246
  133 10.3 48.1589 0.000612127
  134 10.5 47.748 0.000617282
  135 10.7 47.4142 0.000617587
  136 10.9 47.1535 0.000620569
  137 11.1 47.086 0.000626847
  138 11.3 47.1978 0.000631057
  139 11.5 47.4836 0.000631202
  140 11.7 47.8406 0.000637846
  141 11.9 48.2761 0.000654322
  142 12.1 48.6292 0.000643427
  143 12.3 48.6904 0.000651137
  144 12.5 48.7009 0.000643685
  145 12.7 48.6576 0.00064377
  146 12.9 48.5276 0.000651556
  147 13.1 48.3423 0.000658443
  148 13.3 48.2501 0.000656713
  149 13.5 48.0955 0.000664613
  150 13.7 47.9418 0.000653651
  151 13.9 47.8902 0.000668953
  152 14.1 47.878 0.000666108
  153 14.3 47.8654 0.000668361
  154 14.5 47.8661 0.00067346
  155 14.7 47.962 0.00067558
  156 14.9 48.1329 0.000674504
  157 15.1 48.1746 0.000678717
  158 15.3 48.1889 0.000682285
  159 15.5 48.3368 0.000681861
  160 15.7 48.3673 0.000682277
  161 15.9 48.3102 0.00068921
  162 16.1 48.3576 0.000690894
  163 16.3 48.2994 0.000690701
  164 16.5 48.2668 0.000688246
  165 16.7 48.1825 0.0006953
  166 16.9 48.1396 0.00069749
  167 17.1 48.137 0.000694384
  168 17.3 48.1137 0.000698341
  169 17.5 48.0825 0.000700291
  170 17.7 48.0931 0.00070487
  171 17.9 48.0751 0.00070091
  172 18.1 48.2034 0.000699284
  173 18.3 48.1798 0.000696373
  174 18.5 48.2289 0.000696066
  175 18.7 48.2078 0.000699656
  176 18.9 48.2167 0.000705515
  177 19.1 48.1796 0.000709489
  178 19.3 48.1064 0.000711711
  179 19.5 48.1642 0.000701653
  180 19.7 48.1709 0.000698958
  181 19.9 48.2702 0.000708109
  182 20.1 48.2168 0.000706067
  183 20.3 48.1164 0.00069971
  184 20.5 48.141 0.00070163
  185 20.7 48.1573 0.000699151
  186 20.9 48.1393 0.000712459
  187 21.1 48.1681 0.000709259
  188 21.3 48.2174 0.000700178
  189 21.5 48.1851 0.000709601
  190 21.7 48.1902 0.000704677
  191 21.9 48.1902 0.000706612
  192 22.1 48.2635 0.000702705
  193 22.3 48.1997 0.000700589
  194 22.5 48.1728 0.00069987
  195 22.7 48.2252 0.000708847
  196 22.9 48.1437 0.000701776
  197 23.1 48.0633 0.000696497
  198 23.3 48.0478 0.000700987
  199 23.5 47.9699 0.000690808
  200 23.7 48.1011 0.000695448
  201 23.9 48.1598 0.00069972
  202 24.1 48.2052 0.000687719
  203 24.3 48.3092 0.00067914
  204 24.5 48.4165 0.00069172
  205 24.7 48.3904 0.000685231
  206 24.9 48.3348 0.000693484
  207 25.1 48.2422 0.000687844
  208 25.3 48.2435 0.00067032
  209 25.5 48.1279 0.000682123
  210 25.7 47.9513 0.000677312
  211 25.9 47.7785 0.000671559
  212 26.1 47.6863 0.000667215
  213 26.3 47.7843 0.000669967
  214 26.5 47.947 0.000667405
  215 26.7 48.0607 0.000666592
  216 26.9 48.2734 0.00066614
  217 27.1 48.5489 0.000656122
  218 27.3 48.8127 0.000666984
  219 27.5 49.0118 0.000659484
  220 27.7 49.0062 0.000658354
  221 27.9 48.8418 0.000649361
  222 28.1 48.4451 0.000640928
  223 28.3 48.0036 0.000648912
  224 28.5 47.563 0.000644512
  225 28.7 47.2205 0.000638024
  226 28.9 47.0433 0.000638505
  227 29.1 47.0453 0.000626805
  228 29.3 47.2303 0.000633633
  229 29.5 47.6009 0.000626482
  230 29.7 48.0104 0.000628414
  231 29.9 48.4705 0.000621194
  232 30.1 49.0158 0.000612417
  233 30.3 49.5946 0.000618961
  234 30.5 50.0484 0.000608951
  235 30.7 50.2276 0.000604851
  236 30.9 50.1622 0.000603726
  237 31.1 49.75 0.000594205
  238 31.3 48.8737 0.00059569
  239 31.5 47.5359 0.000586222
  240 31.7 46.0727 0.000580731
  241 31.9 44.7227 0.000578997
  242 32.1 43.8605 0.000582703
  243 32.3 43.8369 0.000583196
  244 32.5 44.3824 0.000577738
  245 32.7 45.6078 0.000559528
  246 32.9 47.3981 0.000546303
  247 33.1 50.0241 0.00055805
  248 33.3 53.0606 0.000553246
  249 33.5 55.9884 0.000545717
  250 33.7 58.145 0.000540506
  251 33.9 58.0904 0.000540837
  252 34.1 54.9743 0.000528574
  253 34.3 49.1755 0.000521412
  254 34.5 43.038 0.000507963
  255 34.7 38.9406 0.000522876
  256 34.9 37.8073 0.000508101
  257 35.1 38.4572 0.000510153
  258 35.3 39.1004 0.000507629
  259 35.5 38.9785 0.000485186
  260 35.7 39.7413 0.000480285
  261 35.9 43.0565 0.000475598
  262 36.1 48.5822 0.000468083
  263 36.3 55.7247 0.000474909
  264 36.5 65.6156 0.000469943
  265 36.7 78.3399 0.000467264
  266 36.9 87.9197 0.000455261
  267 37.1 84.0368 0.000441346
  268 37.3 63.8887 0.000431278
  269 37.5 39.1688 0.000417904
  270 37.7 22.6483 0.000416462
  271 37.9 14.6997 0.000407468
  272 38.1 10.2192 0.000399829
  273 38.3 5.97495 0.000307349
  274 38.5 2.19589 0.000260593
  275 38.7 0.366005 9.44692e-05
  276 38.9 0.015159 9.28671e-07
  277 39.1 5e-05 3.18717e-07
  278 39.3 0 0
  279 39.5 0 0
  280 39.7 0 0
  281 39.9 0 0
  282 40.1 0 0
  283 40.3 0 0
  284 40.5 0 0
  285 40.7 0 0
  286 40.9 0 0
  287 41.1 0 0
  288 41.3 0 0
  289 41.5 0 0
  290 41.7 0 0
  291 41.9 0 0
  292 42.1 0 0
  293 42.3 0 0
  294 42.5 0 0
  295 42.7 0 0
  296 42.9 0 0
  297 43.1 0 0
  298 43.3 0 0
  299 43.5 0 0
  300 43.7 0 0
  301 43.9 0 0
  302 44.1 0 0
  303 44.3 0 0
  304 44.5 0 0
  305 44.7 0 0
  306 44.9 0 0
  307 45.1 0 0
  308 45.3 0 0
  309 45.5 0 0
  310 45.7 0 0
  311 45.9 0 0
  312 46.1 0 0
  313 46.3 0 0
  314 46.5 0 0
  315 46.7 0 0
  316 46.9 0 0
  317 47.1 0 0
  318 47.3 0 0
  319 47.5 0 0
  320 47.7 0 0
  321 47.9 0 0
  322 48.1 0 0
  323 48.3 0 0
  324 48.5 0 0
  325 48.7 0 0
  326 48.9 0 0
  327 49.1 0 0
  328 49.3 0 0
  329 49.5 0 0
  330 49.7 0 0
  331 49.9 0 0
  332 50.1 0 0
  333 50.3 0 0
  334 50.5 0 0
  335 50.7 0 0
  336 50.9 0 0
  337 51.1 0 0
  338 51.3 0 0
  339 51.5 0 0
  340 51.7 0 0
  341 51.9 0 0
  342 52.1 0 0
  343 52.3 0 0
  344 52.5 0 0
  345 52.7 0 0
  346 52.9 0 0
  347 53.1 0 0
  348 53.3 0 0
  349 53.5 0 0
  350 53.7 0 0
  351 53.9 0 0
  352 54.1 0 0
  353 54.3 0 0
  354 54.5 0 0
  355 54.7 0 0
  356 54.9 0 0
  357 55.1 0 0
  358 55.3 0 0
  359 55.5 0 0
  360 55.7 0 0
  361 55.9 0 0
  362 56.1 0 0
