# Supplementary material for: The influences of electric field intensity and driving force on the slip behaviour of water flow in a nanochannel
Source: PLoS One. 2021 Sep 22;16(9):e0257589. doi: 10.1371/journal.pone.0257589 (PMC8457446; doi:10.1371/journal.pone.0257589)
Supplement: S1 Data — (ZIP) [file pone.0257589.s001.zip › data/ALH2O-E-3/Hvx.3]

# Chunk-averaged data for fix H and group norm
# Timestep Number-of-chunks Total-count
# Chunk Coord1 Ncount vx
1000000 362 8788
  1 -16.1 0 0
  2 -15.9 0 0
  3 -15.7 0 0
  4 -15.5 0 0
  5 -15.3 0 0
  6 -15.1 0 0
  7 -14.9 0 0
  8 -14.7 0 0
  9 -14.5 0 0
  10 -14.3 0 0
  11 -14.1 0 0
  12 -13.9 0 0
  13 -13.7 0 0
  14 -13.5 0 0
  15 -13.3 0 0
  16 -13.1 0 0
  17 -12.9 0 0
  18 -12.7 0 0
  19 -12.5 0 0
  20 -12.3 0 0
  21 -12.1 0 0
  22 -11.9 0 0
  23 -11.7 0 0
  24 -11.5 0 0
  25 -11.3 0 0
  26 -11.1 0 0
  27 -10.9 0 0
  28 -10.7 0 0
  29 -10.5 0 0
  30 -10.3 0 0
  31 -10.1 0 0
  32 -9.9 0 0
  33 -9.7 0 0
  34 -9.5 0 0
  35 -9.3 0 0
  36 -9.1 0 0
  37 -8.9 0 0
  38 -8.7 0 0
  39 -8.5 0 0
  40 -8.3 0 0
  41 -8.1 0 0
  42 -7.9 0 0
  43 -7.7 0 0
  44 -7.5 0 0
  45 -7.3 0 0
  46 -7.1 0 0
  47 -6.9 0 0
  48 -6.7 0 0
  49 -6.5 0 0
  50 -6.3 0 0
  51 -6.1 0 0
  52 -5.9 0 0
  53 -5.7 0 0
  54 -5.5 0 0
  55 -5.3 0 0
  56 -5.1 0 0
  57 -4.9 0 0
  58 -4.7 0 0
  59 -4.5 0 0
  60 -4.3 0 0
  61 -4.1 0 0
  62 -3.9 0 0
  63 -3.7 0 0
  64 -3.5 0 0
  65 -3.3 0 0
  66 -3.1 0 0
  67 -2.9 0 0
  68 -2.7 0 0
  69 -2.5 0 0
  70 -2.3 0 0
  71 -2.1 0 0
  72 -1.9 0 0
  73 -1.7 0 0
  74 -1.5 0 0
  75 -1.3 0 0
  76 -1.1 0 0
  77 -0.9 0 0
  78 -0.7 0 0
  79 -0.5 0 0
  80 -0.3 0 0
  81 -0.1 0 0
  82 0.1 0 0
  83 0.3 0 0
  84 0.5 0 0
  85 0.7 0 0
  86 0.9 0 0
  87 1.1 0.003418 1.32193e-06
  88 1.3 0.106416 1.86541e-05
  89 1.5 0.758621 0.000169924
  90 1.7 2.51437 0.000249794
  91 1.9 5.44839 0.000325621
  92 2.1 10.3198 0.000363306
  93 2.3 20.6005 0.000368733
  94 2.5 41.2204 0.000382418
  95 2.7 70.0193 0.000395415
  96 2.9 91.0975 0.000406736
  97 3.1 92.2649 0.0004144
  98 3.3 79.4845 0.000422154
  99 3.5 65.1503 0.000423443
  100 3.7 55.0707 0.000426602
  101 3.9 48.2431 0.00043247
  102 4.1 42.6354 0.000440631
  103 4.3 38.9299 0.000444127
  104 4.5 37.9781 0.000453678
  105 4.7 38.1543 0.00044905
  106 4.9 37.5131 0.000464758
  107 5.1 36.7788 0.000463639
  108 5.3 38.0559 0.000478383
  109 5.5 42.6683 0.000473716
  110 5.7 49.5492 0.000478576
  111 5.9 56.0054 0.000474216
  112 6.1 59.4281 0.000490747
  113 6.3 59.3403 0.000490061
  114 6.5 56.8647 0.000500122
  115 6.7 53.2153 0.000502334
  116 6.9 49.7944 0.000506139
  117 7.1 47.0152 0.0005147
  118 7.3 45.1132 0.000518697
  119 7.5 43.9917 0.000523817
  120 7.7 43.5597 0.000525418
  121 7.9 43.7748 0.000538299
  122 8.1 44.6786 0.000537836
  123 8.3 46.0145 0.000536229
  124 8.5 47.5332 0.000552878
  125 8.7 48.8302 0.000547159
  126 8.9 49.7747 0.000562482
  127 9.1 50.0347 0.000560092
  128 9.3 50.1572 0.000566338
  129 9.5 49.9388 0.000565485
  130 9.7 49.5857 0.000566286
  131 9.9 49.2147 0.000574786
  132 10.1 48.6416 0.00057858
  133 10.3 48.1679 0.000585744
  134 10.5 47.735 0.000580448
  135 10.7 47.4135 0.000603543
  136 10.9 47.1924 0.000594042
  137 11.1 47.1081 0.000598719
  138 11.3 47.168 0.000609675
  139 11.5 47.2687 0.000596544
  140 11.7 47.6182 0.000598312
  141 11.9 48.089 0.000610146
  142 12.1 48.494 0.000616307
  143 12.3 48.7704 0.000613063
  144 12.5 48.9324 0.000616522
  145 12.7 48.9866 0.000619381
  146 12.9 48.8258 0.000618936
  147 13.1 48.5287 0.000631975
  148 13.3 48.1837 0.00062304
  149 13.5 47.8936 0.000624211
  150 13.7 47.7532 0.000634322
  151 13.9 47.6392 0.000634592
  152 14.1 47.5959 0.00063491
  153 14.3 47.782 0.000645065
  154 14.5 48.0271 0.000643717
  155 14.7 48.1624 0.000649322
  156 14.9 48.3302 0.00064753
  157 15.1 48.3598 0.00064688
  158 15.3 48.4799 0.000646619
  159 15.5 48.3161 0.000658183
  160 15.7 48.1783 0.000654967
  161 15.9 48.1503 0.00065242
  162 16.1 48.2456 0.000646215
  163 16.3 48.2511 0.000663024
  164 16.5 48.2953 0.000658681
  165 16.7 48.3071 0.000655634
  166 16.9 48.2591 0.000667721
  167 17.1 48.0964 0.000664972
  168 17.3 48.0436 0.00066628
  169 17.5 47.9432 0.000675403
  170 17.7 47.951 0.000664253
  171 17.9 48.0334 0.000670549
  172 18.1 48.144 0.000674536
  173 18.3 48.1905 0.000670464
  174 18.5 48.2267 0.000680059
  175 18.7 48.3312 0.000675762
  176 18.9 48.3455 0.000676753
  177 19.1 48.3113 0.000677786
  178 19.3 48.1888 0.000676602
  179 19.5 48.1529 0.000674448
  180 19.7 48.0645 0.000676902
  181 19.9 48.0238 0.000672849
  182 20.1 48.0486 0.000673424
  183 20.3 48.0889 0.000667599
  184 20.5 48.1922 0.000677587
  185 20.7 48.2042 0.000670227
  186 20.9 48.2717 0.000676262
  187 21.1 48.2921 0.000674778
  188 21.3 48.2609 0.000666473
  189 21.5 48.2491 0.000665127
  190 21.7 48.1492 0.000680577
  191 21.9 48.1234 0.000669247
  192 22.1 48.1761 0.000675131
  193 22.3 48.0992 0.000669461
  194 22.5 48.1563 0.000674903
  195 22.7 48.2157 0.000662276
  196 22.9 48.2392 0.000671994
  197 23.1 48.184 0.000660024
  198 23.3 48.0954 0.000669612
  199 23.5 48.0048 0.000661242
  200 23.7 47.9794 0.000669539
  201 23.9 48.1339 0.000657526
  202 24.1 48.2463 0.000664921
  203 24.3 48.3083 0.0006635
  204 24.5 48.4311 0.000670511
  205 24.7 48.3942 0.000670224
  206 24.9 48.3671 0.000657543
  207 25.1 48.4079 0.000664155
  208 25.3 48.3003 0.000656134
  209 25.5 48.1626 0.000659378
  210 25.7 48.0073 0.000654689
  211 25.9 47.7181 0.000646273
  212 26.1 47.6754 0.000645449
  213 26.3 47.6893 0.000654895
  214 26.5 47.8961 0.000640139
  215 26.7 48.0652 0.000655384
  216 26.9 48.3599 0.000641564
  217 27.1 48.6353 0.000645105
  218 27.3 48.8127 0.000634533
  219 27.5 48.8431 0.000625029
  220 27.7 48.7668 0.00063042
  221 27.9 48.5098 0.000626926
  222 28.1 48.2358 0.000629442
  223 28.3 47.8207 0.000618646
  224 28.5 47.5042 0.000617472
  225 28.7 47.2858 0.000625699
  226 28.9 47.1095 0.00061961
  227 29.1 47.1577 0.000616652
  228 29.3 47.352 0.000617523
  229 29.5 47.707 0.000612375
  230 29.7 48.1542 0.000607786
  231 29.9 48.5891 0.000599905
  232 30.1 49.0274 0.000611371
  233 30.3 49.3446 0.000598905
  234 30.5 49.7512 0.000591549
  235 30.7 49.9916 0.000584994
  236 30.9 49.8883 0.000588459
  237 31.1 49.5981 0.000579749
  238 31.3 48.9223 0.000574564
  239 31.5 47.7794 0.000574976
  240 31.7 46.3745 0.000561566
  241 31.9 44.969 0.000572625
  242 32.1 44.1171 0.000558337
  243 32.3 43.8271 0.000557025
  244 32.5 44.3937 0.000548346
  245 32.7 45.4966 0.000542277
  246 32.9 47.3899 0.00054703
  247 33.1 49.8417 0.000539157
  248 33.3 52.9231 0.000533277
  249 33.5 55.8951 0.000527841
  250 33.7 57.7539 0.000518744
  251 33.9 57.609 0.000510879
  252 34.1 54.6923 0.000513266
  253 34.3 49.2316 0.000506826
  254 34.5 43.323 0.000494786
  255 34.7 39.1741 0.000492141
  256 34.9 38.0771 0.000497024
  257 35.1 38.8017 0.000487756
  258 35.3 39.2824 0.000484918
  259 35.5 39.0766 0.000467524
  260 35.7 39.8191 0.000470805
  261 35.9 43.0244 0.00047033
  262 36.1 48.5816 0.000456951
  263 36.3 55.7507 0.000456169
  264 36.5 65.4845 0.000443764
  265 36.7 77.7334 0.000436138
  266 36.9 86.7598 0.000438937
  267 37.1 82.8042 0.000428125
  268 37.3 63.0528 0.000411762
  269 37.5 39.1649 0.00039585
  270 37.7 23.1867 0.000407484
  271 37.9 15.5885 0.000382565
  272 38.1 11.3059 0.000364476
  273 38.3 6.86001 0.000330229
  274 38.5 2.57864 0.000259909
  275 38.7 0.431977 2.86705e-05
  276 38.9 0.016153 3.32801e-06
  277 39.1 2.4e-05 -1.71005e-07
  278 39.3 0 0
  279 39.5 0 0
  280 39.7 0 0
  281 39.9 0 0
  282 40.1 0 0
  283 40.3 0 0
  284 40.5 0 0
  285 40.7 0 0
  286 40.9 0 0
  287 41.1 0 0
  288 41.3 0 0
  289 41.5 0 0
  290 41.7 0 0
  291 41.9 0 0
  292 42.1 0 0
  293 42.3 0 0
  294 42.5 0 0
  295 42.7 0 0
  296 42.9 0 0
  297 43.1 0 0
  298 43.3 0 0
  299 43.5 0 0
  300 43.7 0 0
  301 43.9 0 0
  302 44.1 0 0
  303 44.3 0 0
  304 44.5 0 0
  305 44.7 0 0
  306 44.9 0 0
  307 45.1 0 0
  308 45.3 0 0
  309 45.5 0 0
  310 45.7 0 0
  311 45.9 0 0
  312 46.1 0 0
  313 46.3 0 0
  314 46.5 0 0
  315 46.7 0 0
  316 46.9 0 0
  317 47.1 0 0
  318 47.3 0 0
  319 47.5 0 0
  320 47.7 0 0
  321 47.9 0 0
  322 48.1 0 0
  323 48.3 0 0
  324 48.5 0 0
  325 48.7 0 0
  326 48.9 0 0
  327 49.1 0 0
  328 49.3 0 0
  329 49.5 0 0
  330 49.7 0 0
  331 49.9 0 0
  332 50.1 0 0
  333 50.3 0 0
  334 50.5 0 0
  335 50.7 0 0
  336 50.9 0 0
  337 51.1 0 0
  338 51.3 0 0
  339 51.5 0 0
  340 51.7 0 0
  341 51.9 0 0
  342 52.1 0 0
  343 52.3 0 0
  344 52.5 0 0
  345 52.7 0 0
  346 52.9 0 0
  347 53.1 0 0
  348 53.3 0 0
  349 53.5 0 0
  350 53.7 0 0
  351 53.9 0 0
  352 54.1 0 0
  353 54.3 0 0
  354 54.5 0 0
  355 54.7 0 0
  356 54.9 0 0
  357 55.1 0 0
  358 55.3 0 0
  359 55.5 0 0
  360 55.7 0 0
  361 55.9 0 0
  362 56.1 0 0
