# Supplementary material for: The influences of electric field intensity and driving force on the slip behaviour of water flow in a nanochannel
Source: PLoS One. 2021 Sep 22;16(9):e0257589. doi: 10.1371/journal.pone.0257589 (PMC8457446; doi:10.1371/journal.pone.0257589)
Supplement: S1 Data — (ZIP) [file pone.0257589.s001.zip › data/ALH2O-E-3/Hvx.4]

# Chunk-averaged data for fix H and group norm
# Timestep Number-of-chunks Total-count
# Chunk Coord1 Ncount vx
1000000 362 8788
  1 -16.1 0 0
  2 -15.9 0 0
  3 -15.7 0 0
  4 -15.5 0 0
  5 -15.3 0 0
  6 -15.1 0 0
  7 -14.9 0 0
  8 -14.7 0 0
  9 -14.5 0 0
  10 -14.3 0 0
  11 -14.1 0 0
  12 -13.9 0 0
  13 -13.7 0 0
  14 -13.5 0 0
  15 -13.3 0 0
  16 -13.1 0 0
  17 -12.9 0 0
  18 -12.7 0 0
  19 -12.5 0 0
  20 -12.3 0 0
  21 -12.1 0 0
  22 -11.9 0 0
  23 -11.7 0 0
  24 -11.5 0 0
  25 -11.3 0 0
  26 -11.1 0 0
  27 -10.9 0 0
  28 -10.7 0 0
  29 -10.5 0 0
  30 -10.3 0 0
  31 -10.1 0 0
  32 -9.9 0 0
  33 -9.7 0 0
  34 -9.5 0 0
  35 -9.3 0 0
  36 -9.1 0 0
  37 -8.9 0 0
  38 -8.7 0 0
  39 -8.5 0 0
  40 -8.3 0 0
  41 -8.1 0 0
  42 -7.9 0 0
  43 -7.7 0 0
  44 -7.5 0 0
  45 -7.3 0 0
  46 -7.1 0 0
  47 -6.9 0 0
  48 -6.7 0 0
  49 -6.5 0 0
  50 -6.3 0 0
  51 -6.1 0 0
  52 -5.9 0 0
  53 -5.7 0 0
  54 -5.5 0 0
  55 -5.3 0 0
  56 -5.1 0 0
  57 -4.9 0 0
  58 -4.7 0 0
  59 -4.5 0 0
  60 -4.3 0 0
  61 -4.1 0 0
  62 -3.9 0 0
  63 -3.7 0 0
  64 -3.5 0 0
  65 -3.3 0 0
  66 -3.1 0 0
  67 -2.9 0 0
  68 -2.7 0 0
  69 -2.5 0 0
  70 -2.3 0 0
  71 -2.1 0 0
  72 -1.9 0 0
  73 -1.7 0 0
  74 -1.5 0 0
  75 -1.3 0 0
  76 -1.1 0 0
  77 -0.9 0 0
  78 -0.7 0 0
  79 -0.5 0 0
  80 -0.3 0 0
  81 -0.1 0 0
  82 0.1 0 0
  83 0.3 0 0
  84 0.5 0 0
  85 0.7 0 0
  86 0.9 0 0
  87 1.1 0.002747 2.71319e-06
  88 1.3 0.078038 4.7567e-06
  89 1.5 0.601845 0.000100145
  90 1.7 2.09321 0.000253822
  91 1.9 4.80102 0.000356873
  92 2.1 9.59691 0.000377667
  93 2.3 20.0087 0.000363677
  94 2.5 41.083 0.000386909
  95 2.7 70.4479 0.000399853
  96 2.9 91.8338 0.000418233
  97 3.1 92.5624 0.000436199
  98 3.3 79.3404 0.000439904
  99 3.5 64.93 0.000440305
  100 3.7 54.9602 0.00043274
  101 3.9 48.318 0.000447744
  102 4.1 42.8685 0.000446055
  103 4.3 39.0859 0.00046293
  104 4.5 37.94 0.000472739
  105 4.7 37.9099 0.000466865
  106 4.9 37.2692 0.000470355
  107 5.1 36.7297 0.000469875
  108 5.3 38.2263 0.000485117
  109 5.5 42.9126 0.000495986
  110 5.7 49.7568 0.000487198
  111 5.9 56.0437 0.000503349
  112 6.1 59.4252 0.000505676
  113 6.3 59.3167 0.000516656
  114 6.5 56.7648 0.000504411
  115 6.7 53.1427 0.000517884
  116 6.9 49.5517 0.000521686
  117 7.1 46.7696 0.000538233
  118 7.3 44.9636 0.000530354
  119 7.5 43.8234 0.000539818
  120 7.7 43.4165 0.000533085
  121 7.9 43.7423 0.000547004
  122 8.1 44.7526 0.000549006
  123 8.3 46.1731 0.000551616
  124 8.5 47.8232 0.000547605
  125 8.7 49.1507 0.000553021
  126 8.9 49.8961 0.00055678
  127 9.1 50.1678 0.000561756
  128 9.3 50.1829 0.000573993
  129 9.5 49.9177 0.000578225
  130 9.7 49.4981 0.000569863
  131 9.9 48.9876 0.000568494
  132 10.1 48.5468 0.000582417
  133 10.3 48.1075 0.00057697
  134 10.5 47.5001 0.000596229
  135 10.7 47.2364 0.000596229
  136 10.9 47.0388 0.000599642
  137 11.1 47.0618 0.000605562
  138 11.3 47.2021 0.00060076
  139 11.5 47.4176 0.000607561
  140 11.7 47.8592 0.000618995
  141 11.9 48.3077 0.000621296
  142 12.1 48.6289 0.000626797
  143 12.3 48.8012 0.00062646
  144 12.5 48.8882 0.000627961
  145 12.7 48.8138 0.000635728
  146 12.9 48.709 0.000632053
  147 13.1 48.3956 0.000640038
  148 13.3 48.1571 0.000645869
  149 13.5 47.8491 0.00064981
  150 13.7 47.7286 0.000647733
  151 13.9 47.6635 0.0006429
  152 14.1 47.709 0.000658271
  153 14.3 47.8751 0.000651561
  154 14.5 48.1751 0.000657822
  155 14.7 48.2836 0.000663821
  156 14.9 48.2514 0.000666354
  157 15.1 48.2731 0.00066471
  158 15.3 48.2487 0.000658773
  159 15.5 48.2451 0.000666724
  160 15.7 48.2106 0.000666664
  161 15.9 48.173 0.000673578
  162 16.1 48.1902 0.000666752
  163 16.3 48.2149 0.000674494
  164 16.5 48.2553 0.000675069
  165 16.7 48.1664 0.000670782
  166 16.9 48.2095 0.000674268
  167 17.1 48.1627 0.000680374
  168 17.3 48.0987 0.000686294
  169 17.5 48.0431 0.00067016
  170 17.7 48.2117 0.00068012
  171 17.9 48.2894 0.000675636
  172 18.1 48.2816 0.000690999
  173 18.3 48.2933 0.000681712
  174 18.5 48.3263 0.000687344
  175 18.7 48.35 0.000684291
  176 18.9 48.2156 0.000680462
  177 19.1 48.1162 0.000699726
  178 19.3 48.0597 0.000692428
  179 19.5 47.9944 0.000689509
  180 19.7 48.1113 0.000680806
  181 19.9 48.1308 0.000691742
  182 20.1 48.2239 0.0006977
  183 20.3 48.2135 0.000684621
  184 20.5 48.2349 0.000677352
  185 20.7 48.2536 0.000685522
  186 20.9 48.3019 0.000694939
  187 21.1 48.3538 0.000683661
  188 21.3 48.2983 0.000678935
  189 21.5 48.2905 0.000685474
  190 21.7 48.1804 0.000676859
  191 21.9 48.1615 0.000676062
  192 22.1 48.051 0.000671614
  193 22.3 48.0279 0.000683576
  194 22.5 48.1126 0.00068142
  195 22.7 48.1469 0.000682542
  196 22.9 48.0201 0.00067519
  197 23.1 48.0735 0.000685182
  198 23.3 48.146 0.000668753
  199 23.5 48.167 0.000674179
  200 23.7 48.3028 0.000665933
  201 23.9 48.4249 0.000663564
  202 24.1 48.483 0.000670654
  203 24.3 48.4416 0.000664561
  204 24.5 48.2567 0.000663304
  205 24.7 48.1379 0.000656992
  206 24.9 48.0875 0.000666483
  207 25.1 47.9638 0.000659806
  208 25.3 48.015 0.000656919
  209 25.5 48.1167 0.000650609
  210 25.7 47.935 0.000658468
  211 25.9 47.814 0.000652606
  212 26.1 47.7672 0.000646035
  213 26.3 47.8837 0.000646892
  214 26.5 48.0128 0.000636828
  215 26.7 48.2562 0.000634292
  216 26.9 48.4567 0.000628275
  217 27.1 48.6618 0.000638223
  218 27.3 48.7685 0.000631105
  219 27.5 48.9189 0.000628766
  220 27.7 48.8766 0.000623247
  221 27.9 48.6381 0.000624227
  222 28.1 48.2449 0.00063021
  223 28.3 47.7761 0.000604936
  224 28.5 47.5068 0.000610548
  225 28.7 47.265 0.000604143
  226 28.9 47.1721 0.000609744
  227 29.1 47.199 0.000604711
  228 29.3 47.3275 0.000597005
  229 29.5 47.7308 0.000589177
  230 29.7 48.1702 0.000596011
  231 29.9 48.7631 0.000590229
  232 30.1 49.1948 0.000586744
  233 30.3 49.4802 0.00058141
  234 30.5 49.8072 0.000577314
  235 30.7 49.9175 0.000577496
  236 30.9 49.8435 0.000574407
  237 31.1 49.3647 0.000560368
  238 31.3 48.5722 0.000549907
  239 31.5 47.452 0.000558528
  240 31.7 46.1757 0.000559264
  241 31.9 45.0584 0.00054626
  242 32.1 44.3873 0.000542931
  243 32.3 44.1841 0.000533779
  244 32.5 44.6963 0.000530512
  245 32.7 45.8363 0.000529663
  246 32.9 47.7212 0.000522994
  247 33.1 50.077 0.000520002
  248 33.3 52.8205 0.000521861
  249 33.5 55.694 0.000514122
  250 33.7 57.4211 0.000501952
  251 33.9 57.1755 0.000502411
  252 34.1 54.1702 0.000498557
  253 34.3 48.8529 0.000494683
  254 34.5 43.1261 0.00049351
  255 34.7 39.3947 0.000466877
  256 34.9 38.3822 0.000495442
  257 35.1 39.1201 0.000468117
  258 35.3 39.5818 0.000477155
  259 35.5 39.3738 0.000465785
  260 35.7 39.9724 0.000451474
  261 35.9 43.1319 0.000452519
  262 36.1 48.7396 0.000436364
  263 36.3 56.0747 0.000441935
  264 36.5 65.7068 0.000440038
  265 36.7 77.5773 0.000434102
  266 36.9 85.9925 0.000423482
  267 37.1 81.4512 0.00041556
  268 37.3 61.6155 0.000404454
  269 37.5 38.3675 0.000399756
  270 37.7 23.2691 0.000390015
  271 37.9 16.4097 0.000386699
  272 38.1 12.5482 0.000355849
  273 38.3 8.00668 0.000317313
  274 38.5 3.11834 0.000246314
  275 38.7 0.536641 7.11094e-05
  276 38.9 0.022704 6.19111e-06
  277 39.1 7.4e-05 6.58578e-08
  278 39.3 0 0
  279 39.5 0 0
  280 39.7 0 0
  281 39.9 0 0
  282 40.1 0 0
  283 40.3 0 0
  284 40.5 0 0
  285 40.7 0 0
  286 40.9 0 0
  287 41.1 0 0
  288 41.3 0 0
  289 41.5 0 0
  290 41.7 0 0
  291 41.9 0 0
  292 42.1 0 0
  293 42.3 0 0
  294 42.5 0 0
  295 42.7 0 0
  296 42.9 0 0
  297 43.1 0 0
  298 43.3 0 0
  299 43.5 0 0
  300 43.7 0 0
  301 43.9 0 0
  302 44.1 0 0
  303 44.3 0 0
  304 44.5 0 0
  305 44.7 0 0
  306 44.9 0 0
  307 45.1 0 0
  308 45.3 0 0
  309 45.5 0 0
  310 45.7 0 0
  311 45.9 0 0
  312 46.1 0 0
  313 46.3 0 0
  314 46.5 0 0
  315 46.7 0 0
  316 46.9 0 0
  317 47.1 0 0
  318 47.3 0 0
  319 47.5 0 0
  320 47.7 0 0
  321 47.9 0 0
  322 48.1 0 0
  323 48.3 0 0
  324 48.5 0 0
  325 48.7 0 0
  326 48.9 0 0
  327 49.1 0 0
  328 49.3 0 0
  329 49.5 0 0
  330 49.7 0 0
  331 49.9 0 0
  332 50.1 0 0
  333 50.3 0 0
  334 50.5 0 0
  335 50.7 0 0
  336 50.9 0 0
  337 51.1 0 0
  338 51.3 0 0
  339 51.5 0 0
  340 51.7 0 0
  341 51.9 0 0
  342 52.1 0 0
  343 52.3 0 0
  344 52.5 0 0
  345 52.7 0 0
  346 52.9 0 0
  347 53.1 0 0
  348 53.3 0 0
  349 53.5 0 0
  350 53.7 0 0
  351 53.9 0 0
  352 54.1 0 0
  353 54.3 0 0
  354 54.5 0 0
  355 54.7 0 0
  356 54.9 0 0
  357 55.1 0 0
  358 55.3 0 0
  359 55.5 0 0
  360 55.7 0 0
  361 55.9 0 0
  362 56.1 0 0
