# Supplementary material for: The influences of electric field intensity and driving force on the slip behaviour of water flow in a nanochannel
Source: PLoS One. 2021 Sep 22;16(9):e0257589. doi: 10.1371/journal.pone.0257589 (PMC8457446; doi:10.1371/journal.pone.0257589)
Supplement: S1 Data — (ZIP) [file pone.0257589.s001.zip › data/ALH2O-E-3/Hvx.5]

# Chunk-averaged data for fix H and group norm
# Timestep Number-of-chunks Total-count
# Chunk Coord1 Ncount vx
1000000 362 8788
  1 -16.1 0 0
  2 -15.9 0 0
  3 -15.7 0 0
  4 -15.5 0 0
  5 -15.3 0 0
  6 -15.1 0 0
  7 -14.9 0 0
  8 -14.7 0 0
  9 -14.5 0 0
  10 -14.3 0 0
  11 -14.1 0 0
  12 -13.9 0 0
  13 -13.7 0 0
  14 -13.5 0 0
  15 -13.3 0 0
  16 -13.1 0 0
  17 -12.9 0 0
  18 -12.7 0 0
  19 -12.5 0 0
  20 -12.3 0 0
  21 -12.1 0 0
  22 -11.9 0 0
  23 -11.7 0 0
  24 -11.5 0 0
  25 -11.3 0 0
  26 -11.1 0 0
  27 -10.9 0 0
  28 -10.7 0 0
  29 -10.5 0 0
  30 -10.3 0 0
  31 -10.1 0 0
  32 -9.9 0 0
  33 -9.7 0 0
  34 -9.5 0 0
  35 -9.3 0 0
  36 -9.1 0 0
  37 -8.9 0 0
  38 -8.7 0 0
  39 -8.5 0 0
  40 -8.3 0 0
  41 -8.1 0 0
  42 -7.9 0 0
  43 -7.7 0 0
  44 -7.5 0 0
  45 -7.3 0 0
  46 -7.1 0 0
  47 -6.9 0 0
  48 -6.7 0 0
  49 -6.5 0 0
  50 -6.3 0 0
  51 -6.1 0 0
  52 -5.9 0 0
  53 -5.7 0 0
  54 -5.5 0 0
  55 -5.3 0 0
  56 -5.1 0 0
  57 -4.9 0 0
  58 -4.7 0 0
  59 -4.5 0 0
  60 -4.3 0 0
  61 -4.1 0 0
  62 -3.9 0 0
  63 -3.7 0 0
  64 -3.5 0 0
  65 -3.3 0 0
  66 -3.1 0 0
  67 -2.9 0 0
  68 -2.7 0 0
  69 -2.5 0 0
  70 -2.3 0 0
  71 -2.1 0 0
  72 -1.9 0 0
  73 -1.7 0 0
  74 -1.5 0 0
  75 -1.3 0 0
  76 -1.1 0 0
  77 -0.9 0 0
  78 -0.7 0 0
  79 -0.5 0 0
  80 -0.3 0 0
  81 -0.1 0 0
  82 0.1 0 0
  83 0.3 0 0
  84 0.5 0 0
  85 0.7 0 0
  86 0.9 0 0
  87 1.1 0.002386 -5.82188e-07
  88 1.3 0.063506 2.45266e-06
  89 1.5 0.472339 8.60387e-05
  90 1.7 1.70521 0.000225532
  91 1.9 4.12824 0.00031886
  92 2.1 8.86897 0.000350034
  93 2.3 19.5084 0.000337281
  94 2.5 41.2831 0.000362878
  95 2.7 71.4774 0.000380916
  96 2.9 92.8877 0.000392987
  97 3.1 93.3467 0.000400167
  98 3.3 79.6218 0.000405786
  99 3.5 64.8369 0.000407211
  100 3.7 54.8925 0.000410759
  101 3.9 48.3503 0.000423786
  102 4.1 42.831 0.000409643
  103 4.3 39.0717 0.000424816
  104 4.5 37.8369 0.000433825
  105 4.7 37.8077 0.000442852
  106 4.9 37.0351 0.000440814
  107 5.1 36.3584 0.000451909
  108 5.3 37.7296 0.000453201
  109 5.5 42.4941 0.000468823
  110 5.7 49.5417 0.000457521
  111 5.9 56.1059 0.000469737
  112 6.1 59.7494 0.000467398
  113 6.3 59.7329 0.000468917
  114 6.5 57.0599 0.000480759
  115 6.7 53.4222 0.000481829
  116 6.9 49.7546 0.000482434
  117 7.1 46.8657 0.000502805
  118 7.3 44.8002 0.000496918
  119 7.5 43.713 0.000502943
  120 7.7 43.3747 0.000506034
  121 7.9 43.7562 0.000507554
  122 8.1 44.7366 0.000503473
  123 8.3 46.0519 0.000527367
  124 8.5 47.6439 0.000521269
  125 8.7 48.9848 0.000537724
  126 8.9 49.7738 0.000534677
  127 9.1 50.0821 0.00053823
  128 9.3 50.1382 0.000541241
  129 9.5 49.9637 0.000547957
  130 9.7 49.6464 0.000559569
  131 9.9 49.1043 0.000555772
  132 10.1 48.6565 0.000560663
  133 10.3 48.0857 0.000566083
  134 10.5 47.6194 0.000563913
  135 10.7 47.3268 0.000569007
  136 10.9 47.0713 0.000583992
  137 11.1 46.9447 0.000578929
  138 11.3 47.2 0.000583778
  139 11.5 47.4893 0.000583244
  140 11.7 47.8257 0.000595598
  141 11.9 48.2708 0.000598923
  142 12.1 48.6394 0.000594726
  143 12.3 48.7911 0.000600259
  144 12.5 48.8206 0.00060756
  145 12.7 48.8186 0.000612006
  146 12.9 48.6878 0.000602138
  147 13.1 48.4327 0.000614475
  148 13.3 48.1751 0.000611826
  149 13.5 48.0312 0.000623238
  150 13.7 47.9366 0.000620619
  151 13.9 47.8559 0.000619225
  152 14.1 47.7704 0.000620052
  153 14.3 47.8751 0.000628083
  154 14.5 48.0209 0.000624051
  155 14.7 48.096 0.000629495
  156 14.9 48.2131 0.000626652
  157 15.1 48.3414 0.000638243
  158 15.3 48.2952 0.000634781
  159 15.5 48.2672 0.000635243
  160 15.7 48.1715 0.000640307
  161 15.9 48.0621 0.000636215
  162 16.1 48.0681 0.00063505
  163 16.3 48.187 0.000645933
  164 16.5 48.2101 0.000640197
  165 16.7 48.2356 0.000644392
  166 16.9 48.2506 0.000646701
  167 17.1 48.2031 0.000657378
  168 17.3 48.1919 0.000653165
  169 17.5 48.2369 0.000652835
  170 17.7 48.1644 0.000649471
  171 17.9 48.0368 0.000657078
  172 18.1 48.1316 0.000658672
  173 18.3 48.1236 0.00065408
  174 18.5 48.2409 0.000652143
  175 18.7 48.2316 0.000663932
  176 18.9 48.2294 0.000658766
  177 19.1 48.1058 0.000659936
  178 19.3 48.0253 0.000665314
  179 19.5 47.9713 0.000658844
  180 19.7 47.9933 0.000654208
  181 19.9 48.0902 0.000658948
  182 20.1 48.2059 0.000657389
  183 20.3 48.2794 0.000656628
  184 20.5 48.2963 0.000658241
  185 20.7 48.3066 0.000658364
  186 20.9 48.2119 0.000662041
  187 21.1 48.2375 0.000656407
  188 21.3 48.2658 0.000655417
  189 21.5 48.1524 0.000663394
  190 21.7 48.206 0.000662611
  191 21.9 48.2652 0.000645406
  192 22.1 48.2196 0.00064817
  193 22.3 48.171 0.00065783
  194 22.5 48.1313 0.000655755
  195 22.7 48.1017 0.00064547
  196 22.9 47.9482 0.000659183
  197 23.1 47.994 0.000648427
  198 23.3 48.0483 0.000646565
  199 23.5 48.1091 0.000636164
  200 23.7 48.2244 0.000646859
  201 23.9 48.2503 0.000643339
  202 24.1 48.2376 0.000642606
  203 24.3 48.1786 0.000639556
  204 24.5 48.2296 0.000630093
  205 24.7 48.2953 0.000644354
  206 24.9 48.2585 0.000638259
  207 25.1 48.1162 0.000627439
  208 25.3 48.0451 0.000633094
  209 25.5 48.0673 0.000622959
  210 25.7 48.0311 0.000629788
  211 25.9 47.9345 0.000630882
  212 26.1 47.8842 0.000631
  213 26.3 47.9476 0.000619043
  214 26.5 48.1424 0.000625885
  215 26.7 48.2944 0.000612308
  216 26.9 48.445 0.000618243
  217 27.1 48.5816 0.000618838
  218 27.3 48.6646 0.000611753
  219 27.5 48.7228 0.00060552
  220 27.7 48.7112 0.000598353
  221 27.9 48.5801 0.000598458
  222 28.1 48.22 0.000590391
  223 28.3 47.9314 0.000584088
  224 28.5 47.5973 0.000591787
  225 28.7 47.2044 0.000591917
  226 28.9 47.0308 0.000579457
  227 29.1 47.1754 0.000585742
  228 29.3 47.4525 0.000574143
  229 29.5 47.8754 0.000580993
  230 29.7 48.309 0.000566003
  231 29.9 48.7598 0.000571739
  232 30.1 49.2396 0.000561297
  233 30.3 49.5495 0.000561239
  234 30.5 49.763 0.000551641
  235 30.7 50.0193 0.000551482
  236 30.9 49.9096 0.000547238
  237 31.1 49.2692 0.000539307
  238 31.3 48.3771 0.000541681
  239 31.5 47.1257 0.000540696
  240 31.7 45.8224 0.000535619
  241 31.9 44.8785 0.000530518
  242 32.1 44.3499 0.000518814
  243 32.3 44.3665 0.000520091
  244 32.5 44.931 0.000517901
  245 32.7 46.0709 0.000510206
  246 32.9 47.9256 0.000509002
  247 33.1 50.2498 0.00050136
  248 33.3 52.9764 0.000496741
  249 33.5 55.5259 0.000494112
  250 33.7 57.3373 0.000486346
  251 33.9 57.1235 0.000490818
  252 34.1 54.1644 0.000481362
  253 34.3 48.9131 0.000473127
  254 34.5 43.2082 0.000469676
  255 34.7 39.4414 0.000464325
  256 34.9 38.3612 0.000464442
  257 35.1 39.0496 0.000447688
  258 35.3 39.5912 0.000440187
  259 35.5 39.3896 0.000441553
  260 35.7 40.0573 0.000430024
  261 35.9 43.1646 0.000423779
  262 36.1 48.6756 0.000424867
  263 36.3 56.1105 0.000415731
  264 36.5 65.8735 0.000412497
  265 36.7 77.3911 0.000413503
  266 36.9 85.2777 0.000395675
  267 37.1 80.355 0.000389731
  268 37.3 60.6298 0.000375738
  269 37.5 37.8404 0.000371622
  270 37.7 23.4473 0.000365559
  271 37.9 17.2224 0.000380546
  272 38.1 13.7416 0.000356407
  273 38.3 9.07598 0.000290072
  274 38.5 3.64485 0.000232556
  275 38.7 0.654391 1.79368e-05
  276 38.9 0.0285 2.98587e-05
  277 39.1 0.00011 1.16755e-07
  278 39.3 0 0
  279 39.5 0 0
  280 39.7 0 0
  281 39.9 0 0
  282 40.1 0 0
  283 40.3 0 0
  284 40.5 0 0
  285 40.7 0 0
  286 40.9 0 0
  287 41.1 0 0
  288 41.3 0 0
  289 41.5 0 0
  290 41.7 0 0
  291 41.9 0 0
  292 42.1 0 0
  293 42.3 0 0
  294 42.5 0 0
  295 42.7 0 0
  296 42.9 0 0
  297 43.1 0 0
  298 43.3 0 0
  299 43.5 0 0
  300 43.7 0 0
  301 43.9 0 0
  302 44.1 0 0
  303 44.3 0 0
  304 44.5 0 0
  305 44.7 0 0
  306 44.9 0 0
  307 45.1 0 0
  308 45.3 0 0
  309 45.5 0 0
  310 45.7 0 0
  311 45.9 0 0
  312 46.1 0 0
  313 46.3 0 0
  314 46.5 0 0
  315 46.7 0 0
  316 46.9 0 0
  317 47.1 0 0
  318 47.3 0 0
  319 47.5 0 0
  320 47.7 0 0
  321 47.9 0 0
  322 48.1 0 0
  323 48.3 0 0
  324 48.5 0 0
  325 48.7 0 0
  326 48.9 0 0
  327 49.1 0 0
  328 49.3 0 0
  329 49.5 0 0
  330 49.7 0 0
  331 49.9 0 0
  332 50.1 0 0
  333 50.3 0 0
  334 50.5 0 0
  335 50.7 0 0
  336 50.9 0 0
  337 51.1 0 0
  338 51.3 0 0
  339 51.5 0 0
  340 51.7 0 0
  341 51.9 0 0
  342 52.1 0 0
  343 52.3 0 0
  344 52.5 0 0
  345 52.7 0 0
  346 52.9 0 0
  347 53.1 0 0
  348 53.3 0 0
  349 53.5 0 0
  350 53.7 0 0
  351 53.9 0 0
  352 54.1 0 0
  353 54.3 0 0
  354 54.5 0 0
  355 54.7 0 0
  356 54.9 0 0
  357 55.1 0 0
  358 55.3 0 0
  359 55.5 0 0
  360 55.7 0 0
  361 55.9 0 0
  362 56.1 0 0
