# Supplementary material for: The influences of electric field intensity and driving force on the slip behaviour of water flow in a nanochannel
Source: PLoS One. 2021 Sep 22;16(9):e0257589. doi: 10.1371/journal.pone.0257589 (PMC8457446; doi:10.1371/journal.pone.0257589)
Supplement: S1 Data — (ZIP) [file pone.0257589.s001.zip › data/ALH2O-E-3/Ovx.1]

# Chunk-averaged data for fix O and group norm
# Timestep Number-of-chunks Total-count
# Chunk Coord1 Ncount vx
1000000 362 4394
  1 -16.1 0 0
  2 -15.9 0 0
  3 -15.7 0 0
  4 -15.5 0 0
  5 -15.3 0 0
  6 -15.1 0 0
  7 -14.9 0 0
  8 -14.7 0 0
  9 -14.5 0 0
  10 -14.3 0 0
  11 -14.1 0 0
  12 -13.9 0 0
  13 -13.7 0 0
  14 -13.5 0 0
  15 -13.3 0 0
  16 -13.1 0 0
  17 -12.9 0 0
  18 -12.7 0 0
  19 -12.5 0 0
  20 -12.3 0 0
  21 -12.1 0 0
  22 -11.9 0 0
  23 -11.7 0 0
  24 -11.5 0 0
  25 -11.3 0 0
  26 -11.1 0 0
  27 -10.9 0 0
  28 -10.7 0 0
  29 -10.5 0 0
  30 -10.3 0 0
  31 -10.1 0 0
  32 -9.9 0 0
  33 -9.7 0 0
  34 -9.5 0 0
  35 -9.3 0 0
  36 -9.1 0 0
  37 -8.9 0 0
  38 -8.7 0 0
  39 -8.5 0 0
  40 -8.3 0 0
  41 -8.1 0 0
  42 -7.9 0 0
  43 -7.7 0 0
  44 -7.5 0 0
  45 -7.3 0 0
  46 -7.1 0 0
  47 -6.9 0 0
  48 -6.7 0 0
  49 -6.5 0 0
  50 -6.3 0 0
  51 -6.1 0 0
  52 -5.9 0 0
  53 -5.7 0 0
  54 -5.5 0 0
  55 -5.3 0 0
  56 -5.1 0 0
  57 -4.9 0 0
  58 -4.7 0 0
  59 -4.5 0 0
  60 -4.3 0 0
  61 -4.1 0 0
  62 -3.9 0 0
  63 -3.7 0 0
  64 -3.5 0 0
  65 -3.3 0 0
  66 -3.1 0 0
  67 -2.9 0 0
  68 -2.7 0 0
  69 -2.5 0 0
  70 -2.3 0 0
  71 -2.1 0 0
  72 -1.9 0 0
  73 -1.7 0 0
  74 -1.5 0 0
  75 -1.3 0 0
  76 -1.1 0 0
  77 -0.9 0 0
  78 -0.7 0 0
  79 -0.5 0 0
  80 -0.3 0 0
  81 -0.1 0 0
  82 0.1 0 0
  83 0.3 0 0
  84 0.5 0 0
  85 0.7 0 0
  86 0.9 0 0
  87 1.1 0 0
  88 1.3 0 0
  89 1.5 0 0
  90 1.7 0 0
  91 1.9 0.000143 -8.5352e-09
  92 2.1 0.07784 1.49118e-05
  93 2.3 1.97936 0.000243634
  94 2.5 13.2415 0.00034022
  95 2.7 38.3144 0.000387293
  96 2.9 59.8015 0.000428163
  97 3.1 60.9813 0.000454202
  98 3.3 49.6909 0.000458601
  99 3.5 37.3011 0.000464035
  100 3.7 27.6528 0.000467807
  101 3.9 20.8631 0.000464987
  102 4.1 16.4217 0.000477185
  103 4.3 13.5479 0.00046924
  104 4.5 12.0095 0.000466396
  105 4.7 11.5786 0.000475937
  106 4.9 12.4323 0.000478034
  107 5.1 15.3467 0.000481703
  108 5.3 20.9602 0.000502851
  109 5.5 28.0213 0.000508657
  110 5.7 33.123 0.000520125
  111 5.9 34.0059 0.000517557
  112 6.1 31.9312 0.000520165
  113 6.3 29.0034 0.000526619
  114 6.5 26.46 0.000532714
  115 6.7 24.4806 0.000530699
  116 6.9 23.0229 0.00054507
  117 7.1 22.0487 0.000555626
  118 7.3 21.5862 0.000545494
  119 7.5 21.4328 0.000547832
  120 7.7 21.4397 0.00056774
  121 7.9 21.7632 0.000563142
  122 8.1 22.4344 0.000569179
  123 8.3 23.3153 0.000578272
  124 8.5 24.0388 0.000580308
  125 8.7 24.6924 0.00058291
  126 8.9 25.2416 0.000588371
  127 9.1 25.521 0.000580986
  128 9.3 25.6821 0.000587522
  129 9.5 25.5488 0.000602139
  130 9.7 25.2664 0.000607782
  131 9.9 24.744 0.000601232
  132 10.1 24.194 0.000614123
  133 10.3 23.6447 0.00061518
  134 10.5 23.2976 0.000617233
  135 10.7 23.0111 0.000614282
  136 10.9 23.0678 0.000631037
  137 11.1 23.1693 0.000624588
  138 11.3 23.4523 0.000629763
  139 11.5 23.8739 0.000625626
  140 11.7 24.2761 0.000628438
  141 11.9 24.5328 0.000641239
  142 12.1 24.6869 0.000639848
  143 12.3 24.6822 0.000634798
  144 12.5 24.6016 0.000644606
  145 12.7 24.5 0.000649446
  146 12.9 24.3367 0.000654437
  147 13.1 24.0078 0.000652938
  148 13.3 23.8629 0.000656015
  149 13.5 23.7575 0.000650733
  150 13.7 23.7589 0.000659378
  151 13.9 23.7828 0.000662551
  152 14.1 23.8835 0.000667896
  153 14.3 23.9827 0.000659704
  154 14.5 24.0507 0.000667148
  155 14.7 24.0768 0.00066968
  156 14.9 24.134 0.000678624
  157 15.1 24.1033 0.000675709
  158 15.3 24.2621 0.000669047
  159 15.5 24.312 0.000677403
  160 15.7 24.2728 0.000678647
  161 15.9 24.2005 0.000673533
  162 16.1 24.1273 0.000683548
  163 16.3 24.1001 0.000689014
  164 16.5 23.9661 0.00067894
  165 16.7 23.9541 0.000668147
  166 16.9 23.9243 0.000681603
  167 17.1 23.8985 0.000687781
  168 17.3 23.9624 0.000683907
  169 17.5 24.0317 0.000686599
  170 17.7 24.0922 0.000685305
  171 17.9 24.1139 0.000687061
  172 18.1 24.2271 0.000695705
  173 18.3 24.1267 0.000688771
  174 18.5 24.0092 0.000693921
  175 18.7 24.0851 0.000691096
  176 18.9 24.0735 0.000691819
  177 19.1 24.0879 0.000698188
  178 19.3 24.0732 0.000697232
  179 19.5 24.0544 0.000690688
  180 19.7 24.0115 0.000693294
  181 19.9 24.1022 0.000707097
  182 20.1 24.1134 0.000704516
  183 20.3 24.0795 0.00070025
  184 20.5 24.1083 0.000691682
  185 20.7 24.0816 0.000693728
  186 20.9 24.0626 0.000692161
  187 21.1 24.1709 0.000697416
  188 21.3 24.1086 0.000686254
  189 21.5 24.2525 0.000684352
  190 21.7 24.2157 0.000692077
  191 21.9 24.1177 0.000688287
  192 22.1 23.986 0.000685591
  193 22.3 23.9223 0.000683297
  194 22.5 23.9955 0.00067206
  195 22.7 24.0179 0.000685488
  196 22.9 24.0237 0.000687645
  197 23.1 23.977 0.0006832
  198 23.3 23.9753 0.000681074
  199 23.5 23.9501 0.000684076
  200 23.7 24.0589 0.000687729
  201 23.9 24.1442 0.00067624
  202 24.1 24.2841 0.000683973
  203 24.3 24.2735 0.000672851
  204 24.5 24.2046 0.00066665
  205 24.7 24.2167 0.000670697
  206 24.9 24.1847 0.0006691
  207 25.1 24.0902 0.000670343
  208 25.3 24.096 0.000664182
  209 25.5 24.0474 0.000673266
  210 25.7 24.0291 0.00067139
  211 25.9 23.8647 0.000659743
  212 26.1 23.8039 0.000660672
  213 26.3 23.8733 0.000665255
  214 26.5 23.8697 0.000671087
  215 26.7 23.942 0.000655212
  216 26.9 24.0193 0.000655749
  217 27.1 24.1551 0.000659131
  218 27.3 24.3111 0.000646485
  219 27.5 24.5419 0.00064392
  220 27.7 24.6001 0.000648028
  221 27.9 24.6449 0.000637854
  222 28.1 24.577 0.000640204
  223 28.3 24.3823 0.00064031
  224 28.5 24.0682 0.000642169
  225 28.7 23.6776 0.000632061
  226 28.9 23.2991 0.000630194
  227 29.1 22.9239 0.00062666
  228 29.3 22.8316 0.000625522
  229 29.5 23.1713 0.000622817
  230 29.7 23.7002 0.000609697
  231 29.9 24.1853 0.000617905
  232 30.1 24.7049 0.000610828
  233 30.3 25.1374 0.000604418
  234 30.5 25.3739 0.000597863
  235 30.7 25.5192 0.00059734
  236 30.9 25.5804 0.000592059
  237 31.1 25.3024 0.000592615
  238 31.3 24.7599 0.000573485
  239 31.5 24.0889 0.000575872
  240 31.7 23.3019 0.000573297
  241 31.9 22.4831 0.000568268
  242 32.1 21.7413 0.000565558
  243 32.3 21.4134 0.000560237
  244 32.5 21.3806 0.000560344
  245 32.7 21.7331 0.00055219
  246 32.9 22.2726 0.000544743
  247 33.1 23.1531 0.000546282
  248 33.3 24.4855 0.000539318
  249 33.5 26.3187 0.000528189
  250 33.7 28.8827 0.000529926
  251 33.9 31.747 0.000535071
  252 34.1 33.6503 0.000525585
  253 34.3 32.716 0.000514195
  254 34.5 27.8672 0.000503052
  255 34.7 21.0322 0.00050104
  256 34.9 15.5936 0.000493251
  257 35.1 12.75 0.000484817
  258 35.3 11.9142 0.000478693
  259 35.5 12.2813 0.000479907
  260 35.7 13.8518 0.000476651
  261 35.9 16.602 0.000472507
  262 36.1 21.0486 0.000479276
  263 36.3 27.7203 0.000467531
  264 36.5 37.3166 0.000471226
  265 36.7 49.1939 0.00046484
  266 36.9 59.7175 0.000456036
  267 37.1 58.5574 0.000436504
  268 37.3 38.076 0.000391988
  269 37.5 13.5057 0.000318755
  270 37.7 2.10814 0.000224246
  271 37.9 0.085566 2.44681e-05
  272 38.1 0.000307 -4.70499e-07
  273 38.3 0 0
  274 38.5 0 0
  275 38.7 0 0
  276 38.9 0 0
  277 39.1 0 0
  278 39.3 0 0
  279 39.5 0 0
  280 39.7 0 0
  281 39.9 0 0
  282 40.1 0 0
  283 40.3 0 0
  284 40.5 0 0
  285 40.7 0 0
  286 40.9 0 0
  287 41.1 0 0
  288 41.3 0 0
  289 41.5 0 0
  290 41.7 0 0
  291 41.9 0 0
  292 42.1 0 0
  293 42.3 0 0
  294 42.5 0 0
  295 42.7 0 0
  296 42.9 0 0
  297 43.1 0 0
  298 43.3 0 0
  299 43.5 0 0
  300 43.7 0 0
  301 43.9 0 0
  302 44.1 0 0
  303 44.3 0 0
  304 44.5 0 0
  305 44.7 0 0
  306 44.9 0 0
  307 45.1 0 0
  308 45.3 0 0
  309 45.5 0 0
  310 45.7 0 0
  311 45.9 0 0
  312 46.1 0 0
  313 46.3 0 0
  314 46.5 0 0
  315 46.7 0 0
  316 46.9 0 0
  317 47.1 0 0
  318 47.3 0 0
  319 47.5 0 0
  320 47.7 0 0
  321 47.9 0 0
  322 48.1 0 0
  323 48.3 0 0
  324 48.5 0 0
  325 48.7 0 0
  326 48.9 0 0
  327 49.1 0 0
  328 49.3 0 0
  329 49.5 0 0
  330 49.7 0 0
  331 49.9 0 0
  332 50.1 0 0
  333 50.3 0 0
  334 50.5 0 0
  335 50.7 0 0
  336 50.9 0 0
  337 51.1 0 0
  338 51.3 0 0
  339 51.5 0 0
  340 51.7 0 0
  341 51.9 0 0
  342 52.1 0 0
  343 52.3 0 0
  344 52.5 0 0
  345 52.7 0 0
  346 52.9 0 0
  347 53.1 0 0
  348 53.3 0 0
  349 53.5 0 0
  350 53.7 0 0
  351 53.9 0 0
  352 54.1 0 0
  353 54.3 0 0
  354 54.5 0 0
  355 54.7 0 0
  356 54.9 0 0
  357 55.1 0 0
  358 55.3 0 0
  359 55.5 0 0
  360 55.7 0 0
  361 55.9 0 0
  362 56.1 0 0
