# Supplementary material for: The influences of electric field intensity and driving force on the slip behaviour of water flow in a nanochannel
Source: PLoS One. 2021 Sep 22;16(9):e0257589. doi: 10.1371/journal.pone.0257589 (PMC8457446; doi:10.1371/journal.pone.0257589)
Supplement: S1 Data — (ZIP) [file pone.0257589.s001.zip › data/ALH2O-E-3/Ovx.2]

# Chunk-averaged data for fix O and group norm
# Timestep Number-of-chunks Total-count
# Chunk Coord1 Ncount vx
1000000 362 4394
  1 -16.1 0 0
  2 -15.9 0 0
  3 -15.7 0 0
  4 -15.5 0 0
  5 -15.3 0 0
  6 -15.1 0 0
  7 -14.9 0 0
  8 -14.7 0 0
  9 -14.5 0 0
  10 -14.3 0 0
  11 -14.1 0 0
  12 -13.9 0 0
  13 -13.7 0 0
  14 -13.5 0 0
  15 -13.3 0 0
  16 -13.1 0 0
  17 -12.9 0 0
  18 -12.7 0 0
  19 -12.5 0 0
  20 -12.3 0 0
  21 -12.1 0 0
  22 -11.9 0 0
  23 -11.7 0 0
  24 -11.5 0 0
  25 -11.3 0 0
  26 -11.1 0 0
  27 -10.9 0 0
  28 -10.7 0 0
  29 -10.5 0 0
  30 -10.3 0 0
  31 -10.1 0 0
  32 -9.9 0 0
  33 -9.7 0 0
  34 -9.5 0 0
  35 -9.3 0 0
  36 -9.1 0 0
  37 -8.9 0 0
  38 -8.7 0 0
  39 -8.5 0 0
  40 -8.3 0 0
  41 -8.1 0 0
  42 -7.9 0 0
  43 -7.7 0 0
  44 -7.5 0 0
  45 -7.3 0 0
  46 -7.1 0 0
  47 -6.9 0 0
  48 -6.7 0 0
  49 -6.5 0 0
  50 -6.3 0 0
  51 -6.1 0 0
  52 -5.9 0 0
  53 -5.7 0 0
  54 -5.5 0 0
  55 -5.3 0 0
  56 -5.1 0 0
  57 -4.9 0 0
  58 -4.7 0 0
  59 -4.5 0 0
  60 -4.3 0 0
  61 -4.1 0 0
  62 -3.9 0 0
  63 -3.7 0 0
  64 -3.5 0 0
  65 -3.3 0 0
  66 -3.1 0 0
  67 -2.9 0 0
  68 -2.7 0 0
  69 -2.5 0 0
  70 -2.3 0 0
  71 -2.1 0 0
  72 -1.9 0 0
  73 -1.7 0 0
  74 -1.5 0 0
  75 -1.3 0 0
  76 -1.1 0 0
  77 -0.9 0 0
  78 -0.7 0 0
  79 -0.5 0 0
  80 -0.3 0 0
  81 -0.1 0 0
  82 0.1 0 0
  83 0.3 0 0
  84 0.5 0 0
  85 0.7 0 0
  86 0.9 0 0
  87 1.1 0 0
  88 1.3 0 0
  89 1.5 0 0
  90 1.7 0 0
  91 1.9 0.000266 3.88227e-07
  92 2.1 0.075872 1.50279e-05
  93 2.3 1.94981 0.000222772
  94 2.5 13.1792 0.000338491
  95 2.7 38.4864 0.000406759
  96 2.9 60.1969 0.000438696
  97 3.1 61.4589 0.000460091
  98 3.3 50.0526 0.00046797
  99 3.5 37.3173 0.000467306
  100 3.7 27.5166 0.000469642
  101 3.9 20.7256 0.000470434
  102 4.1 16.2456 0.000479039
  103 4.3 13.3613 0.000481279
  104 4.5 11.7252 0.000484195
  105 4.7 11.3212 0.000485106
  106 4.9 12.2566 0.000478524
  107 5.1 15.2694 0.000494984
  108 5.3 20.946 0.000506088
  109 5.5 28.1252 0.000506309
  110 5.7 33.3958 0.000519316
  111 5.9 34.117 0.000521943
  112 6.1 32.0461 0.000523391
  113 6.3 29.0505 0.000539048
  114 6.5 26.4555 0.000540723
  115 6.7 24.5374 0.000547826
  116 6.9 23.1168 0.000540341
  117 7.1 22.2302 0.000545714
  118 7.3 21.5356 0.000555882
  119 7.5 21.1847 0.000564145
  120 7.7 21.2194 0.000555762
  121 7.9 21.7005 0.00057173
  122 8.1 22.4527 0.000576426
  123 8.3 23.293 0.000577936
  124 8.5 24.168 0.000574945
  125 8.7 24.7897 0.000592286
  126 8.9 25.2492 0.000578474
  127 9.1 25.5422 0.000585612
  128 9.3 25.5876 0.000593163
  129 9.5 25.4938 0.000603786
  130 9.7 25.1714 0.000601346
  131 9.9 24.6578 0.000604869
  132 10.1 24.1647 0.000611894
  133 10.3 23.6873 0.000614845
  134 10.5 23.2388 0.000618651
  135 10.7 23.0402 0.000616204
  136 10.9 23.134 0.000623929
  137 11.1 23.2946 0.000628232
  138 11.3 23.5485 0.000630036
  139 11.5 23.9283 0.00063318
  140 11.7 24.1979 0.000634371
  141 11.9 24.4087 0.000636997
  142 12.1 24.6204 0.000647883
  143 12.3 24.6369 0.000647084
  144 12.5 24.563 0.000651891
  145 12.7 24.3296 0.000651319
  146 12.9 24.1685 0.0006429
  147 13.1 24.0566 0.000652154
  148 13.3 23.9528 0.000658726
  149 13.5 23.9116 0.000662759
  150 13.7 23.8563 0.000661598
  151 13.9 23.8881 0.000663664
  152 14.1 23.8584 0.000669632
  153 14.3 23.9051 0.000681577
  154 14.5 23.9982 0.000666074
  155 14.7 24.096 0.000679793
  156 14.9 24.1676 0.000671644
  157 15.1 24.1694 0.000682099
  158 15.3 24.1656 0.000680986
  159 15.5 24.1223 0.00067584
  160 15.7 24.1361 0.000680099
  161 15.9 24.1136 0.000686814
  162 16.1 24.1209 0.000689382
  163 16.3 24.1376 0.00069077
  164 16.5 24.1723 0.000705056
  165 16.7 24.0715 0.000694801
  166 16.9 24.0813 0.000696321
  167 17.1 24.1615 0.000696278
  168 17.3 24.067 0.000698498
  169 17.5 24.0143 0.00068966
  170 17.7 23.9833 0.000691301
  171 17.9 24.0705 0.000701864
  172 18.1 24.0635 0.000706653
  173 18.3 24.0647 0.000700886
  174 18.5 24.0517 0.000712978
  175 18.7 24.0678 0.000694556
  176 18.9 24.0806 0.000702515
  177 19.1 24.1867 0.000708731
  178 19.3 24.1465 0.000700847
  179 19.5 24.1482 0.000715188
  180 19.7 24.128 0.000695299
  181 19.9 24.1307 0.000706738
  182 20.1 24.0391 0.000709817
  183 20.3 24.0114 0.000702103
  184 20.5 24.024 0.000704926
  185 20.7 23.9921 0.000713113
  186 20.9 24.0407 0.000705844
  187 21.1 24.1009 0.000702397
  188 21.3 24.1346 0.000702756
  189 21.5 24.1219 0.000704037
  190 21.7 24.1322 0.00070498
  191 21.9 24.1573 0.000710374
  192 22.1 24.1364 0.000707025
  193 22.3 24.1564 0.000704855
  194 22.5 24.1234 0.000706202
  195 22.7 24.0443 0.000701571
  196 22.9 24.0909 0.000697979
  197 23.1 24.0142 0.000691937
  198 23.3 23.9252 0.000699113
  199 23.5 23.9957 0.000703075
  200 23.7 24.0168 0.00069892
  201 23.9 24.0398 0.000694962
  202 24.1 24.1044 0.00069005
  203 24.3 24.1441 0.000683701
  204 24.5 24.1822 0.000680694
  205 24.7 24.2286 0.000690417
  206 24.9 24.3081 0.000687682
  207 25.1 24.2325 0.000682386
  208 25.3 24.1529 0.000677955
  209 25.5 24.0915 0.000677319
  210 25.7 24.0085 0.000680436
  211 25.9 23.8777 0.000676205
  212 26.1 23.7666 0.000668432
  213 26.3 23.7707 0.000665187
  214 26.5 23.8057 0.000662747
  215 26.7 23.9023 0.00066689
  216 26.9 24.0266 0.000666682
  217 27.1 24.1856 0.000661493
  218 27.3 24.319 0.000658366
  219 27.5 24.5562 0.000653612
  220 27.7 24.6502 0.000648112
  221 27.9 24.8206 0.000654282
  222 28.1 24.7023 0.000653483
  223 28.3 24.4907 0.000644098
  224 28.5 24.0185 0.000644408
  225 28.7 23.5809 0.000635454
  226 28.9 23.1353 0.000632647
  227 29.1 22.8769 0.00063459
  228 29.3 22.9604 0.00063324
  229 29.5 23.1996 0.000634051
  230 29.7 23.5641 0.000622753
  231 29.9 24.0786 0.000619893
  232 30.1 24.6089 0.000614879
  233 30.3 25.2022 0.000619761
  234 30.5 25.7432 0.000614951
  235 30.7 25.8063 0.000608628
  236 30.9 25.7224 0.000597885
  237 31.1 25.3219 0.000593458
  238 31.3 24.7112 0.000592535
  239 31.5 23.9752 0.000596233
  240 31.7 23.1399 0.000593055
  241 31.9 22.2524 0.000576305
  242 32.1 21.5354 0.000568371
  243 32.3 21.3208 0.000570745
  244 32.5 21.4827 0.000565558
  245 32.7 21.7106 0.000561072
  246 32.9 22.3844 0.000554784
  247 33.1 23.3947 0.000554216
  248 33.3 24.788 0.000559006
  249 33.5 26.6043 0.000548463
  250 33.7 28.9963 0.000534532
  251 33.9 31.6106 0.000535234
  252 34.1 33.2782 0.000542053
  253 34.3 32.2682 0.000528822
  254 34.5 27.5331 0.000521444
  255 34.7 20.9259 0.000503043
  256 34.9 15.6036 0.000495516
  257 35.1 12.8481 0.000495842
  258 35.3 12.0203 0.000485271
  259 35.5 12.528 0.000504344
  260 35.7 14.196 0.000483545
  261 35.9 17.0584 0.000468369
  262 36.1 21.419 0.000487216
  263 36.3 27.9332 0.000483957
  264 36.5 37.1042 0.000472282
  265 36.7 48.6395 0.000465856
  266 36.9 58.9282 0.000464162
  267 37.1 57.8486 0.000444484
  268 37.3 37.934 0.000400471
  269 37.5 13.7535 0.000337717
  270 37.7 2.22052 0.000230049
  271 37.9 0.096911 1.29798e-05
  272 38.1 0.000379 5.52485e-07
  273 38.3 0 0
  274 38.5 0 0
  275 38.7 0 0
  276 38.9 0 0
  277 39.1 0 0
  278 39.3 0 0
  279 39.5 0 0
  280 39.7 0 0
  281 39.9 0 0
  282 40.1 0 0
  283 40.3 0 0
  284 40.5 0 0
  285 40.7 0 0
  286 40.9 0 0
  287 41.1 0 0
  288 41.3 0 0
  289 41.5 0 0
  290 41.7 0 0
  291 41.9 0 0
  292 42.1 0 0
  293 42.3 0 0
  294 42.5 0 0
  295 42.7 0 0
  296 42.9 0 0
  297 43.1 0 0
  298 43.3 0 0
  299 43.5 0 0
  300 43.7 0 0
  301 43.9 0 0
  302 44.1 0 0
  303 44.3 0 0
  304 44.5 0 0
  305 44.7 0 0
  306 44.9 0 0
  307 45.1 0 0
  308 45.3 0 0
  309 45.5 0 0
  310 45.7 0 0
  311 45.9 0 0
  312 46.1 0 0
  313 46.3 0 0
  314 46.5 0 0
  315 46.7 0 0
  316 46.9 0 0
  317 47.1 0 0
  318 47.3 0 0
  319 47.5 0 0
  320 47.7 0 0
  321 47.9 0 0
  322 48.1 0 0
  323 48.3 0 0
  324 48.5 0 0
  325 48.7 0 0
  326 48.9 0 0
  327 49.1 0 0
  328 49.3 0 0
  329 49.5 0 0
  330 49.7 0 0
  331 49.9 0 0
  332 50.1 0 0
  333 50.3 0 0
  334 50.5 0 0
  335 50.7 0 0
  336 50.9 0 0
  337 51.1 0 0
  338 51.3 0 0
  339 51.5 0 0
  340 51.7 0 0
  341 51.9 0 0
  342 52.1 0 0
  343 52.3 0 0
  344 52.5 0 0
  345 52.7 0 0
  346 52.9 0 0
  347 53.1 0 0
  348 53.3 0 0
  349 53.5 0 0
  350 53.7 0 0
  351 53.9 0 0
  352 54.1 0 0
  353 54.3 0 0
  354 54.5 0 0
  355 54.7 0 0
  356 54.9 0 0
  357 55.1 0 0
  358 55.3 0 0
  359 55.5 0 0
  360 55.7 0 0
  361 55.9 0 0
  362 56.1 0 0
