# Supplementary material for: The influences of electric field intensity and driving force on the slip behaviour of water flow in a nanochannel
Source: PLoS One. 2021 Sep 22;16(9):e0257589. doi: 10.1371/journal.pone.0257589 (PMC8457446; doi:10.1371/journal.pone.0257589)
Supplement: S1 Data — (ZIP) [file pone.0257589.s001.zip › data/ALH2O-E-3/Ovx.3]

# Chunk-averaged data for fix O and group norm
# Timestep Number-of-chunks Total-count
# Chunk Coord1 Ncount vx
1000000 362 4394
  1 -16.1 0 0
  2 -15.9 0 0
  3 -15.7 0 0
  4 -15.5 0 0
  5 -15.3 0 0
  6 -15.1 0 0
  7 -14.9 0 0
  8 -14.7 0 0
  9 -14.5 0 0
  10 -14.3 0 0
  11 -14.1 0 0
  12 -13.9 0 0
  13 -13.7 0 0
  14 -13.5 0 0
  15 -13.3 0 0
  16 -13.1 0 0
  17 -12.9 0 0
  18 -12.7 0 0
  19 -12.5 0 0
  20 -12.3 0 0
  21 -12.1 0 0
  22 -11.9 0 0
  23 -11.7 0 0
  24 -11.5 0 0
  25 -11.3 0 0
  26 -11.1 0 0
  27 -10.9 0 0
  28 -10.7 0 0
  29 -10.5 0 0
  30 -10.3 0 0
  31 -10.1 0 0
  32 -9.9 0 0
  33 -9.7 0 0
  34 -9.5 0 0
  35 -9.3 0 0
  36 -9.1 0 0
  37 -8.9 0 0
  38 -8.7 0 0
  39 -8.5 0 0
  40 -8.3 0 0
  41 -8.1 0 0
  42 -7.9 0 0
  43 -7.7 0 0
  44 -7.5 0 0
  45 -7.3 0 0
  46 -7.1 0 0
  47 -6.9 0 0
  48 -6.7 0 0
  49 -6.5 0 0
  50 -6.3 0 0
  51 -6.1 0 0
  52 -5.9 0 0
  53 -5.7 0 0
  54 -5.5 0 0
  55 -5.3 0 0
  56 -5.1 0 0
  57 -4.9 0 0
  58 -4.7 0 0
  59 -4.5 0 0
  60 -4.3 0 0
  61 -4.1 0 0
  62 -3.9 0 0
  63 -3.7 0 0
  64 -3.5 0 0
  65 -3.3 0 0
  66 -3.1 0 0
  67 -2.9 0 0
  68 -2.7 0 0
  69 -2.5 0 0
  70 -2.3 0 0
  71 -2.1 0 0
  72 -1.9 0 0
  73 -1.7 0 0
  74 -1.5 0 0
  75 -1.3 0 0
  76 -1.1 0 0
  77 -0.9 0 0
  78 -0.7 0 0
  79 -0.5 0 0
  80 -0.3 0 0
  81 -0.1 0 0
  82 0.1 0 0
  83 0.3 0 0
  84 0.5 0 0
  85 0.7 0 0
  86 0.9 0 0
  87 1.1 0 0
  88 1.3 0 0
  89 1.5 0 0
  90 1.7 0 0
  91 1.9 0.000232 -4.29669e-07
  92 2.1 0.074045 1.11359e-05
  93 2.3 1.96853 0.000213879
  94 2.5 13.4017 0.000317946
  95 2.7 39.0574 0.000366947
  96 2.9 60.8949 0.000405906
  97 3.1 61.8811 0.000422373
  98 3.3 50.1725 0.000432238
  99 3.5 37.2809 0.000433197
  100 3.7 27.293 0.000432637
  101 3.9 20.4818 0.000437692
  102 4.1 16.0026 0.000434655
  103 4.3 13.0833 0.000431773
  104 4.5 11.5674 0.000462442
  105 4.7 11.2102 0.000454857
  106 4.9 12.2488 0.000453105
  107 5.1 15.2474 0.000451192
  108 5.3 21.0924 0.000459918
  109 5.5 28.5013 0.00046846
  110 5.7 33.4849 0.000489752
  111 5.9 34.1201 0.000495327
  112 6.1 31.9442 0.000493875
  113 6.3 28.9667 0.000492222
  114 6.5 26.4056 0.000498629
  115 6.7 24.4985 0.000503809
  116 6.9 23.1455 0.000507536
  117 7.1 22.1949 0.000510354
  118 7.3 21.5241 0.000518031
  119 7.5 21.3534 0.000516063
  120 7.7 21.3247 0.000530073
  121 7.9 21.6496 0.000535325
  122 8.1 22.3517 0.000538443
  123 8.3 23.2375 0.000536264
  124 8.5 24.0362 0.000548192
  125 8.7 24.6452 0.000559684
  126 8.9 25.1209 0.000555435
  127 9.1 25.5389 0.000560703
  128 9.3 25.7933 0.000562361
  129 9.5 25.641 0.000568307
  130 9.7 25.3008 0.000575774
  131 9.9 24.8414 0.00057268
  132 10.1 24.1926 0.000572639
  133 10.3 23.669 0.000597952
  134 10.5 23.193 0.000589908
  135 10.7 22.9642 0.000586818
  136 10.9 22.9105 0.000593181
  137 11.1 23.1792 0.000609718
  138 11.3 23.5147 0.000602417
  139 11.5 23.8824 0.000600761
  140 11.7 24.2786 0.000608983
  141 11.9 24.5983 0.000611958
  142 12.1 24.7017 0.00060924
  143 12.3 24.6529 0.000614808
  144 12.5 24.4927 0.000620851
  145 12.7 24.3596 0.000614024
  146 12.9 24.1901 0.000624859
  147 13.1 24.0244 0.000626594
  148 13.3 23.9293 0.000622102
  149 13.5 23.8959 0.000621024
  150 13.7 23.8721 0.000636947
  151 13.9 23.8187 0.000639656
  152 14.1 23.8372 0.000638011
  153 14.3 23.9922 0.000638173
  154 14.5 24.0533 0.000642336
  155 14.7 24.0604 0.000644122
  156 14.9 24.0424 0.000651007
  157 15.1 24.1672 0.000646871
  158 15.3 24.1216 0.000654885
  159 15.5 24.2162 0.000653057
  160 15.7 24.2845 0.000651395
  161 15.9 24.2321 0.000654219
  162 16.1 24.1948 0.000647365
  163 16.3 24.1106 0.000660944
  164 16.5 24.1191 0.00066225
  165 16.7 23.9742 0.000666405
  166 16.9 23.9669 0.000661033
  167 17.1 24.0125 0.000669462
  168 17.3 24.0226 0.000660897
  169 17.5 23.9655 0.000665724
  170 17.7 24.0903 0.000664793
  171 17.9 24.142 0.000673088
  172 18.1 24.0691 0.000679499
  173 18.3 24.0859 0.000674338
  174 18.5 24.153 0.000670698
  175 18.7 24.1109 0.000680947
  176 18.9 24.0781 0.000679385
  177 19.1 24.1187 0.000670201
  178 19.3 24.0788 0.000675016
  179 19.5 24.1234 0.000678396
  180 19.7 24.1094 0.00067184
  181 19.9 24.1234 0.000670068
  182 20.1 24.1272 0.000680583
  183 20.3 24.0312 0.000669475
  184 20.5 23.9652 0.000679457
  185 20.7 23.9431 0.000675362
  186 20.9 24.0185 0.000679005
  187 21.1 24.1044 0.000665355
  188 21.3 24.1471 0.000672074
  189 21.5 24.1561 0.000670787
  190 21.7 24.1921 0.000666605
  191 21.9 24.2174 0.000666921
  192 22.1 24.1302 0.0006779
  193 22.3 24.1901 0.000677285
  194 22.5 24.1882 0.000662932
  195 22.7 24.0261 0.000669301
  196 22.9 23.9153 0.00066743
  197 23.1 23.8462 0.00067323
  198 23.3 23.9137 0.000667622
  199 23.5 23.9599 0.000664654
  200 23.7 24.0065 0.000660373
  201 23.9 24.1895 0.000665939
  202 24.1 24.2517 0.000666643
  203 24.3 24.2595 0.000660266
  204 24.5 24.2491 0.000663506
  205 24.7 24.2291 0.000659167
  206 24.9 24.2683 0.000664932
  207 25.1 24.1602 0.000663372
  208 25.3 24.1406 0.000654378
  209 25.5 24.024 0.000653609
  210 25.7 23.9455 0.000658316
  211 25.9 23.845 0.000653872
  212 26.1 23.9063 0.000649875
  213 26.3 23.8785 0.000651757
  214 26.5 23.8969 0.000650063
  215 26.7 23.8751 0.000644308
  216 26.9 23.9949 0.000640822
  217 27.1 24.1199 0.000632634
  218 27.3 24.2736 0.000632361
  219 27.5 24.4636 0.000637624
  220 27.7 24.624 0.000633022
  221 27.9 24.6051 0.000625709
  222 28.1 24.5044 0.00062085
  223 28.3 24.375 0.000631634
  224 28.5 24.005 0.000625977
  225 28.7 23.6603 0.000613253
  226 28.9 23.2949 0.000609855
  227 29.1 23.0652 0.000618106
  228 29.3 23.002 0.000616617
  229 29.5 23.202 0.000618173
  230 29.7 23.571 0.000606822
  231 29.9 24.0509 0.000604938
  232 30.1 24.6222 0.000598678
  233 30.3 25.1648 0.000593546
  234 30.5 25.5154 0.000589839
  235 30.7 25.6883 0.000589929
  236 30.9 25.6142 0.000581853
  237 31.1 25.2878 0.000579958
  238 31.3 24.6998 0.000579132
  239 31.5 23.9838 0.000576806
  240 31.7 23.2475 0.000560423
  241 31.9 22.3668 0.000568197
  242 32.1 21.7441 0.000560283
  243 32.3 21.4409 0.000562967
  244 32.5 21.4412 0.00055551
  245 32.7 21.7966 0.000545383
  246 32.9 22.4257 0.000539637
  247 33.1 23.3771 0.000531889
  248 33.3 24.6536 0.000524686
  249 33.5 26.4694 0.000519306
  250 33.7 28.7997 0.000521588
  251 33.9 31.2365 0.000525071
  252 34.1 33.0971 0.000521635
  253 34.3 32.1477 0.000502484
  254 34.5 27.518 0.000487978
  255 34.7 20.9803 0.000487515
  256 34.9 15.8518 0.000479791
  257 35.1 13.0687 0.000482645
  258 35.3 12.341 0.000484447
  259 35.5 12.8268 0.000465609
  260 35.7 14.3927 0.00046333
  261 35.9 17.146 0.00046829
  262 36.1 21.4161 0.000466292
  263 36.3 27.7697 0.000454583
  264 36.5 36.6499 0.000452456
  265 36.7 48.1047 0.000453243
  266 36.9 58.276 0.000447165
  267 37.1 57.4574 0.000422147
  268 37.3 38.1731 0.000386586
  269 37.5 14.1807 0.000315294
  270 37.7 2.35636 0.000214451
  271 37.9 0.105222 2.31214e-05
  272 38.1 0.000363 -3.57025e-07
  273 38.3 0 0
  274 38.5 0 0
  275 38.7 0 0
  276 38.9 0 0
  277 39.1 0 0
  278 39.3 0 0
  279 39.5 0 0
  280 39.7 0 0
  281 39.9 0 0
  282 40.1 0 0
  283 40.3 0 0
  284 40.5 0 0
  285 40.7 0 0
  286 40.9 0 0
  287 41.1 0 0
  288 41.3 0 0
  289 41.5 0 0
  290 41.7 0 0
  291 41.9 0 0
  292 42.1 0 0
  293 42.3 0 0
  294 42.5 0 0
  295 42.7 0 0
  296 42.9 0 0
  297 43.1 0 0
  298 43.3 0 0
  299 43.5 0 0
  300 43.7 0 0
  301 43.9 0 0
  302 44.1 0 0
  303 44.3 0 0
  304 44.5 0 0
  305 44.7 0 0
  306 44.9 0 0
  307 45.1 0 0
  308 45.3 0 0
  309 45.5 0 0
  310 45.7 0 0
  311 45.9 0 0
  312 46.1 0 0
  313 46.3 0 0
  314 46.5 0 0
  315 46.7 0 0
  316 46.9 0 0
  317 47.1 0 0
  318 47.3 0 0
  319 47.5 0 0
  320 47.7 0 0
  321 47.9 0 0
  322 48.1 0 0
  323 48.3 0 0
  324 48.5 0 0
  325 48.7 0 0
  326 48.9 0 0
  327 49.1 0 0
  328 49.3 0 0
  329 49.5 0 0
  330 49.7 0 0
  331 49.9 0 0
  332 50.1 0 0
  333 50.3 0 0
  334 50.5 0 0
  335 50.7 0 0
  336 50.9 0 0
  337 51.1 0 0
  338 51.3 0 0
  339 51.5 0 0
  340 51.7 0 0
  341 51.9 0 0
  342 52.1 0 0
  343 52.3 0 0
  344 52.5 0 0
  345 52.7 0 0
  346 52.9 0 0
  347 53.1 0 0
  348 53.3 0 0
  349 53.5 0 0
  350 53.7 0 0
  351 53.9 0 0
  352 54.1 0 0
  353 54.3 0 0
  354 54.5 0 0
  355 54.7 0 0
  356 54.9 0 0
  357 55.1 0 0
  358 55.3 0 0
  359 55.5 0 0
  360 55.7 0 0
  361 55.9 0 0
  362 56.1 0 0
