# Supplementary material for: The influences of electric field intensity and driving force on the slip behaviour of water flow in a nanochannel
Source: PLoS One. 2021 Sep 22;16(9):e0257589. doi: 10.1371/journal.pone.0257589 (PMC8457446; doi:10.1371/journal.pone.0257589)
Supplement: S1 Data — (ZIP) [file pone.0257589.s001.zip › data/ALH2O-E-3/Ovx.4]

# Chunk-averaged data for fix O and group norm
# Timestep Number-of-chunks Total-count
# Chunk Coord1 Ncount vx
1000000 362 4394
  1 -16.1 0 0
  2 -15.9 0 0
  3 -15.7 0 0
  4 -15.5 0 0
  5 -15.3 0 0
  6 -15.1 0 0
  7 -14.9 0 0
  8 -14.7 0 0
  9 -14.5 0 0
  10 -14.3 0 0
  11 -14.1 0 0
  12 -13.9 0 0
  13 -13.7 0 0
  14 -13.5 0 0
  15 -13.3 0 0
  16 -13.1 0 0
  17 -12.9 0 0
  18 -12.7 0 0
  19 -12.5 0 0
  20 -12.3 0 0
  21 -12.1 0 0
  22 -11.9 0 0
  23 -11.7 0 0
  24 -11.5 0 0
  25 -11.3 0 0
  26 -11.1 0 0
  27 -10.9 0 0
  28 -10.7 0 0
  29 -10.5 0 0
  30 -10.3 0 0
  31 -10.1 0 0
  32 -9.9 0 0
  33 -9.7 0 0
  34 -9.5 0 0
  35 -9.3 0 0
  36 -9.1 0 0
  37 -8.9 0 0
  38 -8.7 0 0
  39 -8.5 0 0
  40 -8.3 0 0
  41 -8.1 0 0
  42 -7.9 0 0
  43 -7.7 0 0
  44 -7.5 0 0
  45 -7.3 0 0
  46 -7.1 0 0
  47 -6.9 0 0
  48 -6.7 0 0
  49 -6.5 0 0
  50 -6.3 0 0
  51 -6.1 0 0
  52 -5.9 0 0
  53 -5.7 0 0
  54 -5.5 0 0
  55 -5.3 0 0
  56 -5.1 0 0
  57 -4.9 0 0
  58 -4.7 0 0
  59 -4.5 0 0
  60 -4.3 0 0
  61 -4.1 0 0
  62 -3.9 0 0
  63 -3.7 0 0
  64 -3.5 0 0
  65 -3.3 0 0
  66 -3.1 0 0
  67 -2.9 0 0
  68 -2.7 0 0
  69 -2.5 0 0
  70 -2.3 0 0
  71 -2.1 0 0
  72 -1.9 0 0
  73 -1.7 0 0
  74 -1.5 0 0
  75 -1.3 0 0
  76 -1.1 0 0
  77 -0.9 0 0
  78 -0.7 0 0
  79 -0.5 0 0
  80 -0.3 0 0
  81 -0.1 0 0
  82 0.1 0 0
  83 0.3 0 0
  84 0.5 0 0
  85 0.7 0 0
  86 0.9 0 0
  87 1.1 0 0
  88 1.3 0 0
  89 1.5 0 0
  90 1.7 0 0
  91 1.9 0.000162 -9.55374e-08
  92 2.1 0.072921 1.24069e-05
  93 2.3 1.96474 0.000249768
  94 2.5 13.431 0.000325485
  95 2.7 39.295 0.000379835
  96 2.9 61.1244 0.000416087
  97 3.1 61.9643 0.000437493
  98 3.3 49.9959 0.000440862
  99 3.5 37.1847 0.000445919
  100 3.7 27.1715 0.00045646
  101 3.9 20.3054 0.000452395
  102 4.1 15.8738 0.000454123
  103 4.3 13.0185 0.00044779
  104 4.5 11.5457 0.000453823
  105 4.7 11.248 0.000462577
  106 4.9 12.3104 0.000463706
  107 5.1 15.4418 0.000476628
  108 5.3 21.2508 0.000492454
  109 5.5 28.5177 0.000489354
  110 5.7 33.5862 0.000496163
  111 5.9 34.2766 0.00049725
  112 6.1 32.0637 0.000502513
  113 6.3 28.9403 0.000505677
  114 6.5 26.2377 0.00052209
  115 6.7 24.2978 0.000521474
  116 6.9 22.8577 0.000522583
  117 7.1 21.9736 0.000529281
  118 7.3 21.405 0.000536216
  119 7.5 21.1626 0.000535596
  120 7.7 21.3955 0.000545866
  121 7.9 21.9079 0.000544489
  122 8.1 22.5974 0.000546759
  123 8.3 23.3688 0.000551926
  124 8.5 24.0121 0.000547674
  125 8.7 24.7356 0.000556297
  126 8.9 25.1994 0.000556931
  127 9.1 25.5379 0.00056171
  128 9.3 25.6945 0.000565826
  129 9.5 25.686 0.000570248
  130 9.7 25.2791 0.000569934
  131 9.9 24.7511 0.000579106
  132 10.1 24.1128 0.000580497
  133 10.3 23.5042 0.000594221
  134 10.5 23.1121 0.00059214
  135 10.7 22.9093 0.000593916
  136 10.9 23.0017 0.000598744
  137 11.1 23.2608 0.000593167
  138 11.3 23.4803 0.000616039
  139 11.5 23.9458 0.000614645
  140 11.7 24.3403 0.000619814
  141 11.9 24.5135 0.000621604
  142 12.1 24.7299 0.000619769
  143 12.3 24.7098 0.000617708
  144 12.5 24.5266 0.000625961
  145 12.7 24.3472 0.00063851
  146 12.9 24.16 0.000637812
  147 13.1 23.9824 0.000641518
  148 13.3 23.9443 0.000642404
  149 13.5 23.8261 0.000650225
  150 13.7 23.8514 0.000652475
  151 13.9 23.8832 0.000648456
  152 14.1 23.9121 0.000667377
  153 14.3 23.9166 0.000656255
  154 14.5 23.8998 0.000655132
  155 14.7 24.0086 0.000660644
  156 14.9 24.1851 0.000662285
  157 15.1 24.2811 0.000656683
  158 15.3 24.3201 0.000658145
  159 15.5 24.263 0.000663257
  160 15.7 24.1824 0.000671275
  161 15.9 24.0905 0.00068133
  162 16.1 24.0727 0.000670106
  163 16.3 23.9576 0.00067959
  164 16.5 23.9602 0.000669432
  165 16.7 24.0217 0.000667055
  166 16.9 23.9651 0.00066778
  167 17.1 24.0427 0.000674262
  168 17.3 24.177 0.00067843
  169 17.5 24.1641 0.000688872
  170 17.7 24.169 0.000684786
  171 17.9 24.2046 0.000682191
  172 18.1 24.2038 0.000688093
  173 18.3 24.1485 0.000686421
  174 18.5 24.09 0.000679575
  175 18.7 24.0836 0.00067674
  176 18.9 24.0924 0.000690545
  177 19.1 24.0227 0.000692763
  178 19.3 24.0772 0.000692304
  179 19.5 24.0629 0.000688896
  180 19.7 24.0138 0.000688023
  181 19.9 24.0117 0.000689114
  182 20.1 24.0285 0.00069089
  183 20.3 24.0979 0.000686124
  184 20.5 24.1321 0.000681398
  185 20.7 24.2175 0.000687187
  186 20.9 24.2023 0.000684192
  187 21.1 24.1643 0.000679553
  188 21.3 24.1339 0.000692345
  189 21.5 24.1156 0.000688262
  190 21.7 24.1284 0.000679345
  191 21.9 24.1808 0.000681
  192 22.1 24.0805 0.000674304
  193 22.3 24.0406 0.000673603
  194 22.5 23.9763 0.000679031
  195 22.7 23.913 0.000679361
  196 22.9 23.9307 0.000670034
  197 23.1 23.9473 0.000677302
  198 23.3 24.1485 0.000678409
  199 23.5 24.1716 0.000680182
  200 23.7 24.1912 0.000668053
  201 23.9 24.1835 0.000662907
  202 24.1 24.2787 0.00067923
  203 24.3 24.1861 0.000673672
  204 24.5 24.1681 0.000652555
  205 24.7 24.1375 0.000653492
  206 24.9 24.1509 0.00066066
  207 25.1 24.0605 0.000657115
  208 25.3 23.927 0.000658009
  209 25.5 23.9529 0.00065443
  210 25.7 23.95 0.000644786
  211 25.9 23.8799 0.000650064
  212 26.1 23.8069 0.000644355
  213 26.3 23.9148 0.000649008
  214 26.5 23.9471 0.000645761
  215 26.7 24.0471 0.000638643
  216 26.9 24.1438 0.000636929
  217 27.1 24.2712 0.000632684
  218 27.3 24.4651 0.000628784
  219 27.5 24.5457 0.000628737
  220 27.7 24.6004 0.000623769
  221 27.9 24.5195 0.000622158
  222 28.1 24.4024 0.000618578
  223 28.3 24.1705 0.000607666
  224 28.5 23.8992 0.000615936
  225 28.7 23.6523 0.000608989
  226 28.9 23.3009 0.000611914
  227 29.1 23.2178 0.000599813
  228 29.3 23.194 0.000605379
  229 29.5 23.3194 0.000596087
  230 29.7 23.5888 0.000590292
  231 29.9 24.0811 0.000586592
  232 30.1 24.6347 0.000581376
  233 30.3 25.2744 0.00057043
  234 30.5 25.5539 0.000580022
  235 30.7 25.5282 0.000566332
  236 30.9 25.4845 0.000573005
  237 31.1 25.211 0.000573605
  238 31.3 24.6724 0.000559788
  239 31.5 23.938 0.000571849
  240 31.7 23.1088 0.000541999
  241 31.9 22.3019 0.000536399
  242 32.1 21.7372 0.000546986
  243 32.3 21.4472 0.000545727
  244 32.5 21.5873 0.000525618
  245 32.7 21.9799 0.000525654
  246 32.9 22.7094 0.000528319
  247 33.1 23.697 0.000517161
  248 33.3 24.8238 0.000513408
  249 33.5 26.5355 0.00051162
  250 33.7 28.6564 0.000512526
  251 33.9 31.0834 0.000512402
  252 34.1 32.6079 0.000493819
  253 34.3 31.6875 0.000484936
  254 34.5 27.1934 0.000490846
  255 34.7 20.9032 0.000478369
  256 34.9 15.8776 0.000476045
  257 35.1 13.3298 0.000465085
  258 35.3 12.584 0.000458112
  259 35.5 13.1271 0.000455614
  260 35.7 14.785 0.000449432
  261 35.9 17.5872 0.0004432
  262 36.1 21.727 0.00044148
  263 36.3 27.8819 0.000443743
  264 36.5 36.6346 0.000445721
  265 36.7 47.4301 0.000445953
  266 36.9 57.2484 0.000432849
  267 37.1 56.761 0.000419089
  268 37.3 38.258 0.000372502
  269 37.5 14.5804 0.000305528
  270 37.7 2.52322 0.000214009
  271 37.9 0.117434 2.19456e-05
  272 38.1 0.000342 -2.31195e-07
  273 38.3 0 0
  274 38.5 0 0
  275 38.7 0 0
  276 38.9 0 0
  277 39.1 0 0
  278 39.3 0 0
  279 39.5 0 0
  280 39.7 0 0
  281 39.9 0 0
  282 40.1 0 0
  283 40.3 0 0
  284 40.5 0 0
  285 40.7 0 0
  286 40.9 0 0
  287 41.1 0 0
  288 41.3 0 0
  289 41.5 0 0
  290 41.7 0 0
  291 41.9 0 0
  292 42.1 0 0
  293 42.3 0 0
  294 42.5 0 0
  295 42.7 0 0
  296 42.9 0 0
  297 43.1 0 0
  298 43.3 0 0
  299 43.5 0 0
  300 43.7 0 0
  301 43.9 0 0
  302 44.1 0 0
  303 44.3 0 0
  304 44.5 0 0
  305 44.7 0 0
  306 44.9 0 0
  307 45.1 0 0
  308 45.3 0 0
  309 45.5 0 0
  310 45.7 0 0
  311 45.9 0 0
  312 46.1 0 0
  313 46.3 0 0
  314 46.5 0 0
  315 46.7 0 0
  316 46.9 0 0
  317 47.1 0 0
  318 47.3 0 0
  319 47.5 0 0
  320 47.7 0 0
  321 47.9 0 0
  322 48.1 0 0
  323 48.3 0 0
  324 48.5 0 0
  325 48.7 0 0
  326 48.9 0 0
  327 49.1 0 0
  328 49.3 0 0
  329 49.5 0 0
  330 49.7 0 0
  331 49.9 0 0
  332 50.1 0 0
  333 50.3 0 0
  334 50.5 0 0
  335 50.7 0 0
  336 50.9 0 0
  337 51.1 0 0
  338 51.3 0 0
  339 51.5 0 0
  340 51.7 0 0
  341 51.9 0 0
  342 52.1 0 0
  343 52.3 0 0
  344 52.5 0 0
  345 52.7 0 0
  346 52.9 0 0
  347 53.1 0 0
  348 53.3 0 0
  349 53.5 0 0
  350 53.7 0 0
  351 53.9 0 0
  352 54.1 0 0
  353 54.3 0 0
  354 54.5 0 0
  355 54.7 0 0
  356 54.9 0 0
  357 55.1 0 0
  358 55.3 0 0
  359 55.5 0 0
  360 55.7 0 0
  361 55.9 0 0
  362 56.1 0 0
