# Supplementary material for: The influences of electric field intensity and driving force on the slip behaviour of water flow in a nanochannel
Source: PLoS One. 2021 Sep 22;16(9):e0257589. doi: 10.1371/journal.pone.0257589 (PMC8457446; doi:10.1371/journal.pone.0257589)
Supplement: S1 Data — (ZIP) [file pone.0257589.s001.zip › data/ALH2O-E-3/Ovx.5]

# Chunk-averaged data for fix O and group norm
# Timestep Number-of-chunks Total-count
# Chunk Coord1 Ncount vx
1000000 362 4394
  1 -16.1 0 0
  2 -15.9 0 0
  3 -15.7 0 0
  4 -15.5 0 0
  5 -15.3 0 0
  6 -15.1 0 0
  7 -14.9 0 0
  8 -14.7 0 0
  9 -14.5 0 0
  10 -14.3 0 0
  11 -14.1 0 0
  12 -13.9 0 0
  13 -13.7 0 0
  14 -13.5 0 0
  15 -13.3 0 0
  16 -13.1 0 0
  17 -12.9 0 0
  18 -12.7 0 0
  19 -12.5 0 0
  20 -12.3 0 0
  21 -12.1 0 0
  22 -11.9 0 0
  23 -11.7 0 0
  24 -11.5 0 0
  25 -11.3 0 0
  26 -11.1 0 0
  27 -10.9 0 0
  28 -10.7 0 0
  29 -10.5 0 0
  30 -10.3 0 0
  31 -10.1 0 0
  32 -9.9 0 0
  33 -9.7 0 0
  34 -9.5 0 0
  35 -9.3 0 0
  36 -9.1 0 0
  37 -8.9 0 0
  38 -8.7 0 0
  39 -8.5 0 0
  40 -8.3 0 0
  41 -8.1 0 0
  42 -7.9 0 0
  43 -7.7 0 0
  44 -7.5 0 0
  45 -7.3 0 0
  46 -7.1 0 0
  47 -6.9 0 0
  48 -6.7 0 0
  49 -6.5 0 0
  50 -6.3 0 0
  51 -6.1 0 0
  52 -5.9 0 0
  53 -5.7 0 0
  54 -5.5 0 0
  55 -5.3 0 0
  56 -5.1 0 0
  57 -4.9 0 0
  58 -4.7 0 0
  59 -4.5 0 0
  60 -4.3 0 0
  61 -4.1 0 0
  62 -3.9 0 0
  63 -3.7 0 0
  64 -3.5 0 0
  65 -3.3 0 0
  66 -3.1 0 0
  67 -2.9 0 0
  68 -2.7 0 0
  69 -2.5 0 0
  70 -2.3 0 0
  71 -2.1 0 0
  72 -1.9 0 0
  73 -1.7 0 0
  74 -1.5 0 0
  75 -1.3 0 0
  76 -1.1 0 0
  77 -0.9 0 0
  78 -0.7 0 0
  79 -0.5 0 0
  80 -0.3 0 0
  81 -0.1 0 0
  82 0.1 0 0
  83 0.3 0 0
  84 0.5 0 0
  85 0.7 0 0
  86 0.9 0 0
  87 1.1 0 0
  88 1.3 0 0
  89 1.5 0 0
  90 1.7 0 0
  91 1.9 0.000245 -9.84582e-08
  92 2.1 0.075961 1.50371e-05
  93 2.3 2.00901 0.000228528
  94 2.5 13.7293 0.000304365
  95 2.7 39.8386 0.000350589
  96 2.9 61.6151 0.000392538
  97 3.1 62.0661 0.000409702
  98 3.3 49.9451 0.000413152
  99 3.5 36.9668 0.000414549
  100 3.7 27.0632 0.000422159
  101 3.9 20.2913 0.000418827
  102 4.1 15.795 0.000416426
  103 4.3 13.0809 0.000428516
  104 4.5 11.5724 0.000436916
  105 4.7 11.1575 0.000424462
  106 4.9 12.1971 0.000434584
  107 5.1 15.2269 0.000435779
  108 5.3 21.1467 0.00044527
  109 5.5 28.527 0.000457299
  110 5.7 33.4653 0.000466301
  111 5.9 34.2883 0.000473576
  112 6.1 31.9579 0.000476067
  113 6.3 28.9399 0.000476566
  114 6.5 26.4158 0.000476983
  115 6.7 24.5174 0.000482483
  116 6.9 23.1107 0.000486531
  117 7.1 22.1408 0.000497388
  118 7.3 21.4637 0.000501958
  119 7.5 21.2134 0.000498236
  120 7.7 21.2587 0.000499819
  121 7.9 21.6125 0.000514785
  122 8.1 22.3412 0.00052261
  123 8.3 23.269 0.000517133
  124 8.5 24.1707 0.000524833
  125 8.7 24.8051 0.000534001
  126 8.9 25.2731 0.000535432
  127 9.1 25.5354 0.000544823
  128 9.3 25.7245 0.000548538
  129 9.5 25.5574 0.000555577
  130 9.7 25.241 0.000550068
  131 9.9 24.6769 0.000555753
  132 10.1 24.1019 0.000565812
  133 10.3 23.605 0.000565685
  134 10.5 23.2093 0.000557587
  135 10.7 23.006 0.000564304
  136 10.9 22.9746 0.000579008
  137 11.1 23.2418 0.000589452
  138 11.3 23.5749 0.000575381
  139 11.5 23.9624 0.000592496
  140 11.7 24.3095 0.000591218
  141 11.9 24.5295 0.000601793
  142 12.1 24.6793 0.000606922
  143 12.3 24.6426 0.000602978
  144 12.5 24.4179 0.000597964
  145 12.7 24.3897 0.000604095
  146 12.9 24.2135 0.000615487
  147 13.1 24.0197 0.000618171
  148 13.3 23.9856 0.0006127
  149 13.5 23.9437 0.000613896
  150 13.7 23.8806 0.000613344
  151 13.9 23.7931 0.000624265
  152 14.1 23.9497 0.000626471
  153 14.3 23.987 0.000627398
  154 14.5 24.1241 0.000621826
  155 14.7 24.113 0.000634968
  156 14.9 24.1066 0.000627328
  157 15.1 24.076 0.000627158
  158 15.3 24.0699 0.000631509
  159 15.5 24.0989 0.00064528
  160 15.7 24.1695 0.000634492
  161 15.9 24.1409 0.000640689
  162 16.1 24.2003 0.000640696
  163 16.3 24.113 0.000645722
  164 16.5 24.005 0.000640192
  165 16.7 24.0741 0.000646428
  166 16.9 24.0783 0.000643236
  167 17.1 24.0685 0.00064683
  168 17.3 24.0645 0.000649544
  169 17.5 24.0371 0.00065728
  170 17.7 24.0878 0.0006604
  171 17.9 24.1052 0.000651911
  172 18.1 24.0981 0.000654768
  173 18.3 24.1454 0.000658107
  174 18.5 24.0663 0.00066453
  175 18.7 24.0427 0.000664254
  176 18.9 24.0676 0.000656155
  177 19.1 24.0816 0.000662639
  178 19.3 24.1005 0.000656886
  179 19.5 24.0955 0.000655172
  180 19.7 24.0061 0.000650586
  181 19.9 24.0135 0.00065968
  182 20.1 23.9793 0.00066336
  183 20.3 24.0644 0.000657638
  184 20.5 24.0809 0.000660319
  185 20.7 24.0606 0.00065529
  186 20.9 24.1197 0.000661785
  187 21.1 24.263 0.000657245
  188 21.3 24.291 0.00065849
  189 21.5 24.2414 0.000653089
  190 21.7 24.1546 0.000658082
  191 21.9 24.0325 0.000659376
  192 22.1 24.0189 0.000654261
  193 22.3 24.0014 0.000649275
  194 22.5 23.9205 0.000650376
  195 22.7 24.004 0.000651957
  196 22.9 24.0266 0.000651983
  197 23.1 24.0614 0.000642669
  198 23.3 24.094 0.000651061
  199 23.5 24.1116 0.0006486
  200 23.7 24.1154 0.000635599
  201 23.9 24.1188 0.0006379
  202 24.1 24.0576 0.000639154
  203 24.3 24.0395 0.00064061
  204 24.5 24.071 0.000645046
  205 24.7 24.1917 0.000637841
  206 24.9 24.1579 0.000634882
  207 25.1 24.0455 0.000632471
  208 25.3 24.0991 0.000626921
  209 25.5 24.0949 0.000630427
  210 25.7 24.1037 0.00063726
  211 25.9 23.9481 0.000620116
  212 26.1 23.9091 0.000621704
  213 26.3 23.8772 0.000621471
  214 26.5 23.9022 0.000625685
  215 26.7 23.9801 0.000620925
  216 26.9 24.077 0.00061264
  217 27.1 24.2442 0.000609957
  218 27.3 24.3705 0.000607769
  219 27.5 24.5373 0.000604026
  220 27.7 24.5236 0.000597805
  221 27.9 24.5481 0.000603556
  222 28.1 24.4906 0.000589459
  223 28.3 24.2382 0.000595738
  224 28.5 23.9444 0.00059047
  225 28.7 23.5338 0.000585644
  226 28.9 23.2194 0.000585375
  227 29.1 23.0548 0.000572801
  228 29.3 23.1503 0.000584485
  229 29.5 23.386 0.000573093
  230 29.7 23.7941 0.000563664
  231 29.9 24.3261 0.000564926
  232 30.1 24.8189 0.000564855
  233 30.3 25.2441 0.000560498
  234 30.5 25.4967 0.00055184
  235 30.7 25.5525 0.000549923
  236 30.9 25.3809 0.00054441
  237 31.1 25.079 0.000536673
  238 31.3 24.469 0.000542111
  239 31.5 23.8313 0.000542753
  240 31.7 23.0497 0.000533497
  241 31.9 22.2306 0.00052811
  242 32.1 21.7586 0.000525995
  243 32.3 21.5488 0.000516433
  244 32.5 21.6306 0.000520065
  245 32.7 21.9972 0.000509324
  246 32.9 22.7382 0.000506419
  247 33.1 23.6651 0.000505026
  248 33.3 24.9501 0.000495754
  249 33.5 26.6711 0.000488013
  250 33.7 28.9733 0.000482828
  251 33.9 31.1932 0.000490989
  252 34.1 32.5735 0.000483539
  253 34.3 31.4835 0.000475361
  254 34.5 26.9457 0.000469124
  255 34.7 20.7321 0.000456572
  256 34.9 15.801 0.000455591
  257 35.1 13.2924 0.000444333
  258 35.3 12.6218 0.000432594
  259 35.5 13.3052 0.000429329
  260 35.7 14.9697 0.000438638
  261 35.9 17.7301 0.000421121
  262 36.1 21.9537 0.000427284
  263 36.3 28.0432 0.000420407
  264 36.5 36.585 0.000420331
  265 36.7 46.9799 0.000417003
  266 36.9 56.4949 0.00041014
  267 37.1 56.1405 0.000389667
  268 37.3 38.377 0.000353552
  269 37.5 15.0194 0.000289274
  270 37.7 2.70877 0.000195769
  271 37.9 0.137182 2.79711e-05
  272 38.1 0.000506 8.07635e-08
  273 38.3 0 0
  274 38.5 0 0
  275 38.7 0 0
  276 38.9 0 0
  277 39.1 0 0
  278 39.3 0 0
  279 39.5 0 0
  280 39.7 0 0
  281 39.9 0 0
  282 40.1 0 0
  283 40.3 0 0
  284 40.5 0 0
  285 40.7 0 0
  286 40.9 0 0
  287 41.1 0 0
  288 41.3 0 0
  289 41.5 0 0
  290 41.7 0 0
  291 41.9 0 0
  292 42.1 0 0
  293 42.3 0 0
  294 42.5 0 0
  295 42.7 0 0
  296 42.9 0 0
  297 43.1 0 0
  298 43.3 0 0
  299 43.5 0 0
  300 43.7 0 0
  301 43.9 0 0
  302 44.1 0 0
  303 44.3 0 0
  304 44.5 0 0
  305 44.7 0 0
  306 44.9 0 0
  307 45.1 0 0
  308 45.3 0 0
  309 45.5 0 0
  310 45.7 0 0
  311 45.9 0 0
  312 46.1 0 0
  313 46.3 0 0
  314 46.5 0 0
  315 46.7 0 0
  316 46.9 0 0
  317 47.1 0 0
  318 47.3 0 0
  319 47.5 0 0
  320 47.7 0 0
  321 47.9 0 0
  322 48.1 0 0
  323 48.3 0 0
  324 48.5 0 0
  325 48.7 0 0
  326 48.9 0 0
  327 49.1 0 0
  328 49.3 0 0
  329 49.5 0 0
  330 49.7 0 0
  331 49.9 0 0
  332 50.1 0 0
  333 50.3 0 0
  334 50.5 0 0
  335 50.7 0 0
  336 50.9 0 0
  337 51.1 0 0
  338 51.3 0 0
  339 51.5 0 0
  340 51.7 0 0
  341 51.9 0 0
  342 52.1 0 0
  343 52.3 0 0
  344 52.5 0 0
  345 52.7 0 0
  346 52.9 0 0
  347 53.1 0 0
  348 53.3 0 0
  349 53.5 0 0
  350 53.7 0 0
  351 53.9 0 0
  352 54.1 0 0
  353 54.3 0 0
  354 54.5 0 0
  355 54.7 0 0
  356 54.9 0 0
  357 55.1 0 0
  358 55.3 0 0
  359 55.5 0 0
  360 55.7 0 0
  361 55.9 0 0
  362 56.1 0 0
