# Supplementary material for: The influences of electric field intensity and driving force on the slip behaviour of water flow in a nanochannel
Source: PLoS One. 2021 Sep 22;16(9):e0257589. doi: 10.1371/journal.pone.0257589 (PMC8457446; doi:10.1371/journal.pone.0257589)
Supplement: S1 Data — (ZIP) [file pone.0257589.s001.zip › data/ALH2O-E-4/1.log]

variable T equal 300
variable F equal 0.000875          #加速度
# ----------------- Init Section -----------------

    units        real
    atom_style   full
    pair_style   lj/cut/coul/long 9.0
    bond_style   harmonic
    angle_style  harmonic
    kspace_style pppm 0.0001
    neigh_modify delay 0 every 1 check yes

# ----------------- Atom Definition Section -----------------

read_data system.data
  orthogonal box = (0 -16.2 0) to (81 56.2 40.5)
  4 by 2 by 2 MPI processor grid
  reading atoms ...
  19582 atoms
  scanning bonds ...
  2 = max bonds/atom
  scanning angles ...
  1 = max angles/atom
  reading bonds ...
  8788 bonds
  reading angles ...
  4394 angles
  2 = max # of 1-2 neighbors
  1 = max # of 1-3 neighbors
  1 = max # of 1-4 neighbors
  2 = max # of special neighbors
#read_restart 1.restart

#1是up Al
#2是down Al
#3是 O
#4是 H

# ----------------- Settings Section -----------------
    pair_coeff   1 1  0.0  0.0         #上Al Al
    pair_coeff   1 2  0.0  0.0         #上Al下Al
    pair_coeff   1 3  ${Wo}  3.166    #上Al O
    pair_coeff   1 3  0.1553  3.166    
    pair_coeff   1 4  0.0  0.0         #上Al H

    pair_coeff   2 2  0.0  0.0         #下Al Al
    pair_coeff   2 3  ${Wo}  3.166    #下Al O
    pair_coeff   2 3  0.1553  3.166    
    pair_coeff   2 4  0.0  0.0         #下Al H

    pair_coeff   3 3  ${Wo}  3.166    # O  O
    pair_coeff   3 3  0.1553  3.166    
    pair_coeff   3 4  0.0  0.0         # O  H

    pair_coeff   4 4  0.0  0.0         # H  H

	bond_coeff   1     600.0   1.0
    angle_coeff  1   75.0    109.47

    group upwall type 1
3200 atoms in group upwall
    group downwall type 2
3200 atoms in group downwall
    group O type 3
4394 atoms in group O
    group H type 4
8788 atoms in group H

	group wall union upwall downwall
6400 atoms in group wall
    group spce type  3  4
13182 atoms in group spce
    fix fShakeSPCE spce shake 0.0001 10 0 b 1 a 1
  0 = # of size 2 clusters
  0 = # of size 3 clusters
  0 = # of size 4 clusters
  4394 = # of frozen angles

# ----------------- Run Section -----------------

  timestep 1
  compute	     T_spce spce temp/partial 0 1 1
  velocity     spce create $T 372748 temp T_spce
  velocity     spce create 300 372748 temp T_spce
  dump 2 all atom 100000 $a.lammpstrj
  dump 2 all atom 100000 1.lammpstrj

  fix   fxnvt spce nvt temp $T $T 100
  fix   fxnvt spce nvt temp 300 $T 100
  fix   fxnvt spce nvt temp 300 300 100
  fix_modify fxnvt temp T_spce
WARNING: Temperature for fix modify is not for group all (../fix_nh.cpp:1395)

  run   1000000
PPPM initialization ...
WARNING: Using 12-bit tables for long-range coulomb (../kspace.cpp:321)
  G vector (1/distance) = 0.284296
  grid = 40 36 24
  stencil order = 5
  estimated absolute RMS force accuracy = 0.0311878
  estimated relative force accuracy = 9.39212e-05
  using double precision FFTs
  3d grid and FFT values/proc = 6555 2880
Neighbor list info ...
  update every 1 steps, delay 0 steps, check yes
  max neighbors/atom: 2000, page size: 100000
  master list distance cutoff = 11
  ghost atom cutoff = 11
  binsize = 5.5, bins = 15 14 8
  1 neighbor lists, perpetual/occasional/extra = 1 0 0
  (1) pair lj/cut/coul/long, perpetual
      attributes: half, newton on
      pair build: half/bin/newton
      stencil: half/bin/3d/newton
      bin: standard
Per MPI rank memory allocation (min/avg/max) = 10.36 | 10.75 | 11.14 Mbytes
Step Temp E_pair E_mol TotEng Press 
       0    174.01248    18054.513            0    25931.982    32532.591 
 1000000     173.2812   -49000.334            0    -41155.97    1394.3786 
Loop time of 9232.22 on 16 procs for 1000000 steps with 19582 atoms

Performance: 9.359 ns/day, 2.565 hours/ns, 108.316 timesteps/s
99.4% CPU use with 16 MPI tasks x no OpenMP threads

MPI task timing breakdown:
Section |  min time  |  avg time  |  max time  |%varavg| %total
---------------------------------------------------------------
Pair    | 5664.8     | 5958.4     | 6286.9     | 260.4 | 64.54
Bond    | 0.21734    | 0.24567    | 0.30574    |   4.5 |  0.00
Kspace  | 1731.5     | 2070.7     | 2368.6     | 443.0 | 22.43
Neigh   | 485.41     | 489.04     | 492.13     |  10.6 |  5.30
Comm    | 277.2      | 316.16     | 345.1      | 103.5 |  3.42
Output  | 0.011232   | 0.012564   | 0.016231   |   1.0 |  0.00
Modify  | 347.25     | 359.12     | 377.73     |  41.2 |  3.89
Other   |            | 38.55      |            |       |  0.42

Nlocal:    1223.88 ave 1258 max 1197 min
Histogram: 1 2 1 3 5 1 1 0 0 2
Nghost:    7405.94 ave 7432 max 7383 min
Histogram: 3 2 0 0 5 1 1 1 1 2
Neighs:    302690 ave 331412 max 283316 min
Histogram: 3 2 1 0 5 1 2 1 0 1

Total # of neighbors = 4843040
Ave neighs/atom = 247.321
Ave special neighs/atom = 1.34634
Neighbor list builds = 52294
Dangerous builds = 0
  write_restart ${Wo}.restart
  write_restart 0.1553.restart
PPPM initialization ...
WARNING: Using 12-bit tables for long-range coulomb (../kspace.cpp:321)
  G vector (1/distance) = 0.284296
  grid = 40 36 24
  stencil order = 5
  estimated absolute RMS force accuracy = 0.0311878
  estimated relative force accuracy = 9.39212e-05
  using double precision FFTs
  3d grid and FFT values/proc = 6555 2880
 #--------------------E+F -----------------------
  timestep 1

  fix 1 spce gravity $F vector 1 0 0       #在x方向加速度为====0.0001
  fix 1 spce gravity 0.000875 vector 1 0 0       
  fix kick spce efield  0.0  $E 0.0        #在Y方向上加上电场==0.1
  fix kick spce efield  0.0  0.02 0.0        

  run   1000000
PPPM initialization ...
WARNING: Using 12-bit tables for long-range coulomb (../kspace.cpp:321)
  G vector (1/distance) = 0.284296
  grid = 40 36 24
  stencil order = 5
  estimated absolute RMS force accuracy = 0.0311878
  estimated relative force accuracy = 9.39212e-05
  using double precision FFTs
  3d grid and FFT values/proc = 6555 2880
Per MPI rank memory allocation (min/avg/max) = 10.75 | 10.89 | 11.15 Mbytes
Step Temp E_pair E_mol TotEng Press 
 1000000     173.2812   -49000.334            0    -41155.97    1394.6789 
 2000000    159062.17   -49100.201            0    7151574.6    1385951.1 
Loop time of 10836.9 on 16 procs for 1000000 steps with 19582 atoms

Performance: 7.973 ns/day, 3.010 hours/ns, 92.277 timesteps/s
99.5% CPU use with 16 MPI tasks x no OpenMP threads

MPI task timing breakdown:
Section |  min time  |  avg time  |  max time  |%varavg| %total
---------------------------------------------------------------
Pair    | 6112.8     | 6462.6     | 6830.1     | 269.8 | 59.63
Bond    | 0.19764    | 0.23982    | 0.28444    |   4.2 |  0.00
Kspace  | 1737.2     | 2112.4     | 2464.4     | 472.7 | 19.49
Neigh   | 1433       | 1443.1     | 1452       |  16.8 | 13.32
Comm    | 326.44     | 375.51     | 412.14     | 109.7 |  3.47
Output  | 0.011267   | 0.013564   | 0.017491   |   1.2 |  0.00
Modify  | 379.55     | 393.07     | 412.94     |  42.8 |  3.63
Other   |            | 50         |            |       |  0.46

Nlocal:    1223.88 ave 1242 max 1203 min
Histogram: 1 0 0 4 3 3 1 1 2 1
Nghost:    7398.62 ave 7448 max 7342 min
Histogram: 2 0 2 1 0 3 4 1 2 1
Neighs:    303123 ave 319673 max 288068 min
Histogram: 3 0 3 1 2 1 1 1 3 1

Total # of neighbors = 4849965
Ave neighs/atom = 247.675
Ave special neighs/atom = 1.34634
Neighbor list builds = 142454
Dangerous builds = 0
  write_restart $a.${E}.restart
  write_restart 1.${E}.restart
  write_restart 1.0.02.restart
PPPM initialization ...
WARNING: Using 12-bit tables for long-range coulomb (../kspace.cpp:321)
  G vector (1/distance) = 0.284296
  grid = 40 36 24
  stencil order = 5
  estimated absolute RMS force accuracy = 0.0311878
  estimated relative force accuracy = 9.39212e-05
  using double precision FFTs
  3d grid and FFT values/proc = 6555 2880
# ------------------- compute ------------------
  reset_timestep 0
  compute force spce group/group wall      #计算力：水和墙

  thermo		500                        #输出力
  thermo_style custom step temp c_force[1]
  thermo_modify 	temp T_spce
WARNING: Temperature for thermo pressure is not for group all (../thermo.cpp:489)


  compute c_O O chunk/atom bin/1d y lower 0.2 units box            #氧：密度+速度
  fix O O ave/chunk 1 1000000 1000000 c_O vx norm sample file Ovx.$a
  fix O O ave/chunk 1 1000000 1000000 c_O vx norm sample file Ovx.1


  compute c_H H chunk/atom bin/1d y lower 0.2 units box            #氢：密度+速度
  fix H H ave/chunk 1 1000000 1000000 c_H vx norm sample file Hvx.$a
  fix H H ave/chunk 1 1000000 1000000 c_H vx norm sample file Hvx.1


  run 1000000
PPPM initialization ...
WARNING: Using 12-bit tables for long-range coulomb (../kspace.cpp:321)
  G vector (1/distance) = 0.284296
  grid = 40 36 24
  stencil order = 5
  estimated absolute RMS force accuracy = 0.0311878
  estimated relative force accuracy = 9.39212e-05
  using double precision FFTs
  3d grid and FFT values/proc = 6555 2880
Neighbor list info ...
  update every 1 steps, delay 0 steps, check yes
  max neighbors/atom: 2000, page size: 100000
  master list distance cutoff = 11
  ghost atom cutoff = 11
  binsize = 5.5, bins = 15 14 8
  2 neighbor lists, perpetual/occasional/extra = 1 1 0
  (1) pair lj/cut/coul/long, perpetual
      attributes: half, newton on
      pair build: half/bin/newton
      stencil: half/bin/3d/newton
      bin: standard
  (2) compute group/group, occasional, copy from (1)
      attributes: half, newton on
      pair build: copy
      stencil: none
      bin: none
Per MPI rank memory allocation (min/avg/max) = 11.1 | 11.44 | 11.6 Mbytes
Step Temp c_force[1] 
       0    299.23177   -13.757225 
     500    306.57236   -4.8266164 
    1000    306.78968    1.3170928 
    1500    298.29694  0.032578073 
    2000    303.13309   -2.7267832 
    2500    299.14032    1.6557945 
    3000     300.9675     5.499073 
    3500    298.30617   -3.3390259 
    4000    298.58604    3.5722245 
    4500    302.74052     4.709351 
    5000    296.63741    1.2654125 
    5500    304.03808   -2.1397526 
    6000     298.1256    20.288229 
    6500    298.38652  -0.29154355 
    7000     300.7264    -6.705462 
    7500    303.97604    10.653174 
    8000     297.1804   -3.3469428 
    8500    300.24651    3.6952963 
    9000    299.74692    7.3778746 
    9500    306.05104    1.3867662 
   10000    294.87968   -9.1229658 
   10500    295.17948    5.9791895 
   11000    302.48618   -16.174839 
   11500    296.98947   -4.8489863 
   12000    296.57737   -13.961567 
   12500     299.7238   -15.897699 
   13000     295.3791   -13.415547 
   13500    304.84432    5.0389432 
   14000    298.40046   -1.0337948 
   14500    302.54045    6.3072512 
   15000    300.71999    -6.651204 
   15500    301.02741   -13.020461 
   16000    294.42603    22.113568 
   16500    297.54051   -2.3599039 
   17000    299.96846   -2.8376506 
   17500    303.56901   -13.859541 
   18000    296.60238   -4.0302015 
   18500    300.23932   -19.234295 
   19000    294.38399    7.0332411 
   19500    301.27107    11.301269 
   20000    305.16979    10.334244 
   20500    302.10676    2.4936838 
   21000    297.64511   -2.3955884 
   21500    302.89347    7.0005233 
   22000    297.41682    6.4883066 
   22500    298.39069   -7.4821733 
   23000    301.05655   -4.2242616 
   23500    298.74156    2.8840114 
   24000    304.73438   -2.3642484 
   24500    299.86607   -10.565475 
   25000    295.84129   -3.7072472 
   25500    297.21668    14.251162 
   26000    299.35479    2.3796295 
   26500    299.80985   -2.7226987 
   27000    297.50521    11.833664 
   27500    299.94604    13.594906 
   28000    301.72861    -11.85076 
   28500    301.05975   -19.389868 
   29000    304.95446    2.1416098 
   29500    299.96487   -23.610895 
   30000    304.35721   -4.3648038 
   30500    302.19739    12.924769 
   31000    301.12863   -3.1736984 
   31500    302.86101   -2.4331386 
   32000    296.21688   -14.624925 
   32500    304.25474    8.9243121 
   33000    298.40454    5.7078042 
   33500    297.36969   -8.0013051 
   34000    296.43718  -0.60766645 
   34500    300.82578    1.3591792 
   35000    295.39025    4.7194913 
   35500    297.20946   -18.550442 
   36000    295.82443   -2.7966988 
   36500    301.74904    4.6162527 
   37000    300.38596   -13.231536 
   37500    300.19711   -12.911009 
   38000    304.56704   -8.1667682 
   38500    299.94207    3.5102963 
   39000    308.83945    10.222783 
   39500     293.5994   -8.7378311 
   40000    299.09645    5.4988832 
   40500    301.18925    3.7631766 
   41000    300.06874   -8.7664619 
   41500    303.17951    5.8361017 
   42000    303.74009   -10.770685 
   42500    299.65106    9.4857699 
   43000    297.71854   -3.0891616 
   43500    298.81232   -4.2981205 
   44000    299.52739   -11.101386 
   44500    298.77875   -3.3629316 
   45000    301.28383   -11.253015 
   45500    302.37436    6.5815995 
   46000     301.4257    1.5101613 
   46500    302.03555   -6.5495485 
   47000    302.00427   0.95925623 
   47500    301.61039    2.5750334 
   48000    299.63353   -17.532528 
   48500    302.23694    10.447688 
   49000    300.80388    23.354087 
   49500     297.6854   -3.3289808 
   50000    304.14859     24.20351 
   50500    305.13352   -11.552568 
   51000    299.40089    4.1164653 
   51500    295.94846    8.0939996 
   52000    297.03023    2.2754455 
   52500     297.1064    15.230323 
   53000    293.41425   -4.1550808 
   53500    299.28464    9.2127733 
   54000    297.17049     7.201801 
   54500    297.96537   -1.5763448 
   55000    302.51941    -13.02094 
   55500    300.52759   -1.4919858 
   56000    299.93396    0.8457953 
   56500    299.78781    1.3853173 
   57000    307.23498    -19.42435 
   57500    297.27691    2.7385135 
   58000    292.45441   -1.9324837 
   58500    303.57432    5.9277586 
   59000    302.52829   -19.125147 
   59500    294.91232   -12.055019 
   60000      295.767    9.6508519 
   60500    299.47217    19.175445 
   61000    301.97529   -7.8378848 
   61500     292.2274    4.5353115 
   62000    301.54397    -2.157071 
   62500    303.02371    3.6557958 
   63000     295.1879   -16.811588 
   63500     301.8047    7.5178468 
   64000     295.8092   -12.688337 
   64500    304.84489    5.5849392 
   65000    297.61856    20.698654 
   65500    298.43412   -8.5231394 
   66000    303.18866   -10.416469 
   66500    297.95615   -13.268884 
   67000    297.45384    -12.62189 
   67500    298.43115   0.58316712 
   68000    304.45498    5.1452552 
   68500    297.61678    18.137943 
   69000    298.66879    2.0739498 
   69500    296.92895    8.5378057 
   70000    297.87513     1.079972 
   70500    300.02007    9.7845856 
   71000    298.13761    6.6293821 
   71500    298.19146  -0.83738332 
   72000    299.90765   -19.999851 
   72500    300.38419    -1.930865 
   73000    294.49845    6.0989146 
   73500    299.24874   0.65563019 
   74000    300.82827   0.42770663 
   74500    299.68361   -8.5871461 
   75000    301.35447     4.288111 
   75500    299.57584      2.54674 
   76000    299.39991   -3.0770065 
   76500    300.88258    27.098743 
   77000    298.77273    -2.935599 
   77500     300.8101    -14.04332 
   78000    297.78989   -7.3286221 
   78500    303.75224   -14.352054 
   79000    298.14909    6.6020242 
   79500     299.3788   -8.0819391 
   80000     299.3153   -23.250467 
   80500    297.92389    1.3568171 
   81000    303.06901   -11.997851 
   81500    301.78886   -5.1614902 
   82000    304.22705     5.211214 
   82500    297.14874   -8.1426948 
   83000    295.42784   -4.4688357 
   83500    299.69676   -22.983565 
   84000    296.70442   -8.5310645 
   84500     302.8434   -8.6079465 
   85000    299.23709    17.133722 
   85500    299.65247   0.87786558 
   86000    301.50783   -12.863603 
   86500    301.71849   -7.9908769 
   87000    298.69773    15.690038 
   87500    298.00717    13.590084 
   88000    301.98138   -3.1537164 
   88500    303.53873    9.7523159 
   89000    297.24842   0.45431826 
   89500    296.45172   -7.2879737 
   90000    296.99103     18.68248 
   90500    301.50808   -12.457664 
   91000    298.89027   -11.135017 
   91500    302.68215    1.1047525 
   92000    300.96254   -18.579938 
   92500    303.25641  -0.78631994 
   93000    299.48127    29.740089 
   93500     298.2064   -3.5686273 
   94000    301.09469     13.23464 
   94500    298.91565    2.1884753 
   95000     296.6351    10.877857 
   95500    301.99489   -3.3244634 
   96000    298.81701    1.2784637 
   96500    298.99175    12.903312 
   97000    302.54424   -5.1788298 
   97500    302.36702   -2.6185141 
   98000    296.65998    8.6486228 
   98500    301.90268    7.2695081 
   99000    299.54534   -3.5357243 
   99500    300.54014   -4.9780521 
  100000    297.91458    14.668993 
  100500    298.98705   -1.8075627 
  101000    301.13691   -18.083193 
  101500    302.69912    15.835083 
  102000    295.39391    7.7486683 
  102500    298.87716    11.936127 
  103000    295.39953     1.360521 
  103500    296.81676    17.312437 
  104000     298.9509    8.9901917 
  104500    300.67879   -4.9443159 
  105000    298.24806    4.3026569 
  105500     301.5031    6.3907134 
  106000    296.38271    31.746344 
  106500    304.42988    2.9655074 
  107000    295.65663   0.17546616 
  107500    302.43047 -0.034209413 
  108000    295.75128   -9.2172727 
  108500    297.15034    3.3425944 
  109000    303.02928    13.386201 
  109500    300.70541   -1.4606953 
  110000    300.22472   -14.640614 
  110500    300.88261   -8.8016791 
  111000    303.22953     15.95956 
  111500    306.67829    13.405315 
  112000    294.71751  -0.53515918 
  112500    301.55226 -0.037004331 
  113000    300.59591   -2.7623532 
  113500    300.26646   -3.2806735 
  114000    301.24779   -5.4222662 
  114500    298.56917    3.2033146 
  115000    298.64255   -5.8752794 
  115500    303.03388    7.9430097 
  116000    298.92412    16.669318 
  116500     300.0989    1.1803423 
  117000    302.95191   -9.6841247 
  117500    301.52951    4.5539011 
  118000    299.63374    7.3792685 
  118500    301.86727    -7.281103 
  119000    300.16548    1.7055022 
  119500    299.31338    25.043164 
  120000    301.33635   -2.9646222 
  120500    301.40419    15.446801 
  121000    297.69264   -5.3920499 
  121500    295.24311    16.852303 
  122000    300.79687   -17.086852 
  122500    299.53508   -5.0023232 
  123000    297.87916    24.636143 
  123500    296.63379   -27.501942 
  124000    300.22164   -18.538419 
  124500     302.3077   0.83693104 
  125000    299.58098   -20.626872 
  125500     302.1671   -1.1463056 
  126000     299.9923     15.85551 
  126500    295.23095    21.703078 
  127000     303.5191    4.1262911 
  127500    306.39189    1.9711257 
  128000    307.04525  -0.98044593 
  128500    304.47417    -3.502145 
  129000     299.5593     9.527142 
  129500    303.10255    19.812872 
  130000    303.16459     5.828555 
  130500    300.17355    8.1995618 
  131000    298.15365    9.8673788 
  131500    296.31387   -8.4716605 
  132000    295.70442    7.4932983 
  132500    303.15989    11.413486 
  133000    298.67698   -8.2209706 
  133500     299.0427     1.009496 
  134000    301.43304     6.803056 
  134500    304.25398    -9.592174 
  135000    306.08791    10.000732 
  135500     302.2177  -0.60324429 
  136000     309.0274   -4.6765996 
  136500    296.29562    11.819947 
  137000     302.3045   -4.7086053 
  137500     301.8018   -3.2822938 
  138000    300.19532    5.4040796 
  138500    301.89229   -10.465588 
  139000    302.82747   -3.3312813 
  139500    297.23995    9.3657097 
  140000    299.07457   -4.4857333 
  140500    304.80743   -5.2809032 
  141000    302.32049     8.852238 
  141500    301.92603    -8.460513 
  142000    299.06962   -7.9332704 
  142500    304.99683   -13.175226 
  143000    303.94907    -7.194526 
  143500    297.67461  -0.27146153 
  144000    303.00126     7.543765 
  144500    300.47199   -8.3497717 
  145000    296.64116    10.402991 
  145500    297.64632    11.517399 
  146000     301.3835    11.864743 
  146500    295.67864   -1.7819757 
  147000    302.41107     2.780034 
  147500    303.94752    11.942647 
  148000    297.96724   -2.4382865 
  148500    301.48384    8.5338815 
  149000    301.67089   -19.630279 
  149500    306.46672   -4.0351526 
  150000    302.41138   -0.5364454 
  150500    301.52695    6.6783848 
  151000    302.46008    12.594229 
  151500    291.21489  -0.35359492 
  152000    300.84181   -7.0009662 
  152500    301.44612    12.199687 
  153000    300.33965    25.098558 
  153500    301.93511    6.6470597 
  154000    301.63955   -2.2961187 
  154500    301.31127     5.063946 
  155000    299.27297   -13.751316 
  155500    303.70629   -13.750053 
  156000    303.84336    16.857668 
  156500    301.66699   -14.394645 
  157000     298.6296   -6.2642486 
  157500    298.36758   -3.2517102 
  158000    300.60001     6.925477 
  158500    301.20617   -3.0183338 
  159000    302.64322    3.7496237 
  159500    299.33067    11.170514 
  160000    307.51053   -10.440737 
  160500    297.80912   -5.7284518 
  161000       297.77   -8.4959679 
  161500    299.66536   -1.4226505 
  162000    296.10876    6.9253938 
  162500    302.19282   -1.3465509 
  163000     302.0506    3.9042566 
  163500    299.84782    19.913526 
  164000    302.43154    5.7452105 
  164500    301.52347    7.2419366 
  165000    299.48526    1.9973828 
  165500    301.05785    15.504942 
  166000    300.85134  -0.29756958 
  166500    298.10663    6.9523644 
  167000    304.81729    19.446285 
  167500    294.90727    10.274169 
  168000    298.43448    4.6029901 
  168500    298.72369    8.6326953 
  169000     301.7156  -0.33526672 
  169500    303.70332   -5.9092815 
  170000    297.83895    19.829783 
  170500    294.76186    5.8180584 
  171000    300.16985   -8.3386347 
  171500    302.56093   -14.936755 
  172000    296.92901    13.046108 
  172500    303.44404    3.6244393 
  173000    293.21947   -3.0071112 
  173500    298.32931 0.00081121528 
  174000    305.37473   -18.210068 
  174500    301.40874    12.939672 
  175000    307.53256  -0.13954737 
  175500    299.46697    4.1562666 
  176000    299.03105    7.5052237 
  176500    300.88819  -0.56840598 
  177000     299.5873    3.3148339 
  177500     304.7162    11.030529 
  178000    296.05099   -3.0308915 
  178500    294.68275    14.287398 
  179000    293.64517    5.7119049 
  179500     302.2721    9.9746963 
  180000    301.57078    6.0468258 
  180500    295.75572    0.1026998 
  181000    298.92425   -2.7438131 
  181500    296.21309    1.5002703 
  182000    297.44232    14.574031 
  182500    302.79273   -11.666265 
  183000    296.91479    -6.373566 
  183500    302.65215    1.7816532 
  184000    295.84597   -3.6143885 
  184500    300.18455   0.24341015 
  185000      295.995   -3.5097169 
  185500    304.39917    10.036725 
  186000    300.22363    1.0834429 
  186500    300.04056   -5.0285855 
  187000    303.08976 -0.0091707647 
  187500    299.72311   -6.3150396 
  188000    302.51688     8.193046 
  188500     299.6234   -6.5864561 
  189000    296.43271    2.2405123 
  189500    298.36754   -7.4069324 
  190000    293.24695    5.5893919 
  190500    295.38565   -6.1931601 
  191000    299.38793  -0.21640258 
  191500    297.16274    10.057272 
  192000    298.13771    4.0415979 
  192500    305.55618  -0.85605284 
  193000    298.93173   -1.5142192 
  193500    303.94936     5.844644 
  194000    302.09081    21.471447 
  194500     303.4743   -7.1704814 
  195000    299.39384   -25.207831 
  195500    299.69324    5.0727019 
  196000    300.92303   -10.226279 
  196500    303.22057    12.800495 
  197000    301.60165    1.4472138 
  197500    300.99049     17.67232 
  198000    298.86183    7.8424108 
  198500    301.44564   -9.8374783 
  199000    299.57436    20.614058 
  199500     299.6683    2.5299314 
  200000    307.20944   -3.5384098 
  200500    300.14805   -7.9203324 
  201000    304.31551   -6.2923135 
  201500    299.74682   -6.1100961 
  202000    299.64426    4.0566444 
  202500    298.33908    2.0008795 
  203000    299.82491   -10.242938 
  203500    305.56204    19.415143 
  204000    303.80369   -6.1649092 
  204500    302.68241   -5.1484826 
  205000    304.08767    4.8781433 
  205500     300.1427   -20.221881 
  206000    295.73682   -11.582567 
  206500    300.39611   -6.4753111 
  207000    302.29599   -7.6828636 
  207500    300.31098     13.21147 
  208000    293.64569   -12.817272 
  208500    300.64353     22.53764 
  209000    296.66236   -14.112003 
  209500    301.62156     7.693204 
  210000    298.13708    -4.688691 
  210500    293.98498     10.85083 
  211000    297.35773    3.3433351 
  211500    299.81147    1.8518553 
  212000    304.28304   -1.4928798 
  212500    299.21385    1.6927442 
  213000     294.4891    1.0515022 
  213500    304.74216   -1.6719359 
  214000    306.45138   -9.3449493 
  214500    300.26075   -4.2140112 
  215000    296.39739    6.9244203 
  215500    301.73559   0.71430595 
  216000    298.59128   -10.524919 
  216500    290.73833    18.671279 
  217000    304.37631   -2.4145103 
  217500    301.74187    8.4395842 
  218000    299.06636    2.2065127 
  218500     298.1435   0.82401421 
  219000     298.6194    4.6133106 
  219500    301.83753    1.8234437 
  220000    307.54069   -5.6653444 
  220500    301.40315   -14.817433 
  221000    301.13046     -9.22358 
  221500    299.53156   -4.0366897 
  222000    300.08689    2.1756926 
  222500    294.84323    2.7675006 
  223000    293.61365     5.705238 
  223500    301.84456    2.2456026 
  224000    303.83331    8.5569346 
  224500    299.41016    8.6277675 
  225000    293.65411   -1.7484867 
  225500    304.31366   -4.0788531 
  226000    303.13489   -9.8043445 
  226500    299.16105    7.1467918 
  227000     300.1868    -16.79547 
  227500    291.85166   -1.2884437 
  228000    299.56919    1.7503546 
  228500    298.84604  -0.62174256 
  229000    297.19829    19.193126 
  229500    297.92034    11.967421 
  230000    301.60595   -12.976299 
  230500    305.50473    5.5454273 
  231000    302.52581   -1.5165461 
  231500    303.19805   -14.409811 
  232000    298.12841    2.9734597 
  232500    295.73644    20.352842 
  233000    305.02223    18.246014 
  233500    299.10832     2.882295 
  234000    302.00657   -11.903387 
  234500    297.43205   -3.1206636 
  235000     302.7468   -21.224367 
  235500    296.85649     2.025047 
  236000    301.39501   -9.5926213 
  236500    300.36338   -7.1351562 
  237000    297.94009   -4.8510691 
  237500    300.73105    4.8990139 
  238000    299.17082   -2.0497312 
  238500    304.11095   -4.1412903 
  239000    302.74272    12.296251 
  239500    298.16408    8.8338123 
  240000    298.20881    9.5094267 
  240500     298.7824   -7.7316924 
  241000    306.49946   -14.614959 
  241500    298.34287   -3.9747811 
  242000     298.4641    5.4146944 
  242500    297.98037   -2.5219528 
  243000    299.91474    21.405803 
  243500    294.89679    14.597262 
  244000    299.98445   -5.2850643 
  244500    297.74957  -0.44666869 
  245000    296.13456    6.8716081 
  245500    301.52384    6.5941489 
  246000    304.21197   -15.791686 
  246500      301.116    9.5237271 
  247000    300.07156    18.160487 
  247500    298.70804    23.220212 
  248000    296.03932     -5.18658 
  248500    301.85058    4.2815363 
  249000    299.48156   -7.5651259 
  249500    303.08686   0.85926251 
  250000    295.59316    5.1369869 
  250500    296.53583    -19.57979 
  251000    305.22144   -2.5895036 
  251500    296.25358     3.171101 
  252000    296.92007   0.79291404 
  252500    297.38439     4.602119 
  253000    301.42484   -9.0288104 
  253500    300.78828   -3.8435068 
  254000    297.16948    -22.09314 
  254500    298.10945   -4.9481591 
  255000    295.64415   0.45326429 
  255500    298.79139   -5.2081583 
  256000    300.56852    7.5375335 
  256500    296.51353    6.2570993 
  257000    302.30253    -5.055724 
  257500    303.89473   -5.5180605 
  258000    295.87032   -14.536516 
  258500    298.37493  -0.54433404 
  259000    295.04154   -7.9226549 
  259500    303.55283    8.7718855 
  260000    299.51791    10.518002 
  260500     298.1625   0.93487682 
  261000    304.49543   -8.3149565 
  261500    301.12931    5.1945309 
  262000    302.90859   0.49776622 
  262500    298.58629    2.1844262 
  263000    302.85948   -15.053778 
  263500    304.51379   -16.682736 
  264000    301.15141   -5.1573145 
  264500    303.89869   -2.8083747 
  265000    301.84228        5.863 
  265500    301.32261   -12.228157 
  266000    300.41377   -5.2213311 
  266500    303.96582    1.7480891 
  267000    298.03526    9.3564071 
  267500    298.68851   -6.0347138 
  268000    301.18911   -5.0909659 
  268500    299.41979    19.067658 
  269000    295.50692   -12.598143 
  269500    296.96972  -0.26850026 
  270000    300.18871  -0.44952823 
  270500    303.37846   -14.353825 
  271000    301.15827    7.1569741 
  271500    299.10129   -16.235456 
  272000    298.39199   -23.967545 
  272500    299.94694   -14.627138 
  273000    299.56388   -2.2467603 
  273500     303.2689    17.158873 
  274000    298.73816   -6.5545981 
  274500    299.22533    7.5211837 
  275000    301.51434    -7.289617 
  275500    296.46696    1.1125604 
  276000    299.85749   -11.906713 
  276500     307.0445    13.044884 
  277000    299.19531   -6.2632873 
  277500    301.28085    14.591943 
  278000    299.41201    1.0165134 
  278500    300.57016    4.3300365 
  279000    298.32758     10.64951 
  279500    305.70784    3.0389102 
  280000    293.81265    6.0022508 
  280500    295.72801   -5.3588854 
  281000    304.98295   -2.7010259 
  281500     293.7245    3.0200914 
  282000    301.82017   -3.0313571 
  282500    302.21817   -1.0144254 
  283000    299.72621    8.2716847 
  283500    299.53267   -1.6026583 
  284000    297.84642    -1.080899 
  284500    299.67615   -1.0444356 
  285000    298.10893    -12.27513 
  285500    297.52624    1.7267121 
  286000     297.3377   -7.9272224 
  286500    297.08657  -0.90922127 
  287000    301.37966    0.2573366 
  287500    298.70779    8.9881133 
  288000    300.11127    6.9868798 
  288500    303.30787    2.1832696 
  289000    301.01754    6.6080741 
  289500    297.41375    5.5743425 
  290000    299.20789     -1.99767 
  290500    301.91516    4.0542519 
  291000    305.91277    1.2880961 
  291500    302.78773   -2.1180518 
  292000    300.89455    15.459982 
  292500    298.46526  -0.98913262 
  293000    299.52181    1.3021427 
  293500    301.69288  -0.58752128 
  294000     294.2819    5.1698709 
  294500     297.4983    0.9454312 
  295000    298.53024   -5.8139593 
  295500     299.8008   -10.816644 
  296000    303.39515   0.39598389 
  296500    300.64895    7.5020321 
  297000    294.94347   -1.9396302 
  297500    297.69284  -0.65626509 
  298000    298.75124    3.2367233 
  298500     303.5489   -21.035903 
  299000     299.9495   -7.2889654 
  299500    300.25439    19.765286 
  300000    300.76508   -13.071317 
  300500    306.91467   -12.796413 
  301000    297.31421    7.3784132 
  301500    298.70855 -0.013076974 
  302000    298.67362     8.432035 
  302500     309.1707    -16.02075 
  303000    295.13258   -2.4289799 
  303500    303.15738    9.0026308 
  304000    302.54328   -16.435409 
  304500    300.03672   -6.3258862 
  305000    294.81626   -4.9874562 
  305500    300.18898   -4.7847656 
  306000    300.50934     7.826811 
  306500    303.14784    26.858055 
  307000    300.69734   -6.5342639 
  307500     299.2367   -13.869614 
  308000    301.95635    -3.111507 
  308500      300.204    -8.028176 
  309000    296.88261    1.7213255 
  309500    300.50005   -6.5079053 
  310000    301.04133   -7.0219098 
  310500    302.69175    3.3255164 
  311000    299.04977   -9.7153592 
  311500     300.8557   -6.2479928 
  312000    302.31815    7.0839551 
  312500     304.4312     10.39401 
  313000    303.81337    10.350027 
  313500    295.89739   -9.2784866 
  314000    300.29795   -20.205084 
  314500    305.88691   -3.4220427 
  315000    302.25235    4.3694144 
  315500    297.42904   -6.4586943 
  316000    300.42986   0.79071427 
  316500    299.24802    7.5911357 
  317000    300.83893     -14.2106 
  317500    297.97968   -14.727824 
  318000    298.38604   -24.915586 
  318500    301.66499   0.48308026 
  319000    299.78546   -12.777904 
  319500    300.22023    4.8782634 
  320000    307.49696    8.1917543 
  320500    301.30235   -4.9199411 
  321000     301.9565   -10.336963 
  321500    304.90046   -5.5239828 
  322000    301.75288   0.59187737 
  322500    302.74421    1.2423744 
  323000    303.54744    2.6633616 
  323500    295.77131    4.9325468 
  324000    302.81315    8.1830574 
  324500    299.60273    21.900236 
  325000     299.7873    6.2146042 
  325500    303.82251   -3.3753688 
  326000    294.65202    19.617551 
  326500      305.687   -11.712501 
  327000    296.51564   -17.073615 
  327500     299.7254   0.42470323 
  328000    303.60582   -11.586729 
  328500    303.72974    7.8489571 
  329000    296.39612    -13.06227 
  329500    299.56982   -4.7048575 
  330000    299.67992   -10.327424 
  330500    298.63951    6.0311808 
  331000    299.68054   -6.8754235 
  331500    302.88152  0.053751598 
  332000    300.61527    -0.620653 
  332500    300.39742   -21.025115 
  333000    293.36328   -8.2793266 
  333500     301.7805   -15.495969 
  334000     298.7002   -4.1921907 
  334500    297.36411     13.26876 
  335000    294.37256   -17.208928 
  335500    296.68219    14.815686 
  336000    298.86557   -14.129449 
  336500    297.39419    10.072753 
  337000    300.89204   -6.4680659 
  337500    294.18159    2.3356334 
  338000    297.39071    6.6713107 
  338500    300.31533   -0.8036872 
  339000    301.46018   -5.5385758 
  339500     295.3484     2.433973 
  340000    299.78613    8.8733118 
  340500    304.26314  -0.65343977 
  341000    300.68401   -6.3901478 
  341500    299.43354    -2.737495 
  342000    303.11157   -2.5245913 
  342500     294.1019   -4.7084036 
  343000    302.35492      21.5863 
  343500    295.13488   -13.181967 
  344000    303.48106   -15.767232 
  344500    301.59575    29.796146 
  345000    301.08218   -13.473058 
  345500    301.18645   0.43459398 
  346000    298.46198   -1.3245171 
  346500     299.3359   -5.2671957 
  347000     302.9967    22.077864 
  347500     301.4621   -15.709069 
  348000    296.75188      2.07461 
  348500    297.26522    7.1485763 
  349000    299.45469   -8.8614316 
  349500    297.19299    7.0833621 
  350000    295.73922 -0.061818762 
  350500    298.84002    14.114498 
  351000    298.17639    9.2212799 
  351500    299.50504   -19.646494 
  352000    303.80323    11.136296 
  352500    299.67111   -3.2364852 
  353000    304.58525   -3.2727979 
  353500    301.86733    6.9734897 
  354000    297.18188    4.8571865 
  354500    299.78154    4.7998068 
  355000    301.64891   -4.7147034 
  355500    302.70372   -14.931374 
  356000    303.00309   -29.114974 
  356500    295.94809    22.780562 
  357000    302.05047    1.2500461 
  357500    298.02858   -13.677048 
  358000    298.85002  -0.87408729 
  358500     301.5066   0.33684936 
  359000    300.13408   -25.011587 
  359500    298.82805    -10.18374 
  360000    293.34162    6.3827863 
  360500    302.03722     14.20547 
  361000    300.91679   -8.5467401 
  361500    300.31868   -6.1906907 
  362000    297.83419    -5.683403 
  362500    296.53711    12.167944 
  363000    306.43052   -2.4235121 
  363500    306.99191    1.1500828 
  364000    306.26426    5.6772414 
  364500    296.06207    3.8571654 
  365000      304.983    9.8725686 
  365500    302.50114    20.851692 
  366000    297.16842    5.0785173 
  366500    297.18965    8.1440888 
  367000    299.23845    6.7233491 
  367500    304.57107    4.9379734 
  368000    295.64772   -17.370544 
  368500    301.55436   0.63380255 
  369000    296.24474   0.13312005 
  369500    297.29122    7.3691361 
  370000    299.42457     3.356363 
  370500    294.31407    4.1195679 
  371000    297.20468   -2.6600016 
  371500     302.4706    8.9296104 
  372000    300.63595    5.6391102 
  372500    300.90983   -12.625111 
  373000    294.43818   -9.3913982 
  373500    300.12413    6.7470858 
  374000    301.91457   -5.8817745 
  374500    303.06592   -11.864121 
  375000    296.45608   -5.5091885 
  375500    303.54897  -0.53437497 
  376000    303.43552   -21.219185 
  376500    301.91171    5.8116274 
  377000    302.68729    10.675635 
  377500    302.41882     10.84629 
  378000    299.08799    1.0781603 
  378500    298.11326   -12.864457 
  379000      294.507   -5.6808886 
  379500     296.0836    9.3907902 
  380000    300.10897    8.8589002 
  380500     307.5395    3.4670977 
  381000    303.56933    3.2006213 
  381500    300.27414    8.9787305 
  382000    300.15383    2.4585722 
  382500    300.45224   -15.089957 
  383000      291.689   -18.733611 
  383500    297.68042    7.4895918 
  384000    301.00108    2.4740767 
  384500    298.93052    13.191276 
  385000    298.21506   -17.810575 
  385500    299.71145  -0.78569023 
  386000    297.73892   -2.8918507 
  386500    305.91969    5.6791102 
  387000    304.20853   -10.512857 
  387500    294.33977   -13.919756 
  388000    296.70257    11.978506 
  388500    299.33741    9.7337431 
  389000    299.44764    3.3146984 
  389500    301.35387    18.177241 
  390000    299.88274    -4.465043 
  390500    301.71921   -15.866386 
  391000    300.02376    6.1370666 
  391500    299.52526    12.863908 
  392000    297.52813  -0.78427228 
  392500     296.5779     -15.9099 
  393000    302.92557    16.807098 
  393500    293.88671  -0.80084517 
  394000    306.01615   -12.103775 
  394500    294.30321    3.9368017 
  395000     298.7035 -0.008813903 
  395500    299.29047   -15.140087 
  396000    300.56735    4.1569629 
  396500    304.10399  -0.56569741 
  397000    299.57752   -15.387719 
  397500     301.3651   -11.885775 
  398000    300.94685   -11.265563 
  398500    296.07772    7.4459069 
  399000    298.13722   -12.748752 
  399500    301.03823   -4.0647194 
  400000    298.46686    12.300484 
  400500    297.35742   -13.221826 
  401000    298.62444    2.8360981 
  401500    304.33033   -8.8706656 
  402000    298.40153   -1.9457309 
  402500    303.67741    -1.578454 
  403000    297.77307    19.171595 
  403500    296.30728    7.4776242 
  404000     299.6937   -13.797877 
  404500    296.11229   -7.5630746 
  405000    302.58427    9.9129348 
  405500    300.83346    11.891949 
  406000    303.35242    10.470619 
  406500    303.59974   -1.1755837 
  407000    304.18216    19.196991 
  407500    301.90348    1.8953877 
  408000    297.61463    1.8161567 
  408500    301.47184    -2.685209 
  409000    301.87988   -24.810202 
  409500     302.3641    13.288947 
  410000    304.26226    4.1866327 
  410500    301.43632    13.785203 
  411000    304.12576    2.1958291 
  411500    301.09017     2.582306 
  412000    297.51218    5.2926134 
  412500     299.4358   -6.2534663 
  413000    300.06719   -2.4188154 
  413500    301.32973   -8.1985521 
  414000    297.24584   -5.2724615 
  414500    297.60018    12.603086 
  415000    298.21812    12.084164 
  415500    297.35277   -7.1150092 
  416000    301.27483     12.08769 
  416500    300.58555   -3.8069399 
  417000    299.85949       1.9564 
  417500    303.47523    5.7000014 
  418000    301.26126    13.573105 
  418500    294.02507  -0.28656383 
  419000     299.7574   -7.4967934 
  419500    300.22623    5.9469741 
  420000    300.95294    8.1038673 
  420500          304    4.1347754 
  421000    295.74175   -7.5633818 
  421500    297.38587    3.0273325 
  422000    297.04607    7.2543463 
  422500    303.97818    11.691507 
  423000    301.26569    7.0933716 
  423500    297.59845   -13.834045 
  424000    301.47879   -9.3491276 
  424500    301.02805    3.4703244 
  425000    298.29198    13.477051 
  425500    299.55363   -7.6467257 
  426000    303.29418     6.636623 
  426500    303.96659    21.268126 
  427000    298.06823   -3.5517871 
  427500    298.44794   -19.561214 
  428000    300.05969   -7.3989536 
  428500     296.1752   -13.283956 
  429000    302.27231    12.084359 
  429500    300.84278    6.3408381 
  430000    299.15306   -8.3428108 
  430500    299.40713  -0.89228673 
  431000    296.98822    4.0188237 
  431500    302.14615   -4.0296978 
  432000    301.38106    1.6962894 
  432500    304.53816    10.358925 
  433000    298.26591   -5.0016157 
  433500     301.1867   -11.839237 
  434000    294.46522   -7.1236403 
  434500    292.80269    11.370496 
  435000    292.92994    4.1419927 
  435500    295.44415   -18.864675 
  436000    303.96877    12.127386 
  436500    299.46469   -16.011015 
  437000    296.24775   -7.7582641 
  437500    298.26595    7.4938224 
  438000    298.62191    7.2943111 
  438500    301.71569     5.073756 
  439000    303.38803    5.0574686 
  439500    303.92518   -5.6923536 
  440000    295.27059   -8.7173657 
  440500    302.95163    9.2040005 
  441000    297.33558   -11.144097 
  441500    299.51171    -1.124909 
  442000    300.75559    9.0640335 
  442500    292.21879     7.106841 
  443000    303.45832    2.3633072 
  443500    301.01122     2.342775 
  444000    306.19862    13.367753 
  444500    304.08565   -2.6753857 
  445000    302.04814   -22.226712 
  445500    297.13576    12.348115 
  446000    309.33936    7.1012831 
  446500    294.96141   -7.3631794 
  447000    302.93244    -7.689823 
  447500     300.4441  -0.59163075 
  448000    301.73376   -24.403308 
  448500    295.94303    16.876644 
  449000    302.45027   -14.158565 
  449500    300.58085    16.473931 
  450000    305.30979    20.141277 
  450500    298.65276  0.053890907 
  451000    300.74448    1.3304895 
  451500    302.12771   -7.3457202 
  452000     301.6187    -2.201491 
  452500    299.91321   -8.2559286 
  453000    294.73397  -0.17896769 
  453500    295.68706   -6.6862592 
  454000    302.45264    3.6442184 
  454500    300.46588    6.1179869 
  455000    301.19644    18.364318 
  455500    307.20345    7.7013978 
  456000    302.37966   -3.9578598 
  456500    297.83571    5.1703221 
  457000    303.28502    -9.646785 
  457500    299.31844    5.3254907 
  458000    298.42456     25.37837 
  458500    300.38256   -4.9484858 
  459000    300.53984   -3.2965465 
  459500    304.32707   -16.302596 
  460000    294.40599   -30.479567 
  460500    301.48855    9.3390143 
  461000    301.17196    5.2761201 
  461500    296.42865    16.358728 
  462000    296.54583   -16.285629 
  462500    298.40656   -7.8635037 
  463000    299.82371    6.8814945 
  463500    301.67577   -3.6124348 
  464000    298.97363    -4.920598 
  464500    299.85298   -7.7786113 
  465000    292.69495   -8.2474549 
  465500    300.42819    11.204756 
  466000    299.25794    15.534924 
  466500    299.62999    10.366864 
  467000    302.04873   0.74511663 
  467500    293.76507   -22.573342 
  468000    301.62357   -3.0180194 
  468500    304.20755  -0.32350022 
  469000     294.5183    -12.02207 
  469500    308.49115   -1.6545677 
  470000    302.54321   -8.5918158 
  470500    296.21413   -7.5013786 
  471000    295.20055    -5.179294 
  471500     301.0515    4.9303942 
  472000    300.40201   -4.3661256 
  472500    300.77496     3.735813 
  473000    298.86318    13.518535 
  473500    301.64148   -1.7262354 
  474000     300.4388    11.464052 
  474500     296.7406   -5.7896368 
  475000    299.96247  -0.05218956 
  475500    305.26209   -9.5054607 
  476000    301.50048    1.6274274 
  476500    300.30128   -5.7843989 
  477000    300.25531    2.3373993 
  477500     306.7911   -7.6778655 
  478000    303.70036   -7.5166136 
  478500    299.39551   -10.989655 
  479000    299.40804    5.2941061 
  479500     298.2962    2.2678711 
  480000     306.1712    4.0723644 
  480500     298.7153    8.0533929 
  481000    298.91915    1.2826439 
  481500    297.51691   0.48169371 
  482000    305.12977   -9.5727047 
  482500    297.95178    15.197587 
  483000     300.2416    5.8707314 
  483500    301.96188    3.3113755 
  484000    299.11439    16.829371 
  484500    302.96327    6.2883656 
  485000    303.52509   -11.881117 
  485500    299.99684   -3.3379337 
  486000    297.80426    4.0866055 
  486500    300.03297    10.420549 
  487000    298.57591    -2.539395 
  487500    303.12445   -8.1321258 
  488000    299.63067    7.7266081 
  488500    299.67067   -22.050567 
  489000    303.10196   -3.4116587 
  489500    298.26501  -0.24577337 
  490000    296.40355   0.90227208 
  490500    297.72931    4.7658459 
  491000    301.33966   -1.3372165 
  491500    300.57372  -0.66432021 
  492000    308.40476   -1.7533393 
  492500     298.2117   -1.0373281 
  493000    299.08906   -13.125842 
  493500    297.93602   0.68176055 
  494000    303.57216  -0.43501744 
  494500    300.03919    18.492015 
  495000    298.58141   -1.6631815 
  495500    297.36284    23.760926 
  496000    301.80056     5.544166 
  496500    295.19399   -9.9361186 
  497000    298.04853   -1.1375684 
  497500    296.80265   -6.9369805 
  498000    298.54119     6.812349 
  498500    301.68543   -14.751219 
  499000    306.67571   -8.4696905 
  499500    295.36504   -14.357872 
  500000    299.84958    21.559323 
  500500    300.85995   -4.1477387 
  501000    299.25989   -9.0731116 
  501500    298.90171  -0.83269348 
  502000    297.23096     -5.56506 
  502500    301.29785    12.308862 
  503000    295.10182   -9.1359218 
  503500    296.42692    21.466666 
  504000    298.13594   -0.2584443 
  504500    305.00126   0.84322634 
  505000    297.95591     12.68944 
  505500    307.93054    14.836385 
  506000    301.14427    13.002602 
  506500    298.86647    1.2143267 
  507000     302.2605   -5.3532626 
  507500     295.7144    4.7051373 
  508000    295.22853   -3.8342462 
  508500    302.76428   -8.1629831 
  509000     301.7172    3.6481663 
  509500     300.6401    -7.453701 
  510000     301.4761   -7.5490676 
  510500    307.67473   -10.876232 
  511000    298.52645    5.7384583 
  511500    299.52164   -10.248344 
  512000    301.07939  -0.71629129 
  512500    304.59271    3.9834682 
  513000    298.16068   -4.6481137 
  513500    303.38426   -4.2149285 
  514000     299.0707    1.2560164 
  514500    295.99175    6.6880437 
  515000       306.56   -11.081274 
  515500    303.78653    6.7083602 
  516000    294.62706    2.3754226 
  516500     307.5871    1.3060641 
  517000    301.75531    5.0700326 
  517500    303.02362     9.300361 
  518000    300.54353   -12.416226 
  518500    290.72507   -6.3840294 
  519000    300.78829  -0.14412416 
  519500    296.23516   -16.681059 
  520000     300.4606   -3.3410995 
  520500    292.84912   -15.918678 
  521000    301.64225    14.844143 
  521500    295.24264    12.534317 
  522000    298.71902     -2.58644 
  522500    301.30252    2.4765499 
  523000    299.52749    8.0177955 
  523500    298.22251    7.8676422 
  524000    301.03826   -6.1634192 
  524500    301.82203   -2.1275229 
  525000    302.76491   -8.8371393 
  525500    297.27842    4.8283928 
  526000    299.59716    8.1083276 
  526500    300.24207    4.6124855 
  527000    301.80399    -19.96968 
  527500    297.51963   -20.823919 
  528000    302.01525     8.942358 
  528500    301.89814    8.0956248 
  529000    300.46484   -7.1073569 
  529500    296.77945   -11.976186 
  530000    299.53132   -8.2438352 
  530500    302.93485   -7.0002845 
  531000    299.26137   -8.6125821 
  531500    304.19335   -5.6993372 
  532000    302.95428     3.831668 
  532500     298.7547   -7.8425993 
  533000    302.18194    5.0463925 
  533500    298.31787   -4.1005969 
  534000    300.18262   -2.5076187 
  534500    294.98592   -13.097118 
  535000    300.67316    4.3126925 
  535500    296.29973   -4.6498434 
  536000    298.54995    3.4267862 
  536500     304.6453   -3.8137813 
  537000    294.41535   -19.213961 
  537500    298.16078    14.048992 
  538000    302.64843   -0.3223965 
  538500    301.87566    5.3372004 
  539000    303.30825     3.215691 
  539500    299.59585   -12.307252 
  540000    303.09113   -1.9718544 
  540500    303.90979   -6.3267898 
  541000    305.69667   -6.1339916 
  541500    297.38244   -2.3989719 
  542000    296.01547    5.2516656 
  542500    304.80272    5.7320695 
  543000    300.39373    1.4459527 
  543500    299.22174    2.2431672 
  544000    297.28235    1.0701174 
  544500    298.14788    3.1007741 
  545000    306.43146     17.71761 
  545500    299.30319    18.301734 
  546000    300.12528   -3.6041888 
  546500    298.84062    4.9431029 
  547000    299.37808   0.49551802 
  547500    299.95028   -6.1702718 
  548000    297.20056    -3.829583 
  548500    297.06394   -4.3560141 
  549000    306.13481   -8.3615798 
  549500    299.85975   -19.377946 
  550000    302.31145   -6.0642595 
  550500    298.84339   -8.3142138 
  551000    300.65851    12.949477 
  551500    299.23394    0.7385722 
  552000    298.01837   -1.7805235 
  552500    298.65904   -4.8333288 
  553000    303.17176   -5.9781945 
  553500    297.88202    12.285893 
  554000    302.53764    7.3320197 
  554500    302.98929    7.7634821 
  555000    299.40218    6.5432671 
  555500    303.05197     5.633969 
  556000    303.44656    13.947267 
  556500    306.78065    7.9350636 
  557000    296.31568    10.622943 
  557500    298.85204    3.7522981 
  558000    303.19173   -20.938456 
  558500    297.49458   -9.8629338 
  559000    299.70994    8.1467317 
  559500     305.0049    7.8175149 
  560000    297.60421  -0.45782444 
  560500    298.22076     -9.22138 
  561000    300.70181  -0.74414368 
  561500     304.7519   -7.4125224 
  562000    297.90839    3.7055991 
  562500    301.21962   -5.2815613 
  563000    297.66069    9.0686747 
  563500    294.67437   -8.6688789 
  564000    294.58729    15.971371 
  564500    308.24205   -6.9230528 
  565000     301.8669    10.189029 
  565500    304.59249    5.8820802 
  566000    297.95216    1.8082193 
  566500    298.52908    1.9241316 
  567000    295.00191   -9.9915705 
  567500    298.04796    10.454738 
  568000    293.33456   -19.028278 
  568500    304.13564   -4.0148742 
  569000    303.75851   -2.3173711 
  569500    297.77053   -2.6724748 
  570000    300.70635   -6.3837376 
  570500     297.7316   0.94083183 
  571000    298.58728    2.0807367 
  571500    300.22706    7.4936246 
  572000    293.94818    2.0836385 
  572500    301.93579    -10.71039 
  573000     301.3887   -5.4885168 
  573500    301.60208   -8.7018838 
  574000    297.36278   -12.478329 
  574500    299.35275    1.2306028 
  575000    297.93576    -1.567104 
  575500     300.8186   -8.8956452 
  576000    306.42652   -7.5390829 
  576500    302.96212   -3.9551769 
  577000    297.94958   -1.2493391 
  577500    303.24797    3.1316457 
  578000    299.36864  -0.54090916 
  578500    300.48178    9.7492491 
  579000     299.8177   -14.750917 
  579500    303.23084    21.159365 
  580000    300.18297   -3.5684381 
  580500    298.74867   -18.616401 
  581000    302.11912   -3.5112042 
  581500    303.51242    -5.570005 
  582000     299.4372   -6.0668057 
  582500    301.59048    1.8699198 
  583000    298.41388    20.143267 
  583500    305.27959    1.2004895 
  584000    299.33702   -6.0644751 
  584500    300.13329  -0.55966306 
  585000    300.51765      19.4339 
  585500    300.93138   -10.665598 
  586000    299.31072    14.804391 
  586500    294.14916    7.8822052 
  587000    300.97987   -10.593228 
  587500    300.88448    8.9634347 
  588000    296.43524  0.023012352 
  588500    299.92858    19.089691 
  589000    302.84615    3.1068944 
  589500    300.44904   -16.687002 
  590000    306.21538   -9.4613728 
  590500    300.78163   -5.9831131 
  591000    298.60649   -11.439661 
  591500    302.17159    -13.76263 
  592000    303.92353    1.4387281 
  592500    299.00114    7.6838139 
  593000    302.84728   -6.0111421 
  593500    300.68983    3.2955727 
  594000    297.73792    18.539612 
  594500    297.58415    2.2353371 
  595000    302.96796   -7.7443485 
  595500    298.97639   -5.0260556 
  596000    295.31562   -22.908854 
  596500    297.79673    10.416165 
  597000    304.19807   -8.6782442 
  597500    304.99932    1.8130553 
  598000     303.8126   -13.496995 
  598500    300.40038    1.7746898 
  599000     303.8585   -8.0178051 
  599500    297.35824    13.698032 
  600000    301.74499    3.9441788 
  600500    299.94977   -22.345593 
  601000    306.43081    8.7567267 
  601500    302.09927   0.17510486 
  602000    302.43744    14.352164 
  602500     308.9465     4.444384 
  603000    298.13515   -6.1447806 
  603500     297.6094   -2.2445936 
  604000    303.47666     10.63193 
  604500    298.70595   -24.004449 
  605000    297.50077    1.5467046 
  605500     301.7047   -6.7526094 
  606000    297.23539   -4.2300799 
  606500     300.6457   -8.1499965 
  607000    303.16172   -1.3279203 
  607500    297.75362    6.6964886 
  608000     299.4133    -6.329403 
  608500    299.97267   -7.9120043 
  609000    297.43568   -6.6633199 
  609500    302.26141    4.5560098 
  610000    304.35974   -1.6882533 
  610500    294.51692  -0.36320445 
  611000    299.17114   -8.0564604 
  611500    303.66695    12.283328 
  612000     295.6177   -8.4858482 
  612500    298.25716    6.5261051 
  613000    299.89722    7.3114533 
  613500    296.37538    -4.592098 
  614000    299.63074   -3.8778785 
  614500    299.08489   -11.691958 
  615000    300.96996    12.751361 
  615500    296.89786    4.0263819 
  616000    302.56684   -2.3165141 
  616500    294.05168    -13.02549 
  617000    294.15402   -19.227529 
  617500    298.73355    3.4087008 
  618000    293.17757   -1.1299877 
  618500    297.77397   -16.321044 
  619000    300.97294    5.8397244 
  619500    295.73085   -16.904173 
  620000    299.68067   -17.484187 
  620500    299.58769   -8.2170495 
  621000    301.80253    14.470428 
  621500    297.08926    8.6099895 
  622000    300.25442     2.460513 
  622500    293.61646    11.918978 
  623000    303.94646   -1.5030564 
  623500    303.55877   -18.701966 
  624000    295.43106  -0.19797523 
  624500     294.0398   -8.8309283 
  625000    304.38645  -0.53909429 
  625500     299.9697   -22.286324 
  626000    290.87687     6.638372 
  626500    304.58988   -8.2710861 
  627000    297.99967    5.3071846 
  627500    306.08346   -15.037651 
  628000    300.73554    5.8368926 
  628500    301.63505   -4.7660268 
  629000    301.44677    1.6817243 
  629500    300.28931    16.453704 
  630000    297.96435    5.2298246 
  630500    301.07984    33.091016 
  631000    303.04558    2.5543937 
  631500    296.27647    8.9725507 
  632000    296.37385    3.9107541 
  632500    300.38859   -3.4541586 
  633000    304.54636    12.699161 
  633500    297.16464    -9.457691 
  634000     306.1331   -13.502995 
  634500    296.40395   -5.4613498 
  635000    299.16244  -0.79957124 
  635500    299.02155    3.9241189 
  636000    300.57456    11.581365 
  636500    304.80545   -21.366091 
  637000    299.77637    3.7787722 
  637500    299.75218    16.853187 
  638000    297.30128    11.689425 
  638500    299.52995   -2.8837516 
  639000    297.67894   -4.7082293 
  639500    303.31959    2.1360704 
  640000    301.09817   -7.1151617 
  640500    300.28439    17.245601 
  641000    300.37938    11.308388 
  641500    303.71702   0.41963265 
  642000     306.5973   0.90368467 
  642500    301.22214   -7.7254858 
  643000    297.35958    15.302065 
  643500    299.94217   0.46182334 
  644000    298.35098   -12.622316 
  644500     303.5306   -13.949257 
  645000    299.82892   -32.604561 
  645500    296.44312    -7.480777 
  646000    296.98776    4.6896949 
  646500    300.17201    5.4485118 
  647000    295.84904     6.416892 
  647500    301.64793  -0.44874069 
  648000    301.16881   -6.5104128 
  648500    304.46973   -3.5049389 
  649000    301.08533    6.6334355 
  649500    296.21163   -2.6196341 
  650000    297.87168    16.660231 
  650500    300.02893   -6.9872361 
  651000    305.47072    3.8779537 
  651500    303.49392    6.9355858 
  652000     301.8533   -2.9741045 
  652500    294.55787   -8.5674092 
  653000     302.8059   -5.9231868 
  653500    303.19138    7.1381457 
  654000    299.53681    14.140906 
  654500    301.32855    13.414747 
  655000    305.59443    14.834735 
  655500     296.4989   -4.1213052 
  656000    304.68876    9.7144045 
  656500    298.31102   -4.4688498 
  657000    303.02378   -8.2921105 
  657500    296.62627   -3.5321152 
  658000    298.15878    10.253828 
  658500    299.43229    2.4636879 
  659000    298.80263    13.445046 
  659500    296.96286    2.6896933 
  660000    300.79311   -13.263687 
  660500    302.07815    1.5054568 
  661000    304.21025    4.5789313 
  661500    297.88293    6.6950264 
  662000    303.74582   -2.6647825 
  662500    300.88283   -11.601048 
  663000    304.14322   -5.9846216 
  663500    302.24973   -11.962988 
  664000    300.42938   -16.918079 
  664500    303.13389   0.14995319 
  665000    304.06581    4.2796328 
  665500    299.63176  0.023510667 
  666000    297.07464    8.9279329 
  666500    303.04638   0.57374196 
  667000    298.76183   -12.434737 
  667500    296.45296   0.27918924 
  668000    294.94302    3.3208842 
  668500    307.58212    2.7686015 
  669000    302.67056    11.170065 
  669500    304.55784   -5.9557458 
  670000    300.21266   -3.7566603 
  670500    295.78111   -14.591426 
  671000       300.62    2.9817768 
  671500    300.13581   -5.6064583 
  672000    296.47682   -6.4837595 
  672500    296.81683   0.70116011 
  673000     301.3927   -2.1637892 
  673500    301.56729   0.36373611 
  674000    297.37987   -6.6746981 
  674500     303.0451   -16.376576 
  675000     301.6021    4.7863393 
  675500    303.97539    5.1176887 
  676000    303.42652    16.868152 
  676500    297.55334    14.206154 
  677000    297.42954     31.13274 
  677500    296.63268    8.6677302 
  678000    299.24658    3.2013661 
  678500    299.88289   -12.147135 
  679000    300.75874   -28.312124 
  679500    299.55063   -7.4266789 
  680000    304.93349    2.3302097 
  680500    301.28536   -11.524349 
  681000    301.42374   -11.543574 
  681500    301.19472    17.697744 
  682000    298.25715    2.2816511 
  682500    297.62659    -4.547548 
  683000    301.10217   -9.3501765 
  683500    306.34313    -8.939553 
  684000     298.7355   -3.0160441 
  684500    302.55452    6.4603289 
  685000    302.33339    2.1634516 
  685500    297.73716    1.8290287 
  686000    303.26167    7.2928259 
  686500    297.81373   -8.1808553 
  687000     295.9758   -3.4689514 
  687500     301.2417   -9.7147687 
  688000    303.63509   -2.2414677 
  688500    301.07106   0.16190602 
  689000     298.2745    9.3002006 
  689500    293.51773  0.089287272 
  690000    303.34754  -0.92329394 
  690500    305.49107   -5.7395201 
  691000    303.58962   -4.9754765 
  691500    296.76808    11.349992 
  692000    306.66075    4.2216669 
  692500    303.32712    1.8489316 
  693000    302.59035   -4.4723313 
  693500    297.81386    4.0272983 
  694000    300.07846   -1.4773859 
  694500    300.30347   0.32357346 
  695000    296.08216    24.378892 
  695500    299.06619    11.525845 
  696000    291.43077   -4.2344428 
  696500    295.56081     1.718667 
  697000    301.05899    9.9804335 
  697500    288.96805   -16.310913 
  698000     296.5172    -7.637236 
  698500    294.22071    15.329935 
  699000    306.15358     16.99066 
  699500    297.52476    3.2874908 
  700000    302.24199   0.66608584 
  700500    303.00377  -0.86257196 
  701000    303.64116   -5.4834936 
  701500    301.88546   0.92095332 
  702000      303.801    1.3936585 
  702500    306.57383    2.5158219 
  703000    303.93779   -7.1423708 
  703500    299.95072    -6.177254 
  704000    298.14153   -4.0302074 
  704500    300.09507   -5.2731846 
  705000    301.78039    6.1442025 
  705500    294.65342   -11.988971 
  706000    294.83405   -13.639003 
  706500      301.388    0.6086143 
  707000    304.44465   -11.021702 
  707500    304.14635    11.010295 
  708000    294.58688    18.781142 
  708500    304.89282    3.9367439 
  709000    296.64975      4.70201 
  709500     301.1995    5.1981957 
  710000    293.81143    2.8354854 
  710500    300.50458    3.3440137 
  711000    299.44008   -14.814733 
  711500    301.04264   -14.634157 
  712000    300.15174    4.0689937 
  712500    298.67518     6.435802 
  713000    301.18519    12.701871 
  713500     304.1366    1.0103104 
  714000    300.44849   -9.0502246 
  714500    295.19345    3.3591398 
  715000     302.6769   -9.5344904 
  715500    301.78383   -7.6422361 
  716000    299.72039   -9.4105034 
  716500    297.12781    13.064944 
  717000    298.55606    13.080098 
  717500    299.96079    -18.32533 
  718000     297.4888     2.576142 
  718500    297.83569   -4.1068826 
  719000    306.06472  -0.75672589 
  719500    298.22613   -8.6305396 
  720000    295.02389    1.2642013 
  720500    300.02977   -7.7030907 
  721000    302.44404    10.520181 
  721500    301.30267    4.1323642 
  722000    296.21335    3.6642145 
  722500    303.39432   -13.722871 
  723000     298.8822   -4.8688504 
  723500    296.32314    -15.07451 
  724000    303.08831    10.761182 
  724500    298.59235    12.130804 
  725000    297.88737    15.652503 
  725500    300.30224    14.546985 
  726000    301.91536    5.0022387 
  726500    297.51669   -3.3723657 
  727000    302.38103    2.3649348 
  727500     299.6488    10.127542 
  728000    298.13443    9.8065635 
  728500    298.80442    4.3237527 
  729000    305.61916   -22.412309 
  729500    299.56808   -8.5810197 
  730000    296.80668    2.7537664 
  730500      299.435   -25.096316 
  731000    300.16331  -0.71873063 
  731500     301.9022    8.0920523 
  732000    300.77903    -17.38824 
  732500    304.96526    -7.932998 
  733000    303.06611     14.16102 
  733500     300.8909   -5.6655986 
  734000    292.70501   -4.7952311 
  734500    295.94204   -8.6669483 
  735000    303.78633    1.4481288 
  735500    299.87313   -5.2864507 
  736000    301.22388    8.7392454 
  736500    294.45366    9.7729878 
  737000     304.0642   -6.7807663 
  737500    296.59516   -4.3109287 
  738000    297.16385    2.9356144 
  738500    299.22259   -7.4579239 
  739000    297.51975   -6.0947359 
  739500     299.1282  -0.65396691 
  740000    304.25649   -3.5323279 
  740500    295.15629   -9.7624275 
  741000    299.33225    20.094955 
  741500     299.8673   -14.329708 
  742000    296.84494    12.714241 
  742500    299.38792   -9.5395465 
  743000    298.61189  -0.85999066 
  743500    295.84604   -8.9995506 
  744000    300.61406   -22.971863 
  744500    301.78832    5.3100736 
  745000    300.85498   -1.2710407 
  745500    303.26485   -2.3591618 
  746000      297.699    13.156887 
  746500    303.57239    3.4740245 
  747000    303.51514      5.31901 
  747500    302.03165   -5.9567308 
  748000    296.93774   -20.923796 
  748500    300.95725  -0.36314513 
  749000    301.81874    21.684793 
  749500    296.88392    4.2560217 
  750000    300.39213    20.541115 
  750500    299.04588    2.3056048 
  751000    306.88824    2.2168227 
  751500    303.70278    -8.996731 
  752000    297.23433   0.38599906 
  752500    301.23503   -19.634718 
  753000    303.68764    10.623246 
  753500    300.20759    9.7939978 
  754000    301.46647    3.2465941 
  754500    302.12254    5.8176606 
  755000     299.6581   -13.353785 
  755500    301.96941   -8.2758914 
  756000    305.22082    11.282777 
  756500    300.30449    18.128553 
  757000    295.65562     8.935788 
  757500    301.69058   -19.050698 
  758000    298.82271    14.021851 
  758500    294.55466   -11.293555 
  759000    295.79224   -9.0246006 
  759500    298.04836   -18.440835 
  760000    299.01868    1.5204413 
  760500    303.25048   -4.6681838 
  761000    297.84803    1.8078513 
  761500    304.49939   -8.9817388 
  762000     298.4232    2.7651844 
  762500    301.63915   -11.280008 
  763000    295.65883    -7.230367 
  763500    304.95274    5.8500207 
  764000    299.50208   -22.769495 
  764500    303.66965    5.4855955 
  765000    297.79694    6.3935436 
  765500    298.68117   -7.7618686 
  766000    301.11799    10.422643 
  766500    303.83743   0.83119905 
  767000    302.95136    10.301453 
  767500    296.80462  0.031362266 
  768000    296.00094   -7.9141678 
  768500    299.18227   -10.014665 
  769000    298.77293    4.6610964 
  769500    298.51027   -23.508656 
  770000    297.95059   -4.5321619 
  770500    297.59652   -14.120568 
  771000    302.21739    1.6751914 
  771500    300.64201    15.728661 
  772000    297.62905    7.6095106 
  772500    302.71574   -2.0470504 
  773000     301.4061    6.7307955 
  773500    302.91756   -14.511682 
  774000    300.12266    -13.42025 
  774500    298.66537   -15.256026 
  775000    300.96793    4.4804764 
  775500    304.12771     -8.76152 
  776000    303.70138    6.7758451 
  776500    294.81752   -1.4238046 
  777000    296.67216   -22.342647 
  777500    300.32458    1.0891899 
  778000    299.83093   -1.6690605 
  778500    298.51021    15.887362 
  779000    303.40988   -9.4751331 
  779500    301.56173    -0.237789 
  780000    299.28898    33.314567 
  780500    302.70045    13.274675 
  781000    298.50062   -8.3707641 
  781500    299.27988   -4.9314996 
  782000    297.76064   -0.6776473 
  782500    296.51912   -4.1009745 
  783000    294.68343    3.1530173 
  783500    302.48404   -8.3550161 
  784000    297.12481    15.956071 
  784500    301.13066    7.3015697 
  785000    307.39446   -2.5230179 
  785500    300.59474    0.8283344 
  786000    299.97435    8.0833149 
  786500    301.80712    20.120702 
  787000    299.86958    4.4780911 
  787500    297.99806   -3.6106642 
  788000    292.86763    10.904844 
  788500    298.08726    5.1432174 
  789000     306.5433    11.583258 
  789500    300.72808  -0.89643344 
  790000     303.8462   -1.8818007 
  790500      299.458    20.691463 
  791000    300.52635    2.6243798 
  791500    304.74561    14.124636 
  792000    301.53746   -7.5879659 
  792500    300.31183   -2.7354713 
  793000    299.90092   -5.7377204 
  793500    301.45813   -1.7711605 
  794000    300.30948    15.904004 
  794500    300.61204     5.775172 
  795000     302.0393    18.936851 
  795500     299.3486    16.635923 
  796000     296.6782    9.8842762 
  796500    301.23338    18.233283 
  797000    301.23003   -10.192402 
  797500    293.55208    -2.461764 
  798000    302.41187   -8.9596727 
  798500    301.03006    6.1328343 
  799000    302.01481   -8.5319054 
  799500    305.57334    8.1422827 
  800000    300.13779    12.058361 
  800500    302.71374   -3.6186714 
  801000    302.35751  -0.75607482 
  801500    299.18714     27.70232 
  802000    301.93565    11.323012 
  802500    302.54609   -13.806229 
  803000    292.49651   -8.9691405 
  803500    301.82917   -3.3647595 
  804000    295.78371    5.1296076 
  804500    297.57092     5.692408 
  805000    299.09525   -10.018336 
  805500    297.38747    6.0272185 
  806000    304.62707   -14.948728 
  806500    301.42284    3.6323337 
  807000    299.64296    13.857583 
  807500    300.37453   -14.067189 
  808000    295.25034    16.531928 
  808500    298.91832   -16.278743 
  809000    301.10657    11.526314 
  809500    304.45108    7.3218841 
  810000    297.00962    21.500458 
  810500     301.9657   -7.9542932 
  811000    298.72788    4.8619567 
  811500    297.45029    21.201077 
  812000    294.91015    14.335108 
  812500    296.45529    14.647294 
  813000    301.43389   -8.3073103 
  813500    298.71717    25.368218 
  814000    301.25165   -1.4474543 
  814500    299.97741   -2.7000872 
  815000    302.63064    11.053164 
  815500    303.31626   0.39954987 
  816000    300.51304    -11.23508 
  816500    299.92162   -15.292649 
  817000      301.173    9.6837381 
  817500    300.70227    15.490264 
  818000    299.10941    -13.86602 
  818500    295.70855    7.1542708 
  819000    297.18475    13.623649 
  819500    295.93687    1.5728767 
  820000    299.13953    9.8445464 
  820500    302.57489    2.0099529 
  821000    304.37292  -0.65871813 
  821500    294.74812   -1.9700914 
  822000    300.78506   -15.319676 
  822500    297.48044   -7.7904346 
  823000    297.17512   -2.8496015 
  823500    302.18315    0.8530133 
  824000    302.56183    2.9942649 
  824500    299.06177   -1.9850162 
  825000    298.57509   -11.172854 
  825500    299.21547     25.86198 
  826000    294.02973   -4.1441792 
  826500    298.83643    4.8999128 
  827000    298.90691    13.389779 
  827500    300.48818    1.5132299 
  828000    299.23432   0.45907484 
  828500    300.36517    5.7803177 
  829000    299.92577   -2.7521685 
  829500    298.53474   -6.3211584 
  830000    298.51945   -14.013854 
  830500    300.10069   -11.061106 
  831000    300.02278   -8.6799632 
  831500     299.0656    9.5272356 
  832000    302.73613   -3.8787941 
  832500    296.98803    4.6062423 
  833000    297.28906   -4.5014753 
  833500    298.58135   -23.759848 
  834000     300.1729    9.2454495 
  834500    296.78732    4.8214892 
  835000    304.01091  -0.15796136 
  835500    299.51481   -7.9327581 
  836000    302.06996   -12.559114 
  836500    297.01182    -7.513231 
  837000    297.07816   -18.384756 
  837500    302.64814    17.623348 
  838000     299.1433 -0.091081366 
  838500    304.53175  -0.24103717 
  839000    298.26314    21.160553 
  839500     301.9809     17.68915 
  840000    299.22497    7.4977676 
  840500    301.32417   -15.142235 
  841000    302.40625    24.475564 
  841500    304.25342   0.87475928 
  842000    301.07321    13.438146 
  842500    296.50777    1.0880244 
  843000     304.6587  -0.45713177 
  843500    295.28525    7.8172318 
  844000    302.06139   -6.9852114 
  844500    300.88882    17.116742 
  845000    293.64932   -1.5337503 
  845500    298.10577   -14.575714 
  846000    296.72982   -6.2971041 
  846500    301.50785    1.5657678 
  847000    297.71836     2.576294 
  847500    303.91204    3.3865323 
  848000      299.066  -0.99736098 
  848500    297.32648   -9.5256631 
  849000    299.79512   -7.8427624 
  849500    302.74988   -3.3975452 
  850000    298.63332   -3.1610288 
  850500    305.32686    9.1458154 
  851000     298.6247    -5.507609 
  851500    296.46882   -3.1356547 
  852000    297.34515    12.374984 
  852500    299.36425    4.6062137 
  853000    299.11426   0.65703543 
  853500    305.03696    12.068099 
  854000    306.56086   -2.5416207 
  854500    295.85928  0.082488057 
  855000    304.60107    13.572879 
  855500    297.16086   -4.8673822 
  856000    297.70158  -0.25807641 
  856500    297.78581   -4.7907095 
  857000    301.15188    1.1265283 
  857500    301.79269  -0.48715227 
  858000     301.6216    7.3461038 
  858500    301.10704   -2.0338737 
  859000    306.79705    3.8037989 
  859500    305.31479    2.2160344 
  860000    298.70238    6.8078978 
  860500     298.2814    5.8866597 
  861000    296.46072    10.052141 
  861500    305.30704   -4.3145191 
  862000    299.10796   -4.7122662 
  862500    298.03594   -3.7946849 
  863000    302.48291    10.663309 
  863500    302.39741    3.6152961 
  864000    303.15046   -9.7376583 
  864500    298.54263    16.400488 
  865000    301.99052    12.367709 
  865500    300.69071    12.367052 
  866000    300.69736   -6.1330257 
  866500    305.11531   -13.656023 
  867000     298.6196    23.274716 
  867500    299.12142    -2.506294 
  868000    298.52263   -4.0295247 
  868500    301.29402    15.045399 
  869000      304.209    4.1348794 
  869500    301.88204   -3.7561352 
  870000     295.8751    22.270094 
  870500    298.61222    -11.34413 
  871000    297.64161    10.824948 
  871500    299.42451    8.4353894 
  872000    300.91203    2.2460392 
  872500    301.30039   -8.7896897 
  873000    301.61423   -13.699963 
  873500     301.8094    17.199733 
  874000    300.05186    4.6236388 
  874500    303.07734  -0.13364408 
  875000    296.66511   -23.234005 
  875500    299.59949    10.182707 
  876000    298.39353    8.0143307 
  876500    304.15862    6.4889107 
  877000    307.62783    -5.708395 
  877500    298.59274    8.7119498 
  878000    293.64737   -3.1466177 
  878500    295.49571   -5.9069592 
  879000     301.5976    15.249012 
  879500    298.98637   -22.137089 
  880000    299.29837   -3.9069123 
  880500    302.47191  -0.74637231 
  881000    295.93065    7.4964229 
  881500    297.42204   -10.307063 
  882000    301.14752 -0.087641244 
  882500    303.97097    4.7517359 
  883000    296.82196   -5.8012575 
  883500    299.09603    6.7492733 
  884000    299.73825    3.5789309 
  884500    307.78395   -5.1687238 
  885000    294.87341    11.967559 
  885500    302.92702   -10.167506 
  886000    300.25856    6.6956454 
  886500    297.81933    3.5781468 
  887000    304.32621    2.0947163 
  887500    296.25848   -1.8224411 
  888000    299.06994    -16.09918 
  888500    305.74158 0.00038991194 
  889000    301.82125    13.081168 
  889500    304.05516   -6.1192759 
  890000    301.46524    4.8535045 
  890500    295.82178   -19.848798 
  891000    298.61362    5.5166471 
  891500    303.20514   -18.295157 
  892000    293.57884    1.6107514 
  892500    298.62072    12.646561 
  893000    299.03197    13.057137 
  893500    300.25565   0.33734891 
  894000    299.46811   -8.6123575 
  894500    296.00867   -9.6299772 
  895000    297.03441     6.660577 
  895500    301.75801   -15.980675 
  896000    298.92188    5.0248654 
  896500     298.2465   -14.704978 
  897000    298.33616    15.994261 
  897500    294.16911   -0.7220758 
  898000    299.38027   -8.9433779 
  898500    301.57917   -5.0135696 
  899000    300.61295   -11.945868 
  899500    301.32799    -6.815743 
  900000    303.37284   -3.2004602 
  900500    298.90798    3.7638552 
  901000    303.67747   -5.9204445 
  901500    301.83349    19.410286 
  902000    303.15358   -17.112673 
  902500    303.26395    1.6982959 
  903000    302.71008   -4.0630207 
  903500    304.07579    2.4778157 
  904000    304.26717    15.396904 
  904500    299.19789    9.1249342 
  905000    302.23413    16.137977 
  905500    305.85413   -13.730227 
  906000    305.82016   -5.7886212 
  906500    299.58871   -17.991656 
  907000    302.10746    12.350529 
  907500    296.29508   -7.1326568 
  908000    297.88685   -6.0158475 
  908500     301.7471    4.1008582 
  909000    295.51402   -2.3015063 
  909500    300.20239    2.9414493 
  910000    297.69037    6.3258192 
  910500    303.48076   -11.034679 
  911000    303.52948   0.65259645 
  911500    300.10238    8.8812612 
  912000    296.59421   -14.766821 
  912500    301.93548    2.9053377 
  913000    306.38779    1.4215075 
  913500    297.11726   -8.7887411 
  914000    303.50062   -3.0311041 
  914500    301.05519    2.8005284 
  915000    298.13999    2.3470761 
  915500    303.29182     2.522183 
  916000    295.77536    9.6385293 
  916500     298.6675   -3.1680626 
  917000     296.0645    15.388574 
  917500    297.59072    -3.408525 
  918000    300.95652    -6.822167 
  918500    297.77534    6.6304422 
  919000    302.44791    1.0861753 
  919500    302.20068    4.7280171 
  920000    297.50901    -2.373195 
  920500    296.33691    21.035267 
  921000    304.37466   -10.787819 
  921500    300.00611   -7.6204266 
  922000    304.62952   0.91962074 
  922500    299.54109    18.470038 
  923000    301.97574    5.4637887 
  923500    299.31677   -24.685965 
  924000    303.39798    6.6731119 
  924500    300.87397    -1.750849 
  925000    301.24544    8.1501265 
  925500    298.07903   -8.5574051 
  926000    299.99581    10.995114 
  926500    301.03955    8.5978923 
  927000    299.84254    26.118688 
  927500    302.57153    18.986555 
  928000    301.48779   -14.157376 
  928500    297.95857   -10.822572 
  929000    297.31953    4.4109394 
  929500     296.0164   -1.5002462 
  930000    298.37457    4.0436354 
  930500    294.60566   -3.5938962 
  931000    297.82334   0.23463246 
  931500    296.98142   -5.7567622 
  932000    298.79817    2.1433184 
  932500    297.91852     -19.7113 
  933000    304.06407   -1.0629802 
  933500    300.64152     11.66003 
  934000    303.75073    3.4214748 
  934500    298.94322   -9.5661699 
  935000    301.23244   -2.0190842 
  935500    294.94365   -1.8197122 
  936000    297.06108     18.23948 
  936500    301.46176    13.895332 
  937000     300.5425   -3.9894329 
  937500    299.58728   0.94682802 
  938000    302.88441   -1.4968621 
  938500    301.60552     13.50324 
  939000    305.31496    17.138123 
  939500    300.53497   -24.507148 
  940000    303.28959   -10.687276 
  940500    303.41712    1.0206052 
  941000    298.67999    3.2725247 
  941500    298.26077   -16.525924 
  942000    299.77579     20.76356 
  942500    295.05716    5.8364004 
  943000    300.29751   -7.5999572 
  943500    306.28781    3.8441482 
  944000    300.42237     18.77112 
  944500    301.16391    -12.81352 
  945000    307.18558    1.8141393 
  945500    296.77702   -2.2581311 
  946000    295.40492   -5.6864734 
  946500    298.68152   -6.9433502 
  947000     304.2205   -6.3117748 
  947500    299.57831    4.4859949 
  948000    305.27538    16.028921 
  948500    294.46897    5.3366122 
  949000    296.93284     7.100466 
  949500    295.67724    9.6446268 
  950000    302.27838    8.5874927 
  950500    302.69681    6.7905283 
  951000    299.58974   -1.5938385 
  951500    301.28896   -17.178639 
  952000     297.9544    9.2544183 
  952500    302.48887   -7.2086507 
  953000    298.62061    0.7030777 
  953500    300.10692   -11.663005 
  954000    302.61056    -4.760549 
  954500    304.38582  -0.66344032 
  955000      294.427   -11.286331 
  955500    302.22711   -3.1991478 
  956000    298.64593    -8.012138 
  956500    300.89557   -5.6785258 
  957000    303.62391    2.0713136 
  957500    297.29275    5.2138466 
  958000    297.63118   -11.587145 
  958500    296.61054   -21.701575 
  959000    302.15784     21.13653 
  959500    296.64555    2.6343813 
  960000    306.15592    3.5323826 
  960500    299.93673   -4.4321597 
  961000     298.5598   -2.5610078 
  961500    297.73966    2.8191172 
  962000     298.4458    2.6412212 
  962500    298.57267    16.139334 
  963000    303.50666   -12.843903 
  963500    295.77571    3.4395331 
  964000    295.95202    13.202403 
  964500    302.28289   -16.690948 
  965000    297.70017    11.973696 
  965500    299.35341   -6.2500962 
  966000    302.02759   -24.320705 
  966500    303.17052     3.855317 
  967000    304.51582    5.2520238 
  967500    302.95251  -0.50311629 
  968000    300.19298   -4.6614831 
  968500    293.59603   -9.4463575 
  969000    299.32852    6.0294395 
  969500     302.4223   -1.4103986 
  970000    295.80102     2.137284 
  970500    298.03739    16.764165 
  971000     302.5959   -8.5133617 
  971500    295.06935    13.351829 
  972000    294.78014  -0.57591942 
  972500    298.30923    6.8811523 
  973000    301.87991    1.4707238 
  973500    297.36869    4.2454371 
  974000      302.978   0.78620985 
  974500    295.47796   -9.8167813 
  975000    296.39991   -18.550169 
  975500    299.62814    13.664329 
  976000    303.13084   -13.998498 
  976500    294.94998   0.15877886 
  977000    296.08146   -12.148946 
  977500    297.08674   -4.6015681 
  978000    298.23641   -1.7589159 
  978500    297.09461   -15.058659 
  979000    300.40671  -0.32747079 
  979500    303.75705   -16.206774 
  980000    304.70338    10.645035 
  980500    303.28533    23.698606 
  981000    300.51414   -23.710269 
  981500    298.09901    3.8258165 
  982000    296.73194     11.56173 
  982500    295.49389   -13.640885 
  983000    299.29227    12.270299 
  983500    299.72791   -4.2160848 
  984000    301.96543   -1.0863236 
  984500    297.78064    -10.32747 
  985000    298.02642   -3.5870016 
  985500    297.53954   -4.3524118 
  986000    301.96955   -9.9854588 
  986500    302.32164    18.956369 
  987000    302.13547    8.0547884 
  987500      296.548     -12.2926 
  988000    297.60348   -2.4431449 
  988500    300.53043     4.481574 
  989000    303.44245   -2.8737392 
  989500    295.77948   0.55606014 
  990000    300.93494    6.9636101 
  990500    304.08323   -14.635789 
  991000    295.77487     1.115454 
  991500    307.42753    2.4720317 
  992000    303.32967   -2.5853635 
  992500    298.25697   -7.9990146 
  993000        299.9    2.9660663 
  993500    299.96599    11.339466 
  994000    301.82613    3.1862096 
  994500    296.87666    9.0053125 
  995000    301.80309     3.188527 
  995500    295.55288    1.7392221 
  996000    304.21196   -11.604657 
  996500    295.94596    15.291371 
  997000    300.49338    14.448247 
  997500    300.66479   -14.607027 
  998000    304.93788   -1.7535143 
  998500    295.60046   -20.665478 
  999000    296.97346    6.3352003 
  999500    302.85685    4.9181175 
 1000000    303.50904    3.4438331 
Loop time of 14424 on 16 procs for 1000000 steps with 19582 atoms

Performance: 5.990 ns/day, 4.007 hours/ns, 69.329 timesteps/s
99.4% CPU use with 16 MPI tasks x no OpenMP threads

MPI task timing breakdown:
Section |  min time  |  avg time  |  max time  |%varavg| %total
---------------------------------------------------------------
Pair    | 6246.2     | 6666.6     | 7063.6     | 297.7 | 46.22
Bond    | 0.21057    | 0.26416    | 0.32993    |   5.9 |  0.00
Kspace  | 1804.2     | 2205.5     | 2629       | 516.6 | 15.29
Neigh   | 4282.2     | 4314.9     | 4345.1     |  35.1 | 29.91
Comm    | 542.39     | 584.5      | 636.48     | 116.2 |  4.05
Output  | 3.1716     | 3.19       | 3.3794     |   2.7 |  0.02
Modify  | 553.58     | 566.54     | 580.68     |  28.9 |  3.93
Other   |            | 82.48      |            |       |  0.57

Nlocal:    1223.88 ave 1254 max 1205 min
Histogram: 2 2 3 3 2 0 1 2 0 1
Nghost:    7399.75 ave 7438 max 7351 min
Histogram: 1 0 1 2 4 2 0 2 2 2
Neighs:    303108 ave 325972 max 279020 min
Histogram: 1 2 0 3 3 1 1 3 0 2

Total # of neighbors = 4849722
Ave neighs/atom = 247.662
Ave special neighs/atom = 1.34634
Neighbor list builds = 419476
Dangerous builds = 0
  write_restart  end.${E}.restart
  write_restart  end.0.02.restart
PPPM initialization ...
WARNING: Using 12-bit tables for long-range coulomb (../kspace.cpp:321)
  G vector (1/distance) = 0.284296
  grid = 40 36 24
  stencil order = 5
  estimated absolute RMS force accuracy = 0.0311878
  estimated relative force accuracy = 9.39212e-05
  using double precision FFTs
  3d grid and FFT values/proc = 6555 2880

  clear
  next a
  next E
  jump system.in
variable a loop 5
variable E index 0.02 0.04 0.06 0.08 0.1             #电场
variable Wo equal 0.1553
log $a.log
log 2.log
