# Supplementary material for: The influences of electric field intensity and driving force on the slip behaviour of water flow in a nanochannel
Source: PLoS One. 2021 Sep 22;16(9):e0257589. doi: 10.1371/journal.pone.0257589 (PMC8457446; doi:10.1371/journal.pone.0257589)
Supplement: S1 Data — (ZIP) [file pone.0257589.s001.zip › data/ALH2O-E-4/2.log]

variable T equal 300
variable F equal 0.000875          #加速度
# ----------------- Init Section -----------------

    units        real
    atom_style   full
    pair_style   lj/cut/coul/long 9.0
    bond_style   harmonic
    angle_style  harmonic
    kspace_style pppm 0.0001
    neigh_modify delay 0 every 1 check yes

# ----------------- Atom Definition Section -----------------

read_data system.data
  orthogonal box = (0 -16.2 0) to (81 56.2 40.5)
  4 by 2 by 2 MPI processor grid
  reading atoms ...
  19582 atoms
  scanning bonds ...
  2 = max bonds/atom
  scanning angles ...
  1 = max angles/atom
  reading bonds ...
  8788 bonds
  reading angles ...
  4394 angles
  2 = max # of 1-2 neighbors
  1 = max # of 1-3 neighbors
  1 = max # of 1-4 neighbors
  2 = max # of special neighbors
#read_restart 1.restart

#1是up Al
#2是down Al
#3是 O
#4是 H

# ----------------- Settings Section -----------------
    pair_coeff   1 1  0.0  0.0         #上Al Al
    pair_coeff   1 2  0.0  0.0         #上Al下Al
    pair_coeff   1 3  ${Wo}  3.166    #上Al O
    pair_coeff   1 3  0.1553  3.166    
    pair_coeff   1 4  0.0  0.0         #上Al H

    pair_coeff   2 2  0.0  0.0         #下Al Al
    pair_coeff   2 3  ${Wo}  3.166    #下Al O
    pair_coeff   2 3  0.1553  3.166    
    pair_coeff   2 4  0.0  0.0         #下Al H

    pair_coeff   3 3  ${Wo}  3.166    # O  O
    pair_coeff   3 3  0.1553  3.166    
    pair_coeff   3 4  0.0  0.0         # O  H

    pair_coeff   4 4  0.0  0.0         # H  H

	bond_coeff   1     600.0   1.0
    angle_coeff  1   75.0    109.47

    group upwall type 1
3200 atoms in group upwall
    group downwall type 2
3200 atoms in group downwall
    group O type 3
4394 atoms in group O
    group H type 4
8788 atoms in group H

	group wall union upwall downwall
6400 atoms in group wall
    group spce type  3  4
13182 atoms in group spce
    fix fShakeSPCE spce shake 0.0001 10 0 b 1 a 1
  0 = # of size 2 clusters
  0 = # of size 3 clusters
  0 = # of size 4 clusters
  4394 = # of frozen angles

# ----------------- Run Section -----------------

  timestep 1
  compute	     T_spce spce temp/partial 0 1 1
  velocity     spce create $T 372748 temp T_spce
  velocity     spce create 300 372748 temp T_spce
  dump 2 all atom 100000 $a.lammpstrj
  dump 2 all atom 100000 2.lammpstrj

  fix   fxnvt spce nvt temp $T $T 100
  fix   fxnvt spce nvt temp 300 $T 100
  fix   fxnvt spce nvt temp 300 300 100
  fix_modify fxnvt temp T_spce
WARNING: Temperature for fix modify is not for group all (../fix_nh.cpp:1395)

  run   1000000
PPPM initialization ...
WARNING: Using 12-bit tables for long-range coulomb (../kspace.cpp:321)
  G vector (1/distance) = 0.284296
  grid = 40 36 24
  stencil order = 5
  estimated absolute RMS force accuracy = 0.0311878
  estimated relative force accuracy = 9.39212e-05
  using double precision FFTs
  3d grid and FFT values/proc = 6555 2880
Neighbor list info ...
  update every 1 steps, delay 0 steps, check yes
  max neighbors/atom: 2000, page size: 100000
  master list distance cutoff = 11
  ghost atom cutoff = 11
  binsize = 5.5, bins = 15 14 8
  1 neighbor lists, perpetual/occasional/extra = 1 0 0
  (1) pair lj/cut/coul/long, perpetual
      attributes: half, newton on
      pair build: half/bin/newton
      stencil: half/bin/3d/newton
      bin: standard
Per MPI rank memory allocation (min/avg/max) = 10.36 | 10.75 | 11.14 Mbytes
Step Temp E_pair E_mol TotEng Press 
       0    174.01248    18054.513            0    25931.982    32532.591 
 1000000     173.2812   -49000.334            0    -41155.97    1394.3786 
Loop time of 9711.52 on 16 procs for 1000000 steps with 19582 atoms

Performance: 8.897 ns/day, 2.698 hours/ns, 102.971 timesteps/s
99.4% CPU use with 16 MPI tasks x no OpenMP threads

MPI task timing breakdown:
Section |  min time  |  avg time  |  max time  |%varavg| %total
---------------------------------------------------------------
Pair    | 5629.6     | 6253.4     | 6673.9     | 438.0 | 64.39
Bond    | 0.2142     | 0.27231    | 0.32524    |   5.8 |  0.00
Kspace  | 1776.9     | 2193.2     | 2814.7     | 743.4 | 22.58
Neigh   | 480.09     | 484.24     | 487.5      |  12.6 |  4.99
Comm    | 315.99     | 342.81     | 371.77     |  91.6 |  3.53
Output  | 0.011259   | 0.012645   | 0.016394   |   1.0 |  0.00
Modify  | 386.88     | 398.58     | 407.5      |  27.9 |  4.10
Other   |            | 39.02      |            |       |  0.40

Nlocal:    1223.88 ave 1258 max 1197 min
Histogram: 1 2 1 3 5 1 1 0 0 2
Nghost:    7405.94 ave 7432 max 7383 min
Histogram: 3 2 0 0 5 1 1 1 1 2
Neighs:    302690 ave 331412 max 283316 min
Histogram: 3 2 1 0 5 1 2 1 0 1

Total # of neighbors = 4843040
Ave neighs/atom = 247.321
Ave special neighs/atom = 1.34634
Neighbor list builds = 52294
Dangerous builds = 0
  write_restart ${Wo}.restart
  write_restart 0.1553.restart
PPPM initialization ...
WARNING: Using 12-bit tables for long-range coulomb (../kspace.cpp:321)
  G vector (1/distance) = 0.284296
  grid = 40 36 24
  stencil order = 5
  estimated absolute RMS force accuracy = 0.0311878
  estimated relative force accuracy = 9.39212e-05
  using double precision FFTs
  3d grid and FFT values/proc = 6555 2880
 #--------------------E+F -----------------------
  timestep 1

  fix 1 spce gravity $F vector 1 0 0       #在x方向加速度为====0.0001
  fix 1 spce gravity 0.000875 vector 1 0 0       
  fix kick spce efield  0.0  $E 0.0        #在Y方向上加上电场==0.1
  fix kick spce efield  0.0  0.04 0.0        

  run   1000000
PPPM initialization ...
WARNING: Using 12-bit tables for long-range coulomb (../kspace.cpp:321)
  G vector (1/distance) = 0.284296
  grid = 40 36 24
  stencil order = 5
  estimated absolute RMS force accuracy = 0.0311878
  estimated relative force accuracy = 9.39212e-05
  using double precision FFTs
  3d grid and FFT values/proc = 6555 2880
Per MPI rank memory allocation (min/avg/max) = 10.75 | 10.89 | 11.15 Mbytes
Step Temp E_pair E_mol TotEng Press 
 1000000     173.2812   -49000.334            0    -41155.97    1394.6789 
 2000000    159936.56   -49111.068            0    7191147.2    1393359.1 
Loop time of 11423.1 on 16 procs for 1000000 steps with 19582 atoms

Performance: 7.564 ns/day, 3.173 hours/ns, 87.542 timesteps/s
99.4% CPU use with 16 MPI tasks x no OpenMP threads

MPI task timing breakdown:
Section |  min time  |  avg time  |  max time  |%varavg| %total
---------------------------------------------------------------
Pair    | 6093.6     | 6782.5     | 7303.8     | 468.3 | 59.38
Bond    | 0.21239    | 0.27252    | 0.33877    |   6.4 |  0.00
Kspace  | 1769.5     | 2296.9     | 2973.6     | 803.8 | 20.11
Neigh   | 1443       | 1454.4     | 1464       |  19.8 | 12.73
Comm    | 372.8      | 402.1      | 431.85     |  95.8 |  3.52
Output  | 0.011295   | 0.012661   | 0.01639    |   1.0 |  0.00
Modify  | 423.95     | 437.6      | 445.99     |  28.6 |  3.83
Other   |            | 49.34      |            |       |  0.43

Nlocal:    1223.88 ave 1236 max 1202 min
Histogram: 1 2 0 0 0 3 3 2 2 3
Nghost:    7396.94 ave 7448 max 7339 min
Histogram: 2 1 1 1 1 3 1 2 3 1
Neighs:    302823 ave 325608 max 279126 min
Histogram: 2 1 0 2 3 2 2 0 2 2

Total # of neighbors = 4845162
Ave neighs/atom = 247.429
Ave special neighs/atom = 1.34634
Neighbor list builds = 142903
Dangerous builds = 0
  write_restart $a.${E}.restart
  write_restart 2.${E}.restart
  write_restart 2.0.04.restart
PPPM initialization ...
WARNING: Using 12-bit tables for long-range coulomb (../kspace.cpp:321)
  G vector (1/distance) = 0.284296
  grid = 40 36 24
  stencil order = 5
  estimated absolute RMS force accuracy = 0.0311878
  estimated relative force accuracy = 9.39212e-05
  using double precision FFTs
  3d grid and FFT values/proc = 6555 2880
# ------------------- compute ------------------
  reset_timestep 0
  compute force spce group/group wall      #计算力：水和墙

  thermo		500                        #输出力
  thermo_style custom step temp c_force[1]
  thermo_modify 	temp T_spce
WARNING: Temperature for thermo pressure is not for group all (../thermo.cpp:489)


  compute c_O O chunk/atom bin/1d y lower 0.2 units box            #氧：密度+速度
  fix O O ave/chunk 1 1000000 1000000 c_O vx norm sample file Ovx.$a
  fix O O ave/chunk 1 1000000 1000000 c_O vx norm sample file Ovx.2


  compute c_H H chunk/atom bin/1d y lower 0.2 units box            #氢：密度+速度
  fix H H ave/chunk 1 1000000 1000000 c_H vx norm sample file Hvx.$a
  fix H H ave/chunk 1 1000000 1000000 c_H vx norm sample file Hvx.2


  run 1000000
PPPM initialization ...
WARNING: Using 12-bit tables for long-range coulomb (../kspace.cpp:321)
  G vector (1/distance) = 0.284296
  grid = 40 36 24
  stencil order = 5
  estimated absolute RMS force accuracy = 0.0311878
  estimated relative force accuracy = 9.39212e-05
  using double precision FFTs
  3d grid and FFT values/proc = 6555 2880
Neighbor list info ...
  update every 1 steps, delay 0 steps, check yes
  max neighbors/atom: 2000, page size: 100000
  master list distance cutoff = 11
  ghost atom cutoff = 11
  binsize = 5.5, bins = 15 14 8
  2 neighbor lists, perpetual/occasional/extra = 1 1 0
  (1) pair lj/cut/coul/long, perpetual
      attributes: half, newton on
      pair build: half/bin/newton
      stencil: half/bin/3d/newton
      bin: standard
  (2) compute group/group, occasional, copy from (1)
      attributes: half, newton on
      pair build: copy
      stencil: none
      bin: none
Per MPI rank memory allocation (min/avg/max) = 11.1 | 11.47 | 11.6 Mbytes
Step Temp c_force[1] 
       0     298.7511   -1.2480938 
     500    300.93888    10.661223 
    1000    305.54166    0.4147451 
    1500    298.51324   -3.1820212 
    2000    300.96159    23.196397 
    2500    307.70151    12.658168 
    3000    300.33019  -0.42954743 
    3500    301.18515   -15.241718 
    4000    303.98434    12.285353 
    4500     294.4998   -3.1435373 
    5000    302.11056    11.247875 
    5500    296.57113    8.2139324 
    6000     299.2966    4.1847186 
    6500    295.98092   -1.3950599 
    7000    295.04717    3.2850443 
    7500    301.36284    9.8910623 
    8000    294.89767   -4.4791149 
    8500    301.12353    1.7690307 
    9000    297.28877   -9.3261095 
    9500    297.29738    4.9178223 
   10000    295.41596    12.535372 
   10500    295.28121   -13.333237 
   11000    301.85537    -7.784952 
   11500    294.15969   -6.6808489 
   12000    289.35606    2.5746094 
   12500    301.82749   -8.3160933 
   13000    295.86333    5.5119379 
   13500    298.64049   -4.5024652 
   14000    302.18395    13.816241 
   14500    304.59431    4.0463515 
   15000    300.67559   -19.533017 
   15500     304.5764  -0.58003566 
   16000    298.03034    11.191427 
   16500    294.44282    13.094415 
   17000    301.88859   -10.467632 
   17500    299.00101   -0.4439826 
   18000    298.29237    19.091138 
   18500    304.65321   -13.958686 
   19000    298.41722   -17.241287 
   19500    301.29863   -7.7250287 
   20000    299.17452   -16.861566 
   20500     298.5465     -2.06496 
   21000    291.11207   -12.112853 
   21500    303.98123     13.67277 
   22000    294.58113   -1.2146062 
   22500    303.88603  -0.45571711 
   23000    296.30603    6.0733113 
   23500    298.92445    12.880885 
   24000    301.73525    4.9454245 
   24500    301.34546   0.47449215 
   25000    292.26237   -1.3266594 
   25500     300.1962    6.6832074 
   26000    300.21023    5.8159553 
   26500    299.67575   -10.168623 
   27000    298.63041    1.1952404 
   27500    300.98981   -2.2147187 
   28000    299.49894     5.688312 
   28500    295.76904    10.005648 
   29000    303.89491    6.0981181 
   29500    298.24184     10.19625 
   30000    301.27814    3.5469261 
   30500    297.09642   -5.4832497 
   31000    303.77527   -17.679133 
   31500    296.97381    1.7282474 
   32000    303.25571    12.486085 
   32500    297.79909    2.0973325 
   33000    297.05943   -8.6717392 
   33500    303.56979    2.2454592 
   34000    301.14339     9.930316 
   34500    298.00107    3.7456085 
   35000     296.8621     33.11149 
   35500    294.89686    11.190424 
   36000    300.79137    -1.891938 
   36500    301.71295    3.8737004 
   37000    299.67172     7.296747 
   37500    298.48952    4.3827298 
   38000    293.92928   -10.562588 
   38500    302.47286   -3.7563056 
   39000    300.19349  -0.63604256 
   39500    301.39259    4.9568785 
   40000    298.89114    9.1732214 
   40500    298.98093    3.4203361 
   41000    298.96303   -8.7391964 
   41500    307.42532    9.7706522 
   42000    296.83782   -10.272746 
   42500    298.63644   -12.431148 
   43000    299.85972   -2.1127306 
   43500     297.9162   -4.5805806 
   44000    297.80862    11.935106 
   44500    299.17842   -3.2555282 
   45000    304.19538   -1.3354869 
   45500    302.47108    16.522128 
   46000    300.38475   -2.9169156 
   46500    302.16812    5.7222595 
   47000    301.79729   -4.6360724 
   47500    300.60626    8.5254407 
   48000    300.87954    5.0538325 
   48500    297.98726   -2.3906405 
   49000    296.70271    4.5749295 
   49500    298.39462   -9.7252425 
   50000    301.61367    39.736198 
   50500    300.03763   -13.361913 
   51000    297.28901    4.8954703 
   51500    292.41247   -17.549455 
   52000    302.80261    18.790146 
   52500    301.48817   -3.6456336 
   53000     298.5917   -7.9998604 
   53500    302.53048   -17.816394 
   54000    300.33865    2.5630719 
   54500    303.96893 -0.066643047 
   55000    297.85335   -10.238305 
   55500    302.98886     8.414801 
   56000    300.74526    -15.82436 
   56500    301.63238    2.6302255 
   57000    298.85735    15.065153 
   57500    298.01731    5.7046014 
   58000    299.16696   -1.7489035 
   58500    297.23735   -18.184773 
   59000    301.27678   -17.752828 
   59500    300.05133   -4.1725033 
   60000    298.91686    2.3221027 
   60500    304.44417   -3.6696295 
   61000    301.92032   -4.4067301 
   61500    300.06142   -4.7183894 
   62000    298.84331    0.2008757 
   62500    300.50424    19.092618 
   63000    302.33948  -0.61108232 
   63500    302.14131    1.5879847 
   64000    301.73642    1.3996954 
   64500    303.02096    11.140106 
   65000    308.13377    7.9853568 
   65500     296.5024    14.764678 
   66000    303.82164   -11.209734 
   66500    301.12735   -9.5742013 
   67000    301.93675   -2.6136709 
   67500    298.05947    10.276091 
   68000     300.8629    10.468492 
   68500    299.25834    -12.46984 
   69000    297.12148   -7.5929641 
   69500    301.11579   0.42970082 
   70000    303.96655   -2.8465964 
   70500    306.38599   -6.1288257 
   71000     305.4436   -1.5047372 
   71500    301.16263    1.7192455 
   72000    297.12344   -13.911564 
   72500    300.46852    5.7937889 
   73000    299.34998   -16.584248 
   73500    293.15882   -11.296626 
   74000    301.49945    2.8051861 
   74500     305.4851    12.306877 
   75000    300.99763    -19.65118 
   75500     302.4962    -7.529695 
   76000    296.21872    5.6014546 
   76500     297.3807     11.17099 
   77000    302.19809    4.1241976 
   77500    301.62438    5.0293249 
   78000    299.19382   -17.443161 
   78500    305.08743    1.3703729 
   79000    300.03588   0.40376021 
   79500     297.8201    -5.588969 
   80000    299.41616    9.1773232 
   80500    296.51763   -21.908737 
   81000    296.34009    20.263147 
   81500    304.02407   -2.8200017 
   82000    297.45444   -9.7864452 
   82500    298.28676   -8.2132783 
   83000    304.69888    6.3165823 
   83500    301.19022  -0.65968549 
   84000    300.29786   -16.214765 
   84500    301.40089    8.1153919 
   85000    295.24736    6.6943318 
   85500    302.35857   -3.1856635 
   86000    297.88431    2.4488591 
   86500     302.1095    8.3525698 
   87000    296.30586   -9.0549443 
   87500    304.48605   -21.117783 
   88000    298.87291    21.126362 
   88500    296.33008    20.156633 
   89000    299.55231    6.8383088 
   89500    302.12628   -4.6307983 
   90000    299.01638   -6.4880004 
   90500    301.06917   -8.1997041 
   91000    302.08632    17.625948 
   91500    299.04125   0.69150245 
   92000    299.48905    2.4084786 
   92500     301.5429   -5.3135577 
   93000    299.11196   -5.9963333 
   93500    297.35142   -2.1446145 
   94000    302.43462    16.111921 
   94500    301.96652    1.6115622 
   95000    296.08803    7.8255171 
   95500    295.45178     3.976406 
   96000    298.92934   -17.175643 
   96500    299.05261   -6.5908441 
   97000    296.91129   -11.093754 
   97500    295.22081    2.3388151 
   98000    297.18337   -5.9170528 
   98500    301.19147    11.735556 
   99000    298.68426   -4.3980663 
   99500    296.09486    11.897109 
  100000    303.31757   0.72639476 
  100500    303.34739    7.4378808 
  101000    302.50198   0.44401021 
  101500    303.26348    -7.748588 
  102000    297.09138   -7.9400586 
  102500    303.69973     10.93832 
  103000    296.20499    2.7535854 
  103500    304.04679    10.037066 
  104000    300.27053   -2.8538619 
  104500    302.53591    2.5138619 
  105000    302.51619     1.983804 
  105500    302.21029    18.038848 
  106000     298.1725    15.140336 
  106500    301.27736   -9.3465698 
  107000    308.70853    1.7350539 
  107500    299.44039   -24.014825 
  108000    296.94193   -7.3298254 
  108500    298.57906   -6.7946789 
  109000    302.36365    4.9115033 
  109500    299.97317   -18.971118 
  110000    301.56076   0.24297579 
  110500    299.90168   0.13086277 
  111000    296.93493    3.1175949 
  111500    304.20774   -3.2812781 
  112000    300.46356    11.649475 
  112500    300.11262    3.4925861 
  113000    299.04784    5.9900886 
  113500    300.05358     14.45279 
  114000    300.70868   -13.266195 
  114500    299.03145    14.984568 
  115000    309.59383   -7.1154352 
  115500    298.55782    8.5837204 
  116000    302.42698    12.365451 
  116500    301.70311     12.47386 
  117000    301.18622    2.7936634 
  117500    299.77597   -5.7621647 
  118000    301.17193   -1.9351963 
  118500    301.02956    11.617297 
  119000    301.90157    4.2785276 
  119500    303.16031    2.7370853 
  120000    300.70246    1.4100628 
  120500    295.95202    -6.034628 
  121000     301.7194    20.231334 
  121500     298.7148   -4.1592595 
  122000    295.87176   -6.2146398 
  122500    293.57117    0.6368384 
  123000     303.1946 -0.020593659 
  123500    299.65244    19.271247 
  124000    304.56082   -15.502519 
  124500    306.17727    4.0260335 
  125000     296.5272   -4.5347766 
  125500    296.94128    13.280346 
  126000     300.2769    9.5082945 
  126500    307.13636     6.717727 
  127000    297.92971    5.7168378 
  127500    294.59268   -10.952562 
  128000    303.70306   0.13958123 
  128500    299.00616   -9.2573988 
  129000    299.36984    10.983354 
  129500    300.64555   -3.6543266 
  130000    301.92622   -1.2359605 
  130500    299.12147    1.5906381 
  131000    298.90055    5.1066976 
  131500    304.99186    26.641097 
  132000    299.08909    24.374839 
  132500    298.78012    7.9810441 
  133000    298.47129    26.606231 
  133500    296.21595   -7.1077691 
  134000    298.34606   -12.309403 
  134500     296.8572   -4.0846544 
  135000    302.32789  -0.86918674 
  135500    300.08179    3.1410738 
  136000    297.09773    13.088542 
  136500    300.25474   -12.562643 
  137000    303.21241   -6.4276858 
  137500    300.38397    5.7609653 
  138000    300.08262   -3.6634799 
  138500    300.28876    3.6327873 
  139000    302.10396   -1.1615118 
  139500    300.18729   -14.758094 
  140000    293.21553    8.4730547 
  140500    299.91767    1.6615842 
  141000    304.23411    9.1320059 
  141500    300.33685   -5.9062002 
  142000     305.6861    18.099132 
  142500    296.41762   -14.292168 
  143000    300.85438  -0.18631333 
  143500    301.18619    13.587519 
  144000    298.11623    5.6601566 
  144500    306.60749   -15.965551 
  145000    303.09094   0.43958265 
  145500    301.76125    16.437609 
  146000    303.53529    1.1414485 
  146500    305.49114    10.106724 
  147000    300.40071   -7.0980181 
  147500     304.6347 -0.056406601 
  148000    298.73149  0.082295168 
  148500    299.04399     -27.3599 
  149000    300.06835    1.4378541 
  149500    300.52642   -16.538208 
  150000     297.4614   -13.268505 
  150500    299.12747   -3.4332398 
  151000    300.23016    14.197038 
  151500    303.89539   0.10615999 
  152000    296.62936    4.6104496 
  152500    300.89964   -6.9288227 
  153000    298.86529    11.173968 
  153500     304.6499   -2.9605278 
  154000    297.95761    3.0044221 
  154500    296.48501   -16.651005 
  155000    306.10395   -14.375548 
  155500    299.74769    4.1550264 
  156000    298.88553   -0.7333731 
  156500    296.26392   -8.5437266 
  157000    299.58142    8.2481293 
  157500     295.3579    2.2385927 
  158000    303.80242    1.5479429 
  158500     298.1647   -3.3916107 
  159000    302.72512   -11.954339 
  159500    300.82142   -3.6639087 
  160000    298.52347   -24.076908 
  160500    300.85317    17.858153 
  161000    303.38542   -4.9372955 
  161500    297.16643    1.3632925 
  162000    302.76961     5.288078 
  162500    296.65449   -13.146382 
  163000    302.90393  -0.55973051 
  163500    298.52952   -16.204526 
  164000    300.90861     -5.17531 
  164500    304.65028    6.0118766 
  165000    303.48897   -10.110838 
  165500     294.3327   -16.196401 
  166000    296.93784   -2.3666255 
  166500    297.32025    3.2277405 
  167000    298.55431    -18.39462 
  167500    301.28042    4.8931008 
  168000    299.79029    12.166332 
  168500    299.39454   -1.1727571 
  169000    299.18872   -3.2526454 
  169500    298.37244    12.298278 
  170000    297.63314    14.424315 
  170500    300.18684    5.4195485 
  171000    299.15018    17.212676 
  171500    299.09397     20.51665 
  172000    299.10983   -15.129056 
  172500    298.48395   -8.7096989 
  173000    302.42561   -13.382605 
  173500    298.55718   0.10471367 
  174000    306.11793   -2.0991758 
  174500    294.04581    20.249379 
  175000    303.43124   -7.8753849 
  175500    298.43842    3.4502405 
  176000    300.18457    3.8410113 
  176500    295.70647   -13.726122 
  177000    298.31316    1.0149982 
  177500    298.22649   -17.650474 
  178000    302.93723    5.6812799 
  178500    298.12722   -7.3664577 
  179000    298.09722    1.0659008 
  179500    299.27595   -8.2513948 
  180000    301.37712   -18.577578 
  180500    299.64097    25.152903 
  181000    293.07622    2.0888882 
  181500     303.2955    5.0341449 
  182000     300.2882   0.78546742 
  182500    300.25302   -5.7745333 
  183000    303.82972    3.8185622 
  183500    296.60884   -4.0155091 
  184000    304.16476    1.1204926 
  184500    297.08409   -4.2828424 
  185000    296.47884   -0.6608483 
  185500    302.58994   -12.611668 
  186000    305.39138   -9.5312955 
  186500    297.62429    15.509068 
  187000    303.50944    2.1228519 
  187500    296.32674   -4.1153085 
  188000    299.01365   -10.892783 
  188500    301.04052   -6.3170636 
  189000    300.19612   -8.6905992 
  189500    295.78407    16.478402 
  190000    305.55096   -1.5298111 
  190500    297.27635   -9.4384065 
  191000    299.99746   -17.108961 
  191500    298.76347    14.262442 
  192000     299.2223    8.4221585 
  192500    297.20125   -14.677855 
  193000    299.85412   0.38070236 
  193500    303.69686    12.451361 
  194000    299.71409    14.667185 
  194500    303.01803    15.975205 
  195000    295.76606   -3.3331615 
  195500    298.17558   -16.095034 
  196000    298.75858   -12.383024 
  196500    296.51309   0.59865432 
  197000     306.2291    13.432277 
  197500    299.66626  -0.67565727 
  198000    299.06925    5.2218612 
  198500    299.34241      11.7721 
  199000    299.76276   -9.4195428 
  199500     303.3303   -8.9825557 
  200000     298.7273    2.5213633 
  200500    296.16374   -1.0686779 
  201000    298.82564    8.9344887 
  201500      301.642   -4.0924642 
  202000    299.52922   -20.472862 
  202500    301.86408    4.4525122 
  203000    300.11812   -9.2441814 
  203500    290.48159    6.4026026 
  204000    301.30089    10.673894 
  204500    296.74947   -17.845875 
  205000    305.16814    1.4518684 
  205500    293.86337    14.200346 
  206000    298.72767   0.54198399 
  206500    299.65214   -11.729485 
  207000    302.14558   -16.724352 
  207500    299.99153    14.988446 
  208000    300.04911   0.65921728 
  208500    299.05568  -0.75068336 
  209000     302.0192   -21.634602 
  209500    295.86497   -10.363147 
  210000    294.83436    10.985409 
  210500    296.29492   -3.9178533 
  211000    303.88374    9.8488087 
  211500    294.60141    7.8570616 
  212000    292.34006    12.709908 
  212500    297.55877   -10.566732 
  213000    302.64084   -9.7894041 
  213500    302.88074   -7.4582318 
  214000    302.11015    12.496059 
  214500    300.65006  -0.58862201 
  215000    297.34602    4.7969606 
  215500    297.18455   -8.2487496 
  216000    292.81635    4.0142964 
  216500    293.01553    3.7625778 
  217000     301.9761   -0.7380099 
  217500    291.17454    9.7241085 
  218000    297.10998   -5.1025435 
  218500    298.21395     7.731003 
  219000    300.96486  -0.61652713 
  219500    297.88408   -12.540508 
  220000    301.08596    17.064699 
  220500    301.79022  -0.19950631 
  221000      296.983  -0.60818932 
  221500    298.97125   -6.6494151 
  222000     301.6741    1.2609893 
  222500    298.10109   -18.550782 
  223000    297.77832   -4.4101878 
  223500    298.92517   -7.2867419 
  224000     297.8797   -2.8394326 
  224500    299.95865    4.8680182 
  225000    297.50763   -1.2766777 
  225500    300.13308     3.848122 
  226000    298.13483    4.5018152 
  226500    296.26181    1.9007284 
  227000    297.66937   -12.874232 
  227500    297.07589    2.0467684 
  228000    296.71685   0.73833028 
  228500    301.34764    8.9648117 
  229000    297.74926   -15.093772 
  229500    306.12365   -9.5020188 
  230000    299.84445 -0.068483267 
  230500    303.59826   -1.4978392 
  231000    300.55494   -20.336585 
  231500    298.41447    8.2644337 
  232000    304.52218    11.220398 
  232500    296.61407   -14.232048 
  233000    304.62305     18.33194 
  233500    298.31037    17.148027 
  234000    300.43438    11.012033 
  234500    298.47229   -10.665176 
  235000     294.4506   -13.452108 
  235500    298.31998    3.8656262 
  236000    304.48605    -8.936388 
  236500    300.86575   -12.641131 
  237000    298.60538    1.0041593 
  237500    297.68611    3.3277641 
  238000    299.45057   -20.647413 
  238500    301.82316   0.62664773 
  239000    304.44822    -3.724004 
  239500     300.4498    15.283686 
  240000     303.8243   -7.6881091 
  240500    298.65115   -4.2303693 
  241000    300.32911   -23.010749 
  241500    293.58791   -5.6937956 
  242000    304.78284    5.4760311 
  242500     301.6078     11.93606 
  243000    297.08402    1.5765706 
  243500    301.09401   -1.0209649 
  244000    297.95758   -1.4745684 
  244500    301.46075    13.876759 
  245000    298.88359   0.97099641 
  245500    299.27872   -14.457191 
  246000    297.19172     19.20603 
  246500    302.05142    1.8738661 
  247000    300.38005    -12.44927 
  247500    300.32751   -4.6322959 
  248000    301.28166    8.1907284 
  248500    293.13951   -5.2899334 
  249000    298.01701     14.74224 
  249500    297.03275    2.7776167 
  250000    299.75428   -1.2918251 
  250500    302.41219  0.034269096 
  251000    299.00114   -6.5886032 
  251500    294.42375 -0.031377071 
  252000    301.29183    4.6309443 
  252500    304.99635   -12.820112 
  253000    298.64656  -0.28324927 
  253500    299.40764   -8.0452919 
  254000    302.00004   -11.142894 
  254500    301.20131    2.2833855 
  255000    301.60907   -12.691526 
  255500    301.18843   -17.835864 
  256000    299.66539   -1.7462529 
  256500    297.35524   -5.6489289 
  257000    301.10754   -5.3899992 
  257500    300.61622    -5.963299 
  258000    300.14367    -8.741424 
  258500     301.1558   -11.568703 
  259000    302.76564     3.079411 
  259500    300.30945   -4.3896956 
  260000    298.94369   0.39145839 
  260500    298.92994    8.3818657 
  261000    301.65792   -2.9057348 
  261500    299.17401    7.1271178 
  262000      300.608   -5.1971218 
  262500    302.15956    4.3473436 
  263000    299.48499    24.937271 
  263500    300.31041    26.100134 
  264000    304.01353    5.8512058 
  264500    296.42003   -3.6776394 
  265000    301.49481   -9.9433528 
  265500    296.66083    1.3091728 
  266000    299.78705    -8.932828 
  266500    296.76586    17.080609 
  267000    299.10034    18.343452 
  267500    300.50828   -5.4552023 
  268000    299.51245    10.028569 
  268500    298.89778   -15.253444 
  269000    301.98926    7.0950221 
  269500    301.49748   -3.1782018 
  270000    298.24174    8.1527987 
  270500    303.53174  -0.93436262 
  271000    300.11531   -8.0891583 
  271500    297.67936    11.929589 
  272000    299.57978   -14.558276 
  272500    302.82971    6.5856412 
  273000    293.72991    16.844385 
  273500    302.43328    7.0854445 
  274000    298.93509   -5.9654522 
  274500     301.1354   -11.546592 
  275000    304.88708    1.7738992 
  275500    299.78123    -4.926222 
  276000    301.78242   -1.4232293 
  276500    303.65639  -0.34106701 
  277000    301.33737    7.1197355 
  277500    294.41822   -3.6527807 
  278000     300.6885  -0.96295248 
  278500    296.52994    22.671784 
  279000    303.17292    8.0055652 
  279500    295.53622   -14.841783 
  280000    303.38238   -27.595278 
  280500    297.58951   -2.6817192 
  281000    304.89411   -10.066626 
  281500    301.53289    3.9748718 
  282000     298.7139   -4.0947062 
  282500     297.3962    18.401911 
  283000    296.30609   -15.531787 
  283500    295.78885    4.3648663 
  284000    295.21768  -0.97205901 
  284500    299.80812   -11.776445 
  285000    295.53883   -7.4021732 
  285500     306.2313    3.1083412 
  286000    300.21476    4.4135572 
  286500    305.43619   -2.5736069 
  287000    298.52991    8.3555735 
  287500    294.27464    14.053591 
  288000    300.50071   -6.3609483 
  288500     300.1061   -7.7081523 
  289000    300.62576    3.5527436 
  289500    299.50286   -4.6261764 
  290000    298.53024   -6.9429608 
  290500    296.07935    5.9942201 
  291000    297.64606    10.822126 
  291500    306.39516   -14.563605 
  292000    297.87438    10.686966 
  292500    299.36526  -0.98377604 
  293000    302.18082    11.112007 
  293500    296.37434   -12.527396 
  294000    295.80295    5.5617882 
  294500    301.48887    -7.831808 
  295000    298.76553   -5.5439705 
  295500    299.28204    20.376523 
  296000    298.52535    2.3203538 
  296500    298.74043    5.0493183 
  297000    304.27585    -7.915501 
  297500    300.92733   -4.8903376 
  298000    304.19656    5.3897054 
  298500    295.58498   -4.8833129 
  299000    298.31016    18.276515 
  299500    296.94787    6.0855528 
  300000    297.04725   -7.9390707 
  300500    306.94049   0.82835925 
  301000    295.86984   -2.6867925 
  301500    300.83714   -8.8420844 
  302000    302.17417   -17.241531 
  302500    296.43888   -1.6041422 
  303000    297.94004   -7.3823227 
  303500    303.83788    18.785856 
  304000    302.74102   0.51614182 
  304500    302.29274    4.9495686 
  305000    297.92188    -1.310785 
  305500    300.07302    13.344475 
  306000    298.07831   -2.9898639 
  306500    298.04367    6.6408869 
  307000    304.28287  -0.52131425 
  307500     303.7934   -9.4766523 
  308000    299.19456   -8.4537441 
  308500    296.70003    1.3785374 
  309000    304.35225    7.3281285 
  309500    302.97094   -6.4221886 
  310000     301.9231   -6.0260433 
  310500    301.88641   -1.4548604 
  311000    301.02874    6.9405198 
  311500    291.15483    16.946156 
  312000    298.63506   -7.5297819 
  312500    297.62557    4.6633021 
  313000    298.67261    28.315278 
  313500    301.84808   -11.664979 
  314000    298.19429    -3.137482 
  314500     296.4733   -1.3165758 
  315000     302.0839   -12.400217 
  315500    301.92689    20.126884 
  316000    302.04941    -10.98385 
  316500    300.69447   -1.2232953 
  317000    295.45048    11.756233 
  317500    297.38682   -16.613408 
  318000    301.01975    -8.148263 
  318500    299.46769    -16.54605 
  319000    294.57478   -5.4807224 
  319500     303.2594    13.274221 
  320000     299.7776   -13.665032 
  320500    297.62972   -0.4438636 
  321000    296.42994   -5.0811781 
  321500    295.14276   -3.7802818 
  322000    302.89532    13.338121 
  322500    299.96387   -6.5403961 
  323000    298.00437    4.4485502 
  323500    294.33648   -2.5505583 
  324000    305.90582    4.5605625 
  324500    292.18069    9.4556739 
  325000    296.46566    3.7977144 
  325500    298.87671    5.1510525 
  326000    295.17233   -9.2648968 
  326500    298.77797    16.975883 
  327000     303.4698   -17.660118 
  327500    304.87206   -10.243644 
  328000    300.85166    4.0377615 
  328500    299.89482   -4.2368848 
  329000    303.37396   -5.7666652 
  329500    299.72107   -13.296135 
  330000    300.57184    12.115717 
  330500     297.8066   -1.4628137 
  331000    301.47277    -6.191174 
  331500    297.11554    11.875282 
  332000    300.83242   -2.2110209 
  332500    294.63504     7.447155 
  333000    301.29549   -2.5478957 
  333500    297.06318   -1.0517803 
  334000    300.14604  -0.19623137 
  334500    298.73355   -1.2032729 
  335000    306.19523    24.251614 
  335500    304.35008    1.1465824 
  336000    302.68663   -4.9806582 
  336500    296.47082   -2.2488499 
  337000    298.10034   -9.8971672 
  337500    302.69925   -4.2540718 
  338000    297.98164    6.8505836 
  338500    304.45496   -12.500858 
  339000    302.40061     5.103106 
  339500    300.39245   -13.156727 
  340000    298.41999    2.5925125 
  340500    301.89279    5.0726194 
  341000    298.34202    8.4891686 
  341500    297.50957   -17.353418 
  342000    299.39919   -5.4023455 
  342500    301.66736    -6.074387 
  343000    300.11505   -7.1578744 
  343500    303.53866   -3.5303786 
  344000    302.59916    9.6249486 
  344500    299.53659    10.040653 
  345000     300.1025   -8.2872396 
  345500     299.7761    1.0583835 
  346000    300.51228   -3.6014868 
  346500    301.73012    8.4760403 
  347000    300.43403    2.5778048 
  347500    295.26807   -6.6637903 
  348000    294.04483    15.037899 
  348500    303.44998    27.206477 
  349000    299.02359   -15.903359 
  349500    303.58192   -10.297426 
  350000    306.08779    2.1113415 
  350500    302.11729   -9.7314501 
  351000    301.54587   -10.348728 
  351500     301.3665   -2.5540679 
  352000    297.50518   -1.6267469 
  352500    293.57943    20.342504 
  353000    296.36579    12.305091 
  353500    297.34673    1.5559626 
  354000     294.7674   -2.5191028 
  354500     300.5366     19.92367 
  355000    301.32896   -47.488333 
  355500    303.30548   -5.2943183 
  356000    302.69144   -2.6610259 
  356500    300.30849    5.8448619 
  357000    295.23723    10.560772 
  357500    303.57878    -11.94416 
  358000    301.49364    14.432778 
  358500    305.23752    4.0044031 
  359000    300.31486  -0.89817121 
  359500    302.06342   -7.7214495 
  360000    303.65226    4.2711197 
  360500     297.3983    -9.014582 
  361000    301.76915    12.343129 
  361500    296.84187   -1.3099585 
  362000    300.92167   -10.455341 
  362500     304.5399   -7.2022022 
  363000    299.54689   -4.3560551 
  363500    300.13482  -0.62826438 
  364000    296.41612   -7.7312972 
  364500    299.37903    8.2365408 
  365000    299.11371   -3.4324788 
  365500    293.47076   -2.9375652 
  366000    298.37914    29.489747 
  366500    301.30891   -15.566188 
  367000    293.97302   -5.4277737 
  367500    297.44984   -15.977998 
  368000    301.84821    6.5547483 
  368500     300.7212   -7.8393246 
  369000    301.01348    1.6565446 
  369500    300.88665    -1.940589 
  370000    301.45952    3.1991525 
  370500     300.9096    2.6769713 
  371000     296.7486    1.0577835 
  371500     306.2058   -17.722895 
  372000    303.65397  -0.67362889 
  372500    298.86199   0.17931938 
  373000    296.71393    5.8411145 
  373500    301.68521   -1.5975753 
  374000    302.28709    8.3792561 
  374500    294.92082   -8.9137995 
  375000    295.65471      5.60176 
  375500    301.25774   -5.0862335 
  376000    305.07866   -2.7615009 
  376500    302.21453     6.741967 
  377000    298.43973   -17.369182 
  377500    294.68139    7.0864177 
  378000    295.50121    -15.67544 
  378500    300.42532   -14.451899 
  379000    299.68923   -3.6743319 
  379500    295.51593   -2.3194215 
  380000    302.31065   0.46968271 
  380500    298.60565 -0.083609595 
  381000    297.30426   0.50235593 
  381500    295.45625   -11.769011 
  382000    302.52224    8.0798864 
  382500    298.21947    28.053876 
  383000    301.76886   -23.329177 
  383500    295.51212    24.477535 
  384000    300.57382   -7.3519608 
  384500    297.86535 0.0068206817 
  385000    299.78455   -12.704303 
  385500    298.23462   -9.7732669 
  386000    291.79156   -4.3081265 
  386500    304.59548    5.3639856 
  387000    300.87655    8.6869684 
  387500      301.969    -5.939759 
  388000    301.20288   -0.1985173 
  388500    292.63969   -14.095072 
  389000    301.71442   -20.300063 
  389500    298.02407    11.613936 
  390000    302.50266     2.953756 
  390500    302.06979   -4.2299952 
  391000    298.09224      2.81709 
  391500    302.18764   -7.2874909 
  392000    303.65645    5.1315622 
  392500    295.76436   -9.4141543 
  393000      301.969    5.8063478 
  393500    298.63104    14.688421 
  394000    298.53765    4.0271559 
  394500    301.10827    15.206617 
  395000     299.4838    16.603131 
  395500    304.44024    8.7197419 
  396000    305.43778   -4.1657293 
  396500    299.32366    4.9528793 
  397000    299.22003   -1.9385624 
  397500    298.10042   -1.3606617 
  398000    301.75459   -2.6310778 
  398500    296.95943   -9.7305704 
  399000    303.75704    20.657542 
  399500    302.82018    15.355764 
  400000    298.33519    6.6787369 
  400500    303.79768   -8.6198412 
  401000    301.63535    5.6306916 
  401500    295.11544   -9.7461551 
  402000    297.25282    -1.046308 
  402500     301.8251     11.12169 
  403000    305.81066    11.821972 
  403500    303.47918    3.8951142 
  404000    303.93887    18.271196 
  404500    302.45674    8.0765433 
  405000    297.15988   -2.0793392 
  405500    300.27329    10.627351 
  406000    305.66096   -19.742389 
  406500     301.2096     -7.17464 
  407000    300.98974    1.5346537 
  407500    295.72508   0.35309004 
  408000    301.46369   -4.5068121 
  408500    298.57192   -10.475163 
  409000    298.76236   0.36511005 
  409500    293.96908   -1.4053005 
  410000    302.60866   -1.0038158 
  410500    294.31025  -0.37981003 
  411000    299.50787   -23.449593 
  411500    300.63803    -1.283679 
  412000     297.6187    11.183512 
  412500    302.52929    13.703398 
  413000    303.38878    8.5123154 
  413500     300.3859   -0.9246351 
  414000    299.67479    2.8784033 
  414500    300.80895   -4.8400821 
  415000    300.09883   -2.2423178 
  415500    296.73307     6.162814 
  416000     300.5128    22.831832 
  416500    303.36984   -16.311406 
  417000    301.53791    -5.854222 
  417500    300.32629    3.6882609 
  418000    301.39711    13.614239 
  418500    298.83818    7.3357682 
  419000    299.06395      9.77536 
  419500     306.1578    14.326184 
  420000     300.8637    7.6058047 
  420500    300.28089    8.8576045 
  421000    298.70443    3.2229207 
  421500    295.35439   -5.8478984 
  422000    295.86347    15.814063 
  422500    296.32923   -2.5345821 
  423000    295.56131   -0.5306905 
  423500    297.32277   -7.4967625 
  424000    298.66492    11.727314 
  424500    299.83008    3.8972041 
  425000    301.79971   -8.9839224 
  425500     303.8255    3.4376588 
  426000    297.41964   -10.336818 
  426500    302.09711    20.755499 
  427000    302.07625    2.0753278 
  427500    302.11408   -2.4545301 
  428000    302.29901   -1.0650933 
  428500    304.54878   -8.9260611 
  429000     294.3396   -1.1979728 
  429500    298.88066   -2.7497853 
  430000     296.9512   -18.890649 
  430500    302.46502   -3.5300034 
  431000      298.833   -7.3086641 
  431500    298.71659    8.3620624 
  432000    299.71335    -15.89023 
  432500    300.74747    11.980138 
  433000    295.63751   -13.808638 
  433500    300.07744   -8.6696214 
  434000    301.88448   -12.068734 
  434500    300.48021    10.202861 
  435000      302.338   0.37505823 
  435500    301.83348   -9.4634087 
  436000    301.80909   -1.7427902 
  436500    296.57558   -4.3507358 
  437000     299.4093   -2.3842638 
  437500    301.63452     2.404154 
  438000    298.12418  -0.48933901 
  438500    297.79192   0.25305167 
  439000    299.99584   -5.5560938 
  439500    295.43778    3.0170941 
  440000     301.5383    5.2891444 
  440500    297.97583     14.38985 
  441000    306.08446   -9.7944312 
  441500    298.38156  0.037460744 
  442000     305.7849     19.05101 
  442500    298.00953   -10.494704 
  443000    300.21138   -20.526522 
  443500    299.85837    29.638179 
  444000    298.80545    5.6718236 
  444500    299.65804  -0.64312046 
  445000    299.60664    1.2685154 
  445500    305.53556    2.0050419 
  446000    297.55716    4.4217978 
  446500    297.01611     11.59575 
  447000     299.2136   0.38055159 
  447500    300.14521   -6.1315979 
  448000    299.72679    1.8485636 
  448500    301.61047    6.2537924 
  449000    302.91496   0.66269973 
  449500    297.77262    -1.767132 
  450000    300.05949   -18.742117 
  450500    298.21939    7.4463007 
  451000    299.96796   -5.9704127 
  451500    298.52569    12.053222 
  452000    298.54679   -9.0580361 
  452500    298.96614   -3.5020983 
  453000    305.99112    5.5919623 
  453500    296.76671   -15.751781 
  454000    303.57418    10.127196 
  454500    295.91482    8.2361016 
  455000    301.53258   -14.386409 
  455500    303.66763   -13.162403 
  456000    300.33921  0.076172625 
  456500    301.99331    7.8875346 
  457000     295.1792    12.023518 
  457500    292.29206   -6.4984512 
  458000    299.66655   -14.638388 
  458500    298.62106   -1.4631926 
  459000    299.09978    5.7589707 
  459500    299.26477   -8.2603681 
  460000    299.06198   0.38439522 
  460500    304.25061   -5.8393497 
  461000    299.05978   -5.6048393 
  461500    296.24096   -15.403605 
  462000    300.94932   -16.691936 
  462500    300.00192   0.46506902 
  463000    299.55466    6.1179561 
  463500    301.72502    3.7398316 
  464000    299.64428    2.2868116 
  464500    301.57636   -10.210729 
  465000    304.90853   -10.393062 
  465500    302.49768   -12.970323 
  466000     301.1395    1.8420144 
  466500    297.69829    -8.586791 
  467000    299.63507    12.369734 
  467500    303.88167   -19.837519 
  468000    298.88812    1.3377638 
  468500    308.66516    14.824378 
  469000    295.63111  -0.61124437 
  469500    300.28204    10.642504 
  470000    299.07705    6.5547788 
  470500    303.43429   -3.9561608 
  471000    300.65272     5.001602 
  471500    300.03124   -1.0488142 
  472000    299.63464  -0.28440385 
  472500    293.97626   -6.3129776 
  473000     302.7789    5.0905429 
  473500    299.72597   -8.9155733 
  474000    303.39589   0.61092561 
  474500    297.71635   -10.244311 
  475000    295.62567    11.770447 
  475500     299.4855    9.0790774 
  476000    302.46355   -12.131688 
  476500    299.64074   -9.3183737 
  477000    301.06853   -19.556906 
  477500    302.63584    2.3061849 
  478000    299.87361    4.6397769 
  478500    301.90002    6.5765793 
  479000    298.89899   -15.116048 
  479500    299.26694   -15.548081 
  480000    297.06949    4.7330548 
  480500    305.33381   -5.5012388 
  481000    300.57107    4.0965508 
  481500    298.17771    6.9396606 
  482000    298.10926   -7.5668392 
  482500    301.66733   -7.4082658 
  483000    298.30097  -0.73780995 
  483500    294.27277    17.445262 
  484000     299.7974   -15.898201 
  484500    300.51953  -0.46919311 
  485000    299.90017   -3.6242514 
  485500     305.1197    15.105111 
  486000    299.49616    4.5937721 
  486500    298.63063   -5.6399725 
  487000    298.30791    6.7518238 
  487500     298.3898    7.0736122 
  488000    299.03436  -0.97553314 
  488500    301.24168    1.3960064 
  489000    301.99665    1.6874993 
  489500    299.21866   -6.0413348 
  490000    297.18989   -1.8757577 
  490500    296.88826    1.9930428 
  491000    296.39081   -13.051138 
  491500    299.95902    3.2306208 
  492000    301.52887   -14.239157 
  492500    294.53952    2.1696076 
  493000    300.84902    7.6220871 
  493500    298.04776   -18.313069 
  494000    303.13318    9.1837252 
  494500     306.1024     9.945218 
  495000    296.28104    16.220597 
  495500    296.06523   -13.273286 
  496000    302.33506    3.5924443 
  496500    295.24259   -6.7778476 
  497000    303.48498    15.750591 
  497500    302.08273    8.8030218 
  498000    297.58957   -4.8475836 
  498500    297.67569   -12.600319 
  499000    301.39493   -6.1375742 
  499500    301.43007    2.1956322 
  500000    309.08618   -11.118157 
  500500    299.61638   -2.7060661 
  501000    303.95525   -8.0996825 
  501500    298.80278   -2.1207696 
  502000    302.02075   0.25574643 
  502500    304.40372   -4.3389768 
  503000    299.93843    4.9924162 
  503500    305.99168   -5.3525614 
  504000    301.18677   -9.5120599 
  504500    299.40413   -11.235939 
  505000    303.14289   -7.1846192 
  505500    302.02855   -16.245664 
  506000    303.59842   -2.6049003 
  506500    304.64897    3.7809554 
  507000    294.32325    25.896195 
  507500    305.18667   -8.6161299 
  508000    298.27431   -13.618259 
  508500    299.79614   -4.5111526 
  509000    302.92358     9.271249 
  509500    299.82146   -12.914863 
  510000    297.06921   -3.9154461 
  510500    302.70044   -8.6495638 
  511000    296.48188    4.0466174 
  511500    303.71976    19.651248 
  512000    298.88618   -4.6193836 
  512500    302.71417   -4.4244116 
  513000    297.51928  0.075516328 
  513500    299.12174    3.2467088 
  514000    300.61904    5.6599679 
  514500    301.25206    8.4324929 
  515000    303.44726   -6.4407224 
  515500    298.64716   -11.396496 
  516000    301.84957   -1.4033109 
  516500    298.68061   -5.8070644 
  517000    301.76563    3.4926105 
  517500    299.99969    7.1511154 
  518000    301.38418    7.0676507 
  518500    298.96927   -6.5723759 
  519000    299.14903   -6.8293189 
  519500    303.28199   -1.6407805 
  520000    303.14338    15.654836 
  520500    300.91341    4.3844254 
  521000    297.31547   -8.0644241 
  521500    297.77893   -2.5139348 
  522000    306.80131   -1.7062242 
  522500    294.91728   -2.7686547 
  523000     295.5805    4.2884705 
  523500    300.86743  -0.61940195 
  524000     298.2597    2.6668273 
  524500     300.0724    19.267714 
  525000    301.84026    17.847327 
  525500    302.92373  -0.67831765 
  526000     302.1785   -7.5402531 
  526500    298.23387    8.0015122 
  527000    298.10038    5.5807138 
  527500    302.31134    25.897515 
  528000    306.11541   -5.1507475 
  528500    298.13228    19.257902 
  529000    299.76311    3.5217402 
  529500    298.36187    2.4635196 
  530000    298.39633   -5.8323717 
  530500    297.75242    8.2480737 
  531000    296.85097    9.5242504 
  531500    298.85827   -12.165985 
  532000    300.73039     -13.5349 
  532500    304.88298   -6.2844887 
  533000    295.82052    12.137666 
  533500    298.91544    5.5904964 
  534000    300.95891    17.747534 
  534500    299.89177    8.9501427 
  535000    300.37375    14.625996 
  535500    299.60514     8.646796 
  536000    305.42187    6.8720508 
  536500    299.84389    6.0305142 
  537000    300.81086    11.768837 
  537500    300.86964   -25.255211 
  538000    300.96519    19.388357 
  538500    305.27186     17.94173 
  539000    302.74391    8.1382859 
  539500    304.28572    2.5816044 
  540000    299.51744    15.366283 
  540500    299.55801    6.4193028 
  541000    300.23646   -10.005842 
  541500    302.51606    1.0602959 
  542000    298.89317   -9.5647685 
  542500     300.6891    9.3238825 
  543000    301.92004    18.323197 
  543500     303.6238   -6.1204932 
  544000    300.45204    12.061595 
  544500    299.63044   -4.3934304 
  545000    302.82055   -20.854755 
  545500    302.14214   -8.8615499 
  546000    303.32967    8.5611855 
  546500    299.19828    6.6319518 
  547000    304.17694    2.3465186 
  547500    298.46794    2.3418703 
  548000     295.0124    9.2625246 
  548500    301.53011   0.65875526 
  549000    302.74359    29.095926 
  549500    297.09175    9.3963697 
  550000    300.98067   -3.7281536 
  550500    305.63923   0.25729014 
  551000    307.26319    1.5905516 
  551500    299.96073   -6.3985374 
  552000    301.20657    6.9976883 
  552500    299.24972    6.8597791 
  553000    302.45999   -7.0097118 
  553500    296.33047    5.8720887 
  554000    295.31879    -2.226204 
  554500    293.91969    5.4867623 
  555000    301.09105    11.120445 
  555500    297.81897   -18.989145 
  556000     300.5066   -2.5780459 
  556500    294.35318     1.960479 
  557000    301.84265   -3.3205347 
  557500    301.07584    15.057206 
  558000    305.22021   -7.1119593 
  558500    299.59527   -2.1759542 
  559000    300.27902    2.7109496 
  559500    297.64231    5.0750021 
  560000    296.72019  -0.27006849 
  560500    299.62488    5.7041492 
  561000    296.81625   -20.682045 
  561500     298.9977  -0.63641975 
  562000    299.58931   -4.2716798 
  562500    300.18653   -3.8952161 
  563000     305.2366    6.8425991 
  563500    305.29436   -16.091083 
  564000    300.22054   0.95740238 
  564500    301.03794   -4.6647584 
  565000     298.6876    10.947322 
  565500    301.40211   -4.4538561 
  566000    299.71338    1.7598815 
  566500    299.66482    4.2108694 
  567000    301.26386    3.3322417 
  567500    304.24995   -8.9597503 
  568000    298.30962    1.1629849 
  568500    297.74857    0.2075075 
  569000    300.79418   -2.8621665 
  569500    295.55079   -4.7384381 
  570000    299.78775    17.759344 
  570500    301.23899    -7.497082 
  571000    297.12894   -3.8162609 
  571500    299.21953  -0.67916913 
  572000    301.16179   -0.7030262 
  572500    298.73565   -4.1594974 
  573000    297.64094   -15.030351 
  573500    295.32963    9.9455315 
  574000    299.99504    1.0060755 
  574500    291.56235   -19.738464 
  575000    306.22317    5.7556346 
  575500    302.28447   -1.9357546 
  576000    299.77274   -1.6078992 
  576500     302.5489  -0.43956643 
  577000    296.52978    1.2368132 
  577500    298.55614    11.412621 
  578000    301.42147    6.4171452 
  578500    306.27403  0.078593297 
  579000    300.89268    4.9904396 
  579500    294.98789    8.0509574 
  580000    299.29574    8.2277459 
  580500    301.47167    9.2528275 
  581000    299.07475    4.3070715 
  581500    298.00335   -14.507882 
  582000    301.87889    1.0663111 
  582500    303.62902   -2.9690625 
  583000    302.17001    16.717915 
  583500     295.1349    7.8433089 
  584000    297.60732   0.88725734 
  584500    298.94171   -4.7676566 
  585000     299.3569   -5.2252241 
  585500    296.76238   -5.4086926 
  586000    301.96379   -1.9304995 
  586500    296.76083    17.541541 
  587000    304.84694    3.0771858 
  587500    294.51275     6.399765 
  588000    301.14578    6.6149803 
  588500    298.37822     19.25255 
  589000    300.20602    15.781886 
  589500    302.88861    3.6690036 
  590000    296.01801   -3.9737791 
  590500    295.10673     6.323137 
  591000    301.76581    5.1692473 
  591500     300.2975   -3.8530023 
  592000    298.31006    -4.708513 
  592500     299.9508    5.2209489 
  593000     298.2268     3.491562 
  593500    301.61007    8.4373479 
  594000    304.19421  -0.65104998 
  594500    299.79618    2.6808913 
  595000    299.35501   -8.2410303 
  595500    301.40717    3.0610953 
  596000    302.54852    1.8169568 
  596500    301.38994   -1.4487669 
  597000     298.3749    4.0116785 
  597500    301.20287   -6.3814744 
  598000    300.83464    -11.98482 
  598500    302.78716   -1.4516347 
  599000    293.06657    21.262954 
  599500     292.6231    6.7869194 
  600000    304.75509   -11.584653 
  600500    293.75142     5.439387 
  601000    301.03873   -8.0323703 
  601500    304.27952   -7.3936958 
  602000    296.83978    25.666819 
  602500    297.96281   -6.8727813 
  603000    296.37755   0.30299879 
  603500    296.99556    -13.11088 
  604000    303.51387    4.0906515 
  604500    301.88165   -13.037118 
  605000    298.22344    8.4369955 
  605500    303.33819   -4.2225114 
  606000    302.89125    5.1850644 
  606500    301.68791     8.770877 
  607000    300.76924    13.277594 
  607500     298.3368   -20.063637 
  608000     298.7216   -1.8589537 
  608500    303.35613   -1.1856361 
  609000    296.53572    2.1315537 
  609500    304.01489    6.8304623 
  610000    302.96355   -9.5260198 
  610500    298.90381   -22.969689 
  611000    298.40794  0.019212398 
  611500    297.81468    5.6995014 
  612000    299.87479   -8.4436429 
  612500     299.6256   -1.9217971 
  613000    307.00146   -2.2064006 
  613500    299.00572   -5.4708734 
  614000    300.20332   -7.5157123 
  614500    298.03424   -9.3933537 
  615000    299.12372   -12.088644 
  615500    299.86265   0.40478856 
  616000    298.02496   -6.1366461 
  616500     300.6146    19.615406 
  617000    295.58715    5.8647366 
  617500    293.89704     11.21474 
  618000    294.28805    3.3564921 
  618500    297.69718    10.771831 
  619000     303.5833    4.5719454 
  619500    300.80396    10.480891 
  620000    296.79859   0.12260321 
  620500    298.29185    1.6101656 
  621000    297.66499   -6.8045813 
  621500    300.84994    1.0125421 
  622000    298.71936  -0.67591462 
  622500    300.09804   -3.4000369 
  623000    306.51478   -27.348714 
  623500     291.2938    7.7816099 
  624000    300.40751   -3.8258448 
  624500    302.65034   -25.933877 
  625000    301.75697    9.5983201 
  625500    299.49669   -9.4492425 
  626000    299.76237    27.383925 
  626500    299.41532    10.492926 
  627000    293.36796   -9.4712887 
  627500    299.37063    5.6860685 
  628000    298.24213   -13.290962 
  628500     300.9516    6.3265611 
  629000     298.0312    1.0647921 
  629500    296.62755     9.252923 
  630000    302.41476    3.7184616 
  630500    305.43941    -1.732457 
  631000    301.83842    0.1330991 
  631500    296.39345    24.075466 
  632000    299.63229   -16.335947 
  632500    303.72948   -11.335655 
  633000    299.30352   -11.826621 
  633500    301.08556  -0.58503117 
  634000     302.7692    7.7288377 
  634500    303.71836    12.815901 
  635000    295.14307    11.900589 
  635500    301.70342     4.809105 
  636000    303.64925   -21.345746 
  636500    298.32768   -9.3016422 
  637000    298.73754    4.8694704 
  637500    302.71061   -23.449473 
  638000    300.81692   -19.208199 
  638500    298.44344   -8.1552987 
  639000    299.17918    10.220816 
  639500    297.16238   -5.5075021 
  640000    301.06986   -11.870604 
  640500    295.30411   -11.896757 
  641000    308.57484   -12.155034 
  641500    304.38951   -1.6669007 
  642000    299.81932    -4.788937 
  642500    299.23834   -9.9859697 
  643000    297.24462    -0.618555 
  643500    301.75636   0.12176821 
  644000    299.95567     4.249482 
  644500    302.49939    5.6513004 
  645000    298.09193    7.4766005 
  645500     297.4645    8.7320417 
  646000    302.07282   -18.926131 
  646500    303.24195   -6.2584186 
  647000    299.29829   -15.553197 
  647500    302.97641    1.6334874 
  648000    296.77219   -1.7435887 
  648500    300.78134    8.4257575 
  649000    294.38486   -2.3368831 
  649500    298.95616    13.052046 
  650000    298.92374   0.32646662 
  650500    303.68101      3.19014 
  651000    304.10855   -11.844208 
  651500    297.87638    1.1761874 
  652000    295.90148    7.0672593 
  652500    301.33612   -9.5597882 
  653000    297.29946    5.9180446 
  653500    301.00434   0.39997836 
  654000    303.37083   -1.4587168 
  654500    303.28349   -24.904683 
  655000    302.03705    19.917315 
  655500    301.06124    13.491795 
  656000    296.27403    15.481565 
  656500    302.16749    10.105502 
  657000    302.01484   -18.396054 
  657500    297.90168   0.82786981 
  658000    296.72171   -8.4710281 
  658500    302.67176   -3.7015677 
  659000    306.70848    3.0659192 
  659500    298.69817   -4.6308204 
  660000    303.68982   -4.0575646 
  660500    298.91878   -13.854403 
  661000    299.68229   -8.6206141 
  661500    296.53184    5.6338427 
  662000     296.7152    1.7814094 
  662500    300.63747   -10.501857 
  663000     296.5042   -16.809479 
  663500    304.69293    9.0917754 
  664000    300.79972    11.028006 
  664500    304.70035    4.0224067 
  665000    301.84386    2.1624077 
  665500    299.96242 -0.066529121 
  666000    295.63339    15.875821 
  666500    301.04802   -11.368709 
  667000    303.84723   -14.402443 
  667500    300.77216    5.2223886 
  668000    298.12987   -11.799968 
  668500    294.08956    1.0766733 
  669000    295.35752    9.3289596 
  669500    302.61023    -19.63023 
  670000    296.12403    16.803408 
  670500    300.05985   -6.0359765 
  671000    304.44158    10.039432 
  671500    295.98247    7.3746306 
  672000    298.52057   -13.089745 
  672500    302.26009    10.634441 
  673000    296.65932   -17.653004 
  673500    302.85635    7.3538365 
  674000    301.06039   -21.250584 
  674500    302.21636    12.499849 
  675000    300.35575    5.5454231 
  675500    301.27925   -16.579067 
  676000    297.30714   -8.8803537 
  676500    301.66061    10.565938 
  677000    296.37478     4.081165 
  677500    301.79025   -13.112307 
  678000    294.71427   -5.8682798 
  678500    296.37677  -0.75573992 
  679000    301.90381   -5.6526885 
  679500    300.66659    15.578042 
  680000     299.5043   0.53973083 
  680500    293.56811    5.0654008 
  681000    305.99505    11.545639 
  681500    297.93732   -12.672247 
  682000    305.48313    10.729355 
  682500    305.32776     -10.6371 
  683000     300.4946   -12.206037 
  683500    297.97875    12.851959 
  684000    301.47079   -10.913995 
  684500    301.72305   -5.4432728 
  685000    299.13207   -7.0118539 
  685500    298.14069   -2.2377698 
  686000    299.15913   0.59853669 
  686500    303.73676  -0.14909249 
  687000    300.98049   -6.9301404 
  687500    302.56798   -12.862388 
  688000     300.9695   -7.2798219 
  688500    298.31355   0.75158416 
  689000    294.56306     16.65689 
  689500     299.0059    3.1624755 
  690000     296.3687   -20.342408 
  690500    295.09958     4.361914 
  691000    298.79693   -10.747652 
  691500    301.55538    2.9561658 
  692000    294.21997    14.227618 
  692500    304.66856    -1.767879 
  693000    297.44888   -3.0804362 
  693500    302.40754   -2.2182464 
  694000     301.3189    11.034089 
  694500    298.44521    27.569598 
  695000    302.70833    4.4439025 
  695500    298.81491    25.284664 
  696000    297.32364   -14.704031 
  696500    297.26253   -1.6523299 
  697000    305.53822    8.0454017 
  697500    294.11863   -9.9410526 
  698000    297.92268    6.0614294 
  698500    300.27623   -13.016119 
  699000    302.46368    7.7188604 
  699500     302.2791    2.0212573 
  700000      304.709   0.27547578 
  700500    298.38997   -16.757449 
  701000    302.51474   -6.2835026 
  701500    307.27185     10.80156 
  702000    298.95503   -5.0602233 
  702500    299.56163   -3.9679964 
  703000    299.63622   -5.2892404 
  703500    301.67391    13.523988 
  704000    300.74049   -9.6298663 
  704500    298.41922   -7.2855019 
  705000    300.88586    -10.13103 
  705500    296.66931   -27.186991 
  706000    303.24865   -9.3613066 
  706500    305.64325   -11.032728 
  707000    301.59778    1.9176078 
  707500    299.02408   -21.048999 
  708000    295.57223     0.463317 
  708500    300.95596    15.547305 
  709000    300.64833    14.523166 
  709500    298.63381    12.734825 
  710000    299.67135    6.6223232 
  710500    302.23083  -0.40320726 
  711000    303.80881   -18.494589 
  711500    296.80167   -12.541347 
  712000    297.84179    12.795086 
  712500     299.5293   0.52482464 
  713000    304.17588   -7.1607382 
  713500    296.24284   -13.833818 
  714000    298.63086   -5.1917156 
  714500    298.34318    30.183996 
  715000    299.95531   -2.3045014 
  715500    299.94998   -1.3974167 
  716000    302.12226    5.0583904 
  716500    293.76833   -3.2133072 
  717000    300.63617   -9.9552914 
  717500    300.29086   -14.982488 
  718000    300.14712   -16.430619 
  718500    298.44536    12.355772 
  719000    303.26591   -28.712419 
  719500    301.66081    10.130088 
  720000    301.83582    12.652831 
  720500    299.25558    3.8969296 
  721000    297.81226   0.19638192 
  721500    294.41589  -0.85545791 
  722000    301.72738    24.485866 
  722500    302.91699    12.396415 
  723000    298.83686   -2.3227932 
  723500    303.02511   -7.7130339 
  724000    301.42336    5.9926946 
  724500    296.22271   -13.723713 
  725000    305.78827   -2.6848429 
  725500    299.11091    12.984253 
  726000    297.99935    5.8262831 
  726500    301.03507    17.342247 
  727000    295.88017    7.3046069 
  727500    297.06579    2.8634129 
  728000     298.0612   -4.9491078 
  728500    307.34773     3.871396 
  729000    299.50206  -0.97693637 
  729500    302.20459   -17.436392 
  730000    303.02454   -17.606819 
  730500    305.04208    6.1897078 
  731000    297.37437    7.3150677 
  731500    296.29115    4.9206125 
  732000    306.85109    11.738536 
  732500    301.64733   -12.982448 
  733000    300.77508     1.988145 
  733500    297.90708    15.709922 
  734000    296.21391    8.0625075 
  734500    304.41328   -3.8788249 
  735000    299.78181    9.1922179 
  735500    302.04216    1.4593024 
  736000    301.07321   -5.9581855 
  736500    301.03157    1.5405901 
  737000    300.43343   -1.7668724 
  737500    300.52988   -6.6029636 
  738000    295.94918   -7.5272925 
  738500    297.94326    1.9673849 
  739000    299.56341    4.1691032 
  739500    296.17042   -8.8335985 
  740000    304.62824  -0.21243824 
  740500    301.79088   0.90830261 
  741000    302.59015   -4.0850756 
  741500    295.93148   -6.1762563 
  742000    296.75156    1.4404054 
  742500    298.49689    10.715327 
  743000    295.83846   -15.784129 
  743500    301.94974     7.669878 
  744000    297.74907   -17.818195 
  744500    300.61686   -5.5075458 
  745000    300.73174    8.8383329 
  745500    301.52815   -14.096384 
  746000    304.01059   -11.065799 
  746500    295.67605   -12.166936 
  747000    295.75416   -6.5766331 
  747500    293.63916    6.1301141 
  748000    296.86872   -15.983551 
  748500    302.88842   -6.1760419 
  749000    307.53422   -5.4518199 
  749500    304.12053    -3.680574 
  750000    301.61243    1.9757197 
  750500    300.45827    7.3713463 
  751000    301.25788     11.73912 
  751500    299.31389     15.80912 
  752000    305.63316   -3.0026753 
  752500    305.36564    3.6787469 
  753000    294.33658    6.1083927 
  753500    298.56033   -2.1317675 
  754000    293.27744   -8.0096162 
  754500    299.06565    4.2401837 
  755000    305.89566   -3.9353705 
  755500    301.39135    8.9019496 
  756000    294.27445    9.2195959 
  756500    297.44812   -1.8506878 
  757000    300.52701    2.4440461 
  757500    300.85014    0.2271395 
  758000    296.48208   -5.8560902 
  758500     302.0147    11.620318 
  759000    296.98525   -4.1799488 
  759500    297.81235    16.842578 
  760000    301.05564   0.59641731 
  760500     297.4376   -6.2010727 
  761000    292.14045  -0.97171267 
  761500    302.90376   -6.5937354 
  762000    305.20651    7.1521042 
  762500     302.4517   -6.9221924 
  763000    300.01393    15.281867 
  763500    298.30649   0.38359709 
  764000    302.42573   -3.3507883 
  764500    300.89417   -4.4929741 
  765000     306.3173    4.5765366 
  765500    304.34555    5.8342353 
  766000    296.69182    16.199005 
  766500    301.22474   -9.2982731 
  767000    299.96915   -9.2283337 
  767500    302.77372    6.6318536 
  768000    294.29035    -16.33969 
  768500    299.93173    11.669336 
  769000    298.11326    18.208337 
  769500    295.73216    -6.556371 
  770000    304.00562    2.7869575 
  770500     301.6769   -5.8111533 
  771000    300.58703   -6.4806269 
  771500    299.06549    3.6784912 
  772000     306.0334    2.9706209 
  772500    305.31525    2.0694253 
  773000    298.22472   0.36619549 
  773500     297.4222    2.3198226 
  774000    294.05981    3.2597885 
  774500    300.96357   -18.767756 
  775000    302.01231    1.9919607 
  775500    306.08294    -15.59238 
  776000    300.69268    8.8426989 
  776500    297.32575   -2.5627665 
  777000    299.03679    -16.31289 
  777500    304.92752   -1.0791474 
  778000    302.28308   -7.4540496 
  778500    301.54498   -13.026454 
  779000       302.86     2.140963 
  779500    297.98739   -15.200216 
  780000     305.3805   -14.041561 
  780500    303.96092   -5.8993082 
  781000    302.69172    6.6118885 
  781500    303.28056    7.3785288 
  782000    303.63466   -13.197505 
  782500    301.48686   -14.130693 
  783000    298.24422    15.853399 
  783500    301.13157    7.4077731 
  784000    298.34622    3.5579714 
  784500    296.34884    8.0785953 
  785000    301.77018   -2.9173842 
  785500    296.37968   -13.296748 
  786000    304.49295    10.487917 
  786500     295.8647    13.162621 
  787000    299.42079   -8.6170764 
  787500    299.35953  -0.75263043 
  788000    301.53822   -4.9715188 
  788500    297.44398  -0.49243214 
  789000    300.66448    13.558253 
  789500    297.15999   -2.1333535 
  790000     300.2961    2.4576306 
  790500    301.40781    2.1942848 
  791000    299.37523    -7.405497 
  791500    299.07899    -2.406515 
  792000    298.66385   -8.3124457 
  792500    304.30372   -13.046232 
  793000    301.83069     16.27538 
  793500     302.1343   -1.0030861 
  794000    299.38816    8.0327212 
  794500    300.51916   -2.5049375 
  795000    299.37975    12.518086 
  795500    301.30568   -7.8007094 
  796000    297.01291  -0.90153313 
  796500    297.82901   -5.7125398 
  797000    299.32218   -5.8283338 
  797500    301.34749   -19.038485 
  798000    302.56228    17.010619 
  798500     301.1054     8.035213 
  799000    300.20189   -16.368166 
  799500    300.30825   -19.979338 
  800000    304.56098    26.710872 
  800500     306.2201   -8.5719698 
  801000    295.86568   -29.327329 
  801500    303.36947   -15.606412 
  802000    302.04619  -0.71383167 
  802500    304.34611    9.1091788 
  803000    294.84743   -6.7277734 
  803500    303.06348   -2.2132821 
  804000    303.77613   -2.4188602 
  804500    297.62659   -3.1972934 
  805000      294.864    10.105131 
  805500    300.92499    6.3375862 
  806000    304.20217   -14.635904 
  806500    298.33181     -3.10569 
  807000    299.07511    -5.541131 
  807500    303.99614   0.42136453 
  808000    302.58333    2.8568601 
  808500    296.23093   0.56471812 
  809000     303.6384     1.836986 
  809500    301.97686    -5.943361 
  810000    300.82498   -8.8029161 
  810500    298.60832   -12.864928 
  811000    301.58114    1.2083653 
  811500    296.46169    18.312953 
  812000    301.28681    19.531036 
  812500      300.262    8.7407526 
  813000    299.79827   -1.9339817 
  813500    296.39305   -9.1099182 
  814000    300.52443   0.82951612 
  814500    298.16412   -13.952881 
  815000    303.05477   -4.2511284 
  815500    303.01356    1.6700047 
  816000    304.82894   -16.694275 
  816500     301.3044    8.9119195 
  817000    297.44795   0.66310787 
  817500    308.16438   -4.3474563 
  818000    301.53353    5.9487352 
  818500    298.55487    29.565402 
  819000    302.83525    3.5358858 
  819500    295.15686    8.3308858 
  820000    302.75092   -8.3980165 
  820500     302.0778  -0.28024118 
  821000    297.42991   0.44456372 
  821500     303.0298    19.416477 
  822000    307.86619   -16.809157 
  822500    299.41804   -11.724877 
  823000    299.85478    5.7552704 
  823500    295.82047     14.17326 
  824000    303.08033    5.4669198 
  824500    298.44936    8.5324663 
  825000    307.28326    15.913104 
  825500    304.91666   -17.177693 
  826000    295.08402   -10.726419 
  826500    301.01137   0.79942203 
  827000    296.62414    12.651387 
  827500    300.12978   0.93137325 
  828000    300.64871   0.91893953 
  828500    301.36668    8.1785296 
  829000    305.96981    8.6381389 
  829500    299.53327   -6.6404787 
  830000    299.51093    -2.241293 
  830500    299.61421   -10.203784 
  831000    295.71765   -1.2725645 
  831500    300.30059    -10.97433 
  832000    300.44669    9.1722202 
  832500    297.88299   -7.7709288 
  833000    303.06544    3.9723034 
  833500      300.415   -10.681545 
  834000    301.55473   -1.7377765 
  834500    297.07034  -0.13373863 
  835000    299.59009   -1.0103432 
  835500    297.20107    5.1109877 
  836000    303.63795    4.1152287 
  836500    299.51708   -5.3131901 
  837000    295.71817    9.0568561 
  837500    295.63949     5.024444 
  838000    295.86668    -7.299249 
  838500    307.54788   -10.607085 
  839000    299.12145   -2.1842927 
  839500    296.72764   -4.8358883 
  840000     301.7534   -6.9636789 
  840500    299.82746    -4.569884 
  841000    297.54264     17.58404 
  841500    298.77324   -4.7440594 
  842000    307.11905    8.8285322 
  842500    301.20461   0.37885195 
  843000    301.75994  -0.21729242 
  843500    304.94823   -12.639053 
  844000    299.57607    9.8070912 
  844500    299.91077     22.64467 
  845000    302.84697    -3.626564 
  845500    295.81627   -6.1314247 
  846000    298.09006   -11.721001 
  846500    298.77778   -2.5380175 
  847000    303.81604   -5.9531203 
  847500    303.00746    1.9015652 
  848000    298.84684    6.2595077 
  848500    305.80912  -0.32718903 
  849000     294.6857   -6.7430038 
  849500    293.70707   -13.683816 
  850000    304.66158    15.767991 
  850500    298.51099   -13.967298 
  851000    298.68621    17.573145 
  851500    299.63311   -6.2759616 
  852000    302.11044    11.054382 
  852500    305.21561    10.829186 
  853000     300.0014   -20.178403 
  853500    298.23731   -2.7119593 
  854000    300.85617    4.7628149 
  854500     299.7723    14.339962 
  855000    298.02836   -6.6611476 
  855500    306.91279    8.3064257 
  856000     301.4879    11.113783 
  856500    297.85587   -20.546043 
  857000    303.28612  -0.63371227 
  857500    297.94512   -8.2102091 
  858000    299.28131    6.3415638 
  858500    301.15901   -3.6486119 
  859000    301.61804    5.4026094 
  859500     296.4777   -13.727368 
  860000    298.62938    16.281166 
  860500    298.45798    15.293843 
  861000     298.4206    19.934933 
  861500    306.03144    3.1639859 
  862000    306.22572    5.9619782 
  862500    297.21149    10.341642 
  863000     303.2716   -3.8386813 
  863500     294.8366    -9.933945 
  864000    301.87423   -5.9588922 
  864500    297.88746   -12.974863 
  865000    299.27152    8.2380373 
  865500    301.63105    12.002334 
  866000     299.9707    5.0983341 
  866500    297.40361  0.059254534 
  867000    296.98508   -10.912739 
  867500    303.18866   -5.6930121 
  868000    294.44062   -12.902363 
  868500    297.27788    10.153387 
  869000    301.38156    4.2067915 
  869500    302.68981    3.2213559 
  870000    300.82654   -3.3396614 
  870500    298.73277   -12.804788 
  871000    295.24901   0.51476362 
  871500    299.50763  -0.43228129 
  872000    299.91708   -13.894169 
  872500    297.59634   -5.8493134 
  873000    302.21681    2.3739174 
  873500    298.13411    8.4532786 
  874000    300.24798     2.909873 
  874500    304.86636    18.135968 
  875000    298.12637   -7.3358468 
  875500    301.83811    5.0133128 
  876000    296.29458   -15.216862 
  876500    300.81204    7.8289521 
  877000    300.94785   -2.5348456 
  877500    302.70164   -6.0964928 
  878000    299.04518   -7.7779167 
  878500    299.58458    7.5933481 
  879000    300.42543     8.960255 
  879500    300.53747   -10.982834 
  880000    303.97048    2.6818453 
  880500    299.32848   -4.7394963 
  881000    300.50367   -11.956884 
  881500    304.79799    9.2359983 
  882000    297.33437   -4.4209532 
  882500    300.17473    4.7449919 
  883000    302.72163    9.0919529 
  883500    293.87278    11.083331 
  884000    296.88967   -11.004583 
  884500    306.14223    -1.699663 
  885000    292.12493   -2.5741506 
  885500    296.15204    2.1057053 
  886000      301.525   -5.2058572 
  886500    297.36161   -7.4231342 
  887000    301.48095    4.5606342 
  887500    302.85402    2.9468019 
  888000    297.05544    -20.02484 
  888500     300.9674   0.21406914 
  889000    300.16588    4.9822465 
  889500    304.47538   -7.4078753 
  890000    300.95945    -5.077124 
  890500    295.42713    3.9517092 
  891000    299.31144   -10.821615 
  891500     296.6243    6.4520975 
  892000    297.67718    3.1466809 
  892500    293.07927    5.3323029 
  893000    303.96182   -9.1594752 
  893500    298.82878   -6.6435356 
  894000    295.91448    7.0238358 
  894500    300.10059   -14.796966 
  895000    298.34692    23.385446 
  895500    303.98672   -5.5827405 
  896000    298.65302   -1.3652676 
  896500    300.82029   -4.2928397 
  897000    298.78996    3.5501369 
  897500    299.64612   -2.9162378 
  898000    301.65156    4.8260924 
  898500    301.98879    1.2073906 
  899000    299.12572   -25.232309 
  899500     302.2114  -0.27459305 
  900000    302.41111    12.509075 
  900500     305.0751    -4.032337 
  901000    300.56918    4.7622246 
  901500    300.33854    -6.639805 
  902000    295.87073   -5.0479245 
  902500    297.73855   -17.124367 
  903000    301.31489    8.7407498 
  903500    305.06791   0.61254301 
  904000    297.71158  -0.47880362 
  904500    296.89173    9.6818095 
  905000    297.60309    16.316657 
  905500    300.38077   -1.8852544 
  906000    303.39218   0.13874879 
  906500    299.69122  -0.23272676 
  907000     302.0451   -5.8604646 
  907500    303.82781    8.0723078 
  908000    302.49436   -7.5987921 
  908500     301.0163   -4.6149204 
  909000    299.88528    9.1661553 
  909500    297.76716    -1.506712 
  910000     297.9828    15.142233 
  910500    296.24359    17.760124 
  911000    293.06491    2.1602816 
  911500    290.24962   -3.0475364 
  912000    296.70191     11.33666 
  912500    300.41081   -28.618358 
  913000    300.98838  -0.57817464 
  913500    305.95978    2.5199079 
  914000    304.98938    -9.527809 
  914500    302.54805   -12.230084 
  915000    298.98612    8.2737711 
  915500    302.50221    -1.944107 
  916000    295.29509    1.6716102 
  916500    299.35025    7.2312693 
  917000     297.3014    -12.08124 
  917500    303.02294    18.925672 
  918000    298.99734   -14.536925 
  918500     299.1921    1.7338765 
  919000    299.86216    -5.704059 
  919500    294.13912   -5.9845103 
  920000    296.52449   -2.0549658 
  920500    293.18852    12.315285 
  921000    295.07641   -10.283268 
  921500    295.88848   -2.8423122 
  922000    301.72217    5.2804983 
  922500    300.68914   -13.442334 
  923000    300.70176    11.735045 
  923500     295.9363     19.95747 
  924000    302.01457   -6.7717377 
  924500    299.66804    21.870815 
  925000    299.21933    7.5142019 
  925500    299.85173    8.3388938 
  926000    301.44494     14.47403 
  926500     297.3316    7.1008546 
  927000      294.676    10.117733 
  927500    299.42168    4.2957193 
  928000    300.14046    27.803478 
  928500    298.88825    8.0299633 
  929000    294.19456   -2.7198928 
  929500    296.57317   -12.594734 
  930000    299.86119    7.1380724 
  930500     305.9717    3.6351729 
  931000      297.511     3.840099 
  931500     300.3419   -18.712503 
  932000    298.82728   -7.0829621 
  932500    300.20403    7.1749767 
  933000    307.70716   0.93758895 
  933500    299.29415     3.180692 
  934000    301.85674    6.8303946 
  934500    295.81759     4.859315 
  935000    303.16966  -0.72279698 
  935500    305.25383    3.9738024 
  936000    300.06379    7.2090608 
  936500    289.83643   -5.7537801 
  937000    301.29425   -3.1720635 
  937500    295.19368    -20.09102 
  938000     299.3194   -0.7203906 
  938500    297.65851    9.4396097 
  939000    298.86223    -3.341989 
  939500    296.61169   -7.6543379 
  940000    300.27228   -3.4822054 
  940500    299.95549   -5.0674191 
  941000    297.83035    6.2808535 
  941500    300.81783    20.349308 
  942000    299.21342    13.971721 
  942500    303.30876   -25.800687 
  943000    309.10778    7.1769384 
  943500    299.50148    13.586536 
  944000    306.86829   -1.3363544 
  944500    298.03038     3.255286 
  945000    301.31775    7.9465202 
  945500    298.35247     8.078481 
  946000    299.51054    2.0126448 
  946500    305.03868    13.490608 
  947000     296.6374    22.224565 
  947500    304.08329      23.6038 
  948000     296.4123    1.5627418 
  948500    300.98688    1.6663548 
  949000    300.44121   -2.5515082 
  949500     299.0172  -0.48301489 
  950000    295.53359  -0.82855649 
  950500    305.15959   -8.0212228 
  951000    296.21465    9.8380233 
  951500    301.28986    11.144969 
  952000    300.26143   -19.505024 
  952500    299.33159   -12.150121 
  953000    299.58497   -8.3307751 
  953500    304.50399    13.877557 
  954000    300.23172    13.035022 
  954500    301.77112    11.057513 
  955000    305.72582   -18.928339 
  955500    300.84428   -9.3291016 
  956000    300.99329   -9.0080405 
  956500    303.50951    1.0976073 
  957000    299.14038   -2.6911751 
  957500    299.01685    7.7453221 
  958000    302.11449    6.2166803 
  958500    296.64507    10.239159 
  959000    300.10215    15.247583 
  959500    301.96831    13.114688 
  960000    304.00157 -0.045071011 
  960500    300.54194    3.7148988 
  961000    302.24895   -2.8565744 
  961500    302.51431     17.55155 
  962000    300.61658   -2.4046749 
  962500    296.68798    7.9686755 
  963000    299.05253     -9.07007 
  963500    305.72614    3.1673515 
  964000    300.68815    8.8498288 
  964500    304.84753   -19.834181 
  965000    301.96532   -16.008276 
  965500    298.74768    7.6984542 
  966000    304.10822    6.8769028 
  966500    304.04122    2.7988359 
  967000    293.58728   -10.073778 
  967500    296.48315    10.509765 
  968000    299.64912   -6.4092671 
  968500     294.8821   -2.6370145 
  969000    297.01856  -0.76102887 
  969500    305.43518   -32.733851 
  970000    302.69292  -0.80678275 
  970500    299.14911   -8.8199625 
  971000    301.83582    8.3249918 
  971500    295.64122     5.430898 
  972000     305.7784    5.0950812 
  972500    300.01546   -9.2691613 
  973000    299.73922   -12.052856 
  973500    303.29635   -4.4760936 
  974000     297.9409   -9.5229147 
  974500    304.45385   -7.5528477 
  975000    295.78083   0.92198457 
  975500    295.52688   0.99172361 
  976000    302.03528   -11.717168 
  976500    301.68842   -13.661383 
  977000    297.90002    16.514949 
  977500    300.41377    1.9924296 
  978000    297.36066    3.3773061 
  978500    302.77471   -9.8935003 
  979000    298.44625   -13.945341 
  979500      306.663    7.2655785 
  980000    300.18791     6.322034 
  980500     298.8798    9.7932346 
  981000    297.03928   -5.0498318 
  981500    300.15636   -12.722494 
  982000    297.00889    5.6969401 
  982500    297.14589   -5.7119986 
  983000    296.01591   -8.0753678 
  983500    298.79139    4.5223073 
  984000    295.90711   -1.0170965 
  984500    299.22949    4.6556403 
  985000    300.29314   -20.146646 
  985500    296.59659    20.900324 
  986000    299.39717    6.3242832 
  986500    302.25412   -3.1071017 
  987000    297.51242   -0.3149498 
  987500    303.53586   -12.713483 
  988000    297.60554    5.9893144 
  988500    301.54059   -17.344379 
  989000    297.20874   -18.136102 
  989500    301.46202   -3.7652479 
  990000    299.80922    4.1787152 
  990500    299.64524   -9.7603925 
  991000    296.66701    5.5058456 
  991500    298.44019   -15.905272 
  992000    298.48698    0.4366085 
  992500    300.81178    11.764156 
  993000    304.32135    8.4132262 
  993500    301.06035   -15.347917 
  994000    300.09384    7.7395499 
  994500    301.40579   -8.0209393 
  995000    297.51549   -2.7568813 
  995500    305.41166     25.92907 
  996000    300.02117   -7.2448053 
  996500    298.38818     -10.8799 
  997000    299.61739   -11.756686 
  997500    301.36722   -12.969264 
  998000    300.04076     3.824003 
  998500    304.85713     5.370028 
  999000    301.38621    4.4962449 
  999500     300.8989   -10.803682 
 1000000    300.07332    -9.669505 
Loop time of 14836.4 on 16 procs for 1000000 steps with 19582 atoms

Performance: 5.823 ns/day, 4.121 hours/ns, 67.402 timesteps/s
99.4% CPU use with 16 MPI tasks x no OpenMP threads

MPI task timing breakdown:
Section |  min time  |  avg time  |  max time  |%varavg| %total
---------------------------------------------------------------
Pair    | 6270.9     | 6931.4     | 7435       | 440.7 | 46.72
Bond    | 0.19581    | 0.29504    | 0.3797     |   8.5 |  0.00
Kspace  | 1809.9     | 2314       | 2975.3     | 763.9 | 15.60
Neigh   | 4307.7     | 4340.8     | 4369.3     |  32.8 | 29.26
Comm    | 545.46     | 581.81     | 628.04     | 111.3 |  3.92
Output  | 3.1763     | 3.1935     | 3.3756     |   2.6 |  0.02
Modify  | 571.3      | 584.65     | 596.39     |  26.9 |  3.94
Other   |            | 80.35      |            |       |  0.54

Nlocal:    1223.88 ave 1259 max 1196 min
Histogram: 2 0 3 4 2 1 1 1 0 2
Nghost:    7418.31 ave 7463 max 7383 min
Histogram: 2 2 0 2 3 3 2 0 0 2
Neighs:    302848 ave 330694 max 278160 min
Histogram: 2 1 0 0 7 1 3 1 0 1

Total # of neighbors = 4845568
Ave neighs/atom = 247.45
Ave special neighs/atom = 1.34634
Neighbor list builds = 420032
Dangerous builds = 0
  write_restart  end.${E}.restart
  write_restart  end.0.04.restart
PPPM initialization ...
WARNING: Using 12-bit tables for long-range coulomb (../kspace.cpp:321)
  G vector (1/distance) = 0.284296
  grid = 40 36 24
  stencil order = 5
  estimated absolute RMS force accuracy = 0.0311878
  estimated relative force accuracy = 9.39212e-05
  using double precision FFTs
  3d grid and FFT values/proc = 6555 2880

  clear
  next a
  next E
  jump system.in
variable a loop 5
variable E index 0.02 0.04 0.06 0.08 0.1             #电场
variable Wo equal 0.1553
log $a.log
log 3.log
