# Supplementary material for: The influences of electric field intensity and driving force on the slip behaviour of water flow in a nanochannel
Source: PLoS One. 2021 Sep 22;16(9):e0257589. doi: 10.1371/journal.pone.0257589 (PMC8457446; doi:10.1371/journal.pone.0257589)
Supplement: S1 Data — (ZIP) [file pone.0257589.s001.zip › data/ALH2O-E-4/3.log]

variable T equal 300
variable F equal 0.000875          #加速度
# ----------------- Init Section -----------------

    units        real
    atom_style   full
    pair_style   lj/cut/coul/long 9.0
    bond_style   harmonic
    angle_style  harmonic
    kspace_style pppm 0.0001
    neigh_modify delay 0 every 1 check yes

# ----------------- Atom Definition Section -----------------

read_data system.data
  orthogonal box = (0 -16.2 0) to (81 56.2 40.5)
  4 by 2 by 2 MPI processor grid
  reading atoms ...
  19582 atoms
  scanning bonds ...
  2 = max bonds/atom
  scanning angles ...
  1 = max angles/atom
  reading bonds ...
  8788 bonds
  reading angles ...
  4394 angles
  2 = max # of 1-2 neighbors
  1 = max # of 1-3 neighbors
  1 = max # of 1-4 neighbors
  2 = max # of special neighbors
#read_restart 1.restart

#1是up Al
#2是down Al
#3是 O
#4是 H

# ----------------- Settings Section -----------------
    pair_coeff   1 1  0.0  0.0         #上Al Al
    pair_coeff   1 2  0.0  0.0         #上Al下Al
    pair_coeff   1 3  ${Wo}  3.166    #上Al O
    pair_coeff   1 3  0.1553  3.166    
    pair_coeff   1 4  0.0  0.0         #上Al H

    pair_coeff   2 2  0.0  0.0         #下Al Al
    pair_coeff   2 3  ${Wo}  3.166    #下Al O
    pair_coeff   2 3  0.1553  3.166    
    pair_coeff   2 4  0.0  0.0         #下Al H

    pair_coeff   3 3  ${Wo}  3.166    # O  O
    pair_coeff   3 3  0.1553  3.166    
    pair_coeff   3 4  0.0  0.0         # O  H

    pair_coeff   4 4  0.0  0.0         # H  H

	bond_coeff   1     600.0   1.0
    angle_coeff  1   75.0    109.47

    group upwall type 1
3200 atoms in group upwall
    group downwall type 2
3200 atoms in group downwall
    group O type 3
4394 atoms in group O
    group H type 4
8788 atoms in group H

	group wall union upwall downwall
6400 atoms in group wall
    group spce type  3  4
13182 atoms in group spce
    fix fShakeSPCE spce shake 0.0001 10 0 b 1 a 1
  0 = # of size 2 clusters
  0 = # of size 3 clusters
  0 = # of size 4 clusters
  4394 = # of frozen angles

# ----------------- Run Section -----------------

  timestep 1
  compute	     T_spce spce temp/partial 0 1 1
  velocity     spce create $T 372748 temp T_spce
  velocity     spce create 300 372748 temp T_spce
  dump 2 all atom 100000 $a.lammpstrj
  dump 2 all atom 100000 3.lammpstrj

  fix   fxnvt spce nvt temp $T $T 100
  fix   fxnvt spce nvt temp 300 $T 100
  fix   fxnvt spce nvt temp 300 300 100
  fix_modify fxnvt temp T_spce
WARNING: Temperature for fix modify is not for group all (../fix_nh.cpp:1395)

  run   1000000
PPPM initialization ...
WARNING: Using 12-bit tables for long-range coulomb (../kspace.cpp:321)
  G vector (1/distance) = 0.284296
  grid = 40 36 24
  stencil order = 5
  estimated absolute RMS force accuracy = 0.0311878
  estimated relative force accuracy = 9.39212e-05
  using double precision FFTs
  3d grid and FFT values/proc = 6555 2880
Neighbor list info ...
  update every 1 steps, delay 0 steps, check yes
  max neighbors/atom: 2000, page size: 100000
  master list distance cutoff = 11
  ghost atom cutoff = 11
  binsize = 5.5, bins = 15 14 8
  1 neighbor lists, perpetual/occasional/extra = 1 0 0
  (1) pair lj/cut/coul/long, perpetual
      attributes: half, newton on
      pair build: half/bin/newton
      stencil: half/bin/3d/newton
      bin: standard
Per MPI rank memory allocation (min/avg/max) = 10.36 | 10.75 | 11.14 Mbytes
Step Temp E_pair E_mol TotEng Press 
       0    174.01248    18054.513            0    25931.982    32532.591 
 1000000     173.2812   -49000.334            0    -41155.97    1394.3786 
Loop time of 9709.28 on 16 procs for 1000000 steps with 19582 atoms

Performance: 8.899 ns/day, 2.697 hours/ns, 102.994 timesteps/s
99.4% CPU use with 16 MPI tasks x no OpenMP threads

MPI task timing breakdown:
Section |  min time  |  avg time  |  max time  |%varavg| %total
---------------------------------------------------------------
Pair    | 5635.5     | 6255.1     | 6670.2     | 435.2 | 64.42
Bond    | 0.20626    | 0.265      | 0.30154    |   5.0 |  0.00
Kspace  | 1770.6     | 2195.1     | 2823.1     | 738.9 | 22.61
Neigh   | 483.18     | 487.22     | 490.48     |  12.4 |  5.02
Comm    | 318.9      | 345.48     | 374.42     |  89.1 |  3.56
Output  | 0.012354   | 0.013717   | 0.017393   |   1.0 |  0.00
Modify  | 376.06     | 387.78     | 397.37     |  28.2 |  3.99
Other   |            | 38.31      |            |       |  0.39

Nlocal:    1223.88 ave 1258 max 1197 min
Histogram: 1 2 1 3 5 1 1 0 0 2
Nghost:    7405.94 ave 7432 max 7383 min
Histogram: 3 2 0 0 5 1 1 1 1 2
Neighs:    302690 ave 331412 max 283316 min
Histogram: 3 2 1 0 5 1 2 1 0 1

Total # of neighbors = 4843040
Ave neighs/atom = 247.321
Ave special neighs/atom = 1.34634
Neighbor list builds = 52294
Dangerous builds = 0
  write_restart ${Wo}.restart
  write_restart 0.1553.restart
PPPM initialization ...
WARNING: Using 12-bit tables for long-range coulomb (../kspace.cpp:321)
  G vector (1/distance) = 0.284296
  grid = 40 36 24
  stencil order = 5
  estimated absolute RMS force accuracy = 0.0311878
  estimated relative force accuracy = 9.39212e-05
  using double precision FFTs
  3d grid and FFT values/proc = 6555 2880
 #--------------------E+F -----------------------
  timestep 1

  fix 1 spce gravity $F vector 1 0 0       #在x方向加速度为====0.0001
  fix 1 spce gravity 0.000875 vector 1 0 0       
  fix kick spce efield  0.0  $E 0.0        #在Y方向上加上电场==0.1
  fix kick spce efield  0.0  0.06 0.0        

  run   1000000
PPPM initialization ...
WARNING: Using 12-bit tables for long-range coulomb (../kspace.cpp:321)
  G vector (1/distance) = 0.284296
  grid = 40 36 24
  stencil order = 5
  estimated absolute RMS force accuracy = 0.0311878
  estimated relative force accuracy = 9.39212e-05
  using double precision FFTs
  3d grid and FFT values/proc = 6555 2880
Per MPI rank memory allocation (min/avg/max) = 10.75 | 10.89 | 11.15 Mbytes
Step Temp E_pair E_mol TotEng Press 
 1000000     173.2812   -49000.334            0    -41155.97    1394.6789 
 2000000    152300.19   -49022.047            0    6845540.8    1326954.3 
Loop time of 11353.3 on 16 procs for 1000000 steps with 19582 atoms

Performance: 7.610 ns/day, 3.154 hours/ns, 88.080 timesteps/s
99.4% CPU use with 16 MPI tasks x no OpenMP threads

MPI task timing breakdown:
Section |  min time  |  avg time  |  max time  |%varavg| %total
---------------------------------------------------------------
Pair    | 6085.5     | 6765.2     | 7264.7     | 455.7 | 59.59
Bond    | 0.20885    | 0.27522    | 0.34284    |   7.2 |  0.00
Kspace  | 1778.9     | 2288.6     | 2958.1     | 783.8 | 20.16
Neigh   | 1407.8     | 1418.6     | 1427.3     |  18.8 | 12.49
Comm    | 374.94     | 402.97     | 437.03     |  94.7 |  3.55
Output  | 0.01123    | 0.012615   | 0.016309   |   1.0 |  0.00
Modify  | 416.41     | 428.54     | 440.59     |  29.3 |  3.77
Other   |            | 49.04      |            |       |  0.43

Nlocal:    1223.88 ave 1248 max 1207 min
Histogram: 4 0 1 3 2 2 2 0 1 1
Nghost:    7418.31 ave 7462 max 7371 min
Histogram: 3 1 1 0 1 3 1 2 2 2
Neighs:    303280 ave 329771 max 283503 min
Histogram: 3 0 3 3 3 0 0 1 2 1

Total # of neighbors = 4852473
Ave neighs/atom = 247.803
Ave special neighs/atom = 1.34634
Neighbor list builds = 139353
Dangerous builds = 0
  write_restart $a.${E}.restart
  write_restart 3.${E}.restart
  write_restart 3.0.06.restart
PPPM initialization ...
WARNING: Using 12-bit tables for long-range coulomb (../kspace.cpp:321)
  G vector (1/distance) = 0.284296
  grid = 40 36 24
  stencil order = 5
  estimated absolute RMS force accuracy = 0.0311878
  estimated relative force accuracy = 9.39212e-05
  using double precision FFTs
  3d grid and FFT values/proc = 6555 2880
# ------------------- compute ------------------
  reset_timestep 0
  compute force spce group/group wall      #计算力：水和墙

  thermo		500                        #输出力
  thermo_style custom step temp c_force[1]
  thermo_modify 	temp T_spce
WARNING: Temperature for thermo pressure is not for group all (../thermo.cpp:489)


  compute c_O O chunk/atom bin/1d y lower 0.2 units box            #氧：密度+速度
  fix O O ave/chunk 1 1000000 1000000 c_O vx norm sample file Ovx.$a
  fix O O ave/chunk 1 1000000 1000000 c_O vx norm sample file Ovx.3


  compute c_H H chunk/atom bin/1d y lower 0.2 units box            #氢：密度+速度
  fix H H ave/chunk 1 1000000 1000000 c_H vx norm sample file Hvx.$a
  fix H H ave/chunk 1 1000000 1000000 c_H vx norm sample file Hvx.3


  run 1000000
PPPM initialization ...
WARNING: Using 12-bit tables for long-range coulomb (../kspace.cpp:321)
  G vector (1/distance) = 0.284296
  grid = 40 36 24
  stencil order = 5
  estimated absolute RMS force accuracy = 0.0311878
  estimated relative force accuracy = 9.39212e-05
  using double precision FFTs
  3d grid and FFT values/proc = 6555 2880
Neighbor list info ...
  update every 1 steps, delay 0 steps, check yes
  max neighbors/atom: 2000, page size: 100000
  master list distance cutoff = 11
  ghost atom cutoff = 11
  binsize = 5.5, bins = 15 14 8
  2 neighbor lists, perpetual/occasional/extra = 1 1 0
  (1) pair lj/cut/coul/long, perpetual
      attributes: half, newton on
      pair build: half/bin/newton
      stencil: half/bin/3d/newton
      bin: standard
  (2) compute group/group, occasional, copy from (1)
      attributes: half, newton on
      pair build: copy
      stencil: none
      bin: none
Per MPI rank memory allocation (min/avg/max) = 11.1 | 11.47 | 11.6 Mbytes
Step Temp c_force[1] 
       0    295.59681    3.7996368 
     500    305.39803   -4.6727546 
    1000    299.07788    16.729965 
    1500    299.36743    2.7154908 
    2000    298.29266   -17.685157 
    2500    300.68608   -5.5011281 
    3000    296.52815    12.337061 
    3500    300.90125   -4.6766159 
    4000    297.74661    17.618305 
    4500    301.85948    3.8037886 
    5000    300.05849   -5.4462601 
    5500    299.29693   -3.8702236 
    6000    306.86219   -2.5151762 
    6500    301.91285    11.257084 
    7000    301.96245    4.2046872 
    7500    299.85785    14.015638 
    8000    297.14258    4.2963018 
    8500    301.15366   -2.8539032 
    9000    295.88987    2.1101874 
    9500    300.33005    2.0266134 
   10000    299.81013    3.3199552 
   10500     297.7856   -18.358097 
   11000    302.77478   -5.9952521 
   11500    306.62903   -14.793291 
   12000    299.96644   -1.8477396 
   12500    304.59641   -10.401338 
   13000    304.35945      1.23135 
   13500    296.99532    5.7598392 
   14000     296.0777    7.2174477 
   14500    301.85014    4.7154711 
   15000    304.41826    9.0149323 
   15500    299.13458    6.1674001 
   16000    297.14267   -4.0139493 
   16500    299.16345   -9.4813418 
   17000    300.24509    -7.114966 
   17500    300.87388    4.9635154 
   18000    301.27542    8.4530043 
   18500    298.58368    10.756866 
   19000      300.825    5.4225354 
   19500    298.86699    22.292722 
   20000    302.14666    3.0621127 
   20500    307.77538    1.0318304 
   21000     298.7602   -7.3496009 
   21500    297.90627   -13.392912 
   22000    301.11846   -7.6185519 
   22500    302.17323    2.9345969 
   23000    301.22335   -6.7112797 
   23500    296.69887   -23.019829 
   24000    301.68357    11.301269 
   24500    300.40671    10.277269 
   25000    298.91853    4.1950185 
   25500    301.60532   -20.293226 
   26000    302.17846    12.758984 
   26500    301.31142   -12.470864 
   27000    300.19887    10.592085 
   27500     302.0959   -4.6002285 
   28000    297.03243   0.55407357 
   28500    294.07834    19.386481 
   29000     302.0826   -14.282323 
   29500    299.33561   -10.386205 
   30000    302.15028   -15.488601 
   30500    300.82441      2.65927 
   31000    292.62345    5.7171224 
   31500    299.13124   -7.0378478 
   32000    299.83999  -0.11660652 
   32500    302.22908  0.033334037 
   33000    297.79669      12.9821 
   33500    302.32686   -1.6841587 
   34000    300.88845    5.5327012 
   34500    299.37796   -4.8269913 
   35000    297.06492   -1.0878531 
   35500     298.2724    2.8699796 
   36000    300.98139   -2.7790937 
   36500    306.40264   -3.6785366 
   37000     303.1123   -13.053614 
   37500    298.78329  -0.28335675 
   38000    305.78504    24.015685 
   38500    299.01841    4.1087602 
   39000    298.21533    9.5153747 
   39500    302.80251   -22.821068 
   40000    302.97175   -16.301092 
   40500    298.05893  -0.38153049 
   41000    302.84815    4.8841023 
   41500    301.80787   -8.7826861 
   42000    303.04024    14.310019 
   42500    298.21086    6.3194911 
   43000    293.48264   -2.7415488 
   43500    305.34734   -4.2867177 
   44000    295.72763     7.485884 
   44500    302.51741    5.3312215 
   45000    303.48395   -5.1565451 
   45500    298.74466   -13.670964 
   46000    298.88722    15.038737 
   46500    302.77815    -22.19585 
   47000    302.67759   -4.7120568 
   47500    300.35481    4.4473553 
   48000    302.87615     8.027646 
   48500    304.89555   -7.6262427 
   49000    299.24721    -11.48953 
   49500    293.36709    7.1046609 
   50000    303.48578   -6.6621383 
   50500    302.01743    15.696326 
   51000    299.30745      6.14407 
   51500    299.62175    16.295366 
   52000    303.93965    5.4002717 
   52500     299.0158    2.5763654 
   53000    300.99079   -11.075562 
   53500    301.11913   -10.834723 
   54000    297.35206    20.513433 
   54500    301.30323    29.694951 
   55000    299.72316   -7.4303698 
   55500    304.33992  -0.34666475 
   56000    302.32401   -8.2242969 
   56500    294.39994   -22.537887 
   57000    299.91533   -9.6489502 
   57500    300.13508    10.766437 
   58000    296.76562   -7.7112249 
   58500    295.78647   -9.2260378 
   59000    298.39032   -6.1625469 
   59500    302.61779  -0.86421218 
   60000    303.72084    5.2618291 
   60500    299.68577  -0.96889558 
   61000    297.53449    9.1615902 
   61500    298.85085    7.2469778 
   62000    298.13091   -21.929499 
   62500    301.88155   0.64847171 
   63000    299.12084    8.3498568 
   63500    301.25761    7.6359508 
   64000    299.81017    11.606025 
   64500    297.07219   -5.6685156 
   65000    302.96244   -9.4322617 
   65500    303.14891    3.2334907 
   66000    297.40447    2.9793648 
   66500    296.55604   -6.5689997 
   67000    299.08475   -5.6448595 
   67500     301.0772   -5.5848555 
   68000    304.72629    1.7240283 
   68500    299.60969   -1.9560141 
   69000    296.27918   -2.2144561 
   69500    303.34981   -9.6320737 
   70000    298.81185    2.4061959 
   70500    294.88881    -20.65401 
   71000    291.71111   -1.3008761 
   71500    296.89546   -5.5260864 
   72000      303.839   -8.9709441 
   72500    304.21381    1.8335329 
   73000    297.74315    3.1917085 
   73500    298.17018   -2.1599275 
   74000    306.47901   -10.614588 
   74500    301.70922    11.052443 
   75000    303.88249   -10.257498 
   75500    300.20071   -1.4086931 
   76000    299.00201   -15.729234 
   76500    300.09688   -2.4042324 
   77000    293.14308    -3.968672 
   77500    301.77752    2.2742639 
   78000    300.16867   -3.6616841 
   78500    301.22295   -8.6146346 
   79000    299.71912   -13.629019 
   79500     304.8045   -17.379779 
   80000     297.4146   -3.6969269 
   80500    301.81466    3.8288108 
   81000    297.10097   -10.988396 
   81500    296.87247    8.5273734 
   82000    302.17636    4.9087544 
   82500    297.62674   -1.1979205 
   83000    304.14595    3.5733774 
   83500    301.45657    3.0281584 
   84000    299.62776    6.6600022 
   84500    300.08791    2.9596627 
   85000     308.5434    13.456482 
   85500    300.92719    6.6120696 
   86000    297.87276    2.0914129 
   86500    298.84699   -6.7318762 
   87000     295.3208    2.9796763 
   87500    300.15171    1.4608034 
   88000    299.01593    -5.504321 
   88500    300.75463   -16.955065 
   89000    303.56442   -11.300519 
   89500    301.63464   -12.760362 
   90000    295.07398    3.2795405 
   90500    305.49155    4.0810003 
   91000    295.58295    6.3755958 
   91500    300.72015   -6.4816012 
   92000    296.91072    6.4630973 
   92500    303.35183    2.1133543 
   93000    293.97418    3.6224345 
   93500    301.54189   -1.6972057 
   94000    301.11669   -12.918729 
   94500    297.57769    13.069953 
   95000      296.957   -10.999796 
   95500    300.20282   -21.037896 
   96000    299.73581    10.188538 
   96500      306.685    18.404972 
   97000    306.08818   -1.4011315 
   97500    305.07267    7.2173055 
   98000    296.56772   0.12675473 
   98500    297.33253    18.503655 
   99000    299.89184   0.56062988 
   99500    294.80151 -0.089015387 
  100000    302.97962    2.6164678 
  100500     300.0916    4.8085027 
  101000    301.06044  -0.90588408 
  101500    300.06305      2.06298 
  102000    300.42162    13.808822 
  102500    294.34907   -4.7158489 
  103000    294.84254   -10.030296 
  103500    302.64821    8.1846398 
  104000    303.19782    -3.225411 
  104500    297.87365  -0.93625463 
  105000    301.50148    3.9888583 
  105500     300.2672    18.486284 
  106000    297.96524    4.7688808 
  106500    296.45637    12.855241 
  107000    301.82757    5.3662357 
  107500    298.32476    3.5386114 
  108000    300.35414   -9.0761559 
  108500    304.11556   -6.8874299 
  109000    298.06319    10.145842 
  109500    298.14576   -1.0211278 
  110000     298.6629     15.35739 
  110500    301.81367    6.5835172 
  111000    300.40329 -0.058259319 
  111500    296.92646   -8.5051242 
  112000    302.40503    11.159378 
  112500     298.6415   -11.732682 
  113000    301.78535    8.8128773 
  113500    297.46214   -11.711542 
  114000    298.70161    1.7217256 
  114500    302.95338   -3.1526219 
  115000    298.13266 -0.088799122 
  115500    299.12149   -11.885352 
  116000    300.00261   -10.136421 
  116500    298.85233    3.2311489 
  117000    297.55096   0.80511743 
  117500    301.60973   -6.3204632 
  118000    300.33327   -1.0915615 
  118500    295.21011   -4.1502604 
  119000    302.54382    11.546564 
  119500    299.52239  -0.51574354 
  120000    299.39462    6.3295778 
  120500    300.40494  -0.23218018 
  121000    301.49325   -5.0410519 
  121500    298.44772    1.8165514 
  122000    305.40014    6.6529914 
  122500    299.29229    20.370055 
  123000    303.11452   -5.0783417 
  123500    295.58101    2.8387262 
  124000    295.76907    16.337247 
  124500    300.99837    12.239066 
  125000    303.44196    11.766394 
  125500    298.49201     5.654678 
  126000    301.70941    12.390001 
  126500      303.465   -3.5421011 
  127000    301.00086    2.8012576 
  127500    300.88645   -23.651116 
  128000    303.44836    12.581449 
  128500    297.36962    -1.124759 
  129000    295.50801    11.518228 
  129500    303.15842   -12.667736 
  130000    301.29152    -6.200539 
  130500    300.94075   -20.254502 
  131000    302.97422    10.982611 
  131500    300.88992   -5.8266768 
  132000    305.30842    7.2122626 
  132500    302.31569   -11.285137 
  133000     299.5765    2.1039458 
  133500    305.63142     6.897443 
  134000    295.02074    1.2245113 
  134500    297.83836    3.0569175 
  135000    300.10389    9.6097728 
  135500    301.57736    15.000325 
  136000    299.67731    2.3402534 
  136500    296.50616   -1.2743662 
  137000    305.29832   -3.2743374 
  137500    299.28797   -3.2812644 
  138000    294.16253    2.2981204 
  138500    303.45839   -22.633535 
  139000    301.24025    5.1409435 
  139500     296.9967   0.95746955 
  140000     296.5065    9.5408269 
  140500    304.48737    -17.10652 
  141000    295.95481    6.2417155 
  141500     301.8627     19.62024 
  142000    299.95407    7.8466238 
  142500    299.00985   -1.8844548 
  143000    295.98643   0.53717256 
  143500    301.56629    6.4595565 
  144000    298.27352   0.30947359 
  144500    303.26172   -23.111095 
  145000    295.86114    15.439665 
  145500     296.1621    10.804446 
  146000    296.37541   -3.5666118 
  146500    299.72164   -2.6757344 
  147000    300.98286   -20.772419 
  147500    295.01858   -13.720202 
  148000    296.11097   -3.1103857 
  148500    300.59306   -18.551906 
  149000    303.98474    -8.819835 
  149500    299.44571   -16.945981 
  150000    297.94971   -9.0011732 
  150500    302.11975    21.473087 
  151000    305.60276   0.68530272 
  151500    304.18322    13.066723 
  152000    294.55115   -2.0881683 
  152500    299.49444   -2.9400599 
  153000    299.26446    5.3518011 
  153500    299.13144   -5.1042505 
  154000    298.78944    19.980118 
  154500    300.81608     -9.04617 
  155000    301.63234   -2.1339997 
  155500    303.02619    5.3580611 
  156000    301.58257    3.8906798 
  156500    298.93273   0.80724305 
  157000    297.30519   -5.7239246 
  157500    303.81642   -10.618771 
  158000    302.36484   -18.308737 
  158500    303.46788   -3.7450219 
  159000    295.82871   -6.4696177 
  159500    297.40229   -8.4306256 
  160000    299.25651    3.6020097 
  160500    303.85544   -1.8924745 
  161000    303.88453    16.675434 
  161500     298.8167    12.118626 
  162000    299.10666    15.671712 
  162500    303.56976   0.40988143 
  163000    297.81338    2.0932693 
  163500     300.3186    1.5096795 
  164000     295.6778   -6.7471186 
  164500    296.84553   -8.0549749 
  165000    298.13095    1.1691269 
  165500     296.4555   -13.176864 
  166000    296.14999   -9.1140316 
  166500     299.8224    11.646315 
  167000    294.28721   -13.985448 
  167500    292.91794    9.4778976 
  168000    302.68264   -4.3774869 
  168500    299.57422    3.6164829 
  169000    297.16735    5.5798218 
  169500    292.88522   0.75055711 
  170000    295.99413   -0.2934076 
  170500    302.92853   0.81030205 
  171000    301.01991    2.3604093 
  171500    300.56416   -14.236367 
  172000    299.26832   -2.3481911 
  172500     299.1344   -7.2686948 
  173000    301.62385   -2.0816916 
  173500     299.3878    9.5749265 
  174000    296.72794    7.0033015 
  174500    300.69439   -17.283609 
  175000    296.71312   -13.279106 
  175500    297.12118   -11.667667 
  176000    306.72829   -4.9563139 
  176500    302.67584    9.7736586 
  177000    301.25316   -1.2813216 
  177500     301.4677   0.33602574 
  178000    296.63238   -6.6580933 
  178500    298.99776    -10.29259 
  179000    302.08952    1.7672973 
  179500    297.70989   -16.102805 
  180000    297.25035    11.203033 
  180500     301.0959   -5.3211614 
  181000    299.35878   -4.7505622 
  181500    297.30598    11.538786 
  182000    299.66442   0.53204898 
  182500    296.41329   -9.0084113 
  183000    299.28295    15.155785 
  183500    304.55638    12.868331 
  184000    294.31731     2.695859 
  184500    298.19451    1.8710437 
  185000    299.27033    8.1478407 
  185500    298.07753    3.3298895 
  186000    299.18729    1.9878466 
  186500    293.76439   -4.4046974 
  187000    302.38225    5.0070608 
  187500    298.61962     7.850483 
  188000    296.98547    1.9075443 
  188500    301.23103    12.842769 
  189000    300.02996    10.537648 
  189500    298.78922     4.297068 
  190000    301.24416   -13.993937 
  190500     293.4805   -9.3426813 
  191000    299.08752    11.573957 
  191500    298.93096   -10.803803 
  192000    302.52088   -5.6678471 
  192500    302.51288   0.31558458 
  193000    296.18423   0.37660634 
  193500    300.93651   -11.984637 
  194000    299.75384   -5.0976038 
  194500    302.40057  -0.81733674 
  195000    300.67845    2.8448063 
  195500    302.57863   -8.7084402 
  196000    301.76778    7.2547927 
  196500    296.21615   -8.1090865 
  197000    297.15233    10.072361 
  197500    299.56041   -1.1366888 
  198000    298.24221   -6.0815951 
  198500     302.3818   -1.8548576 
  199000    297.97134   -21.029718 
  199500     303.2476    1.4767588 
  200000    306.25708   -2.5393809 
  200500    300.08043   -11.501427 
  201000    294.54132   -6.9161469 
  201500    298.64835    19.887724 
  202000    301.42414    13.722968 
  202500    302.98309   -6.2005771 
  203000    297.93228    24.187523 
  203500    300.11184   -3.1544148 
  204000    303.69932   -2.8726782 
  204500    297.22002    13.936963 
  205000    295.83185    5.1882602 
  205500     299.3103   -3.3790806 
  206000    307.21504      4.10619 
  206500    301.29188   -9.5031812 
  207000    297.87629    10.485901 
  207500    305.61539    -3.594814 
  208000    303.24782   0.17531597 
  208500    302.22252    7.2035395 
  209000    297.97469   -6.6820579 
  209500    296.95221    2.6422795 
  210000    301.40576    4.9393803 
  210500     296.3495    4.4681053 
  211000    301.30056   0.35323824 
  211500     296.3139   -5.5371639 
  212000    296.78035   -1.7440198 
  212500    298.49721   -9.4784842 
  213000      305.643    8.6625685 
  213500    293.82808    2.4762127 
  214000    297.90063     1.434231 
  214500    296.12068   -5.5924707 
  215000     301.4475   -11.045503 
  215500    299.52971   -16.629583 
  216000    297.96593   -10.042077 
  216500    299.09887   -15.392244 
  217000    299.41748   -1.5466241 
  217500    301.38656   -6.6524082 
  218000    301.47461     -3.51605 
  218500    293.78879    12.725407 
  219000    299.78856    2.6276973 
  219500    294.54663    2.5339468 
  220000    298.57124    2.1433283 
  220500     300.4933   -10.659222 
  221000     299.1546  -0.14915297 
  221500    297.06553   -7.2938556 
  222000    300.61118   -12.753868 
  222500    297.75987  -0.69240255 
  223000    298.17702   -11.323529 
  223500    294.73359    19.809997 
  224000    303.33673  -0.44582854 
  224500     300.1939  -0.48624593 
  225000     300.0235    -5.634083 
  225500    295.59163    19.448236 
  226000    299.64974   -10.573151 
  226500    301.75832   -15.340133 
  227000    303.05674   -15.525244 
  227500    300.41287   -16.809591 
  228000    296.35899    1.4304197 
  228500    300.88247   -1.4787146 
  229000    294.33056   0.66464202 
  229500    298.83594    7.0501669 
  230000    301.76945    28.854995 
  230500    299.03985   -20.084555 
  231000    301.47559    5.7225009 
  231500    302.98533    17.556124 
  232000    299.82092   -3.2492166 
  232500    302.77928    8.7915209 
  233000    300.53541   -2.0938821 
  233500    296.84158    16.630745 
  234000    299.13641    13.587534 
  234500    302.01497   -11.409114 
  235000    299.50347   -1.0041982 
  235500    303.67988   -6.4493176 
  236000    298.63906   -8.9877686 
  236500    292.95332    -29.11074 
  237000    299.87649   -15.270541 
  237500    300.29629   -3.6099677 
  238000    296.11666   -5.9613893 
  238500    292.31058    2.9800234 
  239000    298.40726    7.5872199 
  239500    298.47737    15.356161 
  240000    299.98147    4.0551628 
  240500    306.16708    -3.823303 
  241000    299.26605    -6.598582 
  241500    298.34005    4.5719789 
  242000    299.66652    4.1397071 
  242500     305.0679    10.761254 
  243000    300.62732   -6.6447531 
  243500    300.76661    6.2356861 
  244000    300.23588    3.2324646 
  244500    300.51782   -16.598091 
  245000    295.65874   -5.8164214 
  245500    296.51777      2.57689 
  246000    299.96747    11.390944 
  246500    300.86143   -7.2022989 
  247000    300.56305    -3.359888 
  247500    298.39148    4.5585224 
  248000    300.25771   -11.792626 
  248500    300.93609    3.8007086 
  249000    295.08257    13.398646 
  249500    299.71149   0.60958283 
  250000    298.01785   -11.964285 
  250500    296.60412   -4.4213561 
  251000     298.9682    -7.205887 
  251500    301.42177    16.630871 
  252000    293.57524   -3.8700272 
  252500    302.20971    -7.877731 
  253000     300.0059    1.7698561 
  253500    298.14992    2.0318452 
  254000    303.09207    2.8336576 
  254500    304.18827   -2.5011064 
  255000    297.32731     10.31213 
  255500    296.97164   -5.4396981 
  256000     293.2503    1.0922325 
  256500    301.54739    12.635799 
  257000    299.25169    4.4932769 
  257500     299.1979   -10.103211 
  258000    296.97785   -7.4350404 
  258500    302.94402   -13.654804 
  259000    299.23666    4.8572972 
  259500     299.1766   -0.9635189 
  260000    305.18706    17.775623 
  260500    296.64857   0.68737448 
  261000    301.57346  -0.87153011 
  261500     303.1114   -8.8248532 
  262000    299.40513    5.8091432 
  262500    301.21378    9.4977583 
  263000    297.06017   -2.6574609 
  263500    299.44646    6.1262966 
  264000    295.94374    1.3153578 
  264500    305.71037   -7.9700604 
  265000    300.22556    12.590923 
  265500    298.64721    5.8688447 
  266000    300.46497    -6.849251 
  266500    305.40506    5.8654259 
  267000     305.8499   -9.6823501 
  267500    301.79466   -12.445639 
  268000    301.15142    11.556156 
  268500    293.50489   -3.5178516 
  269000    297.08451   -12.704772 
  269500    301.32608    12.529892 
  270000    300.96117   -6.5558074 
  270500    298.97806   -1.0504203 
  271000    302.74217   -2.1040951 
  271500    299.74314   -16.675514 
  272000    303.22811   -3.9603918 
  272500    294.20524   -8.9586961 
  273000    300.42096    5.0309423 
  273500    297.59928   -4.8603036 
  274000    303.84682    1.8917633 
  274500    298.97769    5.3272443 
  275000    299.89542    26.561135 
  275500    299.46417    14.964102 
  276000    292.89859   -6.7403425 
  276500    303.27117    -4.082419 
  277000    295.68834   -2.0958382 
  277500    301.52008   -12.631293 
  278000    299.75729   0.69957362 
  278500    301.94652   -0.2630503 
  279000     298.2999   -6.8220763 
  279500    296.26649   -11.228908 
  280000    294.10497    15.666262 
  280500    291.50398   -11.996271 
  281000    296.22537     -10.8651 
  281500    305.13162   -2.1308026 
  282000    295.19739    3.3202956 
  282500    303.63162   -4.7833661 
  283000     296.6825      -7.3226 
  283500     304.2574    14.576444 
  284000    296.74869    6.5997537 
  284500    296.07447    13.323436 
  285000     298.5743    8.6767518 
  285500    295.58709    9.9703688 
  286000    300.52335   -3.0912036 
  286500    297.54719    -14.49816 
  287000    298.46997    9.7313848 
  287500    303.05224    5.2555622 
  288000    302.07342    13.993583 
  288500     305.7719   -2.9200897 
  289000      296.909   -8.7936037 
  289500    299.81839    7.6454602 
  290000    301.65995    10.029858 
  290500     296.7176  -0.44399248 
  291000    302.17753   -28.092329 
  291500    291.62405    6.4786916 
  292000    301.51227   -1.2638265 
  292500    304.33862    3.0594561 
  293000    307.19437   -8.9316633 
  293500    300.33319    3.8567564 
  294000     303.8242     1.956299 
  294500    303.79505    7.4470818 
  295000    303.91738   -1.1251821 
  295500    296.30443   -17.042745 
  296000    299.93908    8.0647209 
  296500    292.00152   -9.5508666 
  297000    302.13407    4.5688811 
  297500    297.91262     -14.6846 
  298000    295.42012    5.1398643 
  298500    297.37963    -2.826282 
  299000    300.70081   -10.336914 
  299500    300.23155    3.8909819 
  300000     301.7957    29.014892 
  300500    301.98405   -2.1612818 
  301000    308.08765    2.7386859 
  301500    300.48441     4.307492 
  302000    295.74503   -3.1902303 
  302500    305.17441     -16.2718 
  303000    297.57507    0.9640223 
  303500    302.80734     4.670675 
  304000    300.98101   -15.961173 
  304500    297.79413   -2.3181432 
  305000    296.41533   -2.8624849 
  305500    303.51428   -11.039895 
  306000     294.8118   -1.4587661 
  306500    302.86233  -0.63005485 
  307000      299.045   -28.160744 
  307500     302.6053    11.049501 
  308000    296.48779    6.9241813 
  308500    302.79338    3.6368653 
  309000    297.80264   -8.6814019 
  309500    298.73798   -7.7460467 
  310000    305.19618    2.5189489 
  310500    297.20206   -25.234651 
  311000    298.09033   -9.3116942 
  311500    298.23466    13.707884 
  312000    300.77974   -4.1557195 
  312500    302.77443     4.571824 
  313000    299.40798   -2.4233365 
  313500    296.92953    2.4164191 
  314000    301.81566    13.247747 
  314500    305.30701   -17.948913 
  315000    296.80699    2.0079001 
  315500    298.47516   -3.4658818 
  316000     303.6387   -19.365228 
  316500    301.00018    3.6858338 
  317000    301.01034    13.887542 
  317500     299.1245    -1.013114 
  318000     298.0837   -3.4184818 
  318500    307.72818    -13.01289 
  319000    300.39543   -8.4438071 
  319500    297.14652    10.255466 
  320000    296.40662   -2.5799895 
  320500    300.53739    10.684981 
  321000    303.41694   -24.419188 
  321500    300.29241   -4.2010598 
  322000     300.8906    1.7340659 
  322500    295.19871    11.749377 
  323000    300.95292   -7.8744358 
  323500     298.8248   -4.6317266 
  324000    306.40995   -7.9906316 
  324500    299.05525   -8.9069194 
  325000    297.42589   -6.1740857 
  325500     297.9706     11.80525 
  326000     303.5562    8.4004607 
  326500    301.68488   -1.3164314 
  327000    304.87924   -12.623069 
  327500    305.80692    1.7620889 
  328000    302.31461   -5.8345173 
  328500    299.55037    0.9405173 
  329000    300.31789    8.3933581 
  329500    297.80904   -11.077184 
  330000    298.45735    1.0726564 
  330500    300.82559    16.316326 
  331000     295.7449    25.660068 
  331500    307.60697   -0.6816759 
  332000    301.52315    16.283618 
  332500    305.67547    3.7730901 
  333000    302.40883   -13.397723 
  333500    298.15665  -0.33995532 
  334000    299.41662   -25.819047 
  334500    301.30038    13.425148 
  335000    300.95172   -2.6890511 
  335500    297.94623   -7.9663569 
  336000    302.47038    2.4852572 
  336500    301.81085   -16.567836 
  337000    297.24129   -8.4055749 
  337500    301.10015    7.9260634 
  338000    298.35577    18.169747 
  338500    300.07959    7.6155325 
  339000    296.80482     8.664567 
  339500    296.57672     21.07598 
  340000    302.64537    2.4981042 
  340500    298.04658    4.7290177 
  341000    298.15331   -9.0144144 
  341500    300.85863   -7.0843725 
  342000    302.45474   -27.407082 
  342500    296.81152    -5.951699 
  343000    300.57041    7.4818425 
  343500    302.63024    10.991992 
  344000    299.12199    13.386562 
  344500     304.4114    2.5084034 
  345000    297.19522   -6.8085056 
  345500    300.37776    1.2255412 
  346000    298.23746   -4.5435852 
  346500    295.47991    9.5002661 
  347000    301.33244   0.74127013 
  347500    298.67568   -5.1665968 
  348000    303.09897   -2.0403149 
  348500    295.14887   -14.810779 
  349000    296.02192   0.29559091 
  349500    304.52385    17.320129 
  350000     299.4627    2.9241348 
  350500    298.03861    6.4516961 
  351000    298.59034   -4.1617573 
  351500    298.17581   -3.9425854 
  352000    297.71168   -7.2779459 
  352500    300.04056    2.8642092 
  353000    298.42554   -11.949377 
  353500    302.64988    3.5769173 
  354000        302.6   -10.102604 
  354500    300.04303   -3.4678978 
  355000    296.69191   -6.9425189 
  355500     295.4395    8.1033053 
  356000    297.45647   -11.530319 
  356500    299.69716   -1.8097078 
  357000    300.54941   -8.4911224 
  357500     299.7882   0.85364165 
  358000    298.76898    -16.76709 
  358500    300.18018   -5.3304041 
  359000    298.98799   -13.143081 
  359500    298.33815    9.7962834 
  360000    297.68611    1.4936955 
  360500    302.07793   -4.0382109 
  361000    303.06373    2.4401322 
  361500    300.63268  -0.43247907 
  362000    303.35945    22.502365 
  362500    295.54504    13.024145 
  363000    305.43751    2.0257258 
  363500    300.46773   -8.7221271 
  364000    299.66297   0.92371098 
  364500    292.73831 -0.096176242 
  365000    300.46399    1.2978865 
  365500    299.60974   -17.279372 
  366000    295.94373     8.396979 
  366500    306.50366   -18.063334 
  367000    301.29351   -1.5217665 
  367500    298.09431    3.2668988 
  368000    297.91989   -1.1922316 
  368500    296.26682    2.2638689 
  369000    301.78424   -22.619359 
  369500    300.58123    -3.003611 
  370000    298.05586    11.935775 
  370500    303.04668    3.1651833 
  371000    297.99587    10.619081 
  371500    303.80293   -2.4522474 
  372000    300.77997    9.6462334 
  372500    298.28499    10.110917 
  373000    302.06895    1.0802329 
  373500    296.59785   -9.0049932 
  374000    303.05227 -0.082599691 
  374500    298.40487    17.072796 
  375000    300.95661    5.8627789 
  375500    296.43491   -3.9121359 
  376000    297.01654    23.867364 
  376500    301.94446   -6.1056821 
  377000    304.19048   -3.2031455 
  377500    299.98414    11.039367 
  378000    304.45329    8.8754466 
  378500     298.0204    17.729569 
  379000     300.7476    6.4926462 
  379500    307.44835    14.513911 
  380000    304.92823    8.0803187 
  380500    302.45827    6.5914791 
  381000    303.19102    24.420046 
  381500    299.34805    15.950973 
  382000    299.95709   -3.2515659 
  382500    293.97765   -2.9400134 
  383000     302.0157   -9.0733142 
  383500    295.99173    21.600092 
  384000    295.95328   -7.2126791 
  384500     303.2059    12.737663 
  385000    297.79215   -11.209949 
  385500    303.06495    5.4319394 
  386000    300.49555    4.9973891 
  386500    296.08847    13.443878 
  387000     304.6797   -10.050311 
  387500    300.84109    2.0573419 
  388000    302.62186    2.1736235 
  388500    297.96896   -0.9898059 
  389000    297.74165    11.936503 
  389500    301.01708    6.3717854 
  390000    291.22163   -3.4659491 
  390500     299.8058   -11.652849 
  391000     299.4416   -21.700947 
  391500     297.7718    4.7526522 
  392000    295.39993   -2.5485447 
  392500    298.63208     17.97533 
  393000    301.29518   -4.2350572 
  393500    302.59465    8.2316278 
  394000    304.28066   -14.242911 
  394500     301.1049    -2.401332 
  395000    298.74028    16.380422 
  395500    302.99875    4.7657115 
  396000    296.24347   -7.3810431 
  396500    299.01765    1.5635783 
  397000    303.59162   -4.8026916 
  397500    294.92179   -7.4850141 
  398000    301.95539    1.8761536 
  398500    299.53348    1.5927866 
  399000    296.99681   -3.4656129 
  399500    305.07607    10.401133 
  400000    296.45038   -1.6304067 
  400500    299.65556   -2.8441964 
  401000    301.91059   -8.7489115 
  401500    302.04234    14.766797 
  402000    300.60253   -3.0647516 
  402500    298.29059    5.2613328 
  403000    308.53299    6.1772823 
  403500    299.05561    11.387317 
  404000    299.31678   -12.989048 
  404500     295.1919    2.4548424 
  405000     298.9707    4.0528872 
  405500    298.07383   -6.7667736 
  406000    303.43363    20.589127 
  406500    301.56796    8.4721581 
  407000    300.73085   -4.4307368 
  407500    299.04705   -23.262366 
  408000    307.76393   -1.9196261 
  408500    296.35622    10.427702 
  409000     299.0141   -7.8700603 
  409500    297.77867   -7.1198639 
  410000    304.55428   -7.5459357 
  410500     299.5937    6.9256821 
  411000    299.71328   -9.4862622 
  411500    300.49185   -2.5378226 
  412000    300.62214    -5.183191 
  412500    295.09432  -0.15966972 
  413000    294.01516   -11.574034 
  413500    304.61655   -25.686511 
  414000    305.64637   -22.536398 
  414500    299.38493   -21.453862 
  415000    301.14973   -19.036055 
  415500    298.93868   -19.592289 
  416000    296.00198   -10.269914 
  416500    297.17175    13.979176 
  417000    298.46244    11.618105 
  417500    303.32943    10.649508 
  418000    297.98459  -0.23602844 
  418500    299.78654    17.307335 
  419000      302.553   -13.565295 
  419500    305.47526   -3.1212774 
  420000    296.68014    3.9399799 
  420500    299.10732    -16.53531 
  421000    302.67712    3.1248826 
  421500    296.08923    9.0559272 
  422000    297.02758     12.07454 
  422500    294.26931   -17.875485 
  423000    299.13042   -14.863485 
  423500    298.20753   -17.669172 
  424000    301.63967     16.39942 
  424500    302.31931  -0.84297313 
  425000    305.25004   -6.3054909 
  425500    300.26574     7.446035 
  426000    297.49574   -1.4889394 
  426500    300.58382    9.7176008 
  427000      302.794   -4.9223996 
  427500     300.4739   -5.6754945 
  428000    298.71054    6.9542037 
  428500    303.97181    4.9141567 
  429000    304.40998    -3.371521 
  429500      304.275    11.835538 
  430000    296.13572  -0.52819986 
  430500    299.03088   -8.2972823 
  431000    300.43939  -0.35880364 
  431500    304.00059   -5.1601431 
  432000    303.82358   -6.4541912 
  432500    301.97097   -12.022456 
  433000     303.7793    10.087285 
  433500    300.26844   -14.696332 
  434000    295.85679   -7.3885376 
  434500    301.11914    17.245308 
  435000    298.05593  -0.76857753 
  435500     302.3842    9.6012807 
  436000     295.9754   -36.074345 
  436500    303.14047     7.747074 
  437000    304.01972   -1.1170591 
  437500    299.80847   -5.8329429 
  438000    299.59435   -10.311476 
  438500    298.77313   -11.154061 
  439000      300.628  0.099675995 
  439500    298.79397   -6.2796566 
  440000    302.76953   -5.4532748 
  440500    298.38606   -3.8571868 
  441000    299.08976   -7.5072095 
  441500    307.73112    6.3273659 
  442000    297.11627   -6.8183485 
  442500     305.9285    2.4616513 
  443000    298.45786   -3.2417923 
  443500    300.60761   -13.601052 
  444000    300.90714    3.2888909 
  444500     304.3052   -21.733872 
  445000    295.91812    5.2052753 
  445500    298.88034    2.1662079 
  446000    300.82812    1.5263173 
  446500    298.34799   -3.3232095 
  447000     299.4676    7.4426984 
  447500    304.90172   -2.5448179 
  448000    301.65155   -4.9567442 
  448500    302.72032    3.1460916 
  449000    297.42314  -0.88739283 
  449500    297.37099   -1.6849243 
  450000    302.25235   -2.8440239 
  450500     303.9585   -4.0417476 
  451000    300.87478    2.8288531 
  451500    303.39398    3.7861855 
  452000    297.77256    1.3640687 
  452500    302.55147    3.5734064 
  453000    293.34048   -20.382804 
  453500     301.6732   -1.5076838 
  454000    306.29954    5.1607192 
  454500    302.07169    20.063294 
  455000     304.6558    19.983718 
  455500    300.45171     3.668544 
  456000    297.91487    2.3799117 
  456500    307.15815    6.0539073 
  457000     294.4578   -2.9190081 
  457500    306.04094    -7.909621 
  458000    292.83764    8.3179456 
  458500    303.99452    9.7425493 
  459000    302.22449    16.770859 
  459500    300.75428    13.684948 
  460000     294.8159    10.125065 
  460500    300.21579    -4.097979 
  461000    300.57352   0.27584126 
  461500    304.08514   -22.199041 
  462000    298.98464     -8.20205 
  462500    305.64595    14.970328 
  463000    296.26257   -13.579736 
  463500    298.91898    2.2214673 
  464000    298.75954    1.3584328 
  464500    300.11869   -5.6540879 
  465000    300.45392   -1.2282155 
  465500    294.29939    10.894533 
  466000    300.34466   -8.7433096 
  466500    301.51877   -19.945694 
  467000     294.6379   0.64020451 
  467500    297.43515   -9.4185253 
  468000    300.82439    6.8698588 
  468500    298.92675    13.739581 
  469000    299.87617   0.32074069 
  469500    306.90309   -9.6116379 
  470000    297.21504   -6.6569024 
  470500    302.40408   -16.699518 
  471000    301.89269    14.669463 
  471500    296.92108   -7.2228238 
  472000    298.61646   -7.7670744 
  472500    299.02227   -4.4158086 
  473000    304.46023   -10.653123 
  473500    304.10516   -3.2175912 
  474000     294.8219    10.142083 
  474500    300.70919    -6.752054 
  475000    300.55888   -4.3686628 
  475500    298.78242    3.6929582 
  476000    304.85079    8.4462855 
  476500    304.88106   -6.2521571 
  477000    303.09601    7.0423425 
  477500    298.42276   -8.9294889 
  478000    302.68775  -0.71918157 
  478500    301.44994   -6.7630682 
  479000    295.34078    18.423183 
  479500    301.22271     6.846694 
  480000    297.84521    18.505173 
  480500    304.95777   -12.290207 
  481000    296.95788    1.9920643 
  481500    302.66123    3.0908153 
  482000    299.11367   -4.0876052 
  482500    295.95599   -8.4301794 
  483000    299.42748    -10.17519 
  483500    298.69913    9.7201325 
  484000    302.54048    18.859664 
  484500    301.96864   -1.2426335 
  485000    295.40757   -3.0026622 
  485500    300.38354    11.526568 
  486000    300.18726   -11.291534 
  486500     298.9865    8.6904891 
  487000     301.9778   0.16297879 
  487500    300.99352     18.42926 
  488000    299.70292    4.2174762 
  488500    299.96096   -29.778688 
  489000    299.40749    3.5441026 
  489500    303.11384   -13.784558 
  490000    301.69013    16.773657 
  490500    300.75253    3.7112457 
  491000    299.59489    1.4929588 
  491500     299.9877    -19.88026 
  492000    299.87346   -13.398947 
  492500    301.54207    21.514516 
  493000    299.23443   -11.738697 
  493500    303.53111    17.357364 
  494000     293.7442    6.5619148 
  494500    296.72057    9.8636078 
  495000    297.18959   0.40208932 
  495500    294.41016   0.15497769 
  496000    299.44466   -4.2713847 
  496500    302.67692   -18.754856 
  497000    304.02592    12.645937 
  497500    297.41405    12.146238 
  498000     301.7384   -14.418526 
  498500    299.11776   -14.156206 
  499000    305.72374   -11.437233 
  499500     302.9578    -11.15854 
  500000     298.9944    2.7974839 
  500500    304.24864     8.224113 
  501000     303.2792    12.923681 
  501500    300.62046   -1.5806053 
  502000     296.8051    17.114604 
  502500    297.36844    17.825915 
  503000    296.92632    8.5395958 
  503500    298.62498    11.006008 
  504000    299.29706    11.883918 
  504500    298.98504    9.9879056 
  505000    297.06318    12.479228 
  505500    298.44192   -5.9806981 
  506000    294.62064   -3.7316443 
  506500    299.80001   0.35014764 
  507000    299.88929    16.491436 
  507500    298.36109   0.36809676 
  508000    302.20879    13.933483 
  508500    298.99851    2.3171875 
  509000    303.10377    -12.74289 
  509500    301.10898     1.330525 
  510000    295.25775    6.4047446 
  510500     301.1144       7.7083 
  511000    296.88567     3.055994 
  511500     300.7186   -9.2407651 
  512000     293.6337    11.262704 
  512500    302.79317    2.8224645 
  513000    296.75304   -15.781421 
  513500    299.33636   -14.389149 
  514000    303.13463    9.1758241 
  514500    299.26035    -4.548336 
  515000    300.09313   0.90038881 
  515500    300.79054    -1.683987 
  516000    303.09319    3.5152796 
  516500    294.27636   -10.207519 
  517000    303.81997    14.932438 
  517500    296.93869    6.3345074 
  518000    299.56685   -10.303162 
  518500    295.66745    6.1713559 
  519000    300.50577    8.3482587 
  519500    299.74076   -17.264858 
  520000     299.6484   -8.7876279 
  520500    303.66031    -9.515277 
  521000    306.87412    16.279495 
  521500    300.46686    -2.921261 
  522000    300.77983   -3.5452119 
  522500    299.11618   -9.0039209 
  523000    298.16337    7.0209442 
  523500    293.89348    4.3108601 
  524000    297.18646   -3.4734377 
  524500    301.18417   0.94035045 
  525000    297.96348    3.5893406 
  525500    307.06424    4.4190273 
  526000    299.42961     15.96667 
  526500    302.54338    12.270844 
  527000    303.83673   -10.690583 
  527500    298.82662   -4.9224417 
  528000    294.25032   -20.294968 
  528500    299.11378   -11.708871 
  529000    301.02655   -9.0758628 
  529500    298.99811   -2.3053348 
  530000    301.28912   -6.1169819 
  530500    296.63212    0.6839884 
  531000    301.86006   -3.3595755 
  531500    298.49192   -0.6882953 
  532000    296.47279   -3.0834123 
  532500    301.51106    4.5166553 
  533000    301.65804   -11.747769 
  533500    306.16559    15.106931 
  534000    296.53379    3.4618101 
  534500    299.01366    12.318261 
  535000    296.94341  0.037074011 
  535500    299.12004    12.394011 
  536000    307.08476    5.0448699 
  536500    300.62811    13.345991 
  537000    296.31551    9.0018344 
  537500    295.01151   -7.4329417 
  538000    290.60638    13.381894 
  538500    303.65871     5.576442 
  539000    297.25781   0.27793154 
  539500      298.496    26.812848 
  540000    299.81363    7.5362054 
  540500    299.19033   -13.932795 
  541000    298.93142   0.21387332 
  541500    292.82198      5.28759 
  542000    299.96451    5.3139881 
  542500    295.24801     -24.4502 
  543000    295.89681   -7.0436532 
  543500    301.53062   -5.1363716 
  544000    298.69838    10.740163 
  544500    304.20696   -2.4964984 
  545000    301.13435    -12.02831 
  545500    302.18357    5.6442529 
  546000    299.35822   -2.9975888 
  546500    299.85978   -14.097761 
  547000    299.29078   -9.9109042 
  547500    301.30712   -8.0932918 
  548000    300.26204   -2.4597425 
  548500    300.46804   -1.6692093 
  549000    303.62054    5.6100224 
  549500    298.34908    5.9291229 
  550000      296.518    11.397566 
  550500    298.55846   -10.653522 
  551000    299.75428   -17.086038 
  551500     300.3321     1.386079 
  552000    299.79401   -21.056492 
  552500    298.78203   -2.4898076 
  553000    298.98887  0.083584432 
  553500    298.55451 -0.024429741 
  554000    297.34497   -2.8472026 
  554500    297.51887    -7.420905 
  555000    306.88281    5.1296139 
  555500    300.75965   -1.3852853 
  556000    295.09126    3.5539842 
  556500    300.97664   -4.1545837 
  557000      297.844    20.809237 
  557500    299.16638   -13.546788 
  558000    300.39181    22.082997 
  558500    295.52814    4.3261527 
  559000    297.29721   -4.1508867 
  559500    302.15016    -4.666741 
  560000    303.72157   -8.9890074 
  560500    304.27943    7.1745263 
  561000    300.86305     12.12224 
  561500    296.00926    16.874591 
  562000    299.78095    5.7101808 
  562500    298.69601   -5.1054716 
  563000    304.72005   -11.368165 
  563500    292.98344   -7.9480575 
  564000    300.28847   -15.265779 
  564500    304.68932   -2.2465141 
  565000    303.67316   -4.2051615 
  565500    304.96441   -3.0764138 
  566000    294.12097   -12.008182 
  566500    305.00968    8.0086158 
  567000    305.46418   -12.750132 
  567500    301.79095   -3.4946016 
  568000    296.21365   -13.272754 
  568500    298.25171   -12.366262 
  569000    302.88252   -5.2293227 
  569500    301.77592     5.780956 
  570000    301.91311     9.415531 
  570500    301.74421    11.160032 
  571000    305.12101     7.052762 
  571500    303.09308     3.765539 
  572000    297.68222    12.725043 
  572500    294.22158   0.97754711 
  573000    297.51845   -3.0349594 
  573500    300.37135    2.7115728 
  574000    302.32012   -3.5855478 
  574500    304.33323    15.145286 
  575000    302.54482    5.0810464 
  575500     300.6453   -18.306916 
  576000    302.01827    2.7488192 
  576500    297.53402  -0.29843772 
  577000    299.84774   -7.5092858 
  577500    300.68149    1.9866917 
  578000    303.39387   -7.3014345 
  578500    302.81377    2.6730094 
  579000    301.56173    1.4129099 
  579500    300.34165    19.350789 
  580000    300.06587    -8.003957 
  580500    302.12453   -15.104411 
  581000    298.60656   -21.925782 
  581500    301.26363   -14.587898 
  582000    297.11557    9.8817196 
  582500    298.37915   -24.963762 
  583000    302.97238   -4.4237474 
  583500    300.28692    5.1801468 
  584000    297.01264     15.88791 
  584500    295.00753     5.888554 
  585000    300.94643    3.8313679 
  585500    298.38699   -1.3306063 
  586000    298.68343   -11.127774 
  586500    299.48853    2.3345514 
  587000    301.52623    -3.392259 
  587500    299.73633    15.118087 
  588000      304.498   -11.632286 
  588500    303.67127    2.9795564 
  589000    304.55254    1.4020783 
  589500    300.78683   -12.307717 
  590000    297.90469    4.2821002 
  590500    305.69092   -3.1214625 
  591000    302.69501   -2.8075807 
  591500    293.07252  -0.44880072 
  592000    300.17384    8.5037754 
  592500     297.1484    18.532632 
  593000     293.4381    3.5823763 
  593500     305.4231   -2.0168446 
  594000    297.07126    14.248513 
  594500    297.69908   -4.3005001 
  595000    292.37548    7.2308127 
  595500    297.28631   -2.6105362 
  596000    294.18956    -0.613425 
  596500    302.12249    6.4829996 
  597000    301.90888   -20.846731 
  597500    302.42402    6.4021454 
  598000    300.08154   -4.3963476 
  598500    305.14531   -4.7302409 
  599000    296.77213   -2.5886188 
  599500    299.51943    20.686424 
  600000    298.61923    -32.18908 
  600500     301.2293   -16.563485 
  601000    302.36089    3.4614798 
  601500    301.45835   -14.061189 
  602000    296.53439    14.213415 
  602500    301.77759    7.4212945 
  603000    302.61164    21.094503 
  603500    299.39327   -21.917962 
  604000    300.13044    10.035925 
  604500    302.16994   -1.3780746 
  605000    295.65519   -2.5454372 
  605500    298.41064    4.1203924 
  606000    296.50215   -3.8610604 
  606500    305.59788    6.0556023 
  607000    296.89045   -29.130092 
  607500    296.41298    -1.055559 
  608000    297.32294    2.6326508 
  608500    298.24533   0.83021225 
  609000    297.54346  -0.54603449 
  609500    295.21538   -16.335117 
  610000     299.6946    4.9300431 
  610500    300.09599   -8.9643153 
  611000    297.37424     12.82477 
  611500    295.57031   -4.3468409 
  612000    299.55216   -1.5649745 
  612500    292.69084    1.2499477 
  613000    294.23342    26.767786 
  613500    296.08835   -4.3981832 
  614000    303.29228   -5.0617065 
  614500     298.1684   -4.7768311 
  615000    295.32885  -0.35346788 
  615500    300.16869     7.009867 
  616000    300.27082    9.4760571 
  616500    300.89486    9.4710737 
  617000     299.0743   0.84373347 
  617500    298.07155    3.5398529 
  618000    296.26376    24.734194 
  618500    305.31799   -2.8515533 
  619000    294.44011    3.1790373 
  619500    305.35622   -4.3495556 
  620000     302.2059    -8.350672 
  620500     293.5654   -8.5170992 
  621000    302.15036    11.351315 
  621500    297.01885    3.2948894 
  622000    305.61008     3.152367 
  622500    297.23796    3.5132379 
  623000    300.62793    7.1566124 
  623500    300.38367    16.655409 
  624000    296.74167    13.594431 
  624500     299.4844   -3.9135533 
  625000    300.66053   -7.8089338 
  625500    302.80651   -1.2186347 
  626000    300.22183    6.8580523 
  626500      301.192   -1.5402032 
  627000      302.908   -2.0269852 
  627500    297.45452   -17.084421 
  628000    294.55885   0.38306029 
  628500    299.99222     -2.48767 
  629000    302.82111    3.6228704 
  629500    298.46586    10.127271 
  630000    304.58537   -18.765604 
  630500    300.53195   -2.4751698 
  631000    294.06577    1.8746161 
  631500    300.39624  -0.96844104 
  632000    294.65539    0.1769592 
  632500    300.91128    11.902692 
  633000    304.85985    12.033456 
  633500    293.40565    9.5334065 
  634000    296.93324   0.97523893 
  634500    299.13023    3.5383805 
  635000    297.86309   -12.223255 
  635500    297.82462   -15.365846 
  636000    299.24177    9.4751285 
  636500    299.02027    21.756577 
  637000    297.64172    6.5767579 
  637500     303.4091    3.5374028 
  638000    295.26316    3.7731151 
  638500    300.59044    5.0951484 
  639000    305.78675    1.7781735 
  639500    296.73266     9.605856 
  640000    296.34621    5.8689775 
  640500    297.55635    5.8383186 
  641000    299.15539    11.899078 
  641500    300.58755    4.8798132 
  642000    304.34572   -9.5546673 
  642500    302.02865   -30.209868 
  643000    298.62752   -12.998942 
  643500    295.42835    -1.242919 
  644000    296.26666   -4.3772476 
  644500     304.9269   -7.7991532 
  645000    298.70223    6.4651935 
  645500    299.66852    9.1919767 
  646000    300.19043   -14.730098 
  646500    300.24928    1.1911401 
  647000    300.44123   0.23631513 
  647500    300.73077    13.283075 
  648000    304.49246     18.24722 
  648500    300.78095   -14.326942 
  649000    294.39128    1.6846114 
  649500    301.75394   -15.702882 
  650000    301.84802   -1.0688407 
  650500    299.03132 -0.035058314 
  651000    299.24175   -13.673393 
  651500    296.07473    17.267891 
  652000    303.01298    5.8139168 
  652500    304.19068   -10.717789 
  653000     299.7115   -18.388978 
  653500    296.10946     0.493914 
  654000    299.37678   0.31550772 
  654500    297.32578    7.5648557 
  655000    295.93711   -1.2805366 
  655500    297.24979   -3.3285003 
  656000    303.47671   -2.7944621 
  656500    298.81009    3.3250449 
  657000    303.49564   -10.811149 
  657500    304.61861    2.1889023 
  658000    300.04433    -3.065843 
  658500    295.82464  -0.89965867 
  659000    292.09717    11.112688 
  659500    299.26745    3.2441516 
  660000    301.54822   -10.356807 
  660500    300.94427   -12.371778 
  661000     302.8005    13.467137 
  661500    303.47679    2.9783881 
  662000    309.30219   -11.710851 
  662500    303.08039   -4.0696862 
  663000    299.70626   -15.107818 
  663500    298.85023   -9.8442755 
  664000    300.92259    3.7169654 
  664500    298.79925   -10.321556 
  665000    304.21239   -8.9655343 
  665500    295.28505    14.724432 
  666000    300.43034   -5.9252727 
  666500    300.57277    15.900745 
  667000    301.92724   -5.7758475 
  667500    300.91213    -1.991065 
  668000     303.7469   -14.412398 
  668500    303.45642   -5.9886033 
  669000     304.5161    9.3669354 
  669500    296.74862   -7.9531493 
  670000    300.57733   -5.2107121 
  670500    301.42031   -2.1554583 
  671000     293.2518   -14.496811 
  671500    295.64136    6.5078275 
  672000      301.358    11.384631 
  672500    298.35186  -0.40157083 
  673000    297.74445   -5.1134574 
  673500    299.65956   -5.9886457 
  674000    303.89065    -11.34418 
  674500    299.21182    2.1017745 
  675000    293.51331   -7.2275493 
  675500    301.95771    1.6647693 
  676000    298.64209     20.83199 
  676500    301.95475   -23.963605 
  677000    303.74486    3.3190405 
  677500    295.00765    6.9128879 
  678000     301.5986     2.306908 
  678500    298.39401   -1.9371211 
  679000    303.48673   -7.3491791 
  679500    293.55253   -19.135169 
  680000     300.1664   -2.4746318 
  680500    302.00506    4.1183475 
  681000    298.14612   -3.3957093 
  681500    294.04639    15.582299 
  682000    299.70078    7.5615408 
  682500    300.24149    10.976366 
  683000     297.6739   -11.372358 
  683500    300.84563   -1.1038081 
  684000    300.06384    6.3963525 
  684500    299.15555    18.755373 
  685000       301.47   -5.9280898 
  685500     298.5676   -1.9364071 
  686000    303.50017    17.132252 
  686500    298.83524    6.5325154 
  687000    296.30662    -5.189165 
  687500    300.73761    17.046087 
  688000    301.25919   -15.626225 
  688500    300.94259    14.038874 
  689000    300.01808    5.0644823 
  689500    300.61354    12.872256 
  690000    299.14319    4.8827764 
  690500    298.11567   0.82856361 
  691000    306.51509    4.5957087 
  691500    295.16528    7.5055701 
  692000    297.96486      8.53006 
  692500    303.70004    4.0831285 
  693000    298.17841   -5.3995295 
  693500    303.79574   0.42845905 
  694000    304.57772  -0.15483246 
  694500    298.63012   -14.093196 
  695000     306.4989   -8.2715159 
  695500    300.31382   -11.404155 
  696000    297.97037   -8.4673968 
  696500     294.4143   -4.1462029 
  697000    298.96105    7.5566894 
  697500    298.85069    15.275115 
  698000      293.107    2.0810573 
  698500    300.89591    27.233393 
  699000    300.21691    1.5999374 
  699500    299.92028   -23.567552 
  700000    300.74725   -3.7265317 
  700500    297.07934    2.3674732 
  701000     305.1582    3.9886455 
  701500    303.71859   -3.0237429 
  702000    307.02016  -0.96762362 
  702500    300.23617    3.1895802 
  703000    296.94309    3.7061591 
  703500    300.49058   -10.720233 
  704000    298.11722   -12.256434 
  704500    301.02254   -3.1145017 
  705000     299.6894   -1.5041639 
  705500    297.64129   -1.5591456 
  706000    302.70759    -11.47367 
  706500    303.35953   -12.773221 
  707000    300.23226    2.7567931 
  707500    303.97465    16.113725 
  708000     305.8423     2.693004 
  708500    300.57723   -15.303574 
  709000    300.33393    3.0990058 
  709500     300.5056    5.1088174 
  710000    296.60718     7.375937 
  710500     299.6832     5.514118 
  711000    301.93481   -7.2803618 
  711500    294.03784     1.761177 
  712000    296.94982  -0.80819803 
  712500    299.41488    17.489644 
  713000    304.61722   -21.387575 
  713500     300.5108   -8.3958339 
  714000    297.77156   -17.443065 
  714500    298.58964    4.5139888 
  715000    303.01514   -5.4825191 
  715500     301.9388    5.8242019 
  716000    301.70298   -2.2850264 
  716500    302.72268   -4.4257028 
  717000    299.13866    7.7548778 
  717500    298.08944   -6.3281353 
  718000    299.33709    2.2179633 
  718500    298.15461    2.0611428 
  719000    300.83374   -12.080994 
  719500    302.24354   -4.0878049 
  720000    303.67488   -13.771158 
  720500    302.47039   -2.2183614 
  721000    306.22854   -2.7399214 
  721500    301.76272    12.491543 
  722000    295.30075    11.662338 
  722500    303.40412    4.6261143 
  723000    300.81194     12.26728 
  723500    298.62202   0.83036444 
  724000    300.94236    14.500198 
  724500    301.96887    12.909658 
  725000    305.20981   -6.6129698 
  725500    299.42065   -10.857765 
  726000    301.34819    2.5678309 
  726500    302.55539    4.1033926 
  727000    301.75284    4.9488582 
  727500    299.63318    1.9346379 
  728000    302.15161    10.721111 
  728500    296.01701    1.7392155 
  729000    302.10252    8.2633684 
  729500    298.12849    10.242334 
  730000    303.08392    2.2884727 
  730500    300.17373    12.025885 
  731000    302.04666   -10.045637 
  731500    298.44683    3.8034061 
  732000    308.50463    15.858537 
  732500    300.10086    21.406372 
  733000    300.53101     -6.76098 
  733500    302.99837    5.3754533 
  734000    299.04987   0.36697982 
  734500    301.32489    11.180609 
  735000    302.68218    -14.15935 
  735500    303.08135    3.4840487 
  736000    298.50152   -5.1397678 
  736500    296.27105  0.022105257 
  737000    296.78939     18.04414 
  737500    297.24129   -10.522756 
  738000    302.26142    6.5779074 
  738500    303.47534    5.0052915 
  739000    306.38117    5.2599929 
  739500    300.37424   -6.2227696 
  740000    296.71836   -16.418272 
  740500    295.10256   -15.375627 
  741000    295.85616    6.5399421 
  741500    306.27546    9.1188757 
  742000    297.55306  -0.21419049 
  742500    303.20838    1.3105249 
  743000    295.98004    10.634038 
  743500    294.80245   -14.720747 
  744000    290.66267    3.9865786 
  744500    298.36212   -8.8907843 
  745000    298.45912    3.6558148 
  745500    303.49905   -6.3716146 
  746000    298.45758    15.202238 
  746500     298.7289   -1.0065149 
  747000    302.59087    10.995821 
  747500    295.44232    3.9440162 
  748000    296.28863   -16.675402 
  748500    299.76704    1.3225082 
  749000    297.36086    6.0450431 
  749500     297.2761   -11.265741 
  750000    299.52684   -3.5646919 
  750500    298.37523    5.4627474 
  751000    297.21637    7.7150284 
  751500    299.70086   -7.8874136 
  752000     300.9437     10.43155 
  752500    296.93734     14.23927 
  753000    295.50307   -15.585163 
  753500    296.99726    13.535386 
  754000    300.20975    4.2748626 
  754500    302.44989   -2.6319304 
  755000    299.48436   -8.5560003 
  755500    298.60286   -25.096787 
  756000    296.19711   -5.4023224 
  756500    304.67431  0.042068227 
  757000    304.89385   -10.999774 
  757500    296.69565    -13.05414 
  758000    300.67658    6.8884827 
  758500    298.97787   -4.3998408 
  759000    300.81732     -5.50955 
  759500    302.80907   -2.0913798 
  760000     298.2896   -9.3679442 
  760500    303.05978   -11.195685 
  761000    305.47429  -0.51262949 
  761500    298.09477    1.7852711 
  762000    299.46594    2.9234464 
  762500    297.64505    9.0140766 
  763000    298.37209    22.686812 
  763500    301.36393    3.5486118 
  764000    305.11424  -0.30308991 
  764500    295.87983   -6.2694369 
  765000    298.89154    3.1487799 
  765500    305.52078     15.68924 
  766000    303.02055   -5.0545948 
  766500    296.78662   -10.891887 
  767000    301.04596    8.1806224 
  767500     300.1523   -4.8542029 
  768000    297.15427   -1.3129504 
  768500    298.61029    0.8114334 
  769000     300.9894    1.5934438 
  769500    301.97106    -1.046843 
  770000    299.87698     4.912765 
  770500    299.41207   -10.842688 
  771000    295.65588   -11.715516 
  771500    302.74981    7.2423529 
  772000    300.48848   -12.477849 
  772500    296.19596    5.7108621 
  773000    297.31078    9.2241558 
  773500    294.03593   -2.7206796 
  774000       301.91    -1.730772 
  774500    298.90433    11.273736 
  775000    300.17609    10.493526 
  775500    303.82625   -7.6639634 
  776000    300.49728   -12.087425 
  776500    295.39891    8.6894564 
  777000    299.42241    3.7850791 
  777500    297.42914   -19.196432 
  778000    306.18798  -0.30259697 
  778500    301.89738   -8.7050788 
  779000    301.15231  -0.61975088 
  779500    302.91425   -21.963168 
  780000    304.60614    5.8702112 
  780500    297.78901   -14.835048 
  781000    295.83768    11.304559 
  781500    303.02511   -21.660234 
  782000    292.72598    5.7303003 
  782500    307.68262     15.72052 
  783000    304.57595    11.164086 
  783500    304.18837   -13.149666 
  784000    301.77497    9.6739446 
  784500    297.49251    4.3433186 
  785000    299.97283    5.1460362 
  785500     299.7938    9.7479052 
  786000    299.07034    12.840014 
  786500    296.86605   -6.7141537 
  787000    300.51319   -6.9677742 
  787500    300.21773   -15.037806 
  788000    296.85497   -30.206668 
  788500    296.52658   -6.7887645 
  789000    301.01713   0.12470513 
  789500    295.36066   -12.185742 
  790000    302.36229   -5.1449656 
  790500    298.17973   -9.5014409 
  791000    303.37904   -4.6536879 
  791500    296.90935    6.6640194 
  792000    301.22092   -5.2818446 
  792500    296.23299    19.031736 
  793000    298.01622   -6.2226406 
  793500    305.60735    6.3392153 
  794000     305.7746    6.6805431 
  794500    301.10008   -4.4469039 
  795000    299.40191   -1.5644593 
  795500    300.71553   -2.3504132 
  796000    299.01296    12.796003 
  796500    297.04528    2.2543189 
  797000    292.65795   -7.1164675 
  797500    308.24988    4.9946882 
  798000     299.6282    4.7650625 
  798500    294.40767   -2.9556102 
  799000    301.82995   -14.938162 
  799500    299.27418    11.589973 
  800000    297.15137    9.7787461 
  800500     303.9939    14.446422 
  801000    302.54785   -18.659738 
  801500    300.68745     11.54081 
  802000    301.61409   -10.376864 
  802500    300.82299   -14.129901 
  803000    297.80654   -6.4314931 
  803500    301.77695   0.64964613 
  804000    299.56385   -1.0392373 
  804500    304.53033   -4.1949639 
  805000    296.20445   -10.825063 
  805500    301.83929   -7.4606116 
  806000    298.15979   -5.1581037 
  806500    303.48886    -6.855429 
  807000    305.19799    3.3597323 
  807500    301.05957     2.209465 
  808000     296.6239    6.5334913 
  808500    302.13286    16.128281 
  809000    303.95747    4.8201483 
  809500     303.3466    20.330147 
  810000    291.56904   -1.4233277 
  810500    299.23982    0.5516937 
  811000    298.04097   -4.3346313 
  811500    297.52644    -21.57529 
  812000    296.54937    2.6590958 
  812500    298.34819    4.8366977 
  813000    300.98133    -2.060103 
  813500    302.27794   -23.118518 
  814000    298.01125    4.2389585 
  814500    297.57755    7.1101119 
  815000    303.05903    18.861207 
  815500    300.52889   -5.5919325 
  816000    300.09287    12.616066 
  816500    304.85955   -6.2550562 
  817000    298.98874    10.446125 
  817500    298.30712   -13.656677 
  818000    303.08743   -7.5829685 
  818500     302.3546    8.0958854 
  819000    295.83876   -15.239082 
  819500    297.25531   -2.2731719 
  820000    295.31418   -6.5220194 
  820500    304.07314     14.33613 
  821000     301.9024    6.3193932 
  821500     304.1906   -16.688196 
  822000    299.81409     -1.13745 
  822500    298.16669    10.141664 
  823000    305.27164    11.112466 
  823500    298.55663   -6.2772996 
  824000    297.52075   -2.6387025 
  824500    295.99186    12.968604 
  825000    300.19225   -12.469821 
  825500     302.7931   -14.551171 
  826000    300.26544   -17.400646 
  826500    304.11249   -4.2831872 
  827000    299.49744    10.103474 
  827500    299.00255   -24.104031 
  828000    300.47744    18.796034 
  828500    299.74099    5.6913532 
  829000    302.73784   -7.2151793 
  829500    300.45879   -4.4294884 
  830000    295.68247   -22.837079 
  830500    298.97392   0.37022061 
  831000    297.50968    3.1982317 
  831500    303.05911   -1.4237292 
  832000    302.63398    7.5437107 
  832500    299.84762    11.429281 
  833000    296.53861     3.565299 
  833500    293.93509   -6.2328292 
  834000    298.42486   -8.6437595 
  834500    297.96129    8.0339542 
  835000    302.63642    13.684875 
  835500    296.36228    12.064636 
  836000    298.71776   -3.2664204 
  836500    296.32927    6.2192403 
  837000    304.64002    5.6047738 
  837500    298.29825   -4.8565646 
  838000    300.20835    18.279512 
  838500    300.84499   -4.8139795 
  839000    302.76659   0.42423745 
  839500     296.9223    13.207165 
  840000    303.10949   -12.056801 
  840500     298.2144   -9.8549029 
  841000    302.22331    13.827546 
  841500    302.94384    13.075741 
  842000    298.81399   -10.606483 
  842500    303.51108    12.225174 
  843000    301.89135   -30.136323 
  843500    299.42963    4.3431479 
  844000    298.55858   -7.3581725 
  844500    299.41702  -0.45418615 
  845000    306.18179    5.6796291 
  845500    304.16559    1.6697204 
  846000    297.86221   -11.324525 
  846500    304.98815    18.037844 
  847000    303.33575   -10.515183 
  847500    302.06957    4.5539555 
  848000      302.935   -6.9902461 
  848500    303.85409   -15.793603 
  849000    300.04513   -6.8090164 
  849500    302.22199    13.354653 
  850000    297.59688  0.071951094 
  850500    303.63723   -5.5851448 
  851000    295.95633    3.7416201 
  851500    298.79586   -4.6267915 
  852000    299.44758    4.1013582 
  852500    294.59191   -20.919565 
  853000    298.28808    1.5297514 
  853500     301.1905    7.9032565 
  854000    301.30574   0.37002187 
  854500    297.73921  -0.99074918 
  855000    301.29429   -12.415224 
  855500     304.3353   -3.2653369 
  856000    302.80787   -1.3524839 
  856500    300.29833   -3.2439022 
  857000    302.08818    3.2003189 
  857500    302.94421   0.57356501 
  858000    293.95491   -4.9605382 
  858500    297.36049    8.3968793 
  859000    302.42997   -24.201811 
  859500    300.83298    7.3514588 
  860000    299.22448    -8.290103 
  860500    295.38146    7.1396425 
  861000    296.86703     4.244542 
  861500    295.69575     3.726122 
  862000    303.11607   -2.6979775 
  862500    295.42785    3.7161391 
  863000    293.86841   -10.527451 
  863500    299.53968     13.37337 
  864000    296.26442   -7.7932921 
  864500    292.18927    6.0349083 
  865000    300.30771   -5.1191508 
  865500    299.29406    11.374595 
  866000    302.96137    -1.577464 
  866500    302.64712    5.0901355 
  867000     301.9917   -4.3674295 
  867500    301.73091   -6.4319438 
  868000    300.47246  0.087809274 
  868500    300.39856   -8.6228927 
  869000    300.71233    29.359459 
  869500    300.60085   -9.2635914 
  870000    298.52137    3.4905572 
  870500    299.47366    2.1558375 
  871000    291.48434    13.871617 
  871500    300.01399    12.791163 
  872000    303.70773    5.7310814 
  872500    295.43649   -1.9028089 
  873000    304.56329  -0.47861197 
  873500    300.04582    3.7152947 
  874000    300.23924   -9.5464639 
  874500    304.11833    2.3201885 
  875000    297.10512    18.274365 
  875500     295.5214     16.75682 
  876000    296.40474   -7.1359519 
  876500    297.97069    2.6708383 
  877000     301.2163    -15.77331 
  877500    303.66893    -1.144013 
  878000    302.21075    11.045865 
  878500    300.91429    7.3841639 
  879000    297.92562    -2.202842 
  879500    296.81033   -9.4962113 
  880000    297.80145     18.02416 
  880500    302.38451    17.485215 
  881000    298.76995   -14.182498 
  881500    300.06171   -7.0482027 
  882000    304.94255  0.068024194 
  882500    300.01439   0.38223248 
  883000    294.83229   -1.1651061 
  883500    298.89954   -16.163936 
  884000    304.22044    3.1087004 
  884500    298.72235   -7.3082034 
  885000    304.74877    2.8968697 
  885500    297.94584    8.8553332 
  886000    299.83241    8.2288317 
  886500    298.64649    7.8505566 
  887000    299.86903    12.124889 
  887500    305.73335    10.209437 
  888000    294.95188    12.270483 
  888500    300.27964   -18.961817 
  889000    301.36421    4.0479839 
  889500    304.18493   0.15299613 
  890000    293.94839   -2.5138361 
  890500    295.42565    12.380301 
  891000     299.3633    -6.646837 
  891500    303.57365   -3.5035411 
  892000    300.99471    7.1828991 
  892500    300.91213    13.137542 
  893000    298.74866    1.4836367 
  893500    296.62411   -11.524192 
  894000    301.59444    16.530445 
  894500     305.9204    1.9841917 
  895000    301.65361    3.0924449 
  895500    302.96911    10.355745 
  896000    293.40194   -6.4018747 
  896500    303.97512    3.7899427 
  897000    301.29812    12.175328 
  897500    301.70175    8.1735702 
  898000    300.03447    17.477034 
  898500     296.2027    16.227053 
  899000    297.02587   -7.2528829 
  899500    300.59786   -2.5233719 
  900000     304.6311   -20.504862 
  900500    301.05281   -10.210164 
  901000    306.20873    4.1394062 
  901500    298.77099    20.787202 
  902000    297.90358    3.1348364 
  902500    297.86747   -17.876884 
  903000    293.18341   -1.3804748 
  903500    300.59555   -1.1889651 
  904000    298.94531    9.2014248 
  904500    301.63043    9.6619713 
  905000    307.85943    1.1539815 
  905500    298.61288   -9.9545085 
  906000    298.97887  -0.97533431 
  906500    302.81059    -3.142484 
  907000    305.80411    12.202729 
  907500    299.95376    11.403222 
  908000     301.5861   -9.2071473 
  908500    297.51538    2.1419794 
  909000    297.61377    5.4781184 
  909500    297.79354   -11.567542 
  910000    303.34813    -5.078085 
  910500    299.76871   -7.7586322 
  911000    303.08054   -7.3094844 
  911500    299.25618   -4.6563253 
  912000    297.36049   -10.071102 
  912500     297.5375   -16.793448 
  913000    297.90043  0.099236651 
  913500    291.26714    12.938253 
  914000     295.3297    8.6268098 
  914500    300.45012    12.352742 
  915000    302.88448   -5.5558919 
  915500    298.02746   -14.480297 
  916000    300.51112     1.060687 
  916500     298.7127   -5.3109896 
  917000    304.01169   -13.638801 
  917500    299.22169   -14.523943 
  918000    297.65947   -5.8440801 
  918500    298.91203   -2.0766608 
  919000     305.9338   -5.2777385 
  919500    300.73492   -3.7748538 
  920000    298.50319   -12.679434 
  920500    300.20275    4.1041141 
  921000     298.9452    4.7061654 
  921500    300.75254    -10.37252 
  922000     303.8786   -8.0916216 
  922500    298.83251   -35.065662 
  923000    301.66895   -14.612898 
  923500    300.05134    7.6718722 
  924000    299.00006    18.028434 
  924500    302.16914   -11.288509 
  925000    306.97302   -5.0359527 
  925500    302.99783   -12.763366 
  926000    299.25362   -7.3566399 
  926500    302.03603   -2.4936775 
  927000    296.59719   0.48577732 
  927500    300.79869   -7.3988408 
  928000    300.99018    7.7727024 
  928500    297.22977  -0.99452548 
  929000    295.76134   -1.7092283 
  929500    296.92999   -4.8850777 
  930000     298.0517   -5.1930579 
  930500    298.14478    15.530125 
  931000     296.1877    10.587068 
  931500    298.82844    8.2434319 
  932000    301.42233    3.6154078 
  932500    298.12792   -10.672491 
  933000    300.86727   -8.6945362 
  933500    300.63316     12.84307 
  934000    300.60069   -1.9424143 
  934500    299.11206    6.9372417 
  935000     299.2562    8.2001849 
  935500     302.1532   -20.347018 
  936000    303.77445    1.7837226 
  936500    306.18419   -2.5700663 
  937000    295.52761    6.4013882 
  937500    299.01727    16.803226 
  938000    298.66354    10.625895 
  938500    297.90853   -1.7727537 
  939000    300.82016   -5.6881642 
  939500    301.57701   -21.635966 
  940000    304.86609   -4.0369392 
  940500    305.83105   -3.0781645 
  941000    298.76956    0.5986451 
  941500    302.75616   -9.4556828 
  942000    299.44434   -21.798145 
  942500    304.05309   -23.710291 
  943000    306.11567   -5.4203989 
  943500    296.38068    6.3077397 
  944000    299.63665   0.96538515 
  944500    303.04187   -8.4090687 
  945000    299.78498   -8.9673871 
  945500    302.18753   -2.0369349 
  946000    297.04401    -5.630565 
  946500    301.75839   -8.0992661 
  947000     294.2225   -8.5899424 
  947500    299.43521  -0.41211311 
  948000     309.2801   -6.8381481 
  948500     293.5445    12.692289 
  949000    297.46874   -1.5141564 
  949500    299.41988     5.491047 
  950000     302.1865   -14.059803 
  950500    299.60393    5.2240551 
  951000    300.62749   0.94711337 
  951500    296.29534   -11.452948 
  952000    295.15961   0.40763505 
  952500     306.4084    -14.49569 
  953000    299.49544    5.1863485 
  953500    300.28823    -9.229416 
  954000    302.97639    -7.526968 
  954500    298.29518   -2.0270479 
  955000    296.40281    1.7385939 
  955500    302.15301    -4.106654 
  956000    297.41254   -2.3029178 
  956500    303.97533     15.16508 
  957000    293.66197   -12.082559 
  957500     302.9192    2.2973589 
  958000    298.61715   -13.004749 
  958500    299.43092   -15.322136 
  959000    300.75512    13.231378 
  959500    298.54433    6.7920823 
  960000       298.28   -11.369719 
  960500    301.67418  -0.46446348 
  961000    297.51632    5.6541475 
  961500    299.79145   -11.352727 
  962000    302.08097    12.794542 
  962500    304.59401   -4.0970375 
  963000    298.06226    2.1497761 
  963500    300.15565   -2.1312994 
  964000    301.28102   -6.5293814 
  964500    294.16273   -7.9239352 
  965000    298.58277   -4.0291232 
  965500    301.29135    1.7055086 
  966000    294.81649   -2.7073927 
  966500    303.90829   -13.856626 
  967000    299.41824        5.989 
  967500    303.36704    4.8458892 
  968000    300.70951   -25.543232 
  968500    294.71042   -7.8275694 
  969000     302.0279   -17.228592 
  969500    300.38549    8.1761123 
  970000    297.46596     5.499866 
  970500    305.60709    8.7011635 
  971000    305.24156    3.0455124 
  971500    292.91168    1.0796661 
  972000    298.96552   0.22328591 
  972500    298.98618   -17.040244 
  973000    298.98699    15.789965 
  973500    296.01062    3.8005344 
  974000    299.37727   -2.1956712 
  974500    300.88637   -21.213636 
  975000    296.08416   -7.9229929 
  975500    305.91639   -10.244052 
  976000    296.05012    3.6177368 
  976500    300.00924    2.8511967 
  977000    301.89412    -3.674643 
  977500    300.00683    3.3458203 
  978000    304.14345  -0.36815799 
  978500    298.26406   -25.460335 
  979000    296.73638   0.32808198 
  979500    301.55721    2.5093624 
  980000    297.04081    4.7536209 
  980500    299.64021   -1.7896078 
  981000    300.82546  -0.77989004 
  981500    302.03238    12.395763 
  982000    300.11804   -1.7191245 
  982500    296.36157   -6.4308223 
  983000    306.23537    4.6606863 
  983500    297.43592   -2.0897485 
  984000    300.78202    7.9830427 
  984500    295.58857   -8.4692415 
  985000    298.52371    3.6380494 
  985500    299.51566    4.9068658 
  986000    295.80861    8.7683488 
  986500    305.37416    16.346911 
  987000    305.67039    1.0489004 
  987500    298.61212    5.5114008 
  988000    299.32149    8.5441991 
  988500    304.43209    23.058052 
  989000    304.04901    18.468015 
  989500    300.62149    7.9214706 
  990000    298.50319    16.917783 
  990500    297.72407   -3.8751288 
  991000    296.84676   -8.0848542 
  991500    300.25101    12.694991 
  992000     297.9812    13.727901 
  992500    295.17212   0.32751929 
  993000    301.25284  -0.67545761 
  993500    297.93867   -6.2593186 
  994000    302.18248    4.9636363 
  994500    304.30067    7.5876064 
  995000    303.31721    6.5195698 
  995500     302.2352      3.07437 
  996000    304.39508    -5.321133 
  996500    297.40095   -14.268653 
  997000    299.07062    8.7386924 
  997500    301.42439    -8.826898 
  998000    299.93171    5.0444188 
  998500    304.81943    7.7532229 
  999000    305.74838    6.0365963 
  999500    299.25845   -20.001397 
 1000000    300.36972    -7.874459 
Loop time of 14762.3 on 16 procs for 1000000 steps with 19582 atoms

Performance: 5.853 ns/day, 4.101 hours/ns, 67.740 timesteps/s
99.4% CPU use with 16 MPI tasks x no OpenMP threads

MPI task timing breakdown:
Section |  min time  |  avg time  |  max time  |%varavg| %total
---------------------------------------------------------------
Pair    | 6283.3     | 6947.9     | 7417.5     | 429.5 | 47.07
Bond    | 0.20512    | 0.29156    | 0.34969    |   7.8 |  0.00
Kspace  | 1815.5     | 2285.5     | 2950.4     | 749.2 | 15.48
Neigh   | 4258.4     | 4291.4     | 4319.8     |  32.6 | 29.07
Comm    | 539.64     | 579.29     | 629.93     | 112.6 |  3.92
Output  | 3.1516     | 3.17       | 3.3733     |   3.0 |  0.02
Modify  | 560.91     | 574.02     | 587        |  28.2 |  3.89
Other   |            | 80.64      |            |       |  0.55

Nlocal:    1223.88 ave 1243 max 1212 min
Histogram: 3 2 2 4 0 1 0 2 1 1
Nghost:    7396.12 ave 7432 max 7369 min
Histogram: 3 0 1 3 4 1 1 2 0 1
Neighs:    302882 ave 327541 max 287304 min
Histogram: 4 0 2 5 0 1 1 1 1 1

Total # of neighbors = 4846111
Ave neighs/atom = 247.478
Ave special neighs/atom = 1.34634
Neighbor list builds = 415510
Dangerous builds = 0
  write_restart  end.${E}.restart
  write_restart  end.0.06.restart
PPPM initialization ...
WARNING: Using 12-bit tables for long-range coulomb (../kspace.cpp:321)
  G vector (1/distance) = 0.284296
  grid = 40 36 24
  stencil order = 5
  estimated absolute RMS force accuracy = 0.0311878
  estimated relative force accuracy = 9.39212e-05
  using double precision FFTs
  3d grid and FFT values/proc = 6555 2880

  clear
  next a
  next E
  jump system.in
variable a loop 5
variable E index 0.02 0.04 0.06 0.08 0.1             #电场
variable Wo equal 0.1553
log $a.log
log 4.log
