# Supplementary material for: The influences of electric field intensity and driving force on the slip behaviour of water flow in a nanochannel
Source: PLoS One. 2021 Sep 22;16(9):e0257589. doi: 10.1371/journal.pone.0257589 (PMC8457446; doi:10.1371/journal.pone.0257589)
Supplement: S1 Data — (ZIP) [file pone.0257589.s001.zip › data/ALH2O-E-4/4.log]

variable T equal 300
variable F equal 0.000875          #加速度
# ----------------- Init Section -----------------

    units        real
    atom_style   full
    pair_style   lj/cut/coul/long 9.0
    bond_style   harmonic
    angle_style  harmonic
    kspace_style pppm 0.0001
    neigh_modify delay 0 every 1 check yes

# ----------------- Atom Definition Section -----------------

read_data system.data
  orthogonal box = (0 -16.2 0) to (81 56.2 40.5)
  4 by 2 by 2 MPI processor grid
  reading atoms ...
  19582 atoms
  scanning bonds ...
  2 = max bonds/atom
  scanning angles ...
  1 = max angles/atom
  reading bonds ...
  8788 bonds
  reading angles ...
  4394 angles
  2 = max # of 1-2 neighbors
  1 = max # of 1-3 neighbors
  1 = max # of 1-4 neighbors
  2 = max # of special neighbors
#read_restart 1.restart

#1是up Al
#2是down Al
#3是 O
#4是 H

# ----------------- Settings Section -----------------
    pair_coeff   1 1  0.0  0.0         #上Al Al
    pair_coeff   1 2  0.0  0.0         #上Al下Al
    pair_coeff   1 3  ${Wo}  3.166    #上Al O
    pair_coeff   1 3  0.1553  3.166    
    pair_coeff   1 4  0.0  0.0         #上Al H

    pair_coeff   2 2  0.0  0.0         #下Al Al
    pair_coeff   2 3  ${Wo}  3.166    #下Al O
    pair_coeff   2 3  0.1553  3.166    
    pair_coeff   2 4  0.0  0.0         #下Al H

    pair_coeff   3 3  ${Wo}  3.166    # O  O
    pair_coeff   3 3  0.1553  3.166    
    pair_coeff   3 4  0.0  0.0         # O  H

    pair_coeff   4 4  0.0  0.0         # H  H

	bond_coeff   1     600.0   1.0
    angle_coeff  1   75.0    109.47

    group upwall type 1
3200 atoms in group upwall
    group downwall type 2
3200 atoms in group downwall
    group O type 3
4394 atoms in group O
    group H type 4
8788 atoms in group H

	group wall union upwall downwall
6400 atoms in group wall
    group spce type  3  4
13182 atoms in group spce
    fix fShakeSPCE spce shake 0.0001 10 0 b 1 a 1
  0 = # of size 2 clusters
  0 = # of size 3 clusters
  0 = # of size 4 clusters
  4394 = # of frozen angles

# ----------------- Run Section -----------------

  timestep 1
  compute	     T_spce spce temp/partial 0 1 1
  velocity     spce create $T 372748 temp T_spce
  velocity     spce create 300 372748 temp T_spce
  dump 2 all atom 100000 $a.lammpstrj
  dump 2 all atom 100000 4.lammpstrj

  fix   fxnvt spce nvt temp $T $T 100
  fix   fxnvt spce nvt temp 300 $T 100
  fix   fxnvt spce nvt temp 300 300 100
  fix_modify fxnvt temp T_spce
WARNING: Temperature for fix modify is not for group all (../fix_nh.cpp:1395)

  run   1000000
PPPM initialization ...
WARNING: Using 12-bit tables for long-range coulomb (../kspace.cpp:321)
  G vector (1/distance) = 0.284296
  grid = 40 36 24
  stencil order = 5
  estimated absolute RMS force accuracy = 0.0311878
  estimated relative force accuracy = 9.39212e-05
  using double precision FFTs
  3d grid and FFT values/proc = 6555 2880
Neighbor list info ...
  update every 1 steps, delay 0 steps, check yes
  max neighbors/atom: 2000, page size: 100000
  master list distance cutoff = 11
  ghost atom cutoff = 11
  binsize = 5.5, bins = 15 14 8
  1 neighbor lists, perpetual/occasional/extra = 1 0 0
  (1) pair lj/cut/coul/long, perpetual
      attributes: half, newton on
      pair build: half/bin/newton
      stencil: half/bin/3d/newton
      bin: standard
Per MPI rank memory allocation (min/avg/max) = 10.36 | 10.75 | 11.14 Mbytes
Step Temp E_pair E_mol TotEng Press 
       0    174.01248    18054.513            0    25931.982    32532.591 
 1000000     173.2812   -49000.334            0    -41155.97    1394.3786 
Loop time of 9707.7 on 16 procs for 1000000 steps with 19582 atoms

Performance: 8.900 ns/day, 2.697 hours/ns, 103.011 timesteps/s
99.4% CPU use with 16 MPI tasks x no OpenMP threads

MPI task timing breakdown:
Section |  min time  |  avg time  |  max time  |%varavg| %total
---------------------------------------------------------------
Pair    | 5640.4     | 6253.4     | 6666.5     | 431.1 | 64.42
Bond    | 0.20382    | 0.27233    | 0.33935    |   7.6 |  0.00
Kspace  | 1772       | 2191.7     | 2812.6     | 731.8 | 22.58
Neigh   | 480.1      | 484.16     | 487.34     |  12.4 |  4.99
Comm    | 318.24     | 343.18     | 373.33     |  88.5 |  3.54
Output  | 0.011326   | 0.0127     | 0.016456   |   1.0 |  0.00
Modify  | 382.59     | 395.65     | 407.43     |  33.4 |  4.08
Other   |            | 39.28      |            |       |  0.40

Nlocal:    1223.88 ave 1258 max 1197 min
Histogram: 1 2 1 3 5 1 1 0 0 2
Nghost:    7405.94 ave 7432 max 7383 min
Histogram: 3 2 0 0 5 1 1 1 1 2
Neighs:    302690 ave 331412 max 283316 min
Histogram: 3 2 1 0 5 1 2 1 0 1

Total # of neighbors = 4843040
Ave neighs/atom = 247.321
Ave special neighs/atom = 1.34634
Neighbor list builds = 52294
Dangerous builds = 0
  write_restart ${Wo}.restart
  write_restart 0.1553.restart
PPPM initialization ...
WARNING: Using 12-bit tables for long-range coulomb (../kspace.cpp:321)
  G vector (1/distance) = 0.284296
  grid = 40 36 24
  stencil order = 5
  estimated absolute RMS force accuracy = 0.0311878
  estimated relative force accuracy = 9.39212e-05
  using double precision FFTs
  3d grid and FFT values/proc = 6555 2880
 #--------------------E+F -----------------------
  timestep 1

  fix 1 spce gravity $F vector 1 0 0       #在x方向加速度为====0.0001
  fix 1 spce gravity 0.000875 vector 1 0 0       
  fix kick spce efield  0.0  $E 0.0        #在Y方向上加上电场==0.1
  fix kick spce efield  0.0  0.08 0.0        

  run   1000000
PPPM initialization ...
WARNING: Using 12-bit tables for long-range coulomb (../kspace.cpp:321)
  G vector (1/distance) = 0.284296
  grid = 40 36 24
  stencil order = 5
  estimated absolute RMS force accuracy = 0.0311878
  estimated relative force accuracy = 9.39212e-05
  using double precision FFTs
  3d grid and FFT values/proc = 6555 2880
Per MPI rank memory allocation (min/avg/max) = 10.75 | 10.89 | 11.15 Mbytes
Step Temp E_pair E_mol TotEng Press 
 1000000     173.2812   -49000.334            0    -41155.97    1394.6789 
 2000000     148216.5   -48895.545            0    6660800.6    1291335.3 
Loop time of 11338.2 on 16 procs for 1000000 steps with 19582 atoms

Performance: 7.620 ns/day, 3.149 hours/ns, 88.197 timesteps/s
99.4% CPU use with 16 MPI tasks x no OpenMP threads

MPI task timing breakdown:
Section |  min time  |  avg time  |  max time  |%varavg| %total
---------------------------------------------------------------
Pair    | 6082.9     | 6759.1     | 7275.8     | 468.5 | 59.61
Bond    | 0.20037    | 0.27825    | 0.34324    |   8.2 |  0.00
Kspace  | 1797.6     | 2299.7     | 2977.1     | 801.6 | 20.28
Neigh   | 1386.2     | 1396.3     | 1405       |  18.5 | 12.32
Comm    | 372.21     | 398.93     | 431.13     |  89.2 |  3.52
Output  | 0.011378   | 0.012745   | 0.016506   |   1.0 |  0.00
Modify  | 419.76     | 434.56     | 447.13     |  34.9 |  3.83
Other   |            | 49.32      |            |       |  0.43

Nlocal:    1223.88 ave 1249 max 1197 min
Histogram: 1 1 1 2 2 4 1 1 1 2
Nghost:    7397 ave 7434 max 7349 min
Histogram: 1 0 3 1 1 0 6 1 0 3
Neighs:    302900 ave 320497 max 279635 min
Histogram: 2 0 0 1 3 2 3 0 3 2

Total # of neighbors = 4846402
Ave neighs/atom = 247.493
Ave special neighs/atom = 1.34634
Neighbor list builds = 137473
Dangerous builds = 0
  write_restart $a.${E}.restart
  write_restart 4.${E}.restart
  write_restart 4.0.08.restart
PPPM initialization ...
WARNING: Using 12-bit tables for long-range coulomb (../kspace.cpp:321)
  G vector (1/distance) = 0.284296
  grid = 40 36 24
  stencil order = 5
  estimated absolute RMS force accuracy = 0.0311878
  estimated relative force accuracy = 9.39212e-05
  using double precision FFTs
  3d grid and FFT values/proc = 6555 2880
# ------------------- compute ------------------
  reset_timestep 0
  compute force spce group/group wall      #计算力：水和墙

  thermo		500                        #输出力
  thermo_style custom step temp c_force[1]
  thermo_modify 	temp T_spce
WARNING: Temperature for thermo pressure is not for group all (../thermo.cpp:489)


  compute c_O O chunk/atom bin/1d y lower 0.2 units box            #氧：密度+速度
  fix O O ave/chunk 1 1000000 1000000 c_O vx norm sample file Ovx.$a
  fix O O ave/chunk 1 1000000 1000000 c_O vx norm sample file Ovx.4


  compute c_H H chunk/atom bin/1d y lower 0.2 units box            #氢：密度+速度
  fix H H ave/chunk 1 1000000 1000000 c_H vx norm sample file Hvx.$a
  fix H H ave/chunk 1 1000000 1000000 c_H vx norm sample file Hvx.4


  run 1000000
PPPM initialization ...
WARNING: Using 12-bit tables for long-range coulomb (../kspace.cpp:321)
  G vector (1/distance) = 0.284296
  grid = 40 36 24
  stencil order = 5
  estimated absolute RMS force accuracy = 0.0311878
  estimated relative force accuracy = 9.39212e-05
  using double precision FFTs
  3d grid and FFT values/proc = 6555 2880
Neighbor list info ...
  update every 1 steps, delay 0 steps, check yes
  max neighbors/atom: 2000, page size: 100000
  master list distance cutoff = 11
  ghost atom cutoff = 11
  binsize = 5.5, bins = 15 14 8
  2 neighbor lists, perpetual/occasional/extra = 1 1 0
  (1) pair lj/cut/coul/long, perpetual
      attributes: half, newton on
      pair build: half/bin/newton
      stencil: half/bin/3d/newton
      bin: standard
  (2) compute group/group, occasional, copy from (1)
      attributes: half, newton on
      pair build: copy
      stencil: none
      bin: none
Per MPI rank memory allocation (min/avg/max) = 11.1 | 11.51 | 11.65 Mbytes
Step Temp c_force[1] 
       0    297.68723     -7.28308 
     500    295.96244    1.3394798 
    1000    297.60345    12.926942 
    1500    302.86131   -1.7959226 
    2000    294.63928   -2.6037054 
    2500    302.08019      14.1484 
    3000    308.12817    2.2295463 
    3500    296.81321   -6.2715942 
    4000    295.96939 -0.065569433 
    4500    302.09609   -9.5293754 
    5000    304.46003    4.5918851 
    5500    296.17254   -6.0729049 
    6000    299.97358    4.3311355 
    6500    297.48764    3.1277493 
    7000    299.90396    21.715677 
    7500    300.48789    37.956784 
    8000    297.77445    15.789229 
    8500    300.82377   -18.584468 
    9000    298.64245   -12.055815 
    9500    301.77834   -7.4950901 
   10000    300.75582   0.12803165 
   10500    300.34308    16.399832 
   11000    300.07138    8.1930155 
   11500    302.80832   -18.187021 
   12000    302.87313   -4.6287949 
   12500    294.34691   -2.5869876 
   13000    293.50554     6.177729 
   13500    299.44585    18.089918 
   14000    304.56985   -20.742648 
   14500     300.2775    16.286793 
   15000     306.1942   -16.650206 
   15500    301.95431      11.5461 
   16000    299.70685    19.789378 
   16500    297.86177   -3.5682851 
   17000    299.90542    4.8227349 
   17500    303.49194    1.5169181 
   18000    297.39795    1.7428745 
   18500    299.28428  -0.20822655 
   19000    298.19905    9.5225943 
   19500    297.74409   -18.308414 
   20000     297.0112    1.7954527 
   20500    292.38069   -4.3894011 
   21000    295.55435    -20.91298 
   21500    303.27783    -11.14178 
   22000    295.45443    8.9139039 
   22500    295.11137    19.327934 
   23000    299.02457    22.530997 
   23500     294.6138    1.5379639 
   24000    302.82896    11.776246 
   24500    300.58945   -2.3615927 
   25000    297.46975   -6.4309226 
   25500    297.57781   0.80406764 
   26000     301.0306    2.6806384 
   26500    300.91181   0.31488579 
   27000    302.50798   -2.9708085 
   27500    305.33983    -16.59278 
   28000    299.07752    10.704396 
   28500    296.80938   -11.527355 
   29000    300.37392   -19.822688 
   29500    301.10534   -17.074987 
   30000    298.31012   -2.5030783 
   30500     298.3461  -0.12323829 
   31000     299.4931     3.028325 
   31500    297.83428   -9.2220821 
   32000    303.15724   -5.9425995 
   32500    297.55749    1.8202615 
   33000    297.44449   -5.1348022 
   33500    300.32952    4.8295215 
   34000    303.52507    6.9244248 
   34500     296.3557   -16.387169 
   35000     295.0644   -14.019595 
   35500    304.02994   0.67391909 
   36000    299.02486  -0.54135776 
   36500    297.67065   -10.857252 
   37000    301.77822   0.28996961 
   37500    301.00598   -4.1019496 
   38000    298.74522   -1.7037607 
   38500    301.84288   -2.1565665 
   39000    298.03754    20.709155 
   39500    304.40344    11.478184 
   40000    304.39533    11.004882 
   40500    302.03593   0.40052352 
   41000    297.34633   -6.6375354 
   41500    304.19046    8.4678407 
   42000      301.181  0.064371687 
   42500    298.60425    16.767741 
   43000    299.64064    4.0946128 
   43500    295.75852     13.66244 
   44000    297.29358    -12.79975 
   44500    295.68978   -2.8614756 
   45000    297.57525   0.61767332 
   45500    300.80384  -0.24134608 
   46000    301.57885   -12.304119 
   46500     304.9041    12.083124 
   47000    298.66346    11.113149 
   47500    300.18644   -9.1078698 
   48000    299.58186    2.6097689 
   48500    299.99749    5.3868934 
   49000    301.30273   -6.0322644 
   49500    306.06358    3.8800701 
   50000    301.47581    16.029962 
   50500    300.81007    2.7084819 
   51000    307.79178    6.1672164 
   51500    297.14704   -2.8776081 
   52000    301.83035    3.8411415 
   52500    299.87292   -1.1210603 
   53000    297.35743   -12.445309 
   53500    302.87063    10.012601 
   54000      301.716    2.1348408 
   54500    300.38202   -1.3665323 
   55000    303.44808    14.198572 
   55500    303.29708   -11.131034 
   56000    297.03868    3.2061372 
   56500    305.60056    5.4842524 
   57000    300.39627    3.2200426 
   57500    300.50604 -0.042194592 
   58000    296.25479    -15.03481 
   58500    299.04261   -4.7745993 
   59000    300.42266   -2.1976201 
   59500    300.19562    11.681922 
   60000    298.29299   0.37611026 
   60500     297.1846   0.33496566 
   61000    301.30826    -6.955273 
   61500    296.80562    4.4513715 
   62000    297.64819    23.032719 
   62500     300.7461    6.8245444 
   63000    300.04862    1.5690328 
   63500    298.45739    8.8288999 
   64000    298.31889   -4.3192388 
   64500    300.00211    12.425559 
   65000    295.60779  -0.31077607 
   65500    303.01451    12.728215 
   66000    301.50941    3.2670686 
   66500    302.50596   -8.3762122 
   67000     304.7478   -24.565456 
   67500    298.09594   -5.2732787 
   68000    296.80224    5.1270551 
   68500    298.49469   -1.2334106 
   69000    300.39585     -12.1536 
   69500    292.20718   -5.3714214 
   70000    294.31357    9.0708181 
   70500    304.00841    2.7614652 
   71000    301.58883    -14.02475 
   71500    295.21655    -6.057587 
   72000    297.75756    15.575229 
   72500    299.19881   -14.479695 
   73000    296.72852    7.4948626 
   73500    298.45585   -5.7165217 
   74000    305.45188    11.856194 
   74500    299.34014    7.3376398 
   75000    303.50501   -6.1072048 
   75500    304.90427   -22.365115 
   76000    297.36095   -3.1133731 
   76500    305.74673    15.713124 
   77000    297.89651    -20.58558 
   77500    302.14945    2.6693668 
   78000    297.89241   -18.535749 
   78500     296.7319      21.5723 
   79000     300.3374   -17.477776 
   79500    301.73033   0.81833306 
   80000    293.30991  -0.70751215 
   80500    303.05272    2.5896463 
   81000    304.95171    3.8224039 
   81500    303.51838   0.23218025 
   82000    299.69608    2.4936625 
   82500    298.12816   -3.4005374 
   83000    296.84842    6.3344652 
   83500    299.21036   -1.6102947 
   84000    296.09449  -0.50308897 
   84500    299.13485   -6.4920285 
   85000    303.51002    0.4266702 
   85500     302.5432   0.34484364 
   86000    293.63512   -6.1482251 
   86500    299.95899  0.078892684 
   87000    302.10808   -2.1713644 
   87500    293.03346    4.8777433 
   88000    303.45909   -11.999095 
   88500    294.95958   -3.3397127 
   89000    302.28493   -9.6366633 
   89500    302.73394   -11.170719 
   90000    304.96107   -9.8494687 
   90500    301.78587   -0.8328679 
   91000    304.06958    10.369497 
   91500    303.28023    15.044385 
   92000    299.91494  -0.93165669 
   92500    296.47111     3.368857 
   93000    302.91007   -3.0575054 
   93500    299.23607   -27.866993 
   94000    299.17838   -16.082441 
   94500    297.87467    6.4239222 
   95000    298.62749    5.6126324 
   95500    295.82719    23.442713 
   96000    303.64061    17.449898 
   96500    302.87107  -0.15434009 
   97000    301.07179   -4.7820619 
   97500    300.21703    8.8543699 
   98000    296.47839    -17.83321 
   98500    300.19991   -11.978071 
   99000    299.72018    17.040352 
   99500    301.94376    9.2386836 
  100000    300.04806   -9.8647156 
  100500    298.02335   -7.2378752 
  101000     298.7799    14.158045 
  101500    302.77532   -13.599604 
  102000    294.70091    7.4997577 
  102500     299.7949    5.4600393 
  103000    297.76589   -3.9422994 
  103500    298.10293    4.1330248 
  104000    297.39008   -4.5504186 
  104500      299.565    27.738469 
  105000    300.69083   -7.2527057 
  105500    303.07504    2.5233012 
  106000    295.94777   -3.8306001 
  106500    298.66485   0.53473219 
  107000    298.01805     1.595634 
  107500    297.85222    19.301755 
  108000    292.80184   -8.9130686 
  108500    297.15197   -16.389323 
  109000    300.41746   -2.1944599 
  109500    301.71015   -17.993077 
  110000    299.83489    10.009143 
  110500     297.5923   -4.9692541 
  111000    304.95772  -0.48117895 
  111500    304.53927   -32.938812 
  112000    304.46349   -17.525616 
  112500    303.87084    13.413175 
  113000    304.59219   -10.529115 
  113500    300.21756   -8.7084169 
  114000    297.39061   -10.131637 
  114500    301.64059   -7.0494485 
  115000    299.77499    14.997987 
  115500    300.08388    18.723726 
  116000    300.43449     1.129109 
  116500    297.39635   -10.471183 
  117000    296.41629   -1.4099222 
  117500    297.36089    -24.88584 
  118000    300.87674   -7.8123659 
  118500     304.1343    1.1537553 
  119000    300.35723  -0.47736085 
  119500    300.11121    2.0702966 
  120000    301.92489   -5.5307888 
  120500    300.67817    3.6526553 
  121000    299.90681   -13.408472 
  121500    298.89577   -12.396946 
  122000    297.36444   -1.5255068 
  122500    306.67684     10.07479 
  123000    296.48687   -5.5383361 
  123500    299.04529   0.80160054 
  124000    299.89139   -2.2862916 
  124500    304.73174    13.585399 
  125000    299.32274   -16.310064 
  125500    298.45836    8.0545923 
  126000    300.60631    4.1504026 
  126500    294.27222    5.9162535 
  127000    296.83206   -7.5854891 
  127500    299.02043    7.5814906 
  128000    301.61192   -15.189114 
  128500    295.56414    6.5954606 
  129000    310.23251    1.2614514 
  129500    302.10222   -4.3897941 
  130000    301.37476    5.8558624 
  130500    296.82346  -0.58485271 
  131000    293.65655    6.1158166 
  131500    294.94873   -11.617621 
  132000     299.9491    3.0025719 
  132500     298.1536   -8.4275592 
  133000     293.7543    3.5527192 
  133500    300.05885    3.4869895 
  134000    299.87913    8.4007324 
  134500    304.13396    7.9395608 
  135000    299.98884    4.7530209 
  135500    305.98873    17.031599 
  136000    296.36145    5.4340435 
  136500    301.11948   -16.915032 
  137000    300.90926   -3.8077563 
  137500      302.678  -0.76328634 
  138000    303.40972   -2.4793755 
  138500    298.40115    16.165468 
  139000     302.2675    29.097317 
  139500    298.16604    5.3409306 
  140000    298.14579    -23.03701 
  140500    298.12176   -11.367653 
  141000    299.98881   -20.864971 
  141500    301.74371    17.744356 
  142000    298.66968   -7.4392548 
  142500    303.30214   -4.3708104 
  143000     300.9852   -17.500145 
  143500     306.0564  -0.37300166 
  144000    302.50952   -3.2995247 
  144500    297.23868   -2.8804465 
  145000     298.8886   -1.1603211 
  145500    305.61492   -14.294743 
  146000    304.96032    19.594005 
  146500    294.18575   0.89996712 
  147000    297.81887    20.468294 
  147500    303.36337    5.5364737 
  148000    296.98395   -6.5147723 
  148500    297.95887    -18.33564 
  149000    301.13293   -5.1798119 
  149500    300.26224   -10.357509 
  150000    298.38743    2.9371477 
  150500    302.15155  -0.59828717 
  151000    298.92724   -2.7671357 
  151500    298.31207    1.6021842 
  152000     299.8453   -4.2385902 
  152500     299.3128    1.3067811 
  153000    295.33098   -2.8280677 
  153500    306.19957    11.103805 
  154000    302.17912   0.84647808 
  154500    302.99509   -3.1788364 
  155000    303.36203    12.932318 
  155500    299.80794   -7.6681547 
  156000    297.67101   -3.5082431 
  156500    299.00156    15.316117 
  157000    299.27586 -0.029023659 
  157500    304.88226   -12.403499 
  158000    304.76021   -5.3853438 
  158500     305.0238   -7.7628169 
  159000    300.56963     1.251228 
  159500     302.1567     10.30647 
  160000    296.76119    2.9941977 
  160500    298.30909   -8.2344368 
  161000    298.98975    7.4930963 
  161500    301.76372    1.5899694 
  162000      298.358     5.025376 
  162500    298.45592    4.9503807 
  163000    298.99897     2.691674 
  163500    298.35887   -4.4818237 
  164000    298.57633    16.034249 
  164500    296.78126    3.7946124 
  165000    299.51921    16.091754 
  165500    299.15225    5.6392151 
  166000    302.04919   -18.524574 
  166500    297.61953    30.893659 
  167000    297.38144     7.163367 
  167500    304.68891    13.831846 
  168000    302.09546    4.8055936 
  168500    295.69478    3.5386284 
  169000    299.37543    1.4398891 
  169500    300.82967   -18.164438 
  170000    303.79942    3.1152014 
  170500     302.9225   0.74350091 
  171000     298.2336     3.375699 
  171500    304.08235   -12.393341 
  172000    297.55933    20.782502 
  172500    292.32527   -8.7877754 
  173000    301.14028    5.3545684 
  173500    300.13175   -3.3489583 
  174000    294.39623   -7.9734108 
  174500    301.31401   -10.577947 
  175000    299.52592    31.793394 
  175500    303.88716    7.6440596 
  176000    302.03227   -14.887789 
  176500    299.59777   -5.0024176 
  177000    298.10468    16.047106 
  177500    302.40472    20.870898 
  178000    301.92776   -17.084073 
  178500    301.42697    8.4894885 
  179000    300.08239    3.3934248 
  179500    299.21014   -8.0103152 
  180000    301.90307   -2.0425751 
  180500    298.22505    3.2037977 
  181000    301.48674    16.470943 
  181500    301.18292    10.031378 
  182000    301.51937    6.1816391 
  182500     302.1112    14.936548 
  183000    296.84306   -11.921119 
  183500    294.22376    6.2653172 
  184000    302.29253   -9.8025066 
  184500    306.83583    12.944559 
  185000    297.37004      7.28757 
  185500    302.10718  -0.37640135 
  186000    297.75523    10.167765 
  186500    299.82688   0.36067082 
  187000    298.71842   -10.116874 
  187500    295.76011    6.8798164 
  188000    297.52359   -4.7421937 
  188500    298.25077    2.2058698 
  189000    297.96649    4.2919351 
  189500    299.83337   -20.551855 
  190000    300.11236   -15.629787 
  190500    296.65282    23.771301 
  191000    294.13955    0.1791347 
  191500    296.04952   -17.356323 
  192000    302.78626   -1.1632438 
  192500    302.56867    5.7960434 
  193000    298.97295   -21.382234 
  193500    300.69012    -13.86784 
  194000    303.06076   -11.798256 
  194500    299.48769    -6.404785 
  195000    300.14327   -1.0222518 
  195500    299.54264  -0.22617754 
  196000    298.99968    18.499295 
  196500    301.02777    11.134465 
  197000    301.07185   -18.106431 
  197500    303.20457   -7.9249116 
  198000    297.91559   -3.4634286 
  198500     302.7449    16.070693 
  199000    297.38521    8.1249464 
  199500    292.53428   -8.3730758 
  200000    304.77302   -1.0865266 
  200500    299.79521    19.766762 
  201000    300.98867   -7.9628895 
  201500    301.40939     2.977415 
  202000      295.319    3.3153748 
  202500    301.20587   -2.2848524 
  203000    301.30846   0.45290723 
  203500    296.63704    13.606873 
  204000    301.14982   -3.7998787 
  204500     298.7549    18.616013 
  205000    300.71734 -0.056899327 
  205500     297.6848   -12.020832 
  206000    295.64549   -8.3454416 
  206500    295.84777   -2.7511481 
  207000    299.81583   -2.3778033 
  207500    299.97186    11.614792 
  208000    297.36505   -12.208194 
  208500    299.77556   -3.9157096 
  209000    301.69172    13.598983 
  209500    298.16543    19.507879 
  210000    300.47299    1.6111315 
  210500    301.96281  -0.67010097 
  211000    301.13374    14.059932 
  211500    302.61192   -7.8333153 
  212000    299.50421   -9.9805182 
  212500    293.53603    1.9582276 
  213000    296.30395   -18.178798 
  213500    295.97772   -2.7293764 
  214000    300.87384    2.1278259 
  214500    301.43546    24.251725 
  215000    302.90286   0.53514403 
  215500    300.53154     11.47764 
  216000    297.78785   -6.8944169 
  216500    294.53127   -13.037798 
  217000    302.94551   -13.079945 
  217500    304.61589    4.4902205 
  218000    298.88211    7.0005993 
  218500    305.46118   -9.1581023 
  219000    303.93807    2.6528235 
  219500    295.95618    18.616504 
  220000    302.69385   -11.885758 
  220500    295.32863    8.0774727 
  221000    297.61124   -7.2505048 
  221500    302.54363     9.297642 
  222000    305.69544   -6.6748214 
  222500    301.32398    9.1336002 
  223000    302.82526    15.543111 
  223500      296.915    4.2468871 
  224000    294.92765    9.6128225 
  224500    303.55489   -8.2536628 
  225000    299.37643  -0.30309319 
  225500    302.78933    10.304912 
  226000    297.23057   -25.527489 
  226500    300.35447   -7.1254722 
  227000     294.9494   -16.432577 
  227500    305.86076   -13.076445 
  228000    296.61829   -4.1672186 
  228500    301.56524    15.539732 
  229000    302.28597  -0.24123086 
  229500    301.60198    20.268812 
  230000    306.02865    -3.034399 
  230500    301.36413    2.6057124 
  231000    301.55664    17.216289 
  231500    302.08539    0.6358492 
  232000    299.42502   -4.8793873 
  232500    301.93056    8.6583297 
  233000    298.65874    7.1977467 
  233500    298.04864   -5.5981589 
  234000      297.514    9.3004531 
  234500     300.2414    5.5143169 
  235000    297.18964    4.7683123 
  235500     303.0047   -13.898767 
  236000     306.3969   -4.2096963 
  236500    302.51947    2.2419813 
  237000    296.77155    21.109325 
  237500    303.32289   -23.435529 
  238000    296.31196   -14.417138 
  238500    295.54945    6.4889136 
  239000    295.41093   -28.989546 
  239500    301.17924    11.137479 
  240000    301.88209   -3.3273912 
  240500    302.51711     1.023156 
  241000    302.06958    2.4264026 
  241500    303.30634   -5.7606459 
  242000    294.47214    17.159743 
  242500    301.35404    4.5746202 
  243000    300.96999  -0.61376365 
  243500    302.95923    6.4051572 
  244000    305.76163   0.69436014 
  244500    301.48307     3.924372 
  245000    300.08494    7.4746537 
  245500    296.15181   -9.9150225 
  246000    300.39283   -7.0565862 
  246500    300.79093    6.7148711 
  247000     304.2034 -0.086721424 
  247500    298.30277   -18.029626 
  248000     297.3248     -2.87887 
  248500    302.62998    3.2517991 
  249000    296.57073      14.0322 
  249500     298.3469    1.4768732 
  250000    299.72016   -19.991614 
  250500    302.95813   0.53225386 
  251000    301.65278  0.051554259 
  251500    298.93251    12.685739 
  252000    304.19063    15.658638 
  252500    296.83729    1.8313204 
  253000    301.50656   -4.2568088 
  253500    298.37584     8.985202 
  254000    295.51782   -2.4233005 
  254500    297.12424   -12.837248 
  255000    306.90988   -2.9333363 
  255500    295.78859    4.2354376 
  256000    301.29975    7.2503201 
  256500    301.50136    -7.308437 
  257000    295.39294   -11.462446 
  257500    303.53093   -6.6923214 
  258000    303.26887    13.587108 
  258500    297.58784    9.1500007 
  259000    299.53563   -3.1916076 
  259500    299.60059    4.3177915 
  260000    295.29601      1.54684 
  260500    297.38899    6.6054919 
  261000    297.34969   0.10434354 
  261500    298.52069   -11.277161 
  262000    300.24309    5.4623185 
  262500    297.77645   -22.727466 
  263000    301.15898   -1.1135839 
  263500    301.44565   -10.054915 
  264000    300.59304    14.694663 
  264500    300.64374   -4.0720117 
  265000    298.55535    17.189285 
  265500    302.39375   -8.9420765 
  266000    297.84156    8.5842877 
  266500    303.28124    2.9748428 
  267000    296.87646   -3.9605874 
  267500    301.70336   -3.6116521 
  268000    300.48302     6.691662 
  268500    298.37751    3.8237529 
  269000    295.52243    4.3892286 
  269500    301.55975   -8.8029958 
  270000    299.06648    5.7028188 
  270500    295.85459    17.167776 
  271000    298.15704   -21.377946 
  271500    297.03176   -9.0000633 
  272000    298.16363   -8.3221173 
  272500    298.64949 -0.034164907 
  273000    301.16907   0.54668287 
  273500    302.31178    -1.200814 
  274000    298.23505    11.601143 
  274500    301.35314    3.6150167 
  275000    304.39876    4.4492063 
  275500    301.92085    9.9269708 
  276000    300.09856   -1.4096678 
  276500    297.85617   -7.4135846 
  277000    298.66834  -0.25072987 
  277500    302.95791   0.13217319 
  278000    299.71845    11.763861 
  278500    295.08508    26.267579 
  279000    297.54513   -4.8419247 
  279500    303.07361   0.59593403 
  280000    302.11441 -0.068158915 
  280500    301.27921   -18.663761 
  281000    299.06424   -11.524146 
  281500    301.04851    6.3848886 
  282000    300.26801   -3.7345446 
  282500    301.53524    2.1536574 
  283000    297.34508   -7.3410603 
  283500    305.76759    2.0701414 
  284000    300.47847    4.2840947 
  284500    299.27101   -12.553448 
  285000    298.74984   -10.913435 
  285500    299.95586   -1.2579542 
  286000    302.92856   -2.3670689 
  286500    296.13744    -2.880721 
  287000    295.44536  -0.99387781 
  287500    305.27649   -13.390454 
  288000    301.03433   -6.0951802 
  288500    299.50673    -1.581405 
  289000     304.2863   -13.267936 
  289500    303.26749 -0.030699732 
  290000    304.75315   -3.6577353 
  290500    301.80163   -7.8258741 
  291000    302.47771   -2.7558984 
  291500     299.3976   -9.4890205 
  292000    297.15323    2.1361809 
  292500    298.49287    6.3845519 
  293000     306.8603   -13.683466 
  293500     303.4471    -9.165662 
  294000    300.69147   0.23259517 
  294500    296.85017   -2.8148585 
  295000    303.64109   0.93784393 
  295500    299.35111   -15.317019 
  296000    298.38706   -6.2312263 
  296500    301.60683 -0.032561755 
  297000    305.23756    2.2396911 
  297500     304.2425    7.8076724 
  298000    294.32745    5.8550108 
  298500    300.36915    8.3611857 
  299000     299.3786   -5.1423899 
  299500    295.40454   -11.725926 
  300000    298.06443    1.2512637 
  300500    300.31126   -30.052279 
  301000    300.86025   -4.1120975 
  301500    301.84958    17.813798 
  302000    297.04619   -5.8767367 
  302500    300.24261    14.064821 
  303000    298.05205   -18.057695 
  303500    299.34543    12.432656 
  304000    299.56747    8.5022014 
  304500    293.85365   -7.8599778 
  305000    300.82946    -20.75503 
  305500    300.96694    5.4391175 
  306000    306.57549     0.912507 
  306500    301.79574   -4.1726871 
  307000    301.81333    7.2009761 
  307500    303.26222    7.6409502 
  308000    303.69879   -12.288293 
  308500     301.5889    1.8719157 
  309000    300.67455     5.524136 
  309500    297.04881    4.5823153 
  310000    299.18554    1.2678861 
  310500    303.58123   -9.0727652 
  311000    302.84562   -6.0116475 
  311500    292.19004    13.230022 
  312000    299.36615    -20.49657 
  312500    298.91317     8.285284 
  313000    300.08665    8.2503332 
  313500    300.49835   -14.800486 
  314000     302.7929   -13.853398 
  314500    299.56195     6.080611 
  315000    299.68301   -1.2435462 
  315500    296.17029  -0.71694258 
  316000    295.11912    18.150939 
  316500    299.08304   -2.4835531 
  317000    304.50085    3.4604841 
  317500    300.75814    11.736817 
  318000     295.8821     9.144206 
  318500     300.5448    2.7561633 
  319000    300.79517   -5.1588105 
  319500    303.86953     15.39027 
  320000    300.08766   -3.2505044 
  320500    301.69439     4.592597 
  321000    298.52738   -8.8738438 
  321500    301.72548   -5.4376477 
  322000    302.37414   0.22139258 
  322500    299.80803   -6.2904696 
  323000    306.94224   -6.2824667 
  323500    300.71447    8.0762357 
  324000     307.4637   -3.3507789 
  324500    300.06362    15.861822 
  325000    301.65994    2.4133879 
  325500    295.64906   -2.0720913 
  326000    295.33144    9.3749501 
  326500    294.15571    -9.505535 
  327000    302.15643   -10.679888 
  327500    299.32895   -12.162915 
  328000    303.00952   -1.2833513 
  328500    299.73477    6.1569015 
  329000     301.4514    1.4681131 
  329500    299.48093    12.465141 
  330000    296.15049    15.486264 
  330500    300.79575    6.7732686 
  331000    302.03652   0.68992062 
  331500    295.70807    18.764654 
  332000    299.23751   -11.353322 
  332500    297.17642    2.6347103 
  333000    296.37613    4.5610324 
  333500    298.43796    11.070848 
  334000    296.03335    1.1831539 
  334500     300.5395    4.5882232 
  335000    300.13682    7.3710036 
  335500    301.74533    7.9055831 
  336000    305.59588    11.374872 
  336500    299.08775   -2.7303802 
  337000    304.89764   -1.8402504 
  337500    303.96006    1.4011834 
  338000    305.29465   -6.3362443 
  338500    295.82329    2.2291407 
  339000    306.33445   -18.582533 
  339500    295.40278  -0.75676358 
  340000    306.08011   -2.1827834 
  340500    300.48581  -0.88906979 
  341000     300.1233    12.757288 
  341500    298.10484    12.428884 
  342000    299.73106   -11.341276 
  342500    293.35984    4.5004795 
  343000    296.48757    8.0929925 
  343500    301.76625    0.6864858 
  344000    302.01951   -4.2034243 
  344500    298.76668    -6.904591 
  345000    297.93369    -5.057381 
  345500    301.53953   -10.746504 
  346000     300.4217    10.514079 
  346500    303.18198    1.0835977 
  347000    296.27619   -6.8979708 
  347500    303.78961   -3.5650504 
  348000    306.29201    8.4528308 
  348500    299.55324    -6.942644 
  349000    300.81766   -2.6526709 
  349500    297.05471    4.8632559 
  350000    299.08465  -0.12159535 
  350500      299.072    3.8824105 
  351000    304.47935   -0.3188658 
  351500    303.82692   -1.8304604 
  352000    301.14044  -0.30653927 
  352500    296.75377    1.4931288 
  353000    301.23806    10.415908 
  353500    298.92647   -11.791955 
  354000    297.55843    17.441418 
  354500    299.22376    1.8007169 
  355000    296.99389   -15.539056 
  355500    301.35644   -18.420802 
  356000    303.33081    6.7455877 
  356500     298.7377     3.827079 
  357000    297.58224    8.1899497 
  357500    300.01191   -20.971067 
  358000    301.09827   -6.2798766 
  358500    296.45712   -3.0475744 
  359000    295.05723     9.444004 
  359500    302.36125   -1.9666879 
  360000    297.13754   -10.803783 
  360500    300.33366   -13.168149 
  361000    304.98006     8.417294 
  361500    295.76435  -0.16292708 
  362000    295.78311    7.9357109 
  362500    302.96517   -4.7676296 
  363000    299.48154   -6.4732973 
  363500    299.75149    4.1059195 
  364000    301.02838    3.0500318 
  364500    302.55814   -8.8508778 
  365000    302.45349    8.2067736 
  365500    299.77499    5.6477133 
  366000    299.55842    14.999076 
  366500    297.83286    1.8283038 
  367000    304.93173   -14.424075 
  367500    298.59329    18.283344 
  368000    302.60166    18.597995 
  368500    299.57924   -3.3146116 
  369000    296.72339    4.9847247 
  369500    301.87304   -3.3868553 
  370000    298.41019    7.3424257 
  370500    300.44087   -6.8332851 
  371000    298.11488    -17.49675 
  371500     298.8077     2.504408 
  372000    298.95831   0.72873598 
  372500    299.86035    6.0052998 
  373000    297.63428    4.8765552 
  373500    303.29681    5.3661222 
  374000    302.95528   -14.477872 
  374500    300.88655    18.577979 
  375000    299.32066   -12.639258 
  375500    299.61136   -2.1144308 
  376000    292.06281   -15.591168 
  376500     304.3463   -10.223226 
  377000    301.02238    1.6796827 
  377500    300.58106   -15.062955 
  378000     298.3359    3.5836805 
  378500    305.13236   -0.6288686 
  379000    300.08617   -5.2764826 
  379500    300.49504    13.920279 
  380000    298.56659   -5.2782336 
  380500    300.97943   -1.9724826 
  381000    303.25231    6.3373633 
  381500    295.88161   -25.953344 
  382000    305.04797    1.6563564 
  382500     300.0617    4.9270812 
  383000    298.55966   -8.6905241 
  383500    301.72546    11.080868 
  384000    298.59065   -14.239134 
  384500    298.88247   -12.094726 
  385000    296.69536   -7.0944878 
  385500    299.39522   -6.7654686 
  386000    298.69331    7.3312333 
  386500    295.45129    5.7782997 
  387000    300.33089    4.3394961 
  387500    302.57134    -8.560596 
  388000    299.38757   -4.2161087 
  388500    299.85093    2.8328195 
  389000     294.7723  -0.21288046 
  389500      303.284   -2.7904137 
  390000    300.48823    5.6266426 
  390500    299.27125   -9.9798303 
  391000      301.807    0.1355753 
  391500    301.26343    0.3270308 
  392000    300.79552   -19.703968 
  392500     303.0208    6.5891893 
  393000    299.41486   0.11170156 
  393500    297.29279    10.703064 
  394000    297.67556    2.8524658 
  394500    301.65863   -19.151267 
  395000    301.40062    11.629896 
  395500    296.57611    -5.514217 
  396000     293.9598   -5.7082663 
  396500    299.63529   -5.9933719 
  397000    298.58403    1.5670206 
  397500    301.40058   0.52486153 
  398000    298.25454    4.4643395 
  398500    303.60796    3.5558918 
  399000    302.15084    9.8523181 
  399500    299.38247   -2.4596955 
  400000    296.37267   -21.238378 
  400500    295.83361   -1.2799312 
  401000    300.95332   -5.7170317 
  401500    299.00322  -0.90882055 
  402000     302.1254   -10.225889 
  402500    299.32001   -2.4997461 
  403000    301.80336    1.5916468 
  403500     302.2304    17.616851 
  404000    295.90971   -4.4493651 
  404500    299.88246    16.837349 
  405000    302.35169   -8.1398959 
  405500    297.35378   -19.583308 
  406000    298.96953   -12.659143 
  406500    298.55026    5.9228771 
  407000    297.00719    12.320219 
  407500    298.58469    11.574162 
  408000    297.87971  -0.24796267 
  408500    299.66853    3.2880044 
  409000    297.57577    10.096005 
  409500    303.10487   -4.7557501 
  410000    300.04725    5.7715003 
  410500    302.91805   -6.4756108 
  411000    298.09829  -0.42705867 
  411500    302.13573    16.998006 
  412000    302.44602    3.5906718 
  412500    298.67892    6.9636985 
  413000    298.06923   0.53353903 
  413500    294.76531    15.004095 
  414000    299.92558    18.408696 
  414500    300.40141   -8.8214339 
  415000    299.56681   -24.706251 
  415500     298.7157 0.0070587418 
  416000    298.74724   0.99855244 
  416500    299.65734    4.2443032 
  417000    303.10156   -7.6809964 
  417500    295.50186    17.875529 
  418000    297.88223   -9.0350555 
  418500    299.68413   -11.664371 
  419000    299.97016    5.8221017 
  419500    299.42429   -10.872524 
  420000    303.77677   -3.8129562 
  420500    300.82233   0.70395583 
  421000    297.29018    1.8270248 
  421500     304.9577   -6.7881417 
  422000    299.81349     4.869825 
  422500    298.35676   -15.876578 
  423000    296.64136   -16.863311 
  423500    300.61622    2.2036756 
  424000    300.48891   0.42544244 
  424500    305.03449   -12.090455 
  425000    294.79013    3.1758931 
  425500    296.63449    4.7583663 
  426000    298.88309   -3.6232383 
  426500    301.09002  -0.21919916 
  427000    303.51908   -3.2346601 
  427500    301.95606       5.0159 
  428000     298.5766   -9.6780988 
  428500    303.26585    5.2432886 
  429000    303.81061    5.1864275 
  429500    298.06456    12.020818 
  430000    300.77091    1.9770119 
  430500    305.75718    10.374077 
  431000    302.50219    -7.620247 
  431500    306.74093    4.4545232 
  432000    299.79436    2.1961551 
  432500    302.76824   -25.699568 
  433000    295.05013  -0.26207353 
  433500    307.20219    10.983161 
  434000    301.80287    4.6827847 
  434500    303.56599    -14.33535 
  435000    299.57348     8.778214 
  435500    303.42108   -2.7144526 
  436000    299.49535   -4.0655025 
  436500    300.44905    11.946889 
  437000    301.45955    12.093912 
  437500    293.40526   -18.471842 
  438000    298.47573  -0.60746928 
  438500    295.37481    -9.653237 
  439000    300.27399    8.1183997 
  439500    300.30501    19.280413 
  440000    294.70886   -6.3718783 
  440500    300.05207   -12.203559 
  441000    298.33185   -6.2456285 
  441500    296.10592    9.2516681 
  442000    300.63794    -1.977539 
  442500    299.60336    7.2044014 
  443000    300.24122    19.631078 
  443500    302.17627     8.625791 
  444000    299.99181    5.8031306 
  444500    302.33101   -6.0424232 
  445000    296.66507    9.5212749 
  445500    299.87632   -9.4387656 
  446000    298.66975    -2.941254 
  446500     299.2923   -11.467584 
  447000    304.76007    10.711927 
  447500     298.0148   -9.8860639 
  448000    299.27789   -13.319936 
  448500    296.50277   -14.223789 
  449000    294.52118   -1.7927868 
  449500    302.19101    1.6217925 
  450000    298.21444   -5.5133888 
  450500    300.55169   -2.9001289 
  451000    299.04324    3.9243724 
  451500    297.34677    1.9569784 
  452000    303.86998  -0.52534491 
  452500    295.57857    9.2126716 
  453000    299.96181   -4.0973049 
  453500    296.20707    12.636092 
  454000    296.14228   -3.6228919 
  454500    299.78226   -16.585499 
  455000    303.81283    16.716021 
  455500    299.86724    4.9683462 
  456000    301.47764   -8.5076331 
  456500    299.06134   -2.2359173 
  457000    302.05456    7.4047334 
  457500    295.92092   -6.9179141 
  458000    302.21461    5.8314665 
  458500    300.13555   -14.381508 
  459000    300.19381    12.845383 
  459500    302.24252    -14.29218 
  460000    301.48998   -16.442331 
  460500     300.3891   -2.7903377 
  461000    300.37586    7.3587748 
  461500    301.19575   -6.6197479 
  462000    300.48483   -13.132095 
  462500    303.53536    -13.34471 
  463000    300.10719     4.198877 
  463500    302.32182   -8.9718292 
  464000      298.627    12.243254 
  464500    297.89167   -6.1166351 
  465000    299.48319   -17.105543 
  465500    295.60592   -13.700558 
  466000    292.70245    2.9249243 
  466500    299.08993   -4.9521046 
  467000    300.32848     4.837501 
  467500    302.35464   -8.5377096 
  468000    297.88834    13.312272 
  468500     299.6759    6.9267885 
  469000    295.95671    3.9304015 
  469500    298.24126   -6.7088824 
  470000    298.10293   -14.452879 
  470500    300.16884   -1.1755513 
  471000    294.13562   -6.4488294 
  471500    300.14848    13.639897 
  472000    300.96648   -1.7119055 
  472500    301.57235   -9.3310031 
  473000    302.26973    2.2609265 
  473500    292.80174   -18.246682 
  474000    299.86285    9.9074968 
  474500    301.45947    2.8743031 
  475000    301.19666   -8.4984787 
  475500    298.95194  -0.70415102 
  476000    302.16441   0.94005136 
  476500     301.0747   -15.584253 
  477000    299.61466   -13.868169 
  477500    303.78619    -6.083019 
  478000    305.95864   -14.141845 
  478500    296.23308    11.587083 
  479000     299.2652  -0.86416509 
  479500    298.94119   -10.406925 
  480000    302.20554    1.3236387 
  480500    298.32149    8.9951552 
  481000    299.89953     18.64518 
  481500    299.88909     7.151545 
  482000    302.21181    2.3763183 
  482500     307.6647    17.766133 
  483000    300.33734    19.281786 
  483500    298.66669    10.600849 
  484000     300.5377    -16.86141 
  484500     303.7937   -8.4980553 
  485000    297.06234     4.303874 
  485500    302.27224   -8.7217662 
  486000    302.02897    3.3903231 
  486500    303.08773  -0.90697838 
  487000     297.8374    2.9616973 
  487500    301.19348   -2.9862098 
  488000    300.10075   -34.208946 
  488500    297.30746    1.3118364 
  489000    294.81066    9.6040846 
  489500    304.09429    3.0834815 
  490000    299.84201    6.4262023 
  490500    301.70767   -6.5994032 
  491000    302.37127    5.4253079 
  491500     301.1171    6.5269151 
  492000    291.56057   -8.1731214 
  492500    299.41031   -13.321714 
  493000    297.94769    6.2730106 
  493500    300.05609    3.3706803 
  494000    300.89361 -0.0052303145 
  494500     303.1374    13.380074 
  495000    300.64465    11.664431 
  495500    294.99908   -4.1121254 
  496000    301.58875   -7.1189687 
  496500    299.26131   -12.359848 
  497000    303.98505   -1.1613317 
  497500    299.22126    4.0728141 
  498000    303.60437    17.941072 
  498500    291.73847   -2.6559078 
  499000    297.66517    14.728524 
  499500    298.34293   -17.951322 
  500000    301.32336   -4.7432445 
  500500      296.968   -9.2882204 
  501000    298.73376    11.186762 
  501500    299.01343    8.4839504 
  502000    292.19298    21.121103 
  502500    300.59457   -8.0136901 
  503000    297.69528    15.357519 
  503500    303.60727     3.029579 
  504000    298.97733   -10.451125 
  504500     295.8649    7.2660165 
  505000    299.62423   -2.0830783 
  505500    300.23285   -18.896327 
  506000    304.96974   -4.2822974 
  506500    295.21968   -11.595751 
  507000    304.17242    1.1061131 
  507500    296.91674    10.735463 
  508000    303.07145   -7.1774954 
  508500    301.94214   -21.397704 
  509000    307.45107    3.8274804 
  509500    297.73071    16.360354 
  510000     305.9912     21.78469 
  510500    295.48431    24.275817 
  511000     295.9591    1.9961123 
  511500    298.30995    10.399417 
  512000    296.67188    16.850778 
  512500    303.72885   0.76179305 
  513000    299.32536   -5.5217057 
  513500    299.97104    -8.444512 
  514000     297.4358   -38.368021 
  514500    296.42246   -1.0627952 
  515000    301.61414   -14.300035 
  515500     300.6742   -15.061215 
  516000    300.04042    3.6847218 
  516500    299.47408    24.698295 
  517000    303.07078   -10.905819 
  517500    301.04142   -15.167149 
  518000     296.2672   -2.1219452 
  518500    299.60605    7.3083915 
  519000    304.04235    20.507477 
  519500    304.06709    -2.209159 
  520000    303.89872    13.343511 
  520500    298.87752    1.2029695 
  521000    297.53398    10.298499 
  521500     300.4304    10.312209 
  522000    304.08209   0.59484321 
  522500     298.0579    2.3676124 
  523000    296.29263    5.0568656 
  523500    302.56647   0.75586148 
  524000    299.97115   -2.0127973 
  524500    302.50929   -3.4505705 
  525000    302.53689    10.079016 
  525500    303.25031    7.2234811 
  526000    302.07411    5.8099899 
  526500    299.32371   -17.451502 
  527000    302.06658   0.79600595 
  527500    305.36961   -7.4752603 
  528000    295.84803    -10.30729 
  528500    297.78532   -2.2718162 
  529000    296.71252    2.7652325 
  529500    295.90574  -0.47869786 
  530000    304.54257  -0.40510734 
  530500    294.40781   -10.129831 
  531000    296.50213    14.069073 
  531500    298.91388   -2.4796146 
  532000     298.1083    8.7337015 
  532500    303.06322     4.510931 
  533000      301.085    2.8811353 
  533500    299.83736   -3.8967917 
  534000    298.61878     24.45885 
  534500     297.6024    -11.76744 
  535000     298.0361    7.9607092 
  535500    292.62609    2.8603004 
  536000    303.00024    1.8335604 
  536500    302.15487   -15.313645 
  537000    306.28682    16.103895 
  537500    298.10252   -11.000282 
  538000    297.31198   -5.2506206 
  538500    300.69767   0.26457674 
  539000    298.62075   -7.0455514 
  539500    301.33264   -14.537718 
  540000     300.8027    20.989066 
  540500    302.68991   -3.9198081 
  541000    300.27109    10.139545 
  541500    297.44716    5.8224187 
  542000    297.95459    12.251217 
  542500    298.01603   0.43927597 
  543000    296.81345   -4.4294303 
  543500    302.76775    14.961148 
  544000    296.84839    14.922182 
  544500    298.41304   -2.1630639 
  545000    303.87877   -0.5641913 
  545500    299.66899   -16.071286 
  546000    300.73102    5.0145695 
  546500    302.90945    4.4676833 
  547000    302.22023   -3.2489652 
  547500    300.58871    12.250322 
  548000    300.71274    12.747991 
  548500    297.30837    4.1863798 
  549000    298.42319    12.927943 
  549500    297.81225    -11.35006 
  550000     298.0027   -11.979644 
  550500      303.862   -10.587329 
  551000    303.52158   -2.1921653 
  551500      300.992    -5.866158 
  552000    294.94429   -20.416525 
  552500    302.37262    6.7061317 
  553000    302.01082    5.0026499 
  553500     295.1282    12.472846 
  554000    302.83571   -7.7690207 
  554500    294.70249    9.4164032 
  555000    298.74225    13.259442 
  555500    296.50339    3.6325179 
  556000    297.84624     4.924598 
  556500    298.30177   -18.788119 
  557000    297.32137    -1.266267 
  557500     299.8844    12.100995 
  558000    300.16709   -17.161419 
  558500    303.65512   -6.6032957 
  559000    300.67761    1.9517695 
  559500    297.24536   -2.5374344 
  560000    299.70928   -4.1021506 
  560500    299.21029  -0.76490697 
  561000    298.12838    5.4441507 
  561500    297.79609    8.1602842 
  562000    301.30606    5.1886369 
  562500    297.26086   -1.0302487 
  563000    299.98966    1.6576657 
  563500    301.55505   -13.633718 
  564000    302.28241   -2.1275566 
  564500    298.77905    11.110635 
  565000     299.2836   0.45382781 
  565500    300.76416   -15.322777 
  566000    298.15051    3.5053729 
  566500    300.69992   -11.529751 
  567000    300.74918    14.631585 
  567500    299.35307   -6.1657635 
  568000    300.02681    16.810539 
  568500    307.74902   -13.529519 
  569000     296.7053    11.549602 
  569500    297.99899    23.325817 
  570000     298.8847   -2.8781905 
  570500    301.11048    18.758708 
  571000    303.41812    21.189242 
  571500    299.86571   -7.1902534 
  572000    296.74444    18.293258 
  572500    298.15255   -2.0106103 
  573000     298.8975    19.777021 
  573500     303.4894    6.2629991 
  574000    301.91007   -3.2971603 
  574500    304.41384   -11.519901 
  575000    300.95845   -2.3596243 
  575500    299.68207   -12.183879 
  576000    299.70911   -7.7877142 
  576500    302.92119     8.625753 
  577000    301.92621   -8.8213136 
  577500    304.82053    14.542732 
  578000    303.47551   -23.329762 
  578500    298.72253    11.943014 
  579000    298.78028    6.2586175 
  579500    303.86507   0.68773208 
  580000    303.35643   -14.600853 
  580500    301.55364    9.7449764 
  581000    303.46268   0.26068171 
  581500    303.45288    13.650545 
  582000    302.02383   -9.5747051 
  582500    302.48067   -9.6823244 
  583000    302.61297   -19.281806 
  583500    301.15024   -3.3398637 
  584000    300.00055    3.0443751 
  584500    300.96574    9.0320676 
  585000    305.29962    -1.126999 
  585500    299.23619   0.61197494 
  586000    297.32779   -13.347771 
  586500    296.81603   -2.0955365 
  587000    298.63984   -8.3160575 
  587500    305.86406    3.2648571 
  588000    301.77594  -0.59491697 
  588500    299.79348    4.1746702 
  589000    303.09047   -5.4152319 
  589500    297.19997    2.2520483 
  590000    295.85222   -7.7399783 
  590500     295.4258   -4.7395098 
  591000    300.43646   -2.1224309 
  591500    305.30275   -1.6337877 
  592000    299.57902    13.005375 
  592500    297.13062   -7.8515276 
  593000    300.66215   -5.6296337 
  593500    301.00129   -6.1145233 
  594000    302.43715    19.382182 
  594500    302.16029    7.8765783 
  595000    297.75411   -7.5240915 
  595500    299.97493    6.0133202 
  596000    308.25708   -6.7793223 
  596500    300.67444   -1.4336881 
  597000    302.77034   -1.2313321 
  597500    302.03585    3.7287755 
  598000    296.35374   -11.810727 
  598500    300.34211   -13.573651 
  599000    299.62965   -10.032512 
  599500    301.04744   -13.286074 
  600000    301.11756   -6.3348234 
  600500    299.58188   -1.2959863 
  601000    301.36866   -10.806249 
  601500    294.68877   -14.397242 
  602000    298.17005   -7.0654946 
  602500      299.072    10.680489 
  603000     305.6539   0.61602351 
  603500    296.19784   -2.0015263 
  604000    297.82031   -14.131186 
  604500    297.59296  -0.89376722 
  605000    294.89531   -13.617527 
  605500    298.26753    2.3557733 
  606000    298.25412     15.86408 
  606500    294.52608    5.3009311 
  607000    304.22995    1.6387437 
  607500    299.52162    6.5826938 
  608000    293.52897   -14.170241 
  608500    300.75159   -21.865324 
  609000    302.48495   -21.012975 
  609500    295.21794   -15.079589 
  610000    302.55054    -19.62795 
  610500     303.5348    22.934967 
  611000     293.3542   -6.5207751 
  611500    299.12555    14.576523 
  612000    296.55214   -10.964142 
  612500    302.79115    15.375392 
  613000    298.12275    17.887808 
  613500    297.25565   -7.7219327 
  614000    301.34765     3.811743 
  614500    302.04221   -14.258129 
  615000    297.60473 -0.046473161 
  615500    302.27795    9.7518877 
  616000    300.86778    7.8841219 
  616500    298.07161   -16.160707 
  617000    302.40186   -9.4657602 
  617500    298.70989     9.628805 
  618000    299.69385    6.3280358 
  618500    295.00849   -6.4903302 
  619000    300.72879   -8.9941617 
  619500    298.04802   -14.485871 
  620000    304.99034    4.7696505 
  620500    300.34357    15.960348 
  621000    294.74119    4.1359016 
  621500    298.61085    10.811432 
  622000    301.26254   -26.861752 
  622500    301.07183   -14.224873 
  623000    295.89147 -0.006421223 
  623500    302.88616    -21.15072 
  624000     297.2424    7.1499195 
  624500    296.76402    2.3626423 
  625000    294.02882   -9.4650561 
  625500    300.03253   -10.826924 
  626000    295.83402    10.537578 
  626500    303.57907    -3.331594 
  627000    303.82456    7.3375639 
  627500    304.83856    14.510181 
  628000     300.4852   -8.9345435 
  628500    304.78347   -9.2746432 
  629000    300.53072    9.7257445 
  629500    298.13541   -3.9420729 
  630000    304.06965   0.11754352 
  630500    299.75812   -1.8431618 
  631000    299.59354    -5.588388 
  631500    305.45857    18.018435 
  632000    298.32268   -7.9666391 
  632500    300.62352    12.460417 
  633000    296.86147   -7.7526382 
  633500    303.01242  -0.56599115 
  634000    298.67412    9.8993384 
  634500    298.18777   -8.8193163 
  635000     296.0814   -4.0687085 
  635500    301.75932   -13.516645 
  636000     297.3507     17.55083 
  636500     298.8249    3.3730516 
  637000    299.34556   -2.3397396 
  637500    299.45912   -12.107032 
  638000    300.73058   0.73919736 
  638500    303.71581   -5.1329913 
  639000    301.58846   -7.3920688 
  639500     295.7425    12.158057 
  640000    297.51201    0.8901417 
  640500    303.03775   -1.1383331 
  641000    297.07161    7.2006294 
  641500     293.3247    -6.552603 
  642000    301.82294    10.325331 
  642500    303.18511    7.9061119 
  643000    305.01419   -0.9568508 
  643500    302.90859    6.9998828 
  644000    302.49028   -6.2302794 
  644500    298.30061    9.6323962 
  645000     302.1637   -4.9165784 
  645500    301.01903   -17.122997 
  646000    297.84714    3.5403065 
  646500    305.29008    5.4453962 
  647000    296.47299    14.168223 
  647500    298.56598    23.104625 
  648000    300.01063    17.596671 
  648500    302.57528    8.3794333 
  649000    302.48466   -13.785818 
  649500    304.33251    20.131872 
  650000    301.51594    12.726572 
  650500     296.0855    11.467714 
  651000    303.57476    -5.871747 
  651500     296.7669   -7.7693983 
  652000    301.18722    7.2027608 
  652500    297.85841  -0.88408585 
  653000    298.78391   0.19160133 
  653500    299.46941   -5.7768677 
  654000    299.04946   -4.7372014 
  654500    299.06076   -14.610042 
  655000    295.56608   -6.4284887 
  655500    300.76352   -6.4315943 
  656000    298.31345   0.67991708 
  656500    297.78505    11.228777 
  657000    295.60987   -14.546805 
  657500     298.5149    1.4989894 
  658000    300.12893    10.575448 
  658500    299.96742   -7.3724908 
  659000    299.07571   -4.2714987 
  659500    305.49611   -1.2254526 
  660000    296.50523    15.017496 
  660500    295.24811    -12.00894 
  661000    302.76859    5.9176997 
  661500    303.22274   -12.104534 
  662000    298.37471    2.8624269 
  662500    294.57508    6.3824097 
  663000    305.80048   -5.8361203 
  663500    303.81519   -13.089263 
  664000    299.69947   0.83006549 
  664500    297.79588   -7.5559555 
  665000    304.74902   -1.9321976 
  665500    301.71761    3.1417212 
  666000    299.88033   -6.9134152 
  666500    300.19912    6.2144035 
  667000    296.51761    3.4230798 
  667500    301.49147    16.075121 
  668000    299.11991    3.4994584 
  668500    297.18588    1.6203926 
  669000    295.55878   -1.6860382 
  669500    301.02077   0.78211254 
  670000     301.9045   -5.6950945 
  670500    298.72896    1.7902607 
  671000    298.22051   -7.9396549 
  671500    296.65285   -8.1466596 
  672000    301.85693   -5.6746573 
  672500    298.81319    15.826309 
  673000    299.63594    7.2152772 
  673500    303.97203    -10.12286 
  674000    300.26901    3.6468591 
  674500    300.19413    6.3618278 
  675000    301.53812   -19.934278 
  675500    299.88085    15.529333 
  676000    297.16464   -4.8553607 
  676500    297.85991      4.23811 
  677000    302.12824   -1.3568939 
  677500    298.43763   -6.7940297 
  678000    298.19332 -0.059338591 
  678500    302.31812    3.3919507 
  679000    302.16606   0.45841808 
  679500     299.3085     6.553203 
  680000    301.60476   -1.6532959 
  680500    301.24476    11.174597 
  681000    299.05633   0.89221844 
  681500    303.64223    2.4769224 
  682000    302.68894   -13.821546 
  682500    306.53572   -2.7412243 
  683000    299.58985    2.0380043 
  683500    301.67804    3.6798167 
  684000    301.30695    8.4271167 
  684500    300.05295    6.7431438 
  685000    298.88914    14.980421 
  685500    297.44022    14.023392 
  686000    298.51541    7.7339479 
  686500    305.14109    18.279805 
  687000    299.66264    5.1616843 
  687500    298.56862    2.8258597 
  688000    295.81916    18.566672 
  688500    301.51977    10.865548 
  689000    305.91107    6.6414864 
  689500    299.38689    9.2726936 
  690000    301.72718    2.8315181 
  690500    302.17541     7.791858 
  691000    297.44776    5.7557171 
  691500     301.7944   -1.6974848 
  692000    303.96189  -0.13995158 
  692500    301.91828   -6.6964738 
  693000     298.5683   -2.0548313 
  693500    299.50073    1.3494157 
  694000    298.28481   -33.544377 
  694500    302.80604   -1.2657465 
  695000     299.3639    7.4909706 
  695500    296.90046   -25.311091 
  696000    295.06502    5.5784372 
  696500     298.4762    3.7393629 
  697000    300.14165   -2.9684884 
  697500    301.66244    6.4382981 
  698000    302.80514   -2.0919133 
  698500    302.13149    16.340399 
  699000    298.52783    3.1243244 
  699500    298.35515   -11.718781 
  700000    297.02063   -9.1598536 
  700500    301.91987    2.0368779 
  701000     300.4432    -8.903901 
  701500     292.7057   -18.520578 
  702000    299.63058   0.24731413 
  702500    299.42585    17.626413 
  703000    301.44847   -6.5030757 
  703500    296.42496  -0.95103939 
  704000    301.09833    9.3630139 
  704500    301.28847    2.3478768 
  705000    293.86038   -11.865446 
  705500    300.04819   -8.0747249 
  706000    302.64623   -5.8793542 
  706500    297.86106   -10.879133 
  707000    299.59191    11.123122 
  707500    292.99794    6.7571395 
  708000    300.57474    12.163617 
  708500    303.67287    12.092288 
  709000     295.9626   -9.4644205 
  709500    302.10927    7.9463835 
  710000     305.6558    7.2831628 
  710500    301.16919   -8.5898844 
  711000    298.81214    8.8838721 
  711500    307.44308   -3.1556656 
  712000    300.72569   -3.2533946 
  712500     299.8263   -8.6413763 
  713000    299.68274    1.3313783 
  713500    301.31407   0.85991135 
  714000     290.1989    2.1461611 
  714500    299.44359    17.946429 
  715000    299.26159   -12.268565 
  715500    303.34918   -9.9500947 
  716000    299.90137    2.4016423 
  716500     303.7378   -5.4937464 
  717000    299.32953  -0.99855098 
  717500    301.42294    5.7292422 
  718000    296.62441   -12.530495 
  718500    299.17433   -3.8775762 
  719000    298.64869    3.7353653 
  719500    300.44838    12.325062 
  720000    297.67647    11.678867 
  720500    301.14772    1.3897082 
  721000    296.69812     8.917666 
  721500    301.13022   -2.2802444 
  722000    301.86622    9.7630403 
  722500    301.32933    3.8489431 
  723000    298.88478    19.139794 
  723500    297.96917   -10.429331 
  724000     297.2769    3.1531247 
  724500    299.48025    7.9523755 
  725000    297.91436   -19.590357 
  725500    297.66801     1.543721 
  726000    298.42413   -10.804241 
  726500    304.11584   -3.5434082 
  727000    299.53213    11.432048 
  727500    300.09047   -4.3721055 
  728000    298.09015    1.8512704 
  728500    297.18655   -17.322061 
  729000    303.66469     3.332829 
  729500    303.15243   -17.488359 
  730000    303.36474   -33.296281 
  730500    300.83483   -6.0265386 
  731000    300.24583    7.5442043 
  731500    301.08267   -1.9158737 
  732000    298.02143   -18.564519 
  732500    300.09791   -15.448162 
  733000    297.87163    4.4159644 
  733500    306.01739     8.074246 
  734000    295.17054     15.44875 
  734500    301.99847   -2.8057075 
  735000    299.85869   -1.1394735 
  735500    302.13229    3.9186156 
  736000    304.95094    -20.65875 
  736500    296.96144    -9.601614 
  737000    295.92558   -8.4623488 
  737500    300.24723    2.8837647 
  738000    302.13878     4.045436 
  738500    301.82836   -6.1543306 
  739000    300.41456  -0.14296231 
  739500    298.23377    6.7103491 
  740000    296.78588    1.3687228 
  740500    297.42057     3.289519 
  741000    302.80362    2.7798995 
  741500    298.99085    7.9378772 
  742000    296.21523    8.7330674 
  742500    297.82578    8.3263079 
  743000    296.71943   -20.397733 
  743500    299.83446     7.031059 
  744000    297.82276   -29.462811 
  744500    296.99471    10.876789 
  745000    299.80276    3.4470795 
  745500    296.50121    19.103913 
  746000    299.75849   0.30704796 
  746500     299.6316   -26.931922 
  747000    298.20624    7.9377898 
  747500    302.35359    -1.911688 
  748000     307.1297    4.7763109 
  748500    301.42863   -14.982859 
  749000    297.70727   -7.9226865 
  749500    297.28095     10.46177 
  750000    298.57485   -1.5323934 
  750500    299.24623   -12.030949 
  751000    300.01653   -3.3528421 
  751500    303.37729   -16.683943 
  752000     304.5163   -15.424226 
  752500    299.68331   -5.9676531 
  753000    301.97035    6.4738514 
  753500    302.47288   0.80170994 
  754000    297.43877    10.375222 
  754500    300.24683    10.052444 
  755000    301.95651  -0.11660563 
  755500    298.53463   -21.554124 
  756000    301.51341    11.804451 
  756500    303.46564    16.323618 
  757000    303.78976    7.6059161 
  757500    304.91896   -3.6070799 
  758000    302.74921     4.633486 
  758500    303.06351   -15.948745 
  759000    296.35951     6.687391 
  759500    298.88281    -1.214139 
  760000    297.22624   -12.684983 
  760500    297.55941    10.295538 
  761000    296.22891     1.400085 
  761500    292.91359    6.1151601 
  762000    297.74902   -17.596903 
  762500    301.89328    1.7062706 
  763000    294.93702   -10.914047 
  763500    302.84257   -3.8863734 
  764000     294.9565   -22.498696 
  764500    293.14032   -6.3043655 
  765000    297.50237    7.1491467 
  765500    299.47813   -6.4967855 
  766000    296.69301     3.319379 
  766500    307.08794  0.048040672 
  767000    298.97695   0.11901948 
  767500    299.24711   -20.408133 
  768000    300.66496    8.4289034 
  768500    299.23061   -21.172332 
  769000    299.75836     5.666204 
  769500    296.66929   -2.6787991 
  770000    301.61583   -21.806272 
  770500    304.49852    11.299354 
  771000    301.23436    18.415366 
  771500    301.26295    4.5847191 
  772000    296.64839    4.6685889 
  772500    301.06683     4.585433 
  773000     300.8841    -5.494322 
  773500    300.46188   0.22081255 
  774000    298.98763   -8.8643277 
  774500    305.69673   -1.8507255 
  775000    294.96995    3.4434648 
  775500    297.59316   -6.1501599 
  776000    302.28052    4.5025427 
  776500    296.43623    4.4158612 
  777000    307.20867   -2.5667587 
  777500    301.06852      1.05759 
  778000    299.14664    17.215431 
  778500    296.58454  -0.12656157 
  779000    302.11428    10.950315 
  779500     303.9175   -9.5858281 
  780000    300.15025    17.419751 
  780500    303.18758    11.009409 
  781000    296.67406    6.7408666 
  781500    294.71501    14.310717 
  782000    302.52022   -2.7159047 
  782500     298.9198    7.2961565 
  783000    297.65836   -12.493317 
  783500    304.46844  0.086524562 
  784000    302.11116   -22.207536 
  784500    299.04643    2.1859539 
  785000    302.36905    2.9758131 
  785500    308.97027    7.0978847 
  786000    300.09476   -1.1490806 
  786500    302.19124   -15.998263 
  787000    303.75144   -15.428529 
  787500    296.61437   -3.5352548 
  788000    303.42092    2.8780183 
  788500    307.22914    2.4006151 
  789000    297.58446   -25.065096 
  789500     304.7564   -2.6350639 
  790000    303.99497    13.906038 
  790500    298.38874    -18.89489 
  791000    299.92081  -0.67239601 
  791500    300.70335    2.2585124 
  792000    300.77792    -12.00427 
  792500    297.56601    3.6664299 
  793000    303.29847   -8.7350725 
  793500    299.52909     7.610925 
  794000    296.02827   -6.7473357 
  794500    303.35464    13.587442 
  795000    302.05186   0.60882694 
  795500     298.9564   -1.1812904 
  796000     300.6015  -0.15300147 
  796500    300.97794    22.325791 
  797000    306.37394     17.78285 
  797500     301.1462   -1.3230644 
  798000    304.81525   -2.4894645 
  798500    305.17687   -6.9754566 
  799000    298.66552    13.108429 
  799500    297.08938   -3.3646912 
  800000    304.66354   -17.643517 
  800500    297.22587   -16.811583 
  801000    298.16814    7.7643983 
  801500    301.71379    -9.328355 
  802000    296.74325    24.615883 
  802500    302.35806    3.2500464 
  803000    299.62211   -3.1840169 
  803500    297.55134    16.991132 
  804000    300.20538    3.5485472 
  804500    300.71115    15.844451 
  805000    301.33221    4.0302425 
  805500    303.56296   -11.333012 
  806000    297.39071   0.89346582 
  806500    298.45867    1.6179955 
  807000    297.53693    6.4592226 
  807500    298.64425   -4.9186937 
  808000    298.35332   -12.606864 
  808500    295.79842    15.985371 
  809000    298.05443   -18.731081 
  809500    300.44214    7.1446219 
  810000     301.7152    8.9065179 
  810500    308.65633  -0.73141519 
  811000    298.99803   -11.465447 
  811500    299.85593   -2.3955965 
  812000    300.65891    11.770787 
  812500    301.88656     13.25515 
  813000    296.27553    1.9259596 
  813500    297.85784   0.61607248 
  814000    296.04548   -4.2131179 
  814500    302.51655   -5.4193259 
  815000    302.06741   -8.9173069 
  815500    298.58342    8.5442183 
  816000     302.1962   -7.6606386 
  816500    295.55109    9.2444911 
  817000    300.61892   -9.1819862 
  817500    295.88476    11.081435 
  818000    304.47786   -7.0575313 
  818500    300.98845   -1.8520026 
  819000    301.06411    4.2169449 
  819500    302.50024    4.5723827 
  820000     298.7461   -6.5428146 
  820500    297.17156  -0.57287172 
  821000    304.94746   -9.6452825 
  821500    299.78242    7.9330431 
  822000    305.12425    1.8683477 
  822500    301.70949    15.899184 
  823000    300.41131    2.2432296 
  823500    297.38039   -22.666294 
  824000    300.18539   -17.686929 
  824500    296.26898  -0.23792653 
  825000    303.67126    4.3180101 
  825500    299.58858    6.0945324 
  826000    297.02045    10.145486 
  826500    303.39984    3.8015036 
  827000    299.36281   -6.9507603 
  827500    295.61657   -2.9752079 
  828000    302.29187    4.8902409 
  828500    302.37527    7.7561461 
  829000    302.91863    3.7540098 
  829500    294.66067   -16.542394 
  830000    305.60814   -16.962322 
  830500    306.05662   0.21443396 
  831000    299.29785   -1.5362119 
  831500    302.74416    18.021663 
  832000    300.19353   -22.854957 
  832500     299.6213   -5.5721967 
  833000    304.90613   -4.4199775 
  833500    295.02021   -15.138138 
  834000    303.88448   -9.3859743 
  834500    298.19409    7.2825986 
  835000    302.57157    1.4763694 
  835500    300.76731    2.4979215 
  836000    300.31735   -5.8410403 
  836500    303.17418    16.412313 
  837000    299.37143   -16.515872 
  837500    299.32684   0.36049699 
  838000    297.05306    6.2896136 
  838500    302.62917    -18.50254 
  839000    299.35972   -8.8194344 
  839500    303.10814   -16.312362 
  840000    293.41111   0.70917494 
  840500    303.35192   -1.2601808 
  841000    300.99866    5.7551032 
  841500    302.92088   -10.732191 
  842000    304.15977    4.1022637 
  842500    299.87185    6.2696901 
  843000    299.59292    9.3414707 
  843500    302.01032   -5.6443929 
  844000    296.03021   -3.6891433 
  844500    295.41272    3.4951151 
  845000    299.34659   -10.403293 
  845500    299.10401    -4.245689 
  846000    302.80355    11.147994 
  846500    296.88225    6.1182362 
  847000    298.91032   -2.4801932 
  847500    298.82284    0.3746094 
  848000     297.2513   -5.7618464 
  848500    301.16114    0.3895317 
  849000    294.46749    9.1788983 
  849500    308.16758   -11.070475 
  850000    299.22001   -1.4533376 
  850500    303.34384   -4.1314708 
  851000    302.25328   0.93767786 
  851500    304.70525    10.364115 
  852000     300.9489   -16.277993 
  852500     299.1016   -9.0391497 
  853000    302.73852  -0.33359064 
  853500    298.46036    1.6434109 
  854000    294.61507  -0.34863569 
  854500    301.11153   -4.9748388 
  855000    299.18528    -2.563446 
  855500    296.49132    15.059478 
  856000    297.64201   -5.5150312 
  856500    302.55185   -7.3620405 
  857000    297.55275    17.164112 
  857500    299.66731   -12.504817 
  858000    297.09047   -6.6106923 
  858500    297.80613    8.0399187 
  859000    309.22832    9.3491168 
  859500    298.05176    13.779896 
  860000    303.34938   -21.840597 
  860500    298.11444    12.908778 
  861000     303.9009   -7.1384632 
  861500    300.00173    2.2979299 
  862000    303.08444   -9.0543825 
  862500    295.20154   -1.1798965 
  863000    296.92045   -15.273922 
  863500    295.22691    11.596382 
  864000    299.09976   -20.674928 
  864500    299.56615    3.6048243 
  865000    294.80488    4.2737494 
  865500    301.26918   -10.278096 
  866000    301.67155  -0.39847338 
  866500     299.5665  -0.70018793 
  867000    301.32308  -0.63618246 
  867500    298.31388    3.9728558 
  868000    294.93618   -2.0247004 
  868500    303.72094  -0.96575054 
  869000    302.06811   -15.430587 
  869500    299.75043    17.405109 
  870000    298.24196    8.8239965 
  870500    302.48954   -7.0279627 
  871000    299.66245    12.564431 
  871500    299.89247     3.905392 
  872000    300.47835    3.4728127 
  872500    297.47884   -12.118521 
  873000    292.71846   -6.1010045 
  873500    297.32878   0.88922831 
  874000    298.17656    6.4757795 
  874500    302.10684     3.633135 
  875000    297.33074    4.7858701 
  875500    303.18444   -14.786422 
  876000    292.14554   -15.286071 
  876500    298.38859   -17.840068 
  877000    306.84409   -2.1420371 
  877500    306.19801    15.238291 
  878000    300.44409    8.7111532 
  878500    297.86493    7.9295579 
  879000    299.42587    9.5433625 
  879500    298.40078   -11.048026 
  880000    298.52206   -6.3220258 
  880500      301.839   -8.6603174 
  881000    297.74163    12.506039 
  881500    297.78933    15.845128 
  882000    300.73681   -1.0738179 
  882500    302.76486  0.050133185 
  883000    300.30649   -9.1560845 
  883500    305.88556   -9.3372777 
  884000    307.69973    6.2197628 
  884500    303.55025   -1.3879138 
  885000    299.48682    11.515989 
  885500    298.13438    11.515314 
  886000    304.54251    1.0743875 
  886500    298.79873   -2.0088793 
  887000    303.04109   -6.0735925 
  887500    302.56001    9.4374988 
  888000    302.02894   -6.2840674 
  888500    300.21281    6.9814391 
  889000    300.10716    19.104319 
  889500    299.85415    4.1004652 
  890000    299.39618   -5.6344996 
  890500    304.34431   -6.8217444 
  891000    296.19883    4.0958619 
  891500    303.71787    5.9638938 
  892000    302.73661    10.590727 
  892500    300.30019    4.7341165 
  893000    303.88727   -2.6058613 
  893500    303.50915   -13.929681 
  894000     297.7108    1.7596953 
  894500    303.90999    4.0166532 
  895000    296.69121   -4.1339905 
  895500    303.85803    12.432467 
  896000     299.7552    9.3235759 
  896500     295.3986    1.6239187 
  897000    300.31095   -8.1720087 
  897500    297.96348    12.012166 
  898000    300.03134    5.6669001 
  898500    299.62613    11.679598 
  899000    304.37696   -9.3557599 
  899500      295.827    10.889022 
  900000    298.70601  -0.70765745 
  900500     299.7159    5.0880688 
  901000    296.07572    11.021744 
  901500    298.41984   -2.7128889 
  902000    294.04626    4.8312063 
  902500    305.87449   -4.3730903 
  903000    301.41576    -8.387493 
  903500    304.51097    1.5208716 
  904000    298.27571   -2.4680303 
  904500      302.129    20.456625 
  905000     296.8402    15.884743 
  905500    302.10371   -6.7677832 
  906000    294.43058   -12.919416 
  906500    298.47251    2.6471749 
  907000    298.23888   -18.364844 
  907500     302.1332    13.051073 
  908000    297.93907     -4.66177 
  908500    298.78765    8.8447691 
  909000    298.05697   -2.0215337 
  909500    301.07711   -1.0253172 
  910000    300.51685    18.297522 
  910500    298.28499   0.37854751 
  911000    296.15091     20.41709 
  911500     298.4324   0.83316162 
  912000    306.83409    6.0566146 
  912500    297.14411    1.4575108 
  913000    297.50368   -15.102975 
  913500    299.21735   -1.7720622 
  914000     301.4627   -3.4603695 
  914500    294.27704   -9.5772539 
  915000     295.4969  -0.74303394 
  915500    300.75256  -0.56762117 
  916000    298.79275    9.2854723 
  916500    294.50382   -6.9348558 
  917000    300.36973    6.8351027 
  917500    295.74916    12.671741 
  918000    293.48094    4.5097058 
  918500    305.49275    10.619721 
  919000    302.56718    -21.91713 
  919500    295.99187   -16.879382 
  920000    295.09883   -5.7429682 
  920500    300.10939   -15.157685 
  921000    296.40993    5.9228639 
  921500    302.96365   -1.6799535 
  922000    300.13951    13.792682 
  922500    304.72197  -0.43711399 
  923000    299.32295    4.0059192 
  923500     293.5145    2.9509834 
  924000    303.26841   -8.4197975 
  924500     301.3781   -3.2945147 
  925000    297.97517   -3.1898979 
  925500     300.3949    15.746278 
  926000    300.22562   -3.7809396 
  926500    300.35143   -1.9572393 
  927000    305.09229   -1.1627225 
  927500    298.96186   -1.6356075 
  928000    294.35091   0.12975373 
  928500     301.4112    9.6163674 
  929000    298.81127    -10.94914 
  929500    297.81734   -9.9612729 
  930000    302.17967  -0.93187806 
  930500    303.92907   -10.171771 
  931000    303.72411     3.252856 
  931500    297.73524    7.4552277 
  932000     300.2174    8.5065796 
  932500    295.68829  -0.37329419 
  933000    301.90511    12.226606 
  933500    297.64151    11.649845 
  934000    297.97329    4.0457273 
  934500    308.16742    18.304997 
  935000    303.43747   -1.3419953 
  935500    301.39379    5.3918192 
  936000    307.17549   -1.9361349 
  936500     296.7229   -2.4958714 
  937000    304.08283    7.2476092 
  937500    300.50019   -10.723576 
  938000    294.63545   -14.312939 
  938500    303.44924    11.918351 
  939000     295.5704   -5.4774137 
  939500    300.20877   0.23419371 
  940000    300.37363    16.288477 
  940500     296.2664    1.4570576 
  941000    300.36769    1.7382733 
  941500     294.6044   -2.4094696 
  942000    299.56219      14.0543 
  942500    300.71896    2.2124046 
  943000    299.49263    5.5063191 
  943500    299.99079    6.6036688 
  944000     296.1192   -10.977967 
  944500    301.21635    3.1084309 
  945000    302.75391    8.2617731 
  945500    296.83824   -3.2355212 
  946000    302.16704   0.48636783 
  946500    298.43386    2.7464885 
  947000    301.53646   -12.194825 
  947500    299.25008    10.380937 
  948000    304.05467    14.414149 
  948500    306.34489    11.725599 
  949000     302.1494    2.8272274 
  949500    296.63446    3.5528077 
  950000    297.04269   -18.591702 
  950500    301.77272    14.088442 
  951000    298.56607   -10.584507 
  951500    302.70472    2.2060604 
  952000    299.70538   -2.0781637 
  952500    298.59667   -12.435568 
  953000    302.45238   -10.489977 
  953500    301.80756    7.0540162 
  954000    302.56008   -6.8426218 
  954500    300.51061    26.771155 
  955000     301.4355    16.584518 
  955500    300.43667    11.073252 
  956000    294.86525   -12.736204 
  956500    301.65361   -3.4090833 
  957000    298.54651   0.41337472 
  957500    299.10009   -2.7063235 
  958000    296.41306   -17.958483 
  958500    299.09328    2.4840353 
  959000    298.62286   -21.161098 
  959500    298.22861     9.887193 
  960000    297.21227   0.77740744 
  960500     303.0707      4.40346 
  961000    297.91895   -4.9654194 
  961500    297.10071   -13.285134 
  962000    298.11939    16.385613 
  962500    301.95976     3.002068 
  963000    298.35271   -3.2687162 
  963500    298.31655   -11.883268 
  964000    298.15291     2.164422 
  964500    298.96911    4.6671063 
  965000    302.58186    11.005478 
  965500    298.38042   -4.5789547 
  966000    298.17741   -6.1890927 
  966500    299.31064    5.0574697 
  967000    300.30435   -7.5090123 
  967500    300.45415    15.889577 
  968000    300.16177   -15.409308 
  968500    302.60814    4.5616381 
  969000    294.20519  -0.85292196 
  969500    294.66168   -5.4489699 
  970000    301.26169       14.897 
  970500    301.79877   -4.3609373 
  971000    293.71609   -3.6416529 
  971500    298.95134    8.3544046 
  972000    294.77357   -5.9573365 
  972500    307.88444   -1.4949913 
  973000    303.09133   -2.0719041 
  973500    301.02615    13.805435 
  974000    293.43351      12.2281 
  974500    295.10352    7.9411169 
  975000    299.11243   -7.6412863 
  975500    297.36281   -3.7881497 
  976000    300.33726    17.631131 
  976500    297.27425    12.170541 
  977000    298.57673    6.0410946 
  977500    297.86086    6.8056851 
  978000    303.31738    6.6778992 
  978500    296.68076     1.603494 
  979000    297.04968    8.9044244 
  979500     299.3363   -5.2998451 
  980000    296.97268   -14.803199 
  980500    303.49682    4.4070038 
  981000    296.13226    7.8093456 
  981500    297.90469     1.286939 
  982000    299.08921   0.15672881 
  982500    304.81751   -4.0611663 
  983000    296.97499   -6.4415778 
  983500    292.86302   -4.5334936 
  984000    296.39585    15.003345 
  984500     299.9256   -1.8233167 
  985000    300.63406   -2.3805761 
  985500    300.67563    16.789708 
  986000    302.10664    3.2510812 
  986500    301.30017    -3.622518 
  987000    298.82474    4.9189822 
  987500    302.50045   -5.9431576 
  988000    301.58987    11.504828 
  988500     302.8493    3.5860716 
  989000    297.76612   -2.1867541 
  989500    301.96313   -2.4095371 
  990000    297.38322    5.7641557 
  990500    307.07274   0.41418225 
  991000    304.72385    -3.132374 
  991500    296.13415   -7.1945917 
  992000    301.85459     10.36882 
  992500    307.98971   0.21473504 
  993000    299.95359    4.2496399 
  993500    299.82395   -9.7290766 
  994000    303.44068    1.2597787 
  994500    300.82525    1.8340138 
  995000    299.71049    5.5651445 
  995500    301.80748   -13.781252 
  996000    301.21661    13.558713 
  996500    302.21297    9.0880029 
  997000    303.48835   -1.5735689 
  997500    303.89365     18.41355 
  998000    301.25862    7.3420161 
  998500    301.00399   -16.736407 
  999000    301.44365     17.90422 
  999500    299.30638    3.4780846 
 1000000    302.01454    2.4566402 
Loop time of 14779.2 on 16 procs for 1000000 steps with 19582 atoms

Performance: 5.846 ns/day, 4.105 hours/ns, 67.663 timesteps/s
99.4% CPU use with 16 MPI tasks x no OpenMP threads

MPI task timing breakdown:
Section |  min time  |  avg time  |  max time  |%varavg| %total
---------------------------------------------------------------
Pair    | 6284.7     | 6939.7     | 7415.4     | 443.6 | 46.96
Bond    | 0.20601    | 0.29586    | 0.35774    |   7.4 |  0.00
Kspace  | 1844.5     | 2324.1     | 2973.1     | 764.0 | 15.73
Neigh   | 4230.2     | 4261.8     | 4290.1     |  32.4 | 28.84
Comm    | 541.99     | 583.24     | 635.53     | 115.2 |  3.95
Output  | 3.1397     | 3.159      | 3.3641     |   3.0 |  0.02
Modify  | 572.66     | 586.28     | 601.44     |  29.8 |  3.97
Other   |            | 80.73      |            |       |  0.55

Nlocal:    1223.88 ave 1258 max 1208 min
Histogram: 1 5 3 1 2 3 0 0 0 1
Nghost:    7404.31 ave 7443 max 7326 min
Histogram: 1 0 0 0 0 5 2 4 3 1
Neighs:    303235 ave 320971 max 283585 min
Histogram: 1 1 0 3 3 2 2 1 1 2

Total # of neighbors = 4851754
Ave neighs/atom = 247.766
Ave special neighs/atom = 1.34634
Neighbor list builds = 413041
Dangerous builds = 0
  write_restart  end.${E}.restart
  write_restart  end.0.08.restart
PPPM initialization ...
WARNING: Using 12-bit tables for long-range coulomb (../kspace.cpp:321)
  G vector (1/distance) = 0.284296
  grid = 40 36 24
  stencil order = 5
  estimated absolute RMS force accuracy = 0.0311878
  estimated relative force accuracy = 9.39212e-05
  using double precision FFTs
  3d grid and FFT values/proc = 6555 2880

  clear
  next a
  next E
  jump system.in
variable a loop 5
variable E index 0.02 0.04 0.06 0.08 0.1             #电场
variable Wo equal 0.1553
log $a.log
log 5.log
