# Supplementary material for: The influences of electric field intensity and driving force on the slip behaviour of water flow in a nanochannel
Source: PLoS One. 2021 Sep 22;16(9):e0257589. doi: 10.1371/journal.pone.0257589 (PMC8457446; doi:10.1371/journal.pone.0257589)
Supplement: S1 Data — (ZIP) [file pone.0257589.s001.zip › data/ALH2O-E-4/5.log]

variable T equal 300
variable F equal 0.000875          #加速度
# ----------------- Init Section -----------------

    units        real
    atom_style   full
    pair_style   lj/cut/coul/long 9.0
    bond_style   harmonic
    angle_style  harmonic
    kspace_style pppm 0.0001
    neigh_modify delay 0 every 1 check yes

# ----------------- Atom Definition Section -----------------

read_data system.data
  orthogonal box = (0 -16.2 0) to (81 56.2 40.5)
  4 by 2 by 2 MPI processor grid
  reading atoms ...
  19582 atoms
  scanning bonds ...
  2 = max bonds/atom
  scanning angles ...
  1 = max angles/atom
  reading bonds ...
  8788 bonds
  reading angles ...
  4394 angles
  2 = max # of 1-2 neighbors
  1 = max # of 1-3 neighbors
  1 = max # of 1-4 neighbors
  2 = max # of special neighbors
#read_restart 1.restart

#1是up Al
#2是down Al
#3是 O
#4是 H

# ----------------- Settings Section -----------------
    pair_coeff   1 1  0.0  0.0         #上Al Al
    pair_coeff   1 2  0.0  0.0         #上Al下Al
    pair_coeff   1 3  ${Wo}  3.166    #上Al O
    pair_coeff   1 3  0.1553  3.166    
    pair_coeff   1 4  0.0  0.0         #上Al H

    pair_coeff   2 2  0.0  0.0         #下Al Al
    pair_coeff   2 3  ${Wo}  3.166    #下Al O
    pair_coeff   2 3  0.1553  3.166    
    pair_coeff   2 4  0.0  0.0         #下Al H

    pair_coeff   3 3  ${Wo}  3.166    # O  O
    pair_coeff   3 3  0.1553  3.166    
    pair_coeff   3 4  0.0  0.0         # O  H

    pair_coeff   4 4  0.0  0.0         # H  H

	bond_coeff   1     600.0   1.0
    angle_coeff  1   75.0    109.47

    group upwall type 1
3200 atoms in group upwall
    group downwall type 2
3200 atoms in group downwall
    group O type 3
4394 atoms in group O
    group H type 4
8788 atoms in group H

	group wall union upwall downwall
6400 atoms in group wall
    group spce type  3  4
13182 atoms in group spce
    fix fShakeSPCE spce shake 0.0001 10 0 b 1 a 1
  0 = # of size 2 clusters
  0 = # of size 3 clusters
  0 = # of size 4 clusters
  4394 = # of frozen angles

# ----------------- Run Section -----------------

  timestep 1
  compute	     T_spce spce temp/partial 0 1 1
  velocity     spce create $T 372748 temp T_spce
  velocity     spce create 300 372748 temp T_spce
  dump 2 all atom 100000 $a.lammpstrj
  dump 2 all atom 100000 5.lammpstrj

  fix   fxnvt spce nvt temp $T $T 100
  fix   fxnvt spce nvt temp 300 $T 100
  fix   fxnvt spce nvt temp 300 300 100
  fix_modify fxnvt temp T_spce
WARNING: Temperature for fix modify is not for group all (../fix_nh.cpp:1395)

  run   1000000
PPPM initialization ...
WARNING: Using 12-bit tables for long-range coulomb (../kspace.cpp:321)
  G vector (1/distance) = 0.284296
  grid = 40 36 24
  stencil order = 5
  estimated absolute RMS force accuracy = 0.0311878
  estimated relative force accuracy = 9.39212e-05
  using double precision FFTs
  3d grid and FFT values/proc = 6555 2880
Neighbor list info ...
  update every 1 steps, delay 0 steps, check yes
  max neighbors/atom: 2000, page size: 100000
  master list distance cutoff = 11
  ghost atom cutoff = 11
  binsize = 5.5, bins = 15 14 8
  1 neighbor lists, perpetual/occasional/extra = 1 0 0
  (1) pair lj/cut/coul/long, perpetual
      attributes: half, newton on
      pair build: half/bin/newton
      stencil: half/bin/3d/newton
      bin: standard
Per MPI rank memory allocation (min/avg/max) = 10.36 | 10.75 | 11.14 Mbytes
Step Temp E_pair E_mol TotEng Press 
       0    174.01248    18054.513            0    25931.982    32532.591 
 1000000     173.2812   -49000.334            0    -41155.97    1394.3786 
Loop time of 9702.05 on 16 procs for 1000000 steps with 19582 atoms

Performance: 8.905 ns/day, 2.695 hours/ns, 103.071 timesteps/s
99.4% CPU use with 16 MPI tasks x no OpenMP threads

MPI task timing breakdown:
Section |  min time  |  avg time  |  max time  |%varavg| %total
---------------------------------------------------------------
Pair    | 5638.3     | 6255.1     | 6662.5     | 431.1 | 64.47
Bond    | 0.20299    | 0.27367    | 0.32864    |   6.8 |  0.00
Kspace  | 1775.1     | 2187.5     | 2813.7     | 734.6 | 22.55
Neigh   | 479.71     | 484.03     | 487.19     |  12.5 |  4.99
Comm    | 319.55     | 344.83     | 373.47     |  89.2 |  3.55
Output  | 0.011196   | 0.012577   | 0.0163     |   1.0 |  0.00
Modify  | 380.15     | 390.61     | 401.14     |  30.4 |  4.03
Other   |            | 39.65      |            |       |  0.41

Nlocal:    1223.88 ave 1258 max 1197 min
Histogram: 1 2 1 3 5 1 1 0 0 2
Nghost:    7405.94 ave 7432 max 7383 min
Histogram: 3 2 0 0 5 1 1 1 1 2
Neighs:    302690 ave 331412 max 283316 min
Histogram: 3 2 1 0 5 1 2 1 0 1

Total # of neighbors = 4843040
Ave neighs/atom = 247.321
Ave special neighs/atom = 1.34634
Neighbor list builds = 52294
Dangerous builds = 0
  write_restart ${Wo}.restart
  write_restart 0.1553.restart
PPPM initialization ...
WARNING: Using 12-bit tables for long-range coulomb (../kspace.cpp:321)
  G vector (1/distance) = 0.284296
  grid = 40 36 24
  stencil order = 5
  estimated absolute RMS force accuracy = 0.0311878
  estimated relative force accuracy = 9.39212e-05
  using double precision FFTs
  3d grid and FFT values/proc = 6555 2880
 #--------------------E+F -----------------------
  timestep 1

  fix 1 spce gravity $F vector 1 0 0       #在x方向加速度为====0.0001
  fix 1 spce gravity 0.000875 vector 1 0 0       
  fix kick spce efield  0.0  $E 0.0        #在Y方向上加上电场==0.1
  fix kick spce efield  0.0  0.1 0.0        

  run   1000000
PPPM initialization ...
WARNING: Using 12-bit tables for long-range coulomb (../kspace.cpp:321)
  G vector (1/distance) = 0.284296
  grid = 40 36 24
  stencil order = 5
  estimated absolute RMS force accuracy = 0.0311878
  estimated relative force accuracy = 9.39212e-05
  using double precision FFTs
  3d grid and FFT values/proc = 6555 2880
Per MPI rank memory allocation (min/avg/max) = 10.75 | 10.89 | 11.15 Mbytes
Step Temp E_pair E_mol TotEng Press 
 1000000     173.2812   -49000.334            0    -41155.97    1394.6789 
 2000000    140288.45   -48809.183            0    6301987.5    1222288.4 
Loop time of 11257.2 on 16 procs for 1000000 steps with 19582 atoms

Performance: 7.675 ns/day, 3.127 hours/ns, 88.832 timesteps/s
99.4% CPU use with 16 MPI tasks x no OpenMP threads

MPI task timing breakdown:
Section |  min time  |  avg time  |  max time  |%varavg| %total
---------------------------------------------------------------
Pair    | 6101.6     | 6770.7     | 7211.5     | 452.3 | 60.15
Bond    | 0.19322    | 0.2787     | 0.34568    |   8.1 |  0.00
Kspace  | 1803.1     | 2252.2     | 2914.7     | 785.7 | 20.01
Neigh   | 1345.6     | 1355.9     | 1364.8     |  19.2 | 12.04
Comm    | 374.17     | 399.24     | 430.19     |  87.3 |  3.55
Output  | 0.01132    | 0.012677   | 0.016397   |   1.0 |  0.00
Modify  | 417.08     | 429.46     | 441.55     |  31.4 |  3.81
Other   |            | 49.42      |            |       |  0.44

Nlocal:    1223.88 ave 1249 max 1199 min
Histogram: 1 3 1 2 2 0 2 2 1 2
Nghost:    7405.62 ave 7437 max 7345 min
Histogram: 1 0 1 0 1 3 3 2 0 5
Neighs:    302801 ave 322917 max 278817 min
Histogram: 2 1 1 0 3 2 2 1 1 3

Total # of neighbors = 4844811
Ave neighs/atom = 247.411
Ave special neighs/atom = 1.34634
Neighbor list builds = 133723
Dangerous builds = 0
  write_restart $a.${E}.restart
  write_restart 5.${E}.restart
  write_restart 5.0.1.restart
PPPM initialization ...
WARNING: Using 12-bit tables for long-range coulomb (../kspace.cpp:321)
  G vector (1/distance) = 0.284296
  grid = 40 36 24
  stencil order = 5
  estimated absolute RMS force accuracy = 0.0311878
  estimated relative force accuracy = 9.39212e-05
  using double precision FFTs
  3d grid and FFT values/proc = 6555 2880
# ------------------- compute ------------------
  reset_timestep 0
  compute force spce group/group wall      #计算力：水和墙

  thermo		500                        #输出力
  thermo_style custom step temp c_force[1]
  thermo_modify 	temp T_spce
WARNING: Temperature for thermo pressure is not for group all (../thermo.cpp:489)


  compute c_O O chunk/atom bin/1d y lower 0.2 units box            #氧：密度+速度
  fix O O ave/chunk 1 1000000 1000000 c_O vx norm sample file Ovx.$a
  fix O O ave/chunk 1 1000000 1000000 c_O vx norm sample file Ovx.5


  compute c_H H chunk/atom bin/1d y lower 0.2 units box            #氢：密度+速度
  fix H H ave/chunk 1 1000000 1000000 c_H vx norm sample file Hvx.$a
  fix H H ave/chunk 1 1000000 1000000 c_H vx norm sample file Hvx.5


  run 1000000
PPPM initialization ...
WARNING: Using 12-bit tables for long-range coulomb (../kspace.cpp:321)
  G vector (1/distance) = 0.284296
  grid = 40 36 24
  stencil order = 5
  estimated absolute RMS force accuracy = 0.0311878
  estimated relative force accuracy = 9.39212e-05
  using double precision FFTs
  3d grid and FFT values/proc = 6555 2880
Neighbor list info ...
  update every 1 steps, delay 0 steps, check yes
  max neighbors/atom: 2000, page size: 100000
  master list distance cutoff = 11
  ghost atom cutoff = 11
  binsize = 5.5, bins = 15 14 8
  2 neighbor lists, perpetual/occasional/extra = 1 1 0
  (1) pair lj/cut/coul/long, perpetual
      attributes: half, newton on
      pair build: half/bin/newton
      stencil: half/bin/3d/newton
      bin: standard
  (2) compute group/group, occasional, copy from (1)
      attributes: half, newton on
      pair build: copy
      stencil: none
      bin: none
Per MPI rank memory allocation (min/avg/max) = 11.1 | 11.47 | 11.6 Mbytes
Step Temp c_force[1] 
       0     303.3927    5.7026273 
     500    296.80569    -6.166387 
    1000    307.54065   0.86132267 
    1500    306.10159    -5.250243 
    2000    300.21728    14.944166 
    2500    303.90363   -3.6308039 
    3000    297.73512   -3.7196579 
    3500    295.77447   -10.622709 
    4000    296.56365    8.6758918 
    4500     299.3961   -10.675342 
    5000    299.41479    -7.614234 
    5500      300.994    10.773164 
    6000     303.5476    2.4782742 
    6500    301.99929   -16.590069 
    7000    300.13874    5.6329827 
    7500    302.65596    -9.244764 
    8000    300.87363   -10.394945 
    8500    302.78136 -0.055162973 
    9000    299.22843   -7.1952415 
    9500    302.48813   -7.0625846 
   10000    301.97535   0.69229559 
   10500    302.10861    9.7140521 
   11000    304.43414   -9.1291049 
   11500    295.78801     9.334742 
   12000    302.60315   -8.2553236 
   12500    300.45458   -2.8615992 
   13000    299.59798    6.2042869 
   13500    299.48093    5.4711461 
   14000     299.6042    10.817476 
   14500    298.62859   -2.3093642 
   15000    296.34218   -22.330917 
   15500    297.72521  -0.98128435 
   16000    295.06759   -4.2097892 
   16500    297.82113   -11.004857 
   17000    303.11345    10.330386 
   17500    300.47187 -0.012789216 
   18000    299.81435    4.9075178 
   18500    304.00368   -10.463811 
   19000    297.60432    14.429915 
   19500    297.10053    16.336198 
   20000    303.11903     5.102135 
   20500     305.0253    4.7223747 
   21000    297.75908   -3.5053364 
   21500    304.77594     12.88244 
   22000    300.38514    14.580745 
   22500    304.68244    9.1181617 
   23000    303.12445    5.9695855 
   23500    300.77185    9.2512971 
   24000    294.78185   -13.491693 
   24500    294.42547   -5.1324575 
   25000    301.78585    5.0227855 
   25500    300.50796   -3.6427981 
   26000    295.98885    5.3814452 
   26500    305.46194    5.0356352 
   27000    294.71146  -0.58138189 
   27500    294.47894   -2.6732149 
   28000    300.07413    11.991993 
   28500     297.0913    7.6622947 
   29000    301.94312     4.573624 
   29500    301.45845    6.1660704 
   30000    294.49247    13.874743 
   30500    297.34397   -13.932601 
   31000    293.78516    12.375071 
   31500    302.48749   -9.2180324 
   32000     297.6081     3.379292 
   32500    305.53832    3.2559583 
   33000    301.16708    3.4129365 
   33500    298.54112    15.157644 
   34000    300.16253  -0.38401155 
   34500    297.57484    11.652088 
   35000    295.74362     -8.16789 
   35500    294.87789    5.9323368 
   36000    302.09628    3.7495405 
   36500    299.97758   -11.929198 
   37000    305.86606    2.0269938 
   37500    295.75865   -2.1978473 
   38000    301.13106    6.7480133 
   38500    299.81133   -5.1690911 
   39000    301.17473    2.1558913 
   39500    298.99754    5.0925037 
   40000    300.68716   -1.7952586 
   40500    302.28728   -1.0541896 
   41000    296.86871   0.12898539 
   41500    295.57159   -7.7496287 
   42000    305.88703     8.020866 
   42500    302.94693    3.4688418 
   43000    301.02091    11.859631 
   43500    301.89869  -0.27349705 
   44000    301.16872   -21.155367 
   44500    299.56061   -10.528433 
   45000    301.10784    9.8771641 
   45500    299.86554    2.9466564 
   46000    299.89329   -2.7684522 
   46500    304.53665   0.85309773 
   47000    299.37933  -0.17060323 
   47500    298.98415    14.822645 
   48000    297.36275   -2.1725731 
   48500    306.11461    2.1414014 
   49000    297.69984   -1.2080544 
   49500    301.67524    7.8032732 
   50000    300.38638    19.435354 
   50500    294.91044   0.43743325 
   51000    293.61933     5.112392 
   51500    294.02142   -9.1232886 
   52000    298.42876     6.121929 
   52500    306.59965    6.6627668 
   53000    302.31421    8.4486644 
   53500     297.2159    2.0350022 
   54000    299.45086    14.809897 
   54500    299.74404    7.5760466 
   55000    304.83565   -5.2384258 
   55500    300.19833    6.5325748 
   56000    300.05566    5.4209648 
   56500    301.97441   -14.065108 
   57000    298.26974    10.575752 
   57500    301.00718   -13.817809 
   58000     301.5156    5.3901111 
   58500      298.717   -2.1847935 
   59000    299.20422    10.763467 
   59500    295.73466   -17.854785 
   60000    290.33023     -1.74979 
   60500    303.55363    12.521793 
   61000    297.08093   -7.5773472 
   61500    298.18886   -2.5798968 
   62000    299.16094   -9.0432974 
   62500    298.72203  -0.13438213 
   63000    299.40273    6.5092378 
   63500    305.77854   -19.438619 
   64000     301.2977   -10.501125 
   64500    296.41951    16.448223 
   65000    300.52648   -13.633762 
   65500    294.70425   -1.5297191 
   66000    303.38375    7.0918373 
   66500    298.23547    9.0578814 
   67000    297.06774    12.475526 
   67500    301.63272    15.636856 
   68000    290.79204    19.718761 
   68500      297.297   -7.1716317 
   69000    301.03798    -25.18828 
   69500    298.96221    11.513367 
   70000    301.29401    10.228832 
   70500    297.21506    4.3846969 
   71000    300.57529    -3.956259 
   71500     297.9211   -4.5482467 
   72000    294.59748   0.77405312 
   72500    296.34232   -1.6260316 
   73000    304.11208   -7.8260553 
   73500    294.81705    9.0984269 
   74000     297.9971   -13.828513 
   74500    301.59002    23.077581 
   75000    300.21998  -0.12863862 
   75500     300.6183   -2.4872854 
   76000    299.00498    9.5950833 
   76500    302.25828   -9.7401778 
   77000    300.36994   -8.4372876 
   77500    301.44151    22.064134 
   78000    296.46453    -7.079716 
   78500     302.0509    11.611103 
   79000    296.71426  -0.91095391 
   79500    301.16098    19.698093 
   80000    299.89295    13.171977 
   80500    300.57308    2.3302046 
   81000    302.76087    9.3929917 
   81500    301.59663    3.1803498 
   82000    298.75984   -7.2822027 
   82500    299.75001   -10.242388 
   83000    298.36902   -23.097831 
   83500    297.41315  -0.54398339 
   84000    303.13597     14.06028 
   84500    300.25497     -11.4117 
   85000    302.53868     5.451951 
   85500    299.95944   -13.550165 
   86000    303.60812   -7.8584945 
   86500    299.64472   -9.0639435 
   87000    303.27431    13.708512 
   87500    301.97558    -2.471339 
   88000    294.72799    4.1231386 
   88500    299.44921   0.27905117 
   89000    300.71967   -7.1163003 
   89500    295.71682   -3.7402646 
   90000    300.02283   -5.4887746 
   90500    298.35228    14.080628 
   91000    299.45058    15.251414 
   91500    300.61623   -10.490724 
   92000    299.00051   -3.9251947 
   92500    299.29561    23.243217 
   93000    301.56357    7.1736255 
   93500    300.12464   -10.421863 
   94000     294.2082   -7.7643224 
   94500     299.5257    5.5970902 
   95000     303.2355    -8.961433 
   95500    302.30042     13.37096 
   96000    304.24659   -12.521809 
   96500    299.20154   0.94387328 
   97000    303.88311   -5.6741471 
   97500    305.04793   -17.055463 
   98000    300.99459    6.4413329 
   98500    299.60513    4.2993054 
   99000    301.61991   -1.3377795 
   99500    297.87301    8.6028097 
  100000    301.86241     -3.28018 
  100500    300.66181   -12.152849 
  101000    299.34847    15.541091 
  101500    297.36491    8.5684814 
  102000     297.5224   -7.5758801 
  102500    302.86026   -1.9196723 
  103000    305.75829    8.8523224 
  103500    301.13562   -16.417151 
  104000    301.85971    -7.896056 
  104500     301.7567   -6.8849392 
  105000     295.4771   -4.8171612 
  105500    299.01821   -5.1077061 
  106000    301.65163   -7.2811816 
  106500    301.99019    3.3841629 
  107000    301.02233    5.7861611 
  107500    297.96276      7.91066 
  108000    298.85535    15.180677 
  108500    300.87632   -7.0667565 
  109000    297.30947    17.200243 
  109500    294.95985      12.4757 
  110000    303.38673   -1.1290748 
  110500    297.24556   -11.569378 
  111000    299.58649    0.5185668 
  111500     301.6896   -2.8131657 
  112000     299.2771    6.7919516 
  112500     298.6829   -5.6964398 
  113000    301.66162   -4.0125929 
  113500    299.58552   -4.3990243 
  114000    299.91715   -4.3172036 
  114500    302.74982    14.835612 
  115000     302.9922   -15.080971 
  115500    299.58059   -5.5156889 
  116000    300.73162   -1.4717534 
  116500     296.4562     15.27932 
  117000    295.41919    14.777448 
  117500     295.3628  -0.15709958 
  118000    302.26419    10.075496 
  118500    303.70913   -5.8380918 
  119000     301.1386    3.9727527 
  119500    297.03687    8.9744331 
  120000    299.00097    -7.847431 
  120500    297.68853   -3.9612904 
  121000    299.97248    2.8062526 
  121500    300.40812   -11.396183 
  122000    302.77564  -0.33441882 
  122500    300.62867    16.662456 
  123000    295.93534   -14.471576 
  123500    300.14941    6.1542348 
  124000    299.60835    -3.241364 
  124500    303.32818    4.1403221 
  125000    299.64238   -9.7824819 
  125500    296.95191   -6.2949813 
  126000    305.49896    -7.264725 
  126500    299.87974    5.7374044 
  127000    300.80634    -4.689307 
  127500    302.08407   -5.9843078 
  128000    301.40374   -18.558018 
  128500    291.95301   -13.983439 
  129000    298.45787    12.882406 
  129500    303.52159    -5.071883 
  130000    303.65819    6.2722376 
  130500    300.44835   -8.1869471 
  131000    300.67192   -2.5275176 
  131500    301.61155  -0.66325205 
  132000    302.75962   -13.384381 
  132500    298.28497    8.7284801 
  133000    298.84605   -1.7461768 
  133500    298.42804    5.6798428 
  134000    300.70089    3.8639232 
  134500    301.54214    6.1130984 
  135000     298.6753    18.974226 
  135500    303.90965   -4.1647871 
  136000    297.05127    14.906961 
  136500    301.35465     5.767812 
  137000    304.45341    12.235585 
  137500    301.99907   -5.7991389 
  138000    299.48129    14.138024 
  138500    300.18029   -1.5256395 
  139000    303.54433    5.3793106 
  139500    303.59655    1.2611371 
  140000    298.03581   -9.0949038 
  140500    300.44632   -19.447174 
  141000    302.05756    5.2502728 
  141500    297.25343    -8.040868 
  142000    297.33741    18.177947 
  142500    299.14887    -2.259745 
  143000    305.33717    25.162487 
  143500    298.15289   -13.551419 
  144000    302.66044   -7.6905973 
  144500    298.74005   -1.5905892 
  145000    303.35238    -13.70114 
  145500    301.53086   -11.876785 
  146000    300.81514    6.0852156 
  146500     298.6634   0.17251465 
  147000    300.86026    1.5594138 
  147500    298.51575   -10.207621 
  148000    302.30802    4.3041723 
  148500    305.35231   -2.0510723 
  149000    300.22277   -8.5479551 
  149500    297.51816   -14.654045 
  150000    301.98726   -1.9935057 
  150500    300.84608    12.899102 
  151000    298.71179   -18.336461 
  151500    292.61777   -13.053487 
  152000    300.46502   -16.445174 
  152500     300.3666    -8.176608 
  153000    299.66146    7.8520768 
  153500    301.82043     9.002151 
  154000    304.29662   -3.1734563 
  154500    298.94794    3.8746095 
  155000    296.22346    21.309268 
  155500    303.75978    6.5598579 
  156000      291.855    5.9343026 
  156500    298.54227    4.0655045 
  157000    302.57461   -14.710978 
  157500    298.81711   -10.213472 
  158000     302.4434    7.1017287 
  158500    301.96538   -4.2744824 
  159000    299.73899    5.0690855 
  159500     298.9725    10.923133 
  160000    302.29893    2.7322055 
  160500    302.75017    4.6118974 
  161000    305.92183   -2.7846412 
  161500    302.07685    2.5829564 
  162000    301.11724   -3.1464698 
  162500    296.62104    17.025967 
  163000    304.56576   -3.9951409 
  163500    293.74955   -3.5138765 
  164000    294.59491   -4.7289594 
  164500    303.92408    0.9843025 
  165000    303.43501   0.76419439 
  165500    305.63117   -5.3700364 
  166000    297.69289   -17.105254 
  166500     298.1195   -7.7418482 
  167000      300.643    17.632119 
  167500    301.01807   0.61008464 
  168000    304.24486   -2.7009554 
  168500    298.46705   -7.1817934 
  169000    298.24829   -2.1105663 
  169500    299.15416   0.31270496 
  170000    300.80578    1.1434347 
  170500    301.25945    2.7413095 
  171000    298.78963    12.314689 
  171500    298.71546    -10.57296 
  172000    301.80677   -1.6651951 
  172500    300.64503   0.51799399 
  173000    297.19188    5.6553191 
  173500    296.94697   -8.1808485 
  174000    298.17463   -1.8048079 
  174500    299.83773   -12.422673 
  175000    294.54449   -26.833025 
  175500    302.23719   -8.8293142 
  176000    302.97116    5.6542335 
  176500     302.3453   -4.9077646 
  177000    301.27326    -8.674555 
  177500    293.43258    6.9040152 
  178000    298.38927   -2.9582539 
  178500    299.74402    7.1921857 
  179000    298.49647   -1.9781313 
  179500    299.72545    2.1797873 
  180000    299.47168   -3.6296038 
  180500    296.56325   -15.112981 
  181000    300.68393   -10.690307 
  181500    297.86115   -9.3161723 
  182000    302.68692  -0.65059693 
  182500    295.67929    7.6413144 
  183000    297.38523    8.5760016 
  183500    300.94522   -9.5683875 
  184000    303.01439   -6.7943349 
  184500    303.13905   0.23091242 
  185000    298.98791   -10.168636 
  185500    296.53305    1.7680576 
  186000    301.68431    4.5703588 
  186500    300.44934   -45.093257 
  187000     300.9938    23.202379 
  187500    300.90597   -27.404562 
  188000    295.49345    17.816492 
  188500    302.76035   -14.533571 
  189000    305.74219    1.7560769 
  189500    302.14032   -5.2565589 
  190000    295.94903    3.2426233 
  190500    304.06619    12.902123 
  191000     294.8118   -9.8302849 
  191500    299.02337    9.9467292 
  192000    304.16113   -3.5711337 
  192500    296.04141    -3.009607 
  193000    297.18236    9.4176245 
  193500    298.13516    9.5038961 
  194000    300.94258   -6.0902025 
  194500    302.14351   -6.9276893 
  195000    296.34174   -5.0548588 
  195500    293.40269    1.3277001 
  196000    302.57024    7.1696333 
  196500    299.25718   -4.8309068 
  197000    300.43029    7.2846562 
  197500    298.08674   -10.476316 
  198000    295.99906   -2.7094631 
  198500    296.64498    2.7319657 
  199000    298.69126   -8.7403234 
  199500    298.88724   -11.497195 
  200000    295.43948    12.383259 
  200500    303.95971   0.14051088 
  201000    298.32945   -1.6374395 
  201500    307.75207    3.9393003 
  202000    301.26533     21.58014 
  202500    295.28122    1.7785518 
  203000    294.24376   -2.6102751 
  203500    299.28429   0.61874907 
  204000    297.96417   0.53838214 
  204500    296.31838    10.831129 
  205000    293.66538    7.2044344 
  205500    294.42859    16.646797 
  206000    298.77518   -3.9759806 
  206500    298.13288   -1.7587563 
  207000    305.12659   -1.2326061 
  207500    297.41296    17.631944 
  208000    304.62835   -4.3632953 
  208500    303.12893    4.3318558 
  209000    297.89062   -17.568158 
  209500    297.14732    20.061991 
  210000     301.9448    8.6520788 
  210500    299.21039    2.9757778 
  211000    293.70711   -3.3263994 
  211500    304.37037  -0.33291445 
  212000    301.68889     10.10532 
  212500    302.93502   -11.682137 
  213000    298.85493    22.994209 
  213500    307.50353   -4.2029651 
  214000    299.40142    6.5225184 
  214500    298.19745    9.6000305 
  215000    303.73074    3.8418168 
  215500    295.96463    9.0279756 
  216000    300.25684    13.413161 
  216500    308.91803  -0.96605401 
  217000    303.81592    5.1172309 
  217500    294.95466   -1.2581688 
  218000     300.2311   -22.340674 
  218500    295.59226    8.7702261 
  219000    301.77361    12.361365 
  219500    302.27424   -17.398025 
  220000    297.16076   -9.3067877 
  220500    303.81106   -4.2194044 
  221000    296.24662    3.2194064 
  221500    298.13666    17.129581 
  222000    296.89777   -3.9421008 
  222500    300.78929   -4.8152324 
  223000    302.15197   -7.7195803 
  223500    299.82951     -10.8757 
  224000    298.14456    10.153139 
  224500    299.08681   -6.6576812 
  225000    305.25704   -4.2293184 
  225500    303.29213   -1.0365856 
  226000    297.98921   -11.041331 
  226500    299.14245   -0.1563454 
  227000    299.45707   0.82380798 
  227500    303.41414   -4.0362241 
  228000    299.75047    13.399716 
  228500    300.80306    -2.439877 
  229000    299.82934    4.5654899 
  229500    296.42697   -8.1396718 
  230000    303.15625   -7.7961074 
  230500    299.07266   -11.624429 
  231000    295.74677    10.041038 
  231500    303.94779   -16.644148 
  232000    301.16217    4.5963582 
  232500    299.88334    16.408275 
  233000    292.73603   -2.6584606 
  233500    302.77261    9.6570451 
  234000    296.33087    3.5179912 
  234500     294.2027    17.050688 
  235000    295.64379   -12.552263 
  235500    299.85296   -14.048567 
  236000    299.77057   -8.6686082 
  236500    298.68316     4.942921 
  237000    298.13509   -2.7921043 
  237500    296.48809   -21.563136 
  238000    291.01325   -19.931184 
  238500    301.02983    8.7762128 
  239000    297.30587   -5.6854744 
  239500    302.02825    6.6265767 
  240000    301.22056    17.412643 
  240500    303.23052    2.4566205 
  241000    302.88477    3.0375494 
  241500    300.47337  -0.39533384 
  242000    302.81967   -11.439252 
  242500    300.46153   -12.238821 
  243000    299.54436   -5.1260461 
  243500    298.07598    7.8957543 
  244000    298.89295   -10.085168 
  244500    298.95053   -16.809979 
  245000    300.57023    15.863467 
  245500     298.1564   -2.0155612 
  246000    296.70169   0.56100342 
  246500    303.47554   -6.8709479 
  247000    296.04091   -8.1666064 
  247500    298.44809    6.6813908 
  248000    304.45141    6.7797565 
  248500    301.39756    9.3723564 
  249000    306.47992    2.0137866 
  249500    298.87587   -10.338156 
  250000    304.26453    12.024559 
  250500    293.29154    4.5932079 
  251000    302.00807   -2.9176631 
  251500    298.61444    7.5016315 
  252000    289.93124    8.8041029 
  252500    300.25264    1.6329035 
  253000    297.53312   -6.9775559 
  253500    295.44339   -9.1842854 
  254000    295.58161   -5.0394471 
  254500    301.64412    16.217422 
  255000    305.55602    13.501119 
  255500    302.42601   -8.7713239 
  256000    296.59125    7.3212913 
  256500    303.03192    11.176633 
  257000    293.80619   -14.604755 
  257500    294.34969    -12.43623 
  258000    301.61691    20.405975 
  258500    301.64039    13.122284 
  259000    302.88592   -6.9486366 
  259500    299.64102   -6.3310217 
  260000    297.32854    10.611823 
  260500    301.47561    10.264104 
  261000     297.4677   -14.286043 
  261500    299.60066      14.2914 
  262000    303.10856    13.073658 
  262500    296.16861   -23.483044 
  263000    296.57693   -4.8103306 
  263500    304.55268    0.8924727 
  264000    290.68492    9.5603535 
  264500    302.33368   -7.0652249 
  265000    298.52457   -13.746293 
  265500    295.53917   -20.467914 
  266000    298.64373  0.076991655 
  266500    301.46768   -5.2885452 
  267000    304.26196   -3.0222784 
  267500    296.78767   -38.583028 
  268000    298.10257   0.01050285 
  268500    301.90103     17.11215 
  269000    296.78786   -9.2122783 
  269500    301.45146    14.497133 
  270000    307.34461   -7.2363455 
  270500    305.31943    6.3840703 
  271000     299.3392    18.010686 
  271500    301.43749    2.0953326 
  272000    298.22455   0.34823977 
  272500    296.52055   -13.349113 
  273000    300.57762    12.375463 
  273500    301.44257   -8.2737952 
  274000     301.7352   -6.4519833 
  274500    296.62471   0.45980168 
  275000    299.45154   -10.332085 
  275500    301.17132   -8.1963574 
  276000    296.17008    2.1238136 
  276500    300.39196    8.1770921 
  277000    298.09113   -8.0010571 
  277500    293.63049   -11.066894 
  278000    302.00425    6.1458903 
  278500    300.05563   -9.3230318 
  279000    298.22399    20.889293 
  279500    301.02229    2.8471772 
  280000    300.91905    35.979464 
  280500    302.06472   -5.4445712 
  281000    291.94393   0.81691575 
  281500    297.65678   0.17290964 
  282000    302.86008   -15.374852 
  282500    297.00265   -7.6044746 
  283000    303.43325   -5.8513882 
  283500    301.82175    9.3441905 
  284000     296.1453    4.9208946 
  284500     299.6797    2.5567456 
  285000    303.24828    4.9226473 
  285500    295.41618   -9.1157496 
  286000    303.55753    6.2769134 
  286500    299.64765    20.664144 
  287000    308.91846    5.9374487 
  287500     304.2578   0.39004668 
  288000    298.34585    -10.31815 
  288500    301.38008    8.8412062 
  289000    298.73641    -5.006869 
  289500    292.73872     12.45105 
  290000    299.53563    1.5738307 
  290500    305.85472    9.6443762 
  291000    295.19152   -7.7387578 
  291500     296.5306   -2.0619378 
  292000    301.47598    1.3206367 
  292500    300.28795    7.7451558 
  293000     294.0766   -19.472011 
  293500    304.01317   -13.311187 
  294000    301.64082    1.6389194 
  294500    301.98902   -4.4522794 
  295000    295.20065    -2.383287 
  295500    297.20724   -8.0858017 
  296000    297.15013    1.2026044 
  296500    299.30811    5.0688214 
  297000    298.79465   -5.8473592 
  297500    295.82959    8.7142989 
  298000    300.81506    15.739944 
  298500    300.88745   -9.7158673 
  299000     298.6051    6.5609949 
  299500    302.28502   -12.952457 
  300000    300.86792   -13.877273 
  300500    297.78733   -8.5852891 
  301000    298.20002   -18.067882 
  301500    297.41601   -14.350506 
  302000    297.10792    2.5260626 
  302500    297.16037    12.696511 
  303000    293.44722   -21.783303 
  303500    300.98861   -6.2039945 
  304000    297.57426    -1.795014 
  304500    293.70115   0.73232754 
  305000    299.52394   -9.2122958 
  305500    300.99489   -6.7212314 
  306000     301.8753   -10.749735 
  306500    295.60367  -0.54530377 
  307000    299.61177  0.063615391 
  307500    301.72835    2.2418538 
  308000    300.91968   -5.4559079 
  308500    298.38977    2.8370305 
  309000    299.77949   -3.8782753 
  309500    293.77921   -1.2474878 
  310000    302.09819    9.8869599 
  310500    299.34835    5.4407114 
  311000    296.68693    4.1719107 
  311500     299.8389    -5.154853 
  312000    293.51755    5.1038145 
  312500    304.24377   -1.4392045 
  313000    298.30654   -15.398329 
  313500    304.55354    14.375251 
  314000    301.63179  -0.80684119 
  314500    297.95891    1.2381481 
  315000    298.14739   -4.5722009 
  315500     306.6828   0.25934741 
  316000    298.42941   -9.6340589 
  316500    298.15695    -16.13201 
  317000    302.96018   -4.3914713 
  317500    301.21005   -4.7108008 
  318000    303.57846   -1.0369271 
  318500    298.98487    19.008741 
  319000    302.67137   -26.111401 
  319500    297.64648    5.3060385 
  320000    299.63582   -15.199285 
  320500    300.88219    7.6857443 
  321000    297.86892   -10.374889 
  321500    298.78882     13.64135 
  322000    302.66174   -21.617115 
  322500     293.0571   -12.680439 
  323000    304.08505  -0.12693654 
  323500     297.2161   -3.1383683 
  324000    296.01631    6.9105029 
  324500     297.6263    4.9506271 
  325000    296.55976    1.3764243 
  325500    304.64316   -10.113765 
  326000    303.97303   -18.668101 
  326500    302.26728   -11.349244 
  327000    302.64014   -9.7795277 
  327500    303.84818   -3.5557287 
  328000    298.61095     2.001297 
  328500    302.81963    4.0257712 
  329000    302.61632   -7.7188407 
  329500    295.27058    7.3575889 
  330000    297.53219    19.157294 
  330500    300.99372    4.9672461 
  331000    307.79277   -3.8556553 
  331500    304.53548 -0.099415957 
  332000    296.76088   -12.819515 
  332500    302.00365     6.693295 
  333000    297.10099    13.225475 
  333500    299.57194   -1.6240683 
  334000    301.91818   -2.7392884 
  334500    300.68812    1.2916365 
  335000    303.53014    7.9999442 
  335500    295.98198   -3.6495556 
  336000    299.31609    4.8291054 
  336500    302.28815   0.92157399 
  337000    292.01497  -0.65289787 
  337500    302.60683     11.10516 
  338000    304.21331    12.156026 
  338500    302.73533   -13.775135 
  339000     301.2732    26.549666 
  339500    302.18605   -12.211929 
  340000    300.82593   0.90687957 
  340500    298.92827    10.433953 
  341000    293.90171    3.3345703 
  341500    302.12462     1.985671 
  342000    295.92952   -7.2997977 
  342500     295.9467   -3.2533738 
  343000    303.57886   -9.1111232 
  343500     303.6139    2.0771349 
  344000    298.01833    15.122762 
  344500     298.6675   -8.6178318 
  345000    298.12919   -6.0669831 
  345500    297.90243    1.3579974 
  346000    303.08742  -0.17227347 
  346500    298.84153    4.9216636 
  347000    301.77166   -6.3741572 
  347500    296.16405    7.5249037 
  348000    301.94749    -7.182673 
  348500    300.90113    3.1533309 
  349000    295.40302    23.382964 
  349500     300.2307 -0.031970783 
  350000    302.62904   -1.5109338 
  350500    299.87941   -10.669035 
  351000    298.93068   -2.7944862 
  351500    301.08913   -11.706956 
  352000    299.01476    5.6793115 
  352500    303.50461   -18.760188 
  353000    302.63791    1.2819356 
  353500    308.22855    5.3034477 
  354000    301.20451    2.8195212 
  354500    294.08835     2.858831 
  355000    298.60488   -15.638564 
  355500    300.66182   -1.3017176 
  356000    298.36258   -9.8838391 
  356500    301.06281   -2.0067788 
  357000    295.76764   -21.380107 
  357500    308.12921     20.02139 
  358000    298.08361    7.1147415 
  358500    302.75461   -5.1731605 
  359000    295.84719   -16.898581 
  359500    296.49173   -7.3349916 
  360000    300.64542    -14.14445 
  360500    303.41743   -5.9167209 
  361000    299.26394  -0.69778988 
  361500    300.16992   -17.666349 
  362000    295.32942   -1.5337886 
  362500    293.28839    10.374284 
  363000    297.68789   -4.4789507 
  363500    300.31617     5.003829 
  364000     295.8139    20.106198 
  364500    298.14378   -5.3271788 
  365000    296.24079   -8.5958341 
  365500    302.57291    2.8172874 
  366000     296.2911    12.540141 
  366500    297.53014    2.5032371 
  367000    295.75772    -4.586486 
  367500    299.07038   -7.1231124 
  368000    301.44474   -1.4887194 
  368500    298.94851  -0.63280829 
  369000    300.55787     3.557534 
  369500    298.70294     26.51332 
  370000    301.95966    -11.18136 
  370500     299.8413   0.83016036 
  371000    303.50263   -0.4109463 
  371500    297.31382    -1.542291 
  372000    300.64011   -5.4270946 
  372500    298.56299   0.25032038 
  373000    302.99208    11.246509 
  373500    300.40765     9.525783 
  374000     297.1362    5.0657231 
  374500    301.80463    11.821252 
  375000    304.81323    6.1415827 
  375500    300.35237    4.2975962 
  376000    295.64112   -18.626647 
  376500    303.33738   -14.646387 
  377000    301.54708    8.0868679 
  377500     299.8413    0.6814874 
  378000     301.8669     4.754657 
  378500     299.3499   -2.0815352 
  379000    300.05602    1.7081824 
  379500    299.98157   -17.421776 
  380000    301.76636   -4.2613806 
  380500    298.96292     15.52988 
  381000    301.73292    4.8833802 
  381500    301.27471    23.935098 
  382000     301.6356   -3.6891007 
  382500    293.22745    1.2463952 
  383000    290.22157    0.6345804 
  383500    300.06004    7.4730987 
  384000    302.09208   -8.5871933 
  384500     302.1301    25.945158 
  385000    301.77331   0.64751343 
  385500    302.12963    9.7951642 
  386000    300.47547   -12.705418 
  386500    301.14867    4.4932753 
  387000    303.36118   -8.4525571 
  387500    292.76894    5.0736479 
  388000     296.9717    10.652641 
  388500    299.85299    2.6515192 
  389000    304.93629   -1.0548181 
  389500    297.82234   -9.2234749 
  390000    295.86669     -8.20136 
  390500      299.626   0.93649525 
  391000    298.28201   -2.2771321 
  391500    298.78591    5.8271893 
  392000    301.84202   -24.360966 
  392500    304.02299  -0.44220327 
  393000     296.0433    4.3614123 
  393500    299.13085   -14.219205 
  394000    297.68553   0.30483098 
  394500    302.25117    11.657729 
  395000    298.90086   -8.2201469 
  395500    298.87681     5.168022 
  396000    304.77203    9.8586041 
  396500    304.86256   -12.245396 
  397000    300.50468    -5.588299 
  397500    295.75158   -3.5095434 
  398000    307.08434     5.926886 
  398500    298.18553    9.0112963 
  399000    297.02215  -0.59581722 
  399500    304.56063   -12.010932 
  400000    300.87829    6.5771948 
  400500    295.42626    5.9157648 
  401000    306.74814   -14.650931 
  401500    299.73878    3.8717432 
  402000     301.1981   -6.7277228 
  402500    296.80815    -22.23083 
  403000    305.38475    15.402807 
  403500    302.96862    5.0094168 
  404000    299.71793   -3.8243388 
  404500    298.16427   -4.6995662 
  405000     297.1545     10.85952 
  405500    304.65143     2.937211 
  406000    297.12599   -6.6339271 
  406500    302.85851    7.9332417 
  407000    301.55393   -10.901342 
  407500    298.18618    13.239769 
  408000     303.4129    -2.245852 
  408500    301.63678   -7.7418976 
  409000    303.78283   -12.484989 
  409500    299.04715    5.5767854 
  410000    294.72294    7.7826533 
  410500    303.27311   0.22019609 
  411000    302.46265    5.7449956 
  411500    300.27666   -4.4633413 
  412000    302.19683    9.4193502 
  412500    303.34423   -14.125561 
  413000    299.74318    21.591627 
  413500    297.46763   -3.1580783 
  414000    293.60824    7.1622036 
  414500    297.79209  -0.38728002 
  415000    302.29091   -17.638848 
  415500    298.96256   -15.508683 
  416000    297.51749   -2.2850268 
  416500    304.18499   -1.1034952 
  417000    296.76562    3.6165638 
  417500    300.96237   -1.7293301 
  418000    296.14301  -0.19322082 
  418500    305.64218   -15.700911 
  419000    300.83209    3.6669846 
  419500    300.03755   -1.0168143 
  420000    302.69059   -9.5208479 
  420500     295.0177     16.93186 
  421000    304.00107    5.5797033 
  421500    303.92769    5.7806045 
  422000    303.39949    5.6565546 
  422500    301.57448   -10.115439 
  423000    295.72972    7.0768631 
  423500    296.11507   -12.949332 
  424000    296.39984   -9.7079266 
  424500    300.70642    7.1646093 
  425000    300.62179    21.601151 
  425500    303.41573   -13.344533 
  426000    299.12691    5.2628706 
  426500    301.05695     4.954872 
  427000    297.52867   -5.5726857 
  427500    300.75879    5.5946932 
  428000    294.06428   -10.749837 
  428500    303.56676    5.9622348 
  429000    293.28066  -0.20283016 
  429500    293.85366    -8.180015 
  430000    305.94047    -30.46273 
  430500    299.96991   -4.7389791 
  431000    299.29396    10.943956 
  431500    295.64518   -12.026865 
  432000    299.34475   0.56875405 
  432500    297.81147    8.2345562 
  433000    302.63487   -2.6472244 
  433500    302.36134   -4.5769958 
  434000    303.50763    9.4096823 
  434500    293.43115   -11.100435 
  435000    306.12385   -4.6181342 
  435500    296.44228    0.5688873 
  436000    299.61868   -29.386386 
  436500    295.34705    3.6930852 
  437000    294.60474    -22.92238 
  437500    297.93819   -2.2697475 
  438000    301.58524    20.505782 
  438500    297.84018   -3.6807135 
  439000    295.68784   -11.350193 
  439500    299.41031   -10.662347 
  440000    302.36246   -23.858981 
  440500    296.22452    2.8433864 
  441000    301.36921     16.35963 
  441500    296.30484    9.9818691 
  442000    304.20361   -5.4156444 
  442500     299.1409    13.125491 
  443000    300.45322     9.878075 
  443500    294.40357   -4.2102933 
  444000    304.29377   -1.6604388 
  444500    298.99177    15.965808 
  445000    300.44317  -0.59407324 
  445500     300.3501    3.5174101 
  446000    295.49788    6.1335389 
  446500    296.58381    -16.53237 
  447000    299.67398   -13.541526 
  447500    302.77377   -16.976257 
  448000    299.49992     28.32339 
  448500    299.74743    14.483959 
  449000    298.47182   -12.469308 
  449500    295.20787   -14.227535 
  450000    300.00763     32.94369 
  450500    300.13745    12.184931 
  451000    307.42373   -7.6972221 
  451500    301.70427   -5.4810611 
  452000     303.8451    -1.846948 
  452500    306.01467    10.823201 
  453000    293.56222    -15.55901 
  453500     302.8603    10.090764 
  454000    298.18856   -16.647606 
  454500    295.54545   -1.0100724 
  455000    295.59368   -9.0237058 
  455500    297.88675   -23.728574 
  456000    299.91266    9.1520608 
  456500     299.6045    4.0738379 
  457000    299.37384   -10.747813 
  457500    299.83804   -18.451059 
  458000    297.52837   0.41198718 
  458500      299.535   -8.7558222 
  459000    298.32489    9.3975001 
  459500    305.31278    2.7980395 
  460000    301.89551    10.957875 
  460500     297.5191   -1.4855285 
  461000    304.04493   -5.5033011 
  461500    302.87761    14.150885 
  462000    303.09091    6.2519872 
  462500    300.63549  -0.25439126 
  463000    296.71136    -13.57012 
  463500    298.48548    30.103956 
  464000    299.38416    10.629526 
  464500     302.4321    21.440116 
  465000    303.17107   -4.9345888 
  465500    303.30239   -7.0312357 
  466000    298.57595  -0.72157298 
  466500    298.73874   -10.721247 
  467000    296.07489    7.8283409 
  467500    303.61537   -4.8654454 
  468000    303.17913    2.9129656 
  468500    298.02149   -11.388742 
  469000    297.90918     -8.30853 
  469500    305.49817    4.5675962 
  470000    299.66455    6.8978224 
  470500    297.97178  -0.28615057 
  471000    300.65803    4.1090973 
  471500    298.51583    21.120208 
  472000    299.68942   -5.8579985 
  472500    299.73107    3.0685299 
  473000    299.03971   -9.6504632 
  473500    302.07155    25.363193 
  474000    300.81198    7.1421297 
  474500     299.4968    3.3247963 
  475000    297.40497  -0.47654643 
  475500    297.96283   -17.305596 
  476000    296.15324    8.8600088 
  476500    298.72324   -9.9511999 
  477000    300.23034   -1.1845582 
  477500    295.86058   -4.4765783 
  478000    303.71595   -20.857552 
  478500    298.97845   -7.0461262 
  479000    301.06814    7.5561851 
  479500    301.75727   -13.524244 
  480000    298.56737    8.4891188 
  480500    294.34809   -2.3908771 
  481000    298.74162    1.5854604 
  481500    304.27976     15.30968 
  482000    297.69817   -1.7935505 
  482500    299.95756 -0.089204368 
  483000    299.18349    12.953243 
  483500    300.88267   -7.3992368 
  484000    298.15566   -9.2145037 
  484500    294.23959   -9.5370278 
  485000    306.56941   -3.3846183 
  485500    298.27855  -0.59551423 
  486000     303.4802    12.428502 
  486500    304.88358  -0.13414615 
  487000     300.1037    -14.80427 
  487500    298.00546   -3.4589935 
  488000    295.42924    2.0749766 
  488500    301.33466   -3.1053502 
  489000    299.49262   -5.9794863 
  489500    300.11956    13.017007 
  490000    304.71523     12.24752 
  490500    296.32713   -9.4966091 
  491000    304.56094   -4.6501064 
  491500    303.11332   -20.560498 
  492000    300.32713    14.899632 
  492500    299.00487   0.40337854 
  493000    302.01536     20.26341 
  493500    303.64771    16.459334 
  494000    298.30543   -1.0989395 
  494500    294.50789   -9.9964254 
  495000    299.22328   -2.3498895 
  495500    301.47026    8.7801979 
  496000    300.96917     23.33676 
  496500    299.68979   -12.083637 
  497000    301.73619   -18.828017 
  497500    304.74263   -2.6455189 
  498000    298.45207    14.542521 
  498500     296.9055    11.364187 
  499000    301.94073   -6.2405201 
  499500    301.99933    17.230795 
  500000    296.39108   -2.8150528 
  500500    301.10035    7.0661553 
  501000    299.67572   -9.5387079 
  501500    299.23436    6.8317803 
  502000    300.58708  -0.81900234 
  502500    303.29902    4.6592953 
  503000    303.48343     12.93802 
  503500    300.53634    4.1036222 
  504000    299.48107    1.9883143 
  504500    297.19262    14.499475 
  505000    301.70729    11.453482 
  505500    303.53762   -14.197457 
  506000    297.42333    6.5459336 
  506500    301.44575     6.428857 
  507000    307.49237   -31.320908 
  507500    303.25924   -1.4275614 
  508000     302.2465   -18.238432 
  508500    298.83487    8.6259042 
  509000     304.0437    -23.76118 
  509500    294.14847   -1.8348292 
  510000    302.05269   -7.0127553 
  510500     302.0556   -5.4178557 
  511000    302.82538    1.9412599 
  511500    303.47765    5.0459329 
  512000    297.75266   -23.237624 
  512500    299.50024   -1.4535339 
  513000    295.99809   -14.765355 
  513500    299.85684   -26.934762 
  514000    300.72068   -0.7091034 
  514500    298.52778    13.827937 
  515000     302.3072    9.8912642 
  515500    300.15919   -28.239069 
  516000    299.65558   -8.7129804 
  516500    294.22322    -1.319057 
  517000    297.15826  -0.77162563 
  517500    303.98918   -2.5905601 
  518000    299.78487    5.8605875 
  518500    303.05643    6.0715452 
  519000    301.90902    8.0589077 
  519500    302.01479    -12.12861 
  520000     297.2848     3.102521 
  520500    295.54689   -8.9387813 
  521000    304.12418   -6.7346451 
  521500    296.16202   -11.938888 
  522000    304.53693   -1.5796833 
  522500    296.41148    2.9603192 
  523000    296.88243    5.1222684 
  523500     297.2436   -4.3246543 
  524000    303.66339  -0.88670374 
  524500    294.76791    4.1924302 
  525000    300.81442   -21.717373 
  525500    293.06531    7.5693749 
  526000    300.72561   -9.8815767 
  526500    305.51022   -7.1438453 
  527000    297.20667   -19.084304 
  527500    305.38906   -5.5609341 
  528000     302.6798    14.493988 
  528500    299.49525     3.680076 
  529000    296.41484    6.3431465 
  529500    298.60092    11.420345 
  530000    304.90531    13.434029 
  530500      300.881   -8.4180074 
  531000    300.40937   -1.5539408 
  531500    298.99818  -0.51719016 
  532000    300.62937  -0.79086127 
  532500    301.69666    1.9968389 
  533000    302.13461    12.526545 
  533500    298.65107    3.2605259 
  534000    298.22556    10.539657 
  534500    292.33826    7.9940486 
  535000    301.45941   -14.571784 
  535500    302.30192  -0.47949652 
  536000    296.97949    7.3144615 
  536500    297.96445   -5.9336428 
  537000    305.42873    11.073994 
  537500    299.19341   -3.2122492 
  538000    296.50431    -9.924349 
  538500     299.6058   -5.5934572 
  539000      300.889   0.48027899 
  539500    296.78996    1.4027571 
  540000    302.51902   -4.8720217 
  540500    302.71792   -12.337086 
  541000    296.29982    10.718573 
  541500    296.16241   -3.5849642 
  542000    302.74769     1.587282 
  542500    300.92311   -0.8966391 
  543000     297.0045   -4.7919294 
  543500    299.85138   -9.8335607 
  544000    298.69887    22.469332 
  544500    296.11513   -4.9685795 
  545000    300.19323   -12.026211 
  545500    298.54991    2.7996502 
  546000    301.47819    8.9109823 
  546500    294.54416     17.12399 
  547000    301.82027   -8.1299149 
  547500    300.80003    4.2537852 
  548000    296.73087   -19.311466 
  548500    297.07786   -6.1910915 
  549000    300.24097   0.29225589 
  549500    300.39959    21.362534 
  550000    304.58704    14.547735 
  550500     300.0582    8.8015279 
  551000    297.76925    9.0096793 
  551500    300.16041  -0.45307376 
  552000    300.06783   -10.802869 
  552500    299.12223    9.2388322 
  553000    303.23047    2.3236871 
  553500    301.20925   -10.630066 
  554000    300.56174    10.971284 
  554500     300.2569   0.44163108 
  555000    302.33108   -4.8383323 
  555500    300.23826   -6.8175081 
  556000    302.12374    12.207414 
  556500    300.79737   -8.7763223 
  557000    298.65145   -29.775739 
  557500    298.08053   -16.339633 
  558000     298.2702   -5.9773651 
  558500      304.885   -1.6437958 
  559000    297.54515    6.2595941 
  559500    300.06063    7.7241412 
  560000    298.03099   -8.6945097 
  560500    303.97644    11.675225 
  561000    298.98896   -1.4696637 
  561500    300.36488   -4.6305762 
  562000    295.18277    8.2300441 
  562500    299.83663   -5.1135713 
  563000    301.39809   -1.3580103 
  563500    306.55145   -17.445837 
  564000    304.11085   -16.514028 
  564500    306.73327     3.282723 
  565000     294.4752    13.690978 
  565500    301.89996     12.02359 
  566000     299.9703   -7.6058961 
  566500    298.25879     -3.44997 
  567000    302.32248    1.5244978 
  567500    300.50743   -1.3003496 
  568000    297.61514    1.6154681 
  568500    299.38811    5.4577642 
  569000    301.15623    19.336411 
  569500    300.27943    7.9871398 
  570000    300.98573    2.7376679 
  570500    290.52567    -13.24692 
  571000    297.60316   -10.039323 
  571500    296.56565   -7.1288851 
  572000    297.75365   -29.485159 
  572500    299.74983    19.986019 
  573000     296.8052   -2.7046056 
  573500    301.35382    8.4940385 
  574000    297.20434   -7.9373848 
  574500    299.22997    16.693392 
  575000     297.6968    5.3249702 
  575500    301.17932   -11.585911 
  576000    300.08301    9.3243317 
  576500     300.4102   -25.358891 
  577000     298.2896    5.7912195 
  577500    303.75635   -7.1137919 
  578000    298.89873    6.1513784 
  578500    296.85358   -22.400835 
  579000    298.13287   -7.6460926 
  579500    302.19377   -7.4934274 
  580000    298.38403   0.57700341 
  580500    299.72546   -2.1072595 
  581000    304.85672    6.6865316 
  581500    300.19293   -3.8618894 
  582000    299.04975    12.942345 
  582500    298.11908    12.097117 
  583000    301.37117    6.8048403 
  583500    300.23939    4.6832602 
  584000    296.84761   -14.762846 
  584500    298.14907    15.267223 
  585000    287.51206    10.063172 
  585500    302.15592    10.235219 
  586000    299.33517   -2.5980301 
  586500    298.45001    -4.859459 
  587000    300.86218   -5.1838054 
  587500    301.49567     11.55967 
  588000    300.58569   -18.701375 
  588500    298.04834   -15.728912 
  589000    303.61548   -2.3780355 
  589500    303.44733   -11.526852 
  590000    299.03553    1.6981387 
  590500    299.10363  -0.36111774 
  591000    299.97187    20.250345 
  591500      304.815    5.7021738 
  592000    299.00809    1.8433409 
  592500    301.21534   -15.103465 
  593000    298.78679    9.7604224 
  593500    299.82097   -19.494529 
  594000    300.43146   -2.2700047 
  594500    300.32648   -4.3850766 
  595000    299.40227    -10.16533 
  595500    296.80231   -1.1109628 
  596000    300.42929   -11.024602 
  596500     302.3084    2.2918117 
  597000    295.98487   -5.1860121 
  597500    300.89499   -12.975971 
  598000    299.21589   -6.1973484 
  598500    297.13683    16.704301 
  599000    301.94104   -2.4835588 
  599500    298.04857   -19.275583 
  600000    293.40558    4.1441063 
  600500    303.71872   -6.2731294 
  601000    294.51819     1.005676 
  601500    306.46872   -17.551061 
  602000    295.97706   -14.603802 
  602500    296.43424   -11.329207 
  603000     298.4638    19.027884 
  603500     299.9306    -13.69798 
  604000    300.04396    5.7733544 
  604500    304.65811    2.2518432 
  605000    302.93974    4.7373796 
  605500    299.54904   -2.7360887 
  606000    303.68805    3.7767503 
  606500     298.9281   -10.725029 
  607000    302.66867    6.5692452 
  607500     302.4027    23.331138 
  608000    300.73741   -6.7965173 
  608500    301.14913    3.5983572 
  609000    298.05502   -10.346543 
  609500    301.69437    11.561801 
  610000    301.32038   -17.309237 
  610500    307.41554   -5.0211849 
  611000    297.49869    4.6073669 
  611500    301.96263    9.6872864 
  612000    302.43339   -22.571855 
  612500    297.37622    11.863513 
  613000    301.37832   -21.225487 
  613500    291.85759   -6.9946954 
  614000     299.1952    9.3275898 
  614500      303.529    4.2093385 
  615000    295.89275    4.6271023 
  615500    298.48149    -12.67175 
  616000    301.35568   -5.2468947 
  616500    302.20157    2.3092689 
  617000     301.0619    12.698389 
  617500    300.85031    13.546253 
  618000    300.86689    2.6124842 
  618500    302.89855    5.0143206 
  619000    304.49322   0.90721252 
  619500    295.91805    10.267093 
  620000     299.7072    6.2252317 
  620500    301.68229   -10.445142 
  621000    301.75892    1.3572349 
  621500    302.41698  -0.46197925 
  622000    295.04688   -15.861817 
  622500    299.64295   -1.4923817 
  623000    295.23884   -2.7619555 
  623500    301.41486   -11.136915 
  624000    299.70341   -20.448896 
  624500    300.64874    30.016974 
  625000    302.06463   -6.5065376 
  625500    302.44494    8.9581112 
  626000    305.16483    1.3961195 
  626500    300.42399    10.454032 
  627000    299.46309  -0.80249966 
  627500    297.91864      9.83855 
  628000    296.69442   -7.7575255 
  628500    299.39257    14.326413 
  629000    300.35879   -3.8867349 
  629500    297.86236   -15.544473 
  630000    298.11922   -16.875772 
  630500    297.74474    3.4831115 
  631000    300.97029   -18.817521 
  631500    298.70813   -3.5468938 
  632000    295.94111   -3.1877357 
  632500    300.26172    18.221752 
  633000    300.28929    -15.01837 
  633500    301.58632    7.9505717 
  634000    302.90571   -8.4316529 
  634500    298.59962    15.556456 
  635000    298.89666    -9.136985 
  635500    302.73638    1.6035062 
  636000    296.68699   -17.975534 
  636500    301.47486    14.500269 
  637000    300.96059    5.2737593 
  637500    310.33212    -19.41765 
  638000    304.49576   -16.602475 
  638500    302.64485    13.404754 
  639000    305.86349    7.2624245 
  639500    297.13436   0.87447141 
  640000    299.39052    5.1901826 
  640500    301.18071   -3.3444908 
  641000    298.78744    -10.96118 
  641500    301.27545    15.375921 
  642000    299.84104   -18.068529 
  642500    297.10255    1.2937663 
  643000    301.15645    1.3183826 
  643500    295.25888    4.6102794 
  644000    297.04139    1.5460771 
  644500    307.49006    2.1983007 
  645000     303.7406    3.4359756 
  645500    301.57987   -7.2847209 
  646000    295.73828   -23.434869 
  646500    295.25086   -8.3654122 
  647000    296.99641   -2.0084886 
  647500    294.89308     4.375483 
  648000    297.73531    5.0521022 
  648500    294.34864    4.2399289 
  649000    299.36364   -7.8534637 
  649500    304.59732    1.2141319 
  650000    301.60821      -8.8193 
  650500    297.65746  -0.25817791 
  651000    308.70361   -26.117607 
  651500    301.86979  -0.94014116 
  652000    302.55079   -28.051029 
  652500     299.9731    19.059187 
  653000    301.58518   -11.353122 
  653500    303.82021   -9.3712605 
  654000    298.99635   -3.2038917 
  654500    300.26405    13.169848 
  655000     299.2701   -14.725087 
  655500    300.79278    4.7078546 
  656000    298.19104    -13.31179 
  656500    298.79284    1.5065843 
  657000    302.73783    9.2534712 
  657500    297.10062   -5.2273598 
  658000    298.09798    17.521565 
  658500    300.58261   -4.3675567 
  659000    300.12238    15.196002 
  659500    295.34144   -1.8067596 
  660000    298.14249   -8.3487732 
  660500    300.36847    8.3174883 
  661000    299.92895    -17.38577 
  661500    301.47231   -2.3251782 
  662000    303.03279   -2.0615688 
  662500    301.64942    5.4381251 
  663000    299.23926    3.9387696 
  663500    298.04423   -5.3862666 
  664000    297.22763    8.8671766 
  664500    300.49149   -6.9463792 
  665000    299.79387    -13.50627 
  665500    291.51532   -12.551596 
  666000    298.36053   -12.077101 
  666500    298.74647   0.53633077 
  667000    298.32155   -10.429829 
  667500    305.36968   -11.157215 
  668000    300.78284    9.6422295 
  668500    300.12842   -13.112044 
  669000    298.95807   -1.5515057 
  669500    301.70652   -14.459974 
  670000    303.23937   -25.256573 
  670500    300.10411    0.6644307 
  671000    297.15006    -1.317527 
  671500    291.64378   -8.7919015 
  672000    292.54443    -5.518638 
  672500    302.07279    1.1682729 
  673000    300.89098   -9.8764316 
  673500    304.67777   -1.6199391 
  674000    299.49564    3.0780562 
  674500    305.64723   -6.0929597 
  675000    302.83278    34.256323 
  675500    302.84258   -5.1782674 
  676000    297.94706    -9.822833 
  676500    299.54636    8.7092128 
  677000    300.92418   -15.823366 
  677500    305.30352    3.1079119 
  678000    295.60653   -11.549078 
  678500    305.68814   -22.750177 
  679000    299.65645    6.9488545 
  679500     303.9217   -1.3982548 
  680000    299.47967    4.6626602 
  680500     298.4496    3.8697695 
  681000    302.86253   -8.5460155 
  681500    302.55706   -8.2303788 
  682000    299.37342    7.9316289 
  682500    305.79257   -7.5729008 
  683000    296.74703   -1.0424612 
  683500    301.02936  -0.66190297 
  684000    301.44603    6.6991795 
  684500    302.14429    -1.526649 
  685000    299.30625   -5.0909168 
  685500    304.15311    16.774494 
  686000    301.54355   -3.1911567 
  686500    301.10815    3.5313147 
  687000    297.95703    14.670418 
  687500    296.16882  -0.45219392 
  688000     305.5582   -4.1471557 
  688500    298.18649   -11.413528 
  689000    300.62215    6.2420647 
  689500    298.16987   -8.0167867 
  690000    303.53582    7.8260223 
  690500    299.34105   -4.2259333 
  691000    300.46264    -14.04198 
  691500     301.6401   -14.361647 
  692000    297.99093   0.76958515 
  692500    295.10786   -5.3746819 
  693000    302.63844    8.0982478 
  693500    301.58268    -9.866018 
  694000    300.43613   -15.498406 
  694500    299.40922   -3.7317597 
  695000    300.71537   -7.5031967 
  695500    294.13349    22.840016 
  696000    300.71428    4.2496643 
  696500    300.82585    1.3869757 
  697000    299.32882    15.097332 
  697500    301.21831   -6.3827244 
  698000    299.85501   -1.1854413 
  698500    300.31615    1.7602098 
  699000    302.60682   -4.8304752 
  699500    297.97842    -4.318984 
  700000    293.65875     1.655294 
  700500    294.83105    5.8112158 
  701000    302.63215       6.2535 
  701500     300.4854    14.100322 
  702000    303.13781   -4.3560708 
  702500    295.97838    4.0963007 
  703000    297.26469   -1.6524153 
  703500    303.09787    19.354185 
  704000    305.26071   -14.923303 
  704500    297.91962   -6.0404417 
  705000    299.94276    -2.448489 
  705500    301.07113    9.8842599 
  706000    300.58181    3.6526718 
  706500    293.43744    3.1488389 
  707000    303.93568   -2.8496347 
  707500    304.27763    5.4627741 
  708000    300.91178    4.5315032 
  708500    296.68868   -3.3873538 
  709000    302.17334    6.3074507 
  709500    297.74774    19.711077 
  710000    295.55034    23.665351 
  710500    290.72053   -8.5170933 
  711000    304.05686    8.2091973 
  711500    294.84364   -18.871215 
  712000    300.79751   -5.4636196 
  712500    300.38863 -0.094860897 
  713000    298.63658   -17.921505 
  713500    306.42069    4.9266448 
  714000    301.07364    -14.17171 
  714500    297.83731   -5.7789493 
  715000    302.65186    12.907892 
  715500    297.06134    2.9645884 
  716000    302.63699   -6.0902161 
  716500    302.09899   -4.6802894 
  717000     297.9109     24.00903 
  717500    300.79416   -2.9885079 
  718000    297.37163   -11.721615 
  718500    303.42363    6.2469762 
  719000    298.72951   -14.383941 
  719500    298.55298    1.9776429 
  720000    301.84767     3.481281 
  720500    306.37481   -9.4598596 
  721000    303.10206    3.9761429 
  721500    297.67371    -12.46993 
  722000    302.94245   -10.457663 
  722500    304.12107   -16.297318 
  723000    299.84259    2.9815818 
  723500    303.53688    6.3187297 
  724000    294.93526    9.5829199 
  724500    299.13937   -16.152318 
  725000    300.09122    -4.583434 
  725500    303.22984   -10.174987 
  726000    300.30434   -7.3130105 
  726500    295.29502     1.391586 
  727000    306.40999   -4.2445215 
  727500    300.32441    7.7517487 
  728000    296.34126     -3.98077 
  728500    297.25037   -5.7629938 
  729000    297.98806    9.9182055 
  729500    296.08718  -0.68457833 
  730000    295.50591    -9.074389 
  730500    303.28407    7.6139951 
  731000    295.49082    18.428979 
  731500    303.33089   -6.4177615 
  732000    301.33388    15.342928 
  732500    295.73951    1.6610157 
  733000     299.4807    2.5633047 
  733500    296.83574    7.2255216 
  734000    297.02776    -4.255303 
  734500    307.18125   -22.312926 
  735000     304.6962   -6.1897912 
  735500    297.54166  -0.93472034 
  736000    299.63498    0.3881477 
  736500    299.55078    7.1785433 
  737000    298.73497   -12.511284 
  737500    298.64133   -13.963431 
  738000    303.42667    5.9492772 
  738500     300.9226    6.3984094 
  739000    300.63362    1.9082858 
  739500    295.76872    10.975322 
  740000    298.26647    6.2439572 
  740500    299.42169   0.58168432 
  741000    298.51663   -14.835457 
  741500     299.0528   -9.0108673 
  742000    300.83158    5.6561235 
  742500    306.25447   -5.3707191 
  743000    302.82887    5.4391983 
  743500      302.082   -1.5866736 
  744000    303.12379    10.543721 
  744500    300.38043   -4.4037522 
  745000    295.65656   -8.3278361 
  745500     300.0211  -0.69553825 
  746000    303.19104    10.337848 
  746500    298.39307    2.1930864 
  747000    304.72204    10.478357 
  747500    300.71732   -4.7754956 
  748000    297.59606    8.2533705 
  748500    302.16698   -12.459068 
  749000    298.08077   0.69810865 
  749500    302.74425     -5.22458 
  750000    303.09542    7.7088115 
  750500    300.75384  -0.80352726 
  751000    301.77183     9.105209 
  751500    299.88888   -10.597201 
  752000    294.68277    6.2984536 
  752500    301.15252    -1.470389 
  753000    304.37628   -5.7060913 
  753500    292.80073   -21.965162 
  754000     297.0617   -4.6159467 
  754500    297.04538   -23.295632 
  755000     296.3419   -7.2206102 
  755500    296.00064    5.3149068 
  756000      300.075    12.873114 
  756500    296.45867    8.6043345 
  757000     298.5339    2.5006577 
  757500    302.97398    7.9337324 
  758000    300.07524    4.5349849 
  758500    299.11601    17.462204 
  759000    298.76221   -4.5558163 
  759500    295.07788    7.8514471 
  760000    297.38033   -10.097228 
  760500    303.52546   -6.0406117 
  761000    297.10448   -4.8382746 
  761500    301.89576   -3.7442203 
  762000    295.70778    8.7574965 
  762500    300.62447    9.6049975 
  763000     300.2776    5.7811811 
  763500    295.19733   -9.1605254 
  764000    296.88838    -15.97374 
  764500    301.97936    1.4283866 
  765000    297.12551    2.4717226 
  765500    300.57426   -7.4194069 
  766000     301.9517   0.99455582 
  766500    293.32295    6.2513515 
  767000    296.00123   -11.981424 
  767500    300.59663    10.845309 
  768000    300.05669   -3.2249738 
  768500    294.86533   -8.3658145 
  769000    304.27601    12.128464 
  769500    300.34155   -8.0408685 
  770000    298.69933    7.7977084 
  770500    301.95688    1.3587636 
  771000    300.73973   -8.6214214 
  771500    296.61127    1.6184298 
  772000    303.24918    6.6699276 
  772500    302.43041    6.8677007 
  773000    298.52315    4.5757003 
  773500     299.1821    1.3552529 
  774000    297.76383    2.2271397 
  774500    303.09301    15.667874 
  775000    302.22087    13.733822 
  775500    303.40154    7.3977841 
  776000     299.4871   -2.4246339 
  776500    297.90721    2.9681426 
  777000    296.90981   -18.201159 
  777500    299.86275   -12.646355 
  778000    302.88655   -7.0209831 
  778500    299.71181   -3.2007502 
  779000    300.32723   -7.4543761 
  779500     301.8514    3.3073448 
  780000    297.47522    13.779334 
  780500    300.39908     3.981447 
  781000    302.42961   -7.4399187 
  781500    299.66883     16.17996 
  782000    298.32655    2.6162611 
  782500    295.17804   -11.565495 
  783000    297.06621   -7.9017624 
  783500     295.5741    9.7765358 
  784000     296.8454   -2.5559212 
  784500    299.81605  -0.15323042 
  785000    298.70132   -2.8855215 
  785500    299.24482    4.2434385 
  786000    298.61985   -17.825997 
  786500     299.0417    1.4495515 
  787000    296.05751   0.85807447 
  787500    303.16745    6.3086203 
  788000    301.67775   -4.2654147 
  788500    299.50292    4.8298954 
  789000    294.75162    10.880477 
  789500    299.50422   -5.9040007 
  790000     302.1858    19.245298 
  790500    300.17204     2.702231 
  791000    303.46023   -1.5253279 
  791500    293.51712   -6.1931211 
  792000    297.87203     23.50852 
  792500    303.83743    7.8434025 
  793000    293.24097   -16.908437 
  793500    301.94866   -13.115944 
  794000    303.00804  -0.46821182 
  794500    298.41649    13.495751 
  795000    303.06173   -2.9619781 
  795500    297.80286    14.840685 
  796000    297.93858   -7.1205282 
  796500    297.20494   -9.6518255 
  797000    303.63511    -12.00743 
  797500    301.38049   -15.248059 
  798000    302.28088     11.87713 
  798500    301.41116    -8.388451 
  799000    301.45359    15.826723 
  799500     295.1617    25.024748 
  800000      295.225    -4.535093 
  800500    302.35069    2.1432614 
  801000     302.1891   -6.5143068 
  801500     299.1232    -21.67596 
  802000     299.5551    8.7799545 
  802500    299.11669   -13.662579 
  803000    306.73907   -5.3380571 
  803500    292.61157   -1.3716428 
  804000    297.77125     13.19538 
  804500    299.11189   -11.391524 
  805000    302.67257  -0.13211143 
  805500    291.80436   -21.886165 
  806000    298.30929   -1.9179885 
  806500    296.02197    5.2387972 
  807000    302.83403     19.90029 
  807500     306.2539    8.4866839 
  808000    304.33042    5.5652434 
  808500     302.0301   -4.6181869 
  809000    300.90272   -0.9536676 
  809500    294.47864   -8.3774049 
  810000     301.6303    4.3832866 
  810500    304.45876    4.0556254 
  811000    297.71781    1.4714312 
  811500    298.62846   -11.244027 
  812000    302.86096    4.7460483 
  812500    298.47994    -12.01141 
  813000    301.12338    17.569486 
  813500    296.69408   -7.0531229 
  814000    302.43519   -2.5981799 
  814500    303.02148    6.8809736 
  815000    299.27033     1.439014 
  815500    295.99349   -21.705565 
  816000    301.38297  -0.27070903 
  816500    302.92092    16.523001 
  817000    299.39382     15.62453 
  817500    297.29318   -11.280501 
  818000    301.61982   -14.342911 
  818500    299.19095   -20.408663 
  819000    295.20991   -2.6932365 
  819500    302.22896   -9.2942078 
  820000    300.05036   0.15246567 
  820500    302.21213   -4.0463523 
  821000    300.96996    14.054631 
  821500    298.47676      25.8528 
  822000    293.55698    12.311188 
  822500    301.60418   -1.8361594 
  823000    301.49179   -2.4380836 
  823500    301.87919    22.856303 
  824000     302.4746    13.621729 
  824500    299.90235   -20.410069 
  825000    296.99512    1.8516989 
  825500    299.03289    3.1884873 
  826000    301.06723   -17.183031 
  826500    296.47475    11.549211 
  827000    299.38613   -10.554363 
  827500    299.17039    4.3701654 
  828000      302.674   -7.3898209 
  828500    296.99935   -3.9367361 
  829000    300.60973    17.459564 
  829500    298.78065    -9.148099 
  830000    300.62203   -10.164212 
  830500    299.35379    5.7996933 
  831000     298.1541   -12.709402 
  831500    298.89066    11.021728 
  832000    299.94952   -13.713625 
  832500    298.93139    2.5912668 
  833000    302.75673    7.8533826 
  833500    295.75426    4.9221434 
  834000    299.07256     6.776991 
  834500    306.24257   -15.740861 
  835000    298.84375   -9.4023453 
  835500    298.86294   -10.162191 
  836000    298.31285    13.526449 
  836500    302.64758   -3.1551362 
  837000    303.72984    19.943707 
  837500    302.92343   -10.571068 
  838000    301.83214    10.677658 
  838500     299.0771    7.8453024 
  839000    302.08134  -0.91831018 
  839500       297.45   -12.133792 
  840000    301.06339    9.1076931 
  840500    301.69114     4.977018 
  841000    302.53904    1.0809207 
  841500    305.64603   0.76683933 
  842000    294.45683   -9.3614849 
  842500    304.37242   -1.1284895 
  843000    301.27071     6.641139 
  843500    297.53889   -10.248983 
  844000     299.0551    3.2621668 
  844500    298.94758    3.5042283 
  845000    299.85769  -0.71196674 
  845500    296.32143    8.3347958 
  846000    303.25847   -17.922698 
  846500    303.61985    1.9778038 
  847000    299.89268   -14.419823 
  847500    298.25726    3.6270441 
  848000    302.79392    13.860358 
  848500     301.7694   -8.2637657 
  849000    301.24266   -5.8546612 
  849500     309.0771   -2.9405217 
  850000    300.28413     12.87858 
  850500    297.73644    18.193859 
  851000    305.40255   0.87343792 
  851500    299.39083    6.7620221 
  852000    302.38546  -0.14088882 
  852500    299.14089    6.1564968 
  853000    302.46752   -4.1320858 
  853500    300.01351     6.660656 
  854000    302.30258   -0.7807366 
  854500    300.70969    8.0675601 
  855000    304.22999     -8.45736 
  855500    298.50956    16.255001 
  856000    299.92361   -24.517721 
  856500    298.65189    1.6866875 
  857000    299.53406    5.8830368 
  857500     300.8322   -14.319212 
  858000    298.45217     14.07876 
  858500     303.8705   -16.585734 
  859000    298.66103  -0.47146123 
  859500    296.61571   -21.607147 
  860000    299.80435     2.246242 
  860500    301.88901   -4.4176181 
  861000    303.21989    5.7347892 
  861500    297.27395   -6.6836861 
  862000    298.82985    10.636061 
  862500    300.34116    12.571471 
  863000    292.84883    9.3716083 
  863500    296.63113    6.3041694 
  864000    300.82732   -2.9148741 
  864500    297.95052   -1.6327472 
  865000    300.09423    11.169821 
  865500    295.54928    4.3760156 
  866000    299.27413   -6.8158999 
  866500    297.81613    3.1906933 
  867000    302.13966  -0.99633047 
  867500    299.26761    -6.638584 
  868000    301.65402   -2.7841109 
  868500    303.96901   -4.4775153 
  869000    301.54075    23.853623 
  869500      297.011    12.688395 
  870000     298.8975   -24.217905 
  870500    298.50274    3.2466965 
  871000    297.92968    12.084386 
  871500    299.01059   -5.5791905 
  872000    298.49609    7.6362197 
  872500    301.81563   -10.597159 
  873000    300.44082    1.0398961 
  873500    299.88855     5.307439 
  874000    301.94634    -3.628498 
  874500    293.72543    11.248996 
  875000    302.35253    16.477187 
  875500    299.48595     2.132814 
  876000    297.21366   0.74653156 
  876500    303.87506    10.823657 
  877000    306.21675    14.283933 
  877500    297.96989    10.044941 
  878000     301.9441   -13.661921 
  878500    300.14695    11.789508 
  879000    297.44698    6.6752168 
  879500    299.11319     15.59655 
  880000    297.65796   -28.506796 
  880500    297.48531    1.2466229 
  881000    299.94001   -10.304401 
  881500    296.24997   -3.7387977 
  882000    297.97071   -7.4018748 
  882500    307.32602   -5.1097056 
  883000    299.65793    22.154996 
  883500    301.59609    5.1389677 
  884000    296.46302    -8.386125 
  884500     304.2652   -11.347804 
  885000    295.83248    2.5524076 
  885500    303.15114    4.3120653 
  886000    297.04688  -0.75147265 
  886500    301.67606    2.3277058 
  887000    303.63992   -9.4897439 
  887500    299.53685   -1.5052617 
  888000    302.13892    7.2483903 
  888500    302.29384    13.035402 
  889000    299.50365   -4.1379935 
  889500    299.67484   -24.114468 
  890000    297.84948   0.65757139 
  890500    299.04035    5.0134818 
  891000    305.01553   -31.751048 
  891500     295.4931   -25.650146 
  892000    300.15213  -0.12685425 
  892500    295.06387   -13.261626 
  893000    297.45491    7.7653359 
  893500    300.23352  -0.71465785 
  894000    299.81751   -3.1300061 
  894500    296.70389    5.1939021 
  895000    301.37049  -0.64485174 
  895500    296.23872      13.1697 
  896000    304.66308    10.600284 
  896500    296.55727   -8.1762296 
  897000    305.95711   0.92493807 
  897500    301.54147    4.9684199 
  898000    301.76461  -0.66039998 
  898500    299.12605    7.3388244 
  899000    300.41789   -5.8051642 
  899500    304.44411   -15.679455 
  900000    296.90583   -6.4409279 
  900500    298.96655   -9.6046367 
  901000    303.22846    20.388503 
  901500    298.52856   -15.495809 
  902000    302.24033    1.6791815 
  902500    300.05314   -11.579794 
  903000      299.243    2.2278909 
  903500    296.64631   -5.6595188 
  904000    300.71856   -5.7185241 
  904500    294.29763   -13.268091 
  905000    299.69858    2.7272058 
  905500    298.25942   -15.441882 
  906000    300.93962    10.378418 
  906500    294.02048    8.2280682 
  907000    298.52287    17.897526 
  907500    293.79342    4.6878749 
  908000    298.75073    1.7877732 
  908500    295.13485    12.748792 
  909000    296.60794   -1.7980586 
  909500    300.73691    1.8198892 
  910000    301.02727   -14.683413 
  910500     301.6726   -13.262867 
  911000    300.70787  -0.67952127 
  911500    302.60461    21.790196 
  912000    300.90079   0.45650814 
  912500    301.25304    9.2965384 
  913000    298.28131      5.38623 
  913500    298.36475   -10.186577 
  914000    297.66317   -8.7451072 
  914500    298.71095  -0.73019146 
  915000    300.16518   -10.163854 
  915500     295.1224    2.2460233 
  916000    302.45485    3.4467133 
  916500     300.7957   -1.9254666 
  917000    305.94638   -7.6311068 
  917500    301.96124    8.5224709 
  918000    301.63574    7.9461451 
  918500    298.76271    14.968924 
  919000    303.24872    3.0346398 
  919500    296.56463    7.6136909 
  920000     299.3641   -24.426031 
  920500    296.64591    18.670202 
  921000    297.84019   -21.806536 
  921500    296.47459    17.836122 
  922000    298.10493    16.193934 
  922500    302.48083  -0.85085411 
  923000    300.81535   -6.3885699 
  923500    296.86641    17.759689 
  924000    305.04936    -16.06561 
  924500    300.28841   -16.354164 
  925000    300.13424   0.14308038 
  925500    301.23804    10.660313 
  926000    296.68972     5.567258 
  926500     302.9214   -7.2193988 
  927000    305.81285   -8.8613592 
  927500    300.98527    -9.507702 
  928000    301.91739     15.39859 
  928500    300.50164    7.6941848 
  929000    296.05992    10.655129 
  929500    307.11374   -2.2678763 
  930000    296.93355   -9.7445021 
  930500    303.17368   -6.4249285 
  931000     299.9282   -4.9008575 
  931500    302.06877    -9.543504 
  932000    300.03663    14.601848 
  932500    294.81089   -10.284436 
  933000    300.60107    -3.240978 
  933500    303.10107    4.1893582 
  934000    302.70991   -14.230764 
  934500    303.43979   0.94864781 
  935000    297.70493    12.162769 
  935500    298.24425    14.347436 
  936000    300.30225   -3.2274196 
  936500    303.13261   -7.9745292 
  937000    302.99472    15.610653 
  937500    296.97826   -12.049972 
  938000    299.37551   0.30166184 
  938500    294.70722   -9.8279125 
  939000    299.86847     1.932767 
  939500    300.64129    3.9511077 
  940000    296.93414     7.980466 
  940500    302.13414   -3.8362365 
  941000    300.85169    -0.940017 
  941500    300.87691   -8.7876584 
  942000    302.00284   -26.413864 
  942500     299.9072   -3.0735615 
  943000    296.77881   -14.802312 
  943500     302.5416   -1.9802721 
  944000    298.46806   -5.3849072 
  944500    298.82548   -17.557393 
  945000    298.93797    18.743534 
  945500    294.97062   -18.968758 
  946000    300.07557   -13.140634 
  946500    299.34359   -19.136411 
  947000    297.11093    2.3753599 
  947500     301.9667    -13.67964 
  948000    297.61075   -3.2109331 
  948500     301.0376   -5.7513914 
  949000    299.00081   -9.1040928 
  949500    303.11858    4.4564736 
  950000    298.74809    3.1772282 
  950500    307.62522    17.561145 
  951000    297.05175    17.578948 
  951500    299.86388    4.0582666 
  952000     297.3756   -7.7382706 
  952500    296.77905   -4.9337975 
  953000    303.11232   -16.909264 
  953500    302.77556   -8.6566969 
  954000    305.42316   -7.1276764 
  954500    299.15995    3.1734357 
  955000    303.65703     2.511478 
  955500    299.04445    1.5586248 
  956000    300.44175   -17.887078 
  956500    295.85592    11.981985 
  957000    295.30663   -5.3458456 
  957500    300.12452    7.0712848 
  958000    298.23556  -0.32995544 
  958500    299.65737    11.109419 
  959000    295.66311   -3.6039055 
  959500     298.9335     5.259717 
  960000    300.85874  -0.38840538 
  960500    300.93324    15.613324 
  961000    300.39748    19.082536 
  961500    301.56253   -8.4580717 
  962000    294.74691   -6.6511481 
  962500    296.79861    1.5827429 
  963000    303.94655   0.53672294 
  963500    301.00843   -7.1875594 
  964000    296.17377     4.516099 
  964500    297.14866  -0.32577801 
  965000    298.88996   -18.662759 
  965500    301.08839    16.459043 
  966000    301.95409   -13.128056 
  966500    299.46875    6.5023247 
  967000    300.44831   -13.023179 
  967500    303.91464    11.886149 
  968000    302.67756     13.20421 
  968500    304.29014    8.1275719 
  969000    295.53038   -8.1806488 
  969500    304.68216    6.1574413 
  970000    298.87498    6.8404276 
  970500    301.91496    10.376438 
  971000     300.4037    -6.937485 
  971500    300.23367    10.781585 
  972000    294.53654  -0.19660022 
  972500    294.91304    17.674694 
  973000    301.96171     2.993127 
  973500    301.00322   -6.8573003 
  974000    304.50354   -2.8696708 
  974500    297.27444     -13.9654 
  975000    297.36186  -0.20119028 
  975500    298.70648   -11.509368 
  976000    305.13641    7.0667588 
  976500    298.89241    13.224378 
  977000    303.93406    18.893458 
  977500    302.96225    4.9071703 
  978000    296.19855    7.2663559 
  978500     303.2478    7.9508151 
  979000    297.30672   -30.292234 
  979500    302.83445   -4.2341811 
  980000    302.12875   -2.5071994 
  980500    302.97498   -14.541704 
  981000    301.82238   -6.5167195 
  981500    298.85904   -6.1615514 
  982000    294.39109   -14.539529 
  982500    298.21668   -26.088724 
  983000    292.74487   -4.8882488 
  983500    304.41688   -6.1615905 
  984000    301.37344   -7.8027252 
  984500    297.68212   -16.548175 
  985000    299.56649    10.933505 
  985500    299.99047   -15.281962 
  986000    299.59808    5.2897648 
  986500    303.12948    -2.143898 
  987000    300.74008    5.2921021 
  987500    299.50925    2.4743955 
  988000    297.30282     14.50468 
  988500    305.38558    5.5896711 
  989000    297.27344    13.220258 
  989500    300.80416    4.1404038 
  990000    299.71505   -5.9143908 
  990500    303.21169    15.281395 
  991000     300.3247    18.759593 
  991500    295.06267   -16.090676 
  992000    296.31925   -10.389296 
  992500    298.71364   -14.340825 
  993000    302.15481    5.5916711 
  993500    295.63526    11.003311 
  994000    304.07215    13.464373 
  994500    301.43569    4.1975512 
  995000    296.55832    12.198421 
  995500     297.6377   -2.3955582 
  996000    299.58279  -0.45457915 
  996500    305.14437    18.491111 
  997000    300.93879  -0.87921418 
  997500    301.52332     -26.4379 
  998000    294.30245     11.99714 
  998500     299.3758    6.2030916 
  999000    298.68358    4.7500369 
  999500    293.79432    6.5185224 
 1000000    302.24558   -6.5986973 
Loop time of 14670 on 16 procs for 1000000 steps with 19582 atoms

Performance: 5.890 ns/day, 4.075 hours/ns, 68.166 timesteps/s
99.4% CPU use with 16 MPI tasks x no OpenMP threads

MPI task timing breakdown:
Section |  min time  |  avg time  |  max time  |%varavg| %total
---------------------------------------------------------------
Pair    | 6283.5     | 6963       | 7384.1     | 416.6 | 47.46
Bond    | 0.23702    | 0.29824    | 0.36532    |   7.2 |  0.00
Kspace  | 1828.2     | 2261.8     | 2938       | 735.1 | 15.42
Neigh   | 4176.5     | 4208.2     | 4236.5     |  33.1 | 28.69
Comm    | 536.39     | 575.93     | 631.35     | 125.7 |  3.93
Output  | 3.1434     | 3.1597     | 3.3334     |   2.5 |  0.02
Modify  | 563.91     | 576.87     | 590.64     |  28.9 |  3.93
Other   |            | 80.82      |            |       |  0.55

Nlocal:    1223.88 ave 1241 max 1194 min
Histogram: 1 0 0 1 2 4 1 2 3 2
Nghost:    7397.88 ave 7437 max 7365 min
Histogram: 2 2 1 4 0 3 0 0 2 2
Neighs:    302916 ave 319139 max 277221 min
Histogram: 1 0 1 2 2 1 2 2 2 3

Total # of neighbors = 4846654
Ave neighs/atom = 247.506
Ave special neighs/atom = 1.34634
Neighbor list builds = 408040
Dangerous builds = 0
  write_restart  end.${E}.restart
  write_restart  end.0.1.restart
PPPM initialization ...
WARNING: Using 12-bit tables for long-range coulomb (../kspace.cpp:321)
  G vector (1/distance) = 0.284296
  grid = 40 36 24
  stencil order = 5
  estimated absolute RMS force accuracy = 0.0311878
  estimated relative force accuracy = 9.39212e-05
  using double precision FFTs
  3d grid and FFT values/proc = 6555 2880

  clear
  next a
  next E
  jump system.in


Total wall time: 49:22:24
