# Supplementary material for: The influences of electric field intensity and driving force on the slip behaviour of water flow in a nanochannel
Source: PLoS One. 2021 Sep 22;16(9):e0257589. doi: 10.1371/journal.pone.0257589 (PMC8457446; doi:10.1371/journal.pone.0257589)
Supplement: S1 Data — (ZIP) [file pone.0257589.s001.zip › data/ALH2O-E-4/Hvx.1]

# Chunk-averaged data for fix H and group norm
# Timestep Number-of-chunks Total-count
# Chunk Coord1 Ncount vx
1000000 362 8788
  1 -16.1 0 0
  2 -15.9 0 0
  3 -15.7 0 0
  4 -15.5 0 0
  5 -15.3 0 0
  6 -15.1 0 0
  7 -14.9 0 0
  8 -14.7 0 0
  9 -14.5 0 0
  10 -14.3 0 0
  11 -14.1 0 0
  12 -13.9 0 0
  13 -13.7 0 0
  14 -13.5 0 0
  15 -13.3 0 0
  16 -13.1 0 0
  17 -12.9 0 0
  18 -12.7 0 0
  19 -12.5 0 0
  20 -12.3 0 0
  21 -12.1 0 0
  22 -11.9 0 0
  23 -11.7 0 0
  24 -11.5 0 0
  25 -11.3 0 0
  26 -11.1 0 0
  27 -10.9 0 0
  28 -10.7 0 0
  29 -10.5 0 0
  30 -10.3 0 0
  31 -10.1 0 0
  32 -9.9 0 0
  33 -9.7 0 0
  34 -9.5 0 0
  35 -9.3 0 0
  36 -9.1 0 0
  37 -8.9 0 0
  38 -8.7 0 0
  39 -8.5 0 0
  40 -8.3 0 0
  41 -8.1 0 0
  42 -7.9 0 0
  43 -7.7 0 0
  44 -7.5 0 0
  45 -7.3 0 0
  46 -7.1 0 0
  47 -6.9 0 0
  48 -6.7 0 0
  49 -6.5 0 0
  50 -6.3 0 0
  51 -6.1 0 0
  52 -5.9 0 0
  53 -5.7 0 0
  54 -5.5 0 0
  55 -5.3 0 0
  56 -5.1 0 0
  57 -4.9 0 0
  58 -4.7 0 0
  59 -4.5 0 0
  60 -4.3 0 0
  61 -4.1 0 0
  62 -3.9 0 0
  63 -3.7 0 0
  64 -3.5 0 0
  65 -3.3 0 0
  66 -3.1 0 0
  67 -2.9 0 0
  68 -2.7 0 0
  69 -2.5 0 0
  70 -2.3 0 0
  71 -2.1 0 0
  72 -1.9 0 0
  73 -1.7 0 0
  74 -1.5 0 0
  75 -1.3 0 0
  76 -1.1 0 0
  77 -0.9 0 0
  78 -0.7 0 0
  79 -0.5 0 0
  80 -0.3 0 0
  81 -0.1 0 0
  82 0.1 0 0
  83 0.3 0 0
  84 0.5 0 0
  85 0.7 0 0
  86 0.9 0 0
  87 1.1 0 0
  88 1.3 0.00045 0.000210134
  89 1.5 0.145379 0.0625273
  90 1.7 1.77208 0.384431
  91 1.9 5.29775 0.456683
  92 2.1 9.4873 0.458778
  93 2.3 16.2354 0.458811
  94 2.5 31.5828 0.458787
  95 2.7 59.6279 0.458804
  96 2.9 87.2673 0.458792
  97 3.1 95.1545 0.458798
  98 3.3 84.4193 0.458798
  99 3.5 68.8863 0.458793
  100 3.7 57.669 0.458799
  101 3.9 50.3613 0.458797
  102 4.1 44.1699 0.458803
  103 4.3 39.5996 0.458798
  104 4.5 38.369 0.458803
  105 4.7 38.8974 0.458783
  106 4.9 38.5197 0.458796
  107 5.1 37.0738 0.458805
  108 5.3 37.0168 0.458783
  109 5.5 40.6081 0.458803
  110 5.7 47.4443 0.458795
  111 5.9 54.6484 0.458795
  112 6.1 59.3381 0.458798
  113 6.3 60.1923 0.458797
  114 6.5 58.0705 0.458784
  115 6.7 54.5707 0.458796
  116 6.9 50.9496 0.458804
  117 7.1 47.8623 0.458794
  118 7.3 45.662 0.458802
  119 7.5 44.2502 0.458801
  120 7.7 43.5023 0.458786
  121 7.9 43.5426 0.458788
  122 8.1 44.4036 0.458795
  123 8.3 45.9431 0.4588
  124 8.5 47.5992 0.458792
  125 8.7 49.003 0.458798
  126 8.9 50.009 0.458802
  127 9.1 50.5634 0.4588
  128 9.3 50.5655 0.458802
  129 9.5 50.2404 0.458799
  130 9.7 49.7522 0.458792
  131 9.9 49.25 0.458786
  132 10.1 48.7812 0.458794
  133 10.3 48.3454 0.458805
  134 10.5 47.9518 0.458801
  135 10.7 47.541 0.458794
  136 10.9 47.2173 0.458804
  137 11.1 47.1405 0.458794
  138 11.3 47.2564 0.458796
  139 11.5 47.6709 0.458788
  140 11.7 48.0958 0.458799
  141 11.9 48.5881 0.458801
  142 12.1 48.9809 0.458794
  143 12.3 49.0883 0.458795
  144 12.5 49.1704 0.4588
  145 12.7 49.0842 0.458793
  146 12.9 48.8635 0.458799
  147 13.1 48.4996 0.45879
  148 13.3 48.2371 0.458793
  149 13.5 47.9675 0.458802
  150 13.7 47.8308 0.4588
  151 13.9 47.9256 0.458795
  152 14.1 48.0027 0.458791
  153 14.3 48.0839 0.4588
  154 14.5 48.212 0.4588
  155 14.7 48.4624 0.458799
  156 14.9 48.5766 0.458797
  157 15.1 48.6165 0.458802
  158 15.3 48.6079 0.458787
  159 15.5 48.7064 0.458796
  160 15.7 48.5635 0.458798
  161 15.9 48.5534 0.458801
  162 16.1 48.4438 0.458796
  163 16.3 48.2695 0.458802
  164 16.5 48.1361 0.458797
  165 16.7 48.1801 0.458799
  166 16.9 48.2334 0.458798
  167 17.1 48.179 0.458797
  168 17.3 48.127 0.458788
  169 17.5 48.2499 0.458795
  170 17.7 48.2079 0.458793
  171 17.9 48.3585 0.458794
  172 18.1 48.4143 0.458796
  173 18.3 48.4261 0.458799
  174 18.5 48.5044 0.458794
  175 18.7 48.5257 0.458789
  176 18.9 48.4358 0.458789
  177 19.1 48.4564 0.458794
  178 19.3 48.41 0.458808
  179 19.5 48.2393 0.458803
  180 19.7 48.129 0.458803
  181 19.9 48.1435 0.458791
  182 20.1 48.2933 0.4588
  183 20.3 48.4292 0.458803
  184 20.5 48.4511 0.458803
  185 20.7 48.4844 0.458791
  186 20.9 48.3768 0.458802
  187 21.1 48.4254 0.4588
  188 21.3 48.3825 0.458808
  189 21.5 48.3829 0.458797
  190 21.7 48.2997 0.458797
  191 21.9 48.3783 0.458796
  192 22.1 48.3063 0.458806
  193 22.3 48.2903 0.458784
  194 22.5 48.393 0.458801
  195 22.7 48.3767 0.458802
  196 22.9 48.3735 0.45879
  197 23.1 48.3018 0.458799
  198 23.3 48.1716 0.458787
  199 23.5 48.1824 0.458794
  200 23.7 48.3348 0.458793
  201 23.9 48.4516 0.458794
  202 24.1 48.5311 0.458795
  203 24.3 48.5699 0.458793
  204 24.5 48.4302 0.458796
  205 24.7 48.3999 0.458792
  206 24.9 48.4401 0.45879
  207 25.1 48.3509 0.458801
  208 25.3 48.243 0.458801
  209 25.5 48.0898 0.458791
  210 25.7 48.0307 0.458801
  211 25.9 47.9876 0.4588
  212 26.1 48.0759 0.458796
  213 26.3 48.0835 0.458795
  214 26.5 48.1594 0.458799
  215 26.7 48.4555 0.458804
  216 26.9 48.612 0.458797
  217 27.1 48.8995 0.458801
  218 27.3 49.0004 0.458804
  219 27.5 48.9216 0.458799
  220 27.7 48.8252 0.458801
  221 27.9 48.5544 0.458806
  222 28.1 48.2832 0.458796
  223 28.3 47.9003 0.458805
  224 28.5 47.6412 0.458797
  225 28.7 47.4358 0.458802
  226 28.9 47.3258 0.458802
  227 29.1 47.4881 0.458804
  228 29.3 47.7247 0.4588
  229 29.5 48.1287 0.458798
  230 29.7 48.4279 0.458805
  231 29.9 48.8179 0.458806
  232 30.1 49.3876 0.458809
  233 30.3 49.748 0.458799
  234 30.5 50.0394 0.458814
  235 30.7 50.3128 0.458799
  236 30.9 50.2865 0.458795
  237 31.1 49.8196 0.45879
  238 31.3 48.8164 0.458795
  239 31.5 47.4649 0.458814
  240 31.7 45.9182 0.458803
  241 31.9 44.7182 0.458798
  242 32.1 43.9642 0.4588
  243 32.3 43.7575 0.458795
  244 32.5 44.332 0.458796
  245 32.7 45.6948 0.458798
  246 32.9 47.7747 0.458801
  247 33.1 50.6906 0.458804
  248 33.3 54.2975 0.458798
  249 33.5 57.6411 0.458796
  250 33.7 59.7032 0.458802
  251 33.9 58.9871 0.458799
  252 34.1 54.5151 0.458788
  253 34.3 47.5206 0.458793
  254 34.5 40.8771 0.458803
  255 34.7 37.5096 0.458802
  256 34.9 37.4732 0.458796
  257 35.1 38.7249 0.458791
  258 35.3 39.2003 0.458797
  259 35.5 38.6063 0.458801
  260 35.7 39.7596 0.458786
  261 35.9 44.286 0.458793
  262 36.1 50.6384 0.458796
  263 36.3 58.1607 0.458789
  264 36.5 69.1331 0.458791
  265 36.7 83.5887 0.458789
  266 36.9 92.7446 0.45879
  267 37.1 84.0618 0.45879
  268 37.3 57.5329 0.458792
  269 37.5 31.6205 0.458796
  270 37.7 17.7231 0.458803
  271 37.9 11.6117 0.458787
  272 38.1 7.28609 0.458556
  273 38.3 2.69854 0.430547
  274 38.5 0.237866 0.096634
  275 38.7 0.000908 0.0004226
  276 38.9 0 0
  277 39.1 0 0
  278 39.3 0 0
  279 39.5 0 0
  280 39.7 0 0
  281 39.9 0 0
  282 40.1 0 0
  283 40.3 0 0
  284 40.5 0 0
  285 40.7 0 0
  286 40.9 0 0
  287 41.1 0 0
  288 41.3 0 0
  289 41.5 0 0
  290 41.7 0 0
  291 41.9 0 0
  292 42.1 0 0
  293 42.3 0 0
  294 42.5 0 0
  295 42.7 0 0
  296 42.9 0 0
  297 43.1 0 0
  298 43.3 0 0
  299 43.5 0 0
  300 43.7 0 0
  301 43.9 0 0
  302 44.1 0 0
  303 44.3 0 0
  304 44.5 0 0
  305 44.7 0 0
  306 44.9 0 0
  307 45.1 0 0
  308 45.3 0 0
  309 45.5 0 0
  310 45.7 0 0
  311 45.9 0 0
  312 46.1 0 0
  313 46.3 0 0
  314 46.5 0 0
  315 46.7 0 0
  316 46.9 0 0
  317 47.1 0 0
  318 47.3 0 0
  319 47.5 0 0
  320 47.7 0 0
  321 47.9 0 0
  322 48.1 0 0
  323 48.3 0 0
  324 48.5 0 0
  325 48.7 0 0
  326 48.9 0 0
  327 49.1 0 0
  328 49.3 0 0
  329 49.5 0 0
  330 49.7 0 0
  331 49.9 0 0
  332 50.1 0 0
  333 50.3 0 0
  334 50.5 0 0
  335 50.7 0 0
  336 50.9 0 0
  337 51.1 0 0
  338 51.3 0 0
  339 51.5 0 0
  340 51.7 0 0
  341 51.9 0 0
  342 52.1 0 0
  343 52.3 0 0
  344 52.5 0 0
  345 52.7 0 0
  346 52.9 0 0
  347 53.1 0 0
  348 53.3 0 0
  349 53.5 0 0
  350 53.7 0 0
  351 53.9 0 0
  352 54.1 0 0
  353 54.3 0 0
  354 54.5 0 0
  355 54.7 0 0
  356 54.9 0 0
  357 55.1 0 0
  358 55.3 0 0
  359 55.5 0 0
  360 55.7 0 0
  361 55.9 0 0
  362 56.1 0 0
