# Supplementary material for: The influences of electric field intensity and driving force on the slip behaviour of water flow in a nanochannel
Source: PLoS One. 2021 Sep 22;16(9):e0257589. doi: 10.1371/journal.pone.0257589 (PMC8457446; doi:10.1371/journal.pone.0257589)
Supplement: S1 Data — (ZIP) [file pone.0257589.s001.zip › data/ALH2O-E-4/Hvx.2]

# Chunk-averaged data for fix H and group norm
# Timestep Number-of-chunks Total-count
# Chunk Coord1 Ncount vx
1000000 362 8788
  1 -16.1 0 0
  2 -15.9 0 0
  3 -15.7 0 0
  4 -15.5 0 0
  5 -15.3 0 0
  6 -15.1 0 0
  7 -14.9 0 0
  8 -14.7 0 0
  9 -14.5 0 0
  10 -14.3 0 0
  11 -14.1 0 0
  12 -13.9 0 0
  13 -13.7 0 0
  14 -13.5 0 0
  15 -13.3 0 0
  16 -13.1 0 0
  17 -12.9 0 0
  18 -12.7 0 0
  19 -12.5 0 0
  20 -12.3 0 0
  21 -12.1 0 0
  22 -11.9 0 0
  23 -11.7 0 0
  24 -11.5 0 0
  25 -11.3 0 0
  26 -11.1 0 0
  27 -10.9 0 0
  28 -10.7 0 0
  29 -10.5 0 0
  30 -10.3 0 0
  31 -10.1 0 0
  32 -9.9 0 0
  33 -9.7 0 0
  34 -9.5 0 0
  35 -9.3 0 0
  36 -9.1 0 0
  37 -8.9 0 0
  38 -8.7 0 0
  39 -8.5 0 0
  40 -8.3 0 0
  41 -8.1 0 0
  42 -7.9 0 0
  43 -7.7 0 0
  44 -7.5 0 0
  45 -7.3 0 0
  46 -7.1 0 0
  47 -6.9 0 0
  48 -6.7 0 0
  49 -6.5 0 0
  50 -6.3 0 0
  51 -6.1 0 0
  52 -5.9 0 0
  53 -5.7 0 0
  54 -5.5 0 0
  55 -5.3 0 0
  56 -5.1 0 0
  57 -4.9 0 0
  58 -4.7 0 0
  59 -4.5 0 0
  60 -4.3 0 0
  61 -4.1 0 0
  62 -3.9 0 0
  63 -3.7 0 0
  64 -3.5 0 0
  65 -3.3 0 0
  66 -3.1 0 0
  67 -2.9 0 0
  68 -2.7 0 0
  69 -2.5 0 0
  70 -2.3 0 0
  71 -2.1 0 0
  72 -1.9 0 0
  73 -1.7 0 0
  74 -1.5 0 0
  75 -1.3 0 0
  76 -1.1 0 0
  77 -0.9 0 0
  78 -0.7 0 0
  79 -0.5 0 0
  80 -0.3 0 0
  81 -0.1 0 0
  82 0.1 0 0
  83 0.3 0 0
  84 0.5 0 0
  85 0.7 0 0
  86 0.9 0 0
  87 1.1 0 0
  88 1.3 0.000411 0.000176239
  89 1.5 0.113185 0.048827
  90 1.7 1.45457 0.354579
  91 1.9 4.52593 0.455821
  92 2.1 8.48012 0.459495
  93 2.3 15.4378 0.459568
  94 2.5 31.2801 0.459554
  95 2.7 60.2997 0.459552
  96 2.9 88.5985 0.459557
  97 3.1 96.1516 0.459558
  98 3.3 84.8449 0.459555
  99 3.5 69.0341 0.45955
  100 3.7 57.6745 0.459559
  101 3.9 50.4048 0.459553
  102 4.1 44.0052 0.459545
  103 4.3 39.3358 0.459548
  104 4.5 38.0425 0.459554
  105 4.7 38.606 0.459564
  106 4.9 38.3002 0.459553
  107 5.1 36.9138 0.459557
  108 5.3 36.9519 0.459549
  109 5.5 40.5359 0.459552
  110 5.7 47.4274 0.459551
  111 5.9 54.9881 0.459551
  112 6.1 59.6218 0.459558
  113 6.3 60.455 0.459554
  114 6.5 58.2877 0.459556
  115 6.7 54.7492 0.459547
  116 6.9 51.1095 0.459545
  117 7.1 47.9335 0.459547
  118 7.3 45.5976 0.45956
  119 7.5 44.107 0.459555
  120 7.7 43.4208 0.45956
  121 7.9 43.5307 0.459554
  122 8.1 44.3133 0.45956
  123 8.3 45.7478 0.459559
  124 8.5 47.3476 0.459562
  125 8.7 48.8588 0.459558
  126 8.9 49.9537 0.459554
  127 9.1 50.4104 0.459557
  128 9.3 50.4322 0.459557
  129 9.5 50.1743 0.45955
  130 9.7 49.8865 0.459548
  131 9.9 49.5343 0.459548
  132 10.1 48.9492 0.459556
  133 10.3 48.4495 0.459552
  134 10.5 47.9899 0.459542
  135 10.7 47.5356 0.459542
  136 10.9 47.2371 0.459554
  137 11.1 47.1333 0.459564
  138 11.3 47.2412 0.459555
  139 11.5 47.4725 0.459551
  140 11.7 47.8138 0.459558
  141 11.9 48.2796 0.459564
  142 12.1 48.7148 0.459553
  143 12.3 49.0454 0.459541
  144 12.5 49.1686 0.459555
  145 12.7 49.1018 0.459558
  146 12.9 48.9459 0.459551
  147 13.1 48.7086 0.459558
  148 13.3 48.398 0.459546
  149 13.5 48.186 0.459556
  150 13.7 47.9952 0.459553
  151 13.9 47.8946 0.459543
  152 14.1 47.8841 0.459553
  153 14.3 48.0271 0.459552
  154 14.5 48.1454 0.459543
  155 14.7 48.227 0.45956
  156 14.9 48.3469 0.459548
  157 15.1 48.4418 0.459543
  158 15.3 48.5874 0.459557
  159 15.5 48.6505 0.459558
  160 15.7 48.6343 0.459551
  161 15.9 48.5982 0.459549
  162 16.1 48.4166 0.459549
  163 16.3 48.2993 0.459548
  164 16.5 48.219 0.459553
  165 16.7 48.1351 0.45955
  166 16.9 48.0708 0.459555
  167 17.1 48.1802 0.459555
  168 17.3 48.1976 0.459554
  169 17.5 48.2704 0.459554
  170 17.7 48.3011 0.459554
  171 17.9 48.4159 0.459556
  172 18.1 48.4528 0.459558
  173 18.3 48.5307 0.459545
  174 18.5 48.5581 0.459555
  175 18.7 48.5489 0.459551
  176 18.9 48.4998 0.459559
  177 19.1 48.3114 0.45956
  178 19.3 48.26 0.459561
  179 19.5 48.2104 0.459558
  180 19.7 48.2511 0.45956
  181 19.9 48.2452 0.459559
  182 20.1 48.2713 0.459555
  183 20.3 48.3542 0.459558
  184 20.5 48.3269 0.45955
  185 20.7 48.4034 0.459558
  186 20.9 48.4219 0.459555
  187 21.1 48.3995 0.459548
  188 21.3 48.3145 0.459561
  189 21.5 48.3182 0.459556
  190 21.7 48.2537 0.45955
  191 21.9 48.2502 0.459557
  192 22.1 48.2416 0.459551
  193 22.3 48.2883 0.459548
  194 22.5 48.3282 0.459545
  195 22.7 48.3336 0.45955
  196 22.9 48.4505 0.459559
  197 23.1 48.3143 0.459547
  198 23.3 48.3911 0.45955
  199 23.5 48.4627 0.459556
  200 23.7 48.4416 0.459552
  201 23.9 48.3997 0.459554
  202 24.1 48.505 0.459554
  203 24.3 48.5164 0.459552
  204 24.5 48.4217 0.459553
  205 24.7 48.4822 0.459555
  206 24.9 48.4028 0.459564
  207 25.1 48.3572 0.459552
  208 25.3 48.2774 0.459543
  209 25.5 48.1983 0.459554
  210 25.7 48.0987 0.459546
  211 25.9 48.0136 0.459561
  212 26.1 48.0229 0.459555
  213 26.3 47.9728 0.459539
  214 26.5 48.1839 0.459555
  215 26.7 48.3437 0.459548
  216 26.9 48.6355 0.459552
  217 27.1 48.87 0.459557
  218 27.3 48.9642 0.459555
  219 27.5 49.1029 0.45955
  220 27.7 48.9992 0.459549
  221 27.9 48.7781 0.459549
  222 28.1 48.3511 0.459552
  223 28.3 47.9587 0.459541
  224 28.5 47.5551 0.459554
  225 28.7 47.3035 0.459557
  226 28.9 47.206 0.459561
  227 29.1 47.3004 0.459552
  228 29.3 47.4414 0.459555
  229 29.5 47.8111 0.459555
  230 29.7 48.317 0.45956
  231 29.9 48.8632 0.459553
  232 30.1 49.4782 0.459554
  233 30.3 50.0354 0.459548
  234 30.5 50.3036 0.459556
  235 30.7 50.4366 0.459564
  236 30.9 50.2979 0.459556
  237 31.1 49.7989 0.459552
  238 31.3 48.8189 0.459549
  239 31.5 47.4214 0.459562
  240 31.7 45.8726 0.459554
  241 31.9 44.5799 0.459562
  242 32.1 43.8813 0.459561
  243 32.3 43.8564 0.459548
  244 32.5 44.4405 0.459549
  245 32.7 45.7724 0.459564
  246 32.9 47.9255 0.459564
  247 33.1 50.8498 0.459562
  248 33.3 54.2363 0.459557
  249 33.5 57.5388 0.459556
  250 33.7 59.566 0.459558
  251 33.9 58.812 0.459554
  252 34.1 54.4388 0.459557
  253 34.3 47.4903 0.45956
  254 34.5 41.1224 0.459554
  255 34.7 37.8492 0.459566
  256 34.9 37.7234 0.459553
  257 35.1 39.08 0.459556
  258 35.3 39.3564 0.45956
  259 35.5 38.6836 0.459558
  260 35.7 39.8021 0.459563
  261 35.9 44.2148 0.459558
  262 36.1 50.6923 0.459558
  263 36.3 58.2943 0.459552
  264 36.5 69.123 0.459553
  265 36.7 83.2188 0.45955
  266 36.9 91.7444 0.459563
  267 37.1 82.7219 0.459555
  268 37.3 56.5404 0.459555
  269 37.5 31.6352 0.459554
  270 37.7 18.4303 0.459559
  271 37.9 12.712 0.459561
  272 38.1 8.41231 0.45953
  273 38.3 3.22041 0.44301
  274 38.5 0.293175 0.117181
  275 38.7 0.001535 0.000712546
  276 38.9 0 0
  277 39.1 0 0
  278 39.3 0 0
  279 39.5 0 0
  280 39.7 0 0
  281 39.9 0 0
  282 40.1 0 0
  283 40.3 0 0
  284 40.5 0 0
  285 40.7 0 0
  286 40.9 0 0
  287 41.1 0 0
  288 41.3 0 0
  289 41.5 0 0
  290 41.7 0 0
  291 41.9 0 0
  292 42.1 0 0
  293 42.3 0 0
  294 42.5 0 0
  295 42.7 0 0
  296 42.9 0 0
  297 43.1 0 0
  298 43.3 0 0
  299 43.5 0 0
  300 43.7 0 0
  301 43.9 0 0
  302 44.1 0 0
  303 44.3 0 0
  304 44.5 0 0
  305 44.7 0 0
  306 44.9 0 0
  307 45.1 0 0
  308 45.3 0 0
  309 45.5 0 0
  310 45.7 0 0
  311 45.9 0 0
  312 46.1 0 0
  313 46.3 0 0
  314 46.5 0 0
  315 46.7 0 0
  316 46.9 0 0
  317 47.1 0 0
  318 47.3 0 0
  319 47.5 0 0
  320 47.7 0 0
  321 47.9 0 0
  322 48.1 0 0
  323 48.3 0 0
  324 48.5 0 0
  325 48.7 0 0
  326 48.9 0 0
  327 49.1 0 0
  328 49.3 0 0
  329 49.5 0 0
  330 49.7 0 0
  331 49.9 0 0
  332 50.1 0 0
  333 50.3 0 0
  334 50.5 0 0
  335 50.7 0 0
  336 50.9 0 0
  337 51.1 0 0
  338 51.3 0 0
  339 51.5 0 0
  340 51.7 0 0
  341 51.9 0 0
  342 52.1 0 0
  343 52.3 0 0
  344 52.5 0 0
  345 52.7 0 0
  346 52.9 0 0
  347 53.1 0 0
  348 53.3 0 0
  349 53.5 0 0
  350 53.7 0 0
  351 53.9 0 0
  352 54.1 0 0
  353 54.3 0 0
  354 54.5 0 0
  355 54.7 0 0
  356 54.9 0 0
  357 55.1 0 0
  358 55.3 0 0
  359 55.5 0 0
  360 55.7 0 0
  361 55.9 0 0
  362 56.1 0 0
