# Supplementary material for: The influences of electric field intensity and driving force on the slip behaviour of water flow in a nanochannel
Source: PLoS One. 2021 Sep 22;16(9):e0257589. doi: 10.1371/journal.pone.0257589 (PMC8457446; doi:10.1371/journal.pone.0257589)
Supplement: S1 Data — (ZIP) [file pone.0257589.s001.zip › data/ALH2O-E-4/Hvx.3]

# Chunk-averaged data for fix H and group norm
# Timestep Number-of-chunks Total-count
# Chunk Coord1 Ncount vx
1000000 362 8788
  1 -16.1 0 0
  2 -15.9 0 0
  3 -15.7 0 0
  4 -15.5 0 0
  5 -15.3 0 0
  6 -15.1 0 0
  7 -14.9 0 0
  8 -14.7 0 0
  9 -14.5 0 0
  10 -14.3 0 0
  11 -14.1 0 0
  12 -13.9 0 0
  13 -13.7 0 0
  14 -13.5 0 0
  15 -13.3 0 0
  16 -13.1 0 0
  17 -12.9 0 0
  18 -12.7 0 0
  19 -12.5 0 0
  20 -12.3 0 0
  21 -12.1 0 0
  22 -11.9 0 0
  23 -11.7 0 0
  24 -11.5 0 0
  25 -11.3 0 0
  26 -11.1 0 0
  27 -10.9 0 0
  28 -10.7 0 0
  29 -10.5 0 0
  30 -10.3 0 0
  31 -10.1 0 0
  32 -9.9 0 0
  33 -9.7 0 0
  34 -9.5 0 0
  35 -9.3 0 0
  36 -9.1 0 0
  37 -8.9 0 0
  38 -8.7 0 0
  39 -8.5 0 0
  40 -8.3 0 0
  41 -8.1 0 0
  42 -7.9 0 0
  43 -7.7 0 0
  44 -7.5 0 0
  45 -7.3 0 0
  46 -7.1 0 0
  47 -6.9 0 0
  48 -6.7 0 0
  49 -6.5 0 0
  50 -6.3 0 0
  51 -6.1 0 0
  52 -5.9 0 0
  53 -5.7 0 0
  54 -5.5 0 0
  55 -5.3 0 0
  56 -5.1 0 0
  57 -4.9 0 0
  58 -4.7 0 0
  59 -4.5 0 0
  60 -4.3 0 0
  61 -4.1 0 0
  62 -3.9 0 0
  63 -3.7 0 0
  64 -3.5 0 0
  65 -3.3 0 0
  66 -3.1 0 0
  67 -2.9 0 0
  68 -2.7 0 0
  69 -2.5 0 0
  70 -2.3 0 0
  71 -2.1 0 0
  72 -1.9 0 0
  73 -1.7 0 0
  74 -1.5 0 0
  75 -1.3 0 0
  76 -1.1 0 0
  77 -0.9 0 0
  78 -0.7 0 0
  79 -0.5 0 0
  80 -0.3 0 0
  81 -0.1 0 0
  82 0.1 0 0
  83 0.3 0 0
  84 0.5 0 0
  85 0.7 0 0
  86 0.9 0 0
  87 1.1 0 0
  88 1.3 0.000334 0.000154323
  89 1.5 0.087525 0.0380183
  90 1.7 1.1616 0.313068
  91 1.9 3.80869 0.444058
  92 2.1 7.61167 0.452699
  93 2.3 14.6491 0.452859
  94 2.5 31.0346 0.45287
  95 2.7 60.904 0.452869
  96 2.9 89.7983 0.452868
  97 3.1 97.2554 0.452871
  98 3.3 85.2366 0.452871
  99 3.5 68.7912 0.45287
  100 3.7 57.3799 0.452874
  101 3.9 50.3289 0.452874
  102 4.1 44.1595 0.45287
  103 4.3 39.4565 0.452873
  104 4.5 38.0082 0.452876
  105 4.7 38.3759 0.45287
  106 4.9 37.8714 0.452872
  107 5.1 36.6154 0.452863
  108 5.3 36.8272 0.45287
  109 5.5 40.4749 0.452873
  110 5.7 47.5471 0.452866
  111 5.9 55.007 0.452863
  112 6.1 59.8452 0.452872
  113 6.3 60.6481 0.452877
  114 6.5 58.429 0.452872
  115 6.7 54.7215 0.452863
  116 6.9 50.968 0.452877
  117 7.1 47.7606 0.452863
  118 7.3 45.5044 0.452865
  119 7.5 44.0996 0.452868
  120 7.7 43.3875 0.452871
  121 7.9 43.5293 0.452876
  122 8.1 44.3725 0.452857
  123 8.3 45.7457 0.452864
  124 8.5 47.4219 0.452873
  125 8.7 49.0007 0.452876
  126 8.9 49.89 0.452858
  127 9.1 50.4216 0.452871
  128 9.3 50.4073 0.45288
  129 9.5 50.2068 0.452867
  130 9.7 49.8471 0.452865
  131 9.9 49.3348 0.452872
  132 10.1 48.8716 0.452866
  133 10.3 48.4222 0.452863
  134 10.5 47.9486 0.452872
  135 10.7 47.4571 0.452872
  136 10.9 47.2319 0.452873
  137 11.1 47.0977 0.452871
  138 11.3 47.2359 0.452867
  139 11.5 47.573 0.452874
  140 11.7 47.9083 0.452874
  141 11.9 48.3309 0.452861
  142 12.1 48.7389 0.452873
  143 12.3 49.0663 0.452872
  144 12.5 49.0988 0.45287
  145 12.7 48.9734 0.452865
  146 12.9 48.8722 0.452873
  147 13.1 48.691 0.452876
  148 13.3 48.481 0.452868
  149 13.5 48.3592 0.452874
  150 13.7 48.2253 0.452875
  151 13.9 47.9884 0.45287
  152 14.1 47.8748 0.452873
  153 14.3 47.9406 0.452871
  154 14.5 48.0723 0.452874
  155 14.7 48.237 0.452862
  156 14.9 48.4171 0.452869
  157 15.1 48.5537 0.452866
  158 15.3 48.5276 0.452871
  159 15.5 48.5892 0.452867
  160 15.7 48.4581 0.452869
  161 15.9 48.5036 0.452869
  162 16.1 48.4561 0.452871
  163 16.3 48.4197 0.452867
  164 16.5 48.3802 0.452873
  165 16.7 48.3472 0.45287
  166 16.9 48.2707 0.45287
  167 17.1 48.2909 0.452875
  168 17.3 48.3508 0.452871
  169 17.5 48.4079 0.452864
  170 17.7 48.4024 0.452864
  171 17.9 48.4474 0.452863
  172 18.1 48.4081 0.452868
  173 18.3 48.2673 0.452865
  174 18.5 48.2995 0.452865
  175 18.7 48.2985 0.45287
  176 18.9 48.302 0.452871
  177 19.1 48.3241 0.452863
  178 19.3 48.3958 0.452871
  179 19.5 48.4231 0.452863
  180 19.7 48.4176 0.452872
  181 19.9 48.3987 0.452866
  182 20.1 48.3932 0.452878
  183 20.3 48.395 0.452862
  184 20.5 48.4001 0.452872
  185 20.7 48.3648 0.452875
  186 20.9 48.3883 0.452863
  187 21.1 48.3699 0.45287
  188 21.3 48.3382 0.452873
  189 21.5 48.4589 0.452868
  190 21.7 48.4163 0.452863
  191 21.9 48.3461 0.452868
  192 22.1 48.3273 0.452872
  193 22.3 48.1544 0.452871
  194 22.5 48.2326 0.452867
  195 22.7 48.2744 0.452858
  196 22.9 48.325 0.452865
  197 23.1 48.3716 0.45286
  198 23.3 48.3201 0.452863
  199 23.5 48.3426 0.452871
  200 23.7 48.427 0.452865
  201 23.9 48.5049 0.452867
  202 24.1 48.4945 0.452865
  203 24.3 48.4771 0.45286
  204 24.5 48.5408 0.452864
  205 24.7 48.5759 0.452861
  206 24.9 48.5762 0.452857
  207 25.1 48.4004 0.452864
  208 25.3 48.1799 0.452857
  209 25.5 48.0205 0.452863
  210 25.7 47.9659 0.452859
  211 25.9 47.9949 0.452867
  212 26.1 48.0595 0.452862
  213 26.3 48.0502 0.452866
  214 26.5 48.2523 0.452859
  215 26.7 48.5234 0.452856
  216 26.9 48.7652 0.45286
  217 27.1 49.0099 0.452854
  218 27.3 49.1882 0.452856
  219 27.5 49.0952 0.452854
  220 27.7 48.8831 0.452861
  221 27.9 48.7025 0.452868
  222 28.1 48.3112 0.452862
  223 28.3 47.9423 0.452861
  224 28.5 47.6292 0.452859
  225 28.7 47.4232 0.452864
  226 28.9 47.3078 0.452857
  227 29.1 47.2549 0.452858
  228 29.3 47.5293 0.452858
  229 29.5 47.8853 0.452854
  230 29.7 48.3233 0.452849
  231 29.9 48.8575 0.452858
  232 30.1 49.4459 0.45286
  233 30.3 49.9638 0.45286
  234 30.5 50.3453 0.452857
  235 30.7 50.5686 0.452869
  236 30.9 50.3325 0.452865
  237 31.1 49.7021 0.452858
  238 31.3 48.7629 0.452861
  239 31.5 47.3235 0.452855
  240 31.7 45.8339 0.452852
  241 31.9 44.6833 0.452866
  242 32.1 44.0026 0.452866
  243 32.3 44.0844 0.452856
  244 32.5 44.7118 0.452866
  245 32.7 46.0986 0.452864
  246 32.9 48.1487 0.452862
  247 33.1 50.7562 0.452866
  248 33.3 53.9688 0.45286
  249 33.5 57.0434 0.45287
  250 33.7 58.9764 0.452853
  251 33.9 58.3026 0.452863
  252 34.1 54.1781 0.452856
  253 34.3 47.4304 0.452871
  254 34.5 41.1943 0.452873
  255 34.7 37.9324 0.452859
  256 34.9 37.8637 0.452863
  257 35.1 39.0455 0.452857
  258 35.3 39.5448 0.452868
  259 35.5 38.9721 0.452864
  260 35.7 40.0102 0.452864
  261 35.9 44.4604 0.452863
  262 36.1 50.9071 0.452866
  263 36.3 58.6074 0.452866
  264 36.5 69.4151 0.45287
  265 36.7 82.6969 0.452866
  266 36.9 90.1935 0.452873
  267 37.1 80.6369 0.452869
  268 37.3 55.2565 0.452868
  269 37.5 31.4225 0.452881
  270 37.7 19.076 0.452873
  271 37.9 13.847 0.452894
  272 38.1 9.68107 0.452866
  273 38.3 3.85173 0.444481
  274 38.5 0.36265 0.137768
  275 38.7 0.001473 0.000634502
  276 38.9 0 0
  277 39.1 0 0
  278 39.3 0 0
  279 39.5 0 0
  280 39.7 0 0
  281 39.9 0 0
  282 40.1 0 0
  283 40.3 0 0
  284 40.5 0 0
  285 40.7 0 0
  286 40.9 0 0
  287 41.1 0 0
  288 41.3 0 0
  289 41.5 0 0
  290 41.7 0 0
  291 41.9 0 0
  292 42.1 0 0
  293 42.3 0 0
  294 42.5 0 0
  295 42.7 0 0
  296 42.9 0 0
  297 43.1 0 0
  298 43.3 0 0
  299 43.5 0 0
  300 43.7 0 0
  301 43.9 0 0
  302 44.1 0 0
  303 44.3 0 0
  304 44.5 0 0
  305 44.7 0 0
  306 44.9 0 0
  307 45.1 0 0
  308 45.3 0 0
  309 45.5 0 0
  310 45.7 0 0
  311 45.9 0 0
  312 46.1 0 0
  313 46.3 0 0
  314 46.5 0 0
  315 46.7 0 0
  316 46.9 0 0
  317 47.1 0 0
  318 47.3 0 0
  319 47.5 0 0
  320 47.7 0 0
  321 47.9 0 0
  322 48.1 0 0
  323 48.3 0 0
  324 48.5 0 0
  325 48.7 0 0
  326 48.9 0 0
  327 49.1 0 0
  328 49.3 0 0
  329 49.5 0 0
  330 49.7 0 0
  331 49.9 0 0
  332 50.1 0 0
  333 50.3 0 0
  334 50.5 0 0
  335 50.7 0 0
  336 50.9 0 0
  337 51.1 0 0
  338 51.3 0 0
  339 51.5 0 0
  340 51.7 0 0
  341 51.9 0 0
  342 52.1 0 0
  343 52.3 0 0
  344 52.5 0 0
  345 52.7 0 0
  346 52.9 0 0
  347 53.1 0 0
  348 53.3 0 0
  349 53.5 0 0
  350 53.7 0 0
  351 53.9 0 0
  352 54.1 0 0
  353 54.3 0 0
  354 54.5 0 0
  355 54.7 0 0
  356 54.9 0 0
  357 55.1 0 0
  358 55.3 0 0
  359 55.5 0 0
  360 55.7 0 0
  361 55.9 0 0
  362 56.1 0 0
