# Supplementary material for: The influences of electric field intensity and driving force on the slip behaviour of water flow in a nanochannel
Source: PLoS One. 2021 Sep 22;16(9):e0257589. doi: 10.1371/journal.pone.0257589 (PMC8457446; doi:10.1371/journal.pone.0257589)
Supplement: S1 Data — (ZIP) [file pone.0257589.s001.zip › data/ALH2O-E-4/Hvx.4]

# Chunk-averaged data for fix H and group norm
# Timestep Number-of-chunks Total-count
# Chunk Coord1 Ncount vx
1000000 362 8788
  1 -16.1 0 0
  2 -15.9 0 0
  3 -15.7 0 0
  4 -15.5 0 0
  5 -15.3 0 0
  6 -15.1 0 0
  7 -14.9 0 0
  8 -14.7 0 0
  9 -14.5 0 0
  10 -14.3 0 0
  11 -14.1 0 0
  12 -13.9 0 0
  13 -13.7 0 0
  14 -13.5 0 0
  15 -13.3 0 0
  16 -13.1 0 0
  17 -12.9 0 0
  18 -12.7 0 0
  19 -12.5 0 0
  20 -12.3 0 0
  21 -12.1 0 0
  22 -11.9 0 0
  23 -11.7 0 0
  24 -11.5 0 0
  25 -11.3 0 0
  26 -11.1 0 0
  27 -10.9 0 0
  28 -10.7 0 0
  29 -10.5 0 0
  30 -10.3 0 0
  31 -10.1 0 0
  32 -9.9 0 0
  33 -9.7 0 0
  34 -9.5 0 0
  35 -9.3 0 0
  36 -9.1 0 0
  37 -8.9 0 0
  38 -8.7 0 0
  39 -8.5 0 0
  40 -8.3 0 0
  41 -8.1 0 0
  42 -7.9 0 0
  43 -7.7 0 0
  44 -7.5 0 0
  45 -7.3 0 0
  46 -7.1 0 0
  47 -6.9 0 0
  48 -6.7 0 0
  49 -6.5 0 0
  50 -6.3 0 0
  51 -6.1 0 0
  52 -5.9 0 0
  53 -5.7 0 0
  54 -5.5 0 0
  55 -5.3 0 0
  56 -5.1 0 0
  57 -4.9 0 0
  58 -4.7 0 0
  59 -4.5 0 0
  60 -4.3 0 0
  61 -4.1 0 0
  62 -3.9 0 0
  63 -3.7 0 0
  64 -3.5 0 0
  65 -3.3 0 0
  66 -3.1 0 0
  67 -2.9 0 0
  68 -2.7 0 0
  69 -2.5 0 0
  70 -2.3 0 0
  71 -2.1 0 0
  72 -1.9 0 0
  73 -1.7 0 0
  74 -1.5 0 0
  75 -1.3 0 0
  76 -1.1 0 0
  77 -0.9 0 0
  78 -0.7 0 0
  79 -0.5 0 0
  80 -0.3 0 0
  81 -0.1 0 0
  82 0.1 0 0
  83 0.3 0 0
  84 0.5 0 0
  85 0.7 0 0
  86 0.9 0 0
  87 1.1 0 0
  88 1.3 0.00025 0.000122215
  89 1.5 0.068792 0.0300431
  90 1.7 0.926778 0.273833
  91 1.9 3.17136 0.432357
  92 2.1 6.70585 0.448817
  93 2.3 13.7777 0.449213
  94 2.5 30.7186 0.449229
  95 2.7 61.634 0.449227
  96 2.9 91.3006 0.44922
  97 3.1 98.3844 0.449227
  98 3.3 85.6084 0.449226
  99 3.5 68.7225 0.449227
  100 3.7 57.2816 0.449225
  101 3.9 50.3083 0.449225
  102 4.1 44.1397 0.449226
  103 4.3 39.3479 0.449216
  104 4.5 37.7855 0.449229
  105 4.7 38.1775 0.449222
  106 4.9 37.709 0.449218
  107 5.1 36.4005 0.449235
  108 5.3 36.6441 0.449205
  109 5.5 40.399 0.449217
  110 5.7 47.5408 0.44922
  111 5.9 55.1899 0.449229
  112 6.1 60.0274 0.449221
  113 6.3 60.8947 0.449226
  114 6.5 58.7206 0.449225
  115 6.7 54.9911 0.449236
  116 6.9 51.0547 0.449224
  117 7.1 47.5979 0.449225
  118 7.3 45.2629 0.449225
  119 7.5 43.8576 0.44923
  120 7.7 43.213 0.449225
  121 7.9 43.3401 0.449224
  122 8.1 44.3014 0.449226
  123 8.3 45.837 0.449223
  124 8.5 47.6444 0.449224
  125 8.7 49.1153 0.449216
  126 8.9 49.9814 0.449227
  127 9.1 50.4092 0.449217
  128 9.3 50.5675 0.449227
  129 9.5 50.3649 0.449228
  130 9.7 49.8927 0.449228
  131 9.9 49.3305 0.449221
  132 10.1 48.7174 0.449223
  133 10.3 48.3645 0.44922
  134 10.5 47.9699 0.449215
  135 10.7 47.5364 0.449221
  136 10.9 47.3199 0.449225
  137 11.1 47.069 0.449223
  138 11.3 47.1638 0.449215
  139 11.5 47.4173 0.449223
  140 11.7 47.9283 0.449214
  141 11.9 48.522 0.449214
  142 12.1 48.9713 0.449216
  143 12.3 49.173 0.44922
  144 12.5 49.1205 0.449218
  145 12.7 49.0145 0.449217
  146 12.9 48.9574 0.449214
  147 13.1 48.6802 0.449219
  148 13.3 48.408 0.449221
  149 13.5 48.2052 0.449217
  150 13.7 48.0427 0.449218
  151 13.9 48.0106 0.44922
  152 14.1 48.0709 0.449226
  153 14.3 47.9464 0.449214
  154 14.5 48.0354 0.44922
  155 14.7 48.2575 0.449225
  156 14.9 48.4524 0.449216
  157 15.1 48.5181 0.449219
  158 15.3 48.7176 0.449224
  159 15.5 48.6682 0.449216
  160 15.7 48.4862 0.449212
  161 15.9 48.4395 0.449221
  162 16.1 48.2963 0.449219
  163 16.3 48.2572 0.44921
  164 16.5 48.2617 0.449211
  165 16.7 48.3572 0.449217
  166 16.9 48.3902 0.449213
  167 17.1 48.2317 0.449224
  168 17.3 48.1421 0.449223
  169 17.5 48.2317 0.449217
  170 17.7 48.2732 0.449219
  171 17.9 48.2308 0.449209
  172 18.1 48.3844 0.449222
  173 18.3 48.4888 0.44921
  174 18.5 48.558 0.449222
  175 18.7 48.5248 0.449224
  176 18.9 48.5235 0.449215
  177 19.1 48.4103 0.44921
  178 19.3 48.3399 0.449219
  179 19.5 48.2417 0.449225
  180 19.7 48.3003 0.449223
  181 19.9 48.2895 0.449218
  182 20.1 48.3216 0.449217
  183 20.3 48.3517 0.449206
  184 20.5 48.3932 0.449219
  185 20.7 48.2912 0.449224
  186 20.9 48.3893 0.449219
  187 21.1 48.4299 0.449218
  188 21.3 48.5138 0.449216
  189 21.5 48.4426 0.449214
  190 21.7 48.394 0.449215
  191 21.9 48.2594 0.449219
  192 22.1 48.1271 0.449212
  193 22.3 48.1737 0.449223
  194 22.5 48.2024 0.449216
  195 22.7 48.2413 0.449217
  196 22.9 48.2593 0.44922
  197 23.1 48.4043 0.449215
  198 23.3 48.402 0.449208
  199 23.5 48.4039 0.449222
  200 23.7 48.4715 0.449215
  201 23.9 48.6022 0.449214
  202 24.1 48.6327 0.449221
  203 24.3 48.5422 0.44922
  204 24.5 48.5123 0.449212
  205 24.7 48.3947 0.449229
  206 24.9 48.3637 0.449216
  207 25.1 48.2629 0.449213
  208 25.3 48.271 0.449216
  209 25.5 48.2381 0.44922
  210 25.7 48.1235 0.449215
  211 25.9 48.0951 0.449213
  212 26.1 47.953 0.449221
  213 26.3 47.9609 0.449219
  214 26.5 48.1398 0.449219
  215 26.7 48.4121 0.449213
  216 26.9 48.7538 0.449224
  217 27.1 48.9045 0.449217
  218 27.3 49.109 0.449212
  219 27.5 49.1333 0.449217
  220 27.7 48.9637 0.449211
  221 27.9 48.6384 0.449223
  222 28.1 48.2182 0.449219
  223 28.3 47.8857 0.449219
  224 28.5 47.6018 0.449213
  225 28.7 47.3906 0.44921
  226 28.9 47.327 0.449224
  227 29.1 47.4562 0.449224
  228 29.3 47.7919 0.449227
  229 29.5 48.1103 0.449223
  230 29.7 48.5084 0.449218
  231 29.9 48.8792 0.449223
  232 30.1 49.3565 0.449225
  233 30.3 49.7936 0.449224
  234 30.5 50.1126 0.44921
  235 30.7 50.1751 0.449224
  236 30.9 50.0809 0.449227
  237 31.1 49.5904 0.449217
  238 31.3 48.5946 0.449215
  239 31.5 47.3182 0.449205
  240 31.7 45.9117 0.449222
  241 31.9 44.7646 0.449216
  242 32.1 44.075 0.449222
  243 32.3 44.2565 0.44922
  244 32.5 45.2168 0.449225
  245 32.7 46.612 0.449214
  246 32.9 48.5942 0.449211
  247 33.1 51.0533 0.44922
  248 33.3 53.9749 0.449216
  249 33.5 56.8401 0.449213
  250 33.7 58.5418 0.449219
  251 33.9 57.5814 0.449219
  252 34.1 53.4826 0.449219
  253 34.3 47.2039 0.449224
  254 34.5 41.4002 0.449221
  255 34.7 38.2115 0.449211
  256 34.9 38.1507 0.449214
  257 35.1 39.3408 0.449223
  258 35.3 39.6022 0.449221
  259 35.5 39.1299 0.449222
  260 35.7 40.1423 0.449223
  261 35.9 44.5402 0.449222
  262 36.1 51.1848 0.449222
  263 36.3 59.0722 0.449221
  264 36.5 69.6431 0.449219
  265 36.7 82.2714 0.449221
  266 36.9 88.9133 0.449222
  267 37.1 78.6997 0.449225
  268 37.3 53.7773 0.449214
  269 37.5 31.0937 0.449213
  270 37.7 19.6087 0.449218
  271 37.9 15.0576 0.449214
  272 38.1 11.0861 0.449242
  273 38.3 4.59084 0.445557
  274 38.5 0.43767 0.159943
  275 38.7 0.001993 0.000894646
  276 38.9 0 0
  277 39.1 0 0
  278 39.3 0 0
  279 39.5 0 0
  280 39.7 0 0
  281 39.9 0 0
  282 40.1 0 0
  283 40.3 0 0
  284 40.5 0 0
  285 40.7 0 0
  286 40.9 0 0
  287 41.1 0 0
  288 41.3 0 0
  289 41.5 0 0
  290 41.7 0 0
  291 41.9 0 0
  292 42.1 0 0
  293 42.3 0 0
  294 42.5 0 0
  295 42.7 0 0
  296 42.9 0 0
  297 43.1 0 0
  298 43.3 0 0
  299 43.5 0 0
  300 43.7 0 0
  301 43.9 0 0
  302 44.1 0 0
  303 44.3 0 0
  304 44.5 0 0
  305 44.7 0 0
  306 44.9 0 0
  307 45.1 0 0
  308 45.3 0 0
  309 45.5 0 0
  310 45.7 0 0
  311 45.9 0 0
  312 46.1 0 0
  313 46.3 0 0
  314 46.5 0 0
  315 46.7 0 0
  316 46.9 0 0
  317 47.1 0 0
  318 47.3 0 0
  319 47.5 0 0
  320 47.7 0 0
  321 47.9 0 0
  322 48.1 0 0
  323 48.3 0 0
  324 48.5 0 0
  325 48.7 0 0
  326 48.9 0 0
  327 49.1 0 0
  328 49.3 0 0
  329 49.5 0 0
  330 49.7 0 0
  331 49.9 0 0
  332 50.1 0 0
  333 50.3 0 0
  334 50.5 0 0
  335 50.7 0 0
  336 50.9 0 0
  337 51.1 0 0
  338 51.3 0 0
  339 51.5 0 0
  340 51.7 0 0
  341 51.9 0 0
  342 52.1 0 0
  343 52.3 0 0
  344 52.5 0 0
  345 52.7 0 0
  346 52.9 0 0
  347 53.1 0 0
  348 53.3 0 0
  349 53.5 0 0
  350 53.7 0 0
  351 53.9 0 0
  352 54.1 0 0
  353 54.3 0 0
  354 54.5 0 0
  355 54.7 0 0
  356 54.9 0 0
  357 55.1 0 0
  358 55.3 0 0
  359 55.5 0 0
  360 55.7 0 0
  361 55.9 0 0
  362 56.1 0 0
