# Supplementary material for: The influences of electric field intensity and driving force on the slip behaviour of water flow in a nanochannel
Source: PLoS One. 2021 Sep 22;16(9):e0257589. doi: 10.1371/journal.pone.0257589 (PMC8457446; doi:10.1371/journal.pone.0257589)
Supplement: S1 Data — (ZIP) [file pone.0257589.s001.zip › data/ALH2O-E-4/Hvx.5]

# Chunk-averaged data for fix H and group norm
# Timestep Number-of-chunks Total-count
# Chunk Coord1 Ncount vx
1000000 362 8788
  1 -16.1 0 0
  2 -15.9 0 0
  3 -15.7 0 0
  4 -15.5 0 0
  5 -15.3 0 0
  6 -15.1 0 0
  7 -14.9 0 0
  8 -14.7 0 0
  9 -14.5 0 0
  10 -14.3 0 0
  11 -14.1 0 0
  12 -13.9 0 0
  13 -13.7 0 0
  14 -13.5 0 0
  15 -13.3 0 0
  16 -13.1 0 0
  17 -12.9 0 0
  18 -12.7 0 0
  19 -12.5 0 0
  20 -12.3 0 0
  21 -12.1 0 0
  22 -11.9 0 0
  23 -11.7 0 0
  24 -11.5 0 0
  25 -11.3 0 0
  26 -11.1 0 0
  27 -10.9 0 0
  28 -10.7 0 0
  29 -10.5 0 0
  30 -10.3 0 0
  31 -10.1 0 0
  32 -9.9 0 0
  33 -9.7 0 0
  34 -9.5 0 0
  35 -9.3 0 0
  36 -9.1 0 0
  37 -8.9 0 0
  38 -8.7 0 0
  39 -8.5 0 0
  40 -8.3 0 0
  41 -8.1 0 0
  42 -7.9 0 0
  43 -7.7 0 0
  44 -7.5 0 0
  45 -7.3 0 0
  46 -7.1 0 0
  47 -6.9 0 0
  48 -6.7 0 0
  49 -6.5 0 0
  50 -6.3 0 0
  51 -6.1 0 0
  52 -5.9 0 0
  53 -5.7 0 0
  54 -5.5 0 0
  55 -5.3 0 0
  56 -5.1 0 0
  57 -4.9 0 0
  58 -4.7 0 0
  59 -4.5 0 0
  60 -4.3 0 0
  61 -4.1 0 0
  62 -3.9 0 0
  63 -3.7 0 0
  64 -3.5 0 0
  65 -3.3 0 0
  66 -3.1 0 0
  67 -2.9 0 0
  68 -2.7 0 0
  69 -2.5 0 0
  70 -2.3 0 0
  71 -2.1 0 0
  72 -1.9 0 0
  73 -1.7 0 0
  74 -1.5 0 0
  75 -1.3 0 0
  76 -1.1 0 0
  77 -0.9 0 0
  78 -0.7 0 0
  79 -0.5 0 0
  80 -0.3 0 0
  81 -0.1 0 0
  82 0.1 0 0
  83 0.3 0 0
  84 0.5 0 0
  85 0.7 0 0
  86 0.9 0 0
  87 1.1 0 0
  88 1.3 0.000226 0.000102009
  89 1.5 0.052357 0.0226482
  90 1.7 0.712366 0.225805
  91 1.9 2.60148 0.410689
  92 2.1 5.91859 0.441001
  93 2.3 13.0577 0.442006
  94 2.5 30.4886 0.441991
  95 2.7 62.2523 0.441996
  96 2.9 92.2677 0.441992
  97 3.1 99.1009 0.441989
  98 3.3 85.8528 0.441984
  99 3.5 68.668 0.441993
  100 3.7 57.282 0.441992
  101 3.9 50.3123 0.441991
  102 4.1 44.1547 0.441983
  103 4.3 39.2391 0.441988
  104 4.5 37.6819 0.44199
  105 4.7 37.9813 0.441996
  106 4.9 37.3044 0.441997
  107 5.1 36.1344 0.441988
  108 5.3 36.4513 0.441992
  109 5.5 40.3231 0.441995
  110 5.7 47.6692 0.44198
  111 5.9 55.3892 0.441988
  112 6.1 60.2169 0.441989
  113 6.3 61.0266 0.441994
  114 6.5 58.7183 0.441992
  115 6.7 54.8024 0.441988
  116 6.9 50.7582 0.44199
  117 7.1 47.4938 0.44199
  118 7.3 45.2056 0.441997
  119 7.5 43.7651 0.441989
  120 7.7 43.2453 0.441982
  121 7.9 43.4892 0.442
  122 8.1 44.4418 0.441988
  123 8.3 45.9969 0.441989
  124 8.5 47.6841 0.441982
  125 8.7 49.1835 0.441991
  126 8.9 50.1103 0.44199
  127 9.1 50.5395 0.441996
  128 9.3 50.5507 0.441989
  129 9.5 50.2579 0.441989
  130 9.7 49.8949 0.44199
  131 9.9 49.3547 0.44199
  132 10.1 48.8415 0.44199
  133 10.3 48.2724 0.441991
  134 10.5 47.8535 0.441996
  135 10.7 47.5493 0.441999
  136 10.9 47.1933 0.441994
  137 11.1 47.1107 0.441994
  138 11.3 47.2089 0.441986
  139 11.5 47.5708 0.441998
  140 11.7 48.0007 0.441994
  141 11.9 48.4305 0.441992
  142 12.1 48.8054 0.44199
  143 12.3 49.0581 0.441985
  144 12.5 49.1762 0.441994
  145 12.7 49.1323 0.441998
  146 12.9 48.881 0.441995
  147 13.1 48.4836 0.441992
  148 13.3 48.2075 0.441991
  149 13.5 48.083 0.442002
  150 13.7 47.9704 0.441992
  151 13.9 47.9188 0.441992
  152 14.1 47.9303 0.441991
  153 14.3 48.1394 0.441988
  154 14.5 48.1811 0.441991
  155 14.7 48.2551 0.44199
  156 14.9 48.3991 0.442
  157 15.1 48.4227 0.441986
  158 15.3 48.503 0.441995
  159 15.5 48.5135 0.441991
  160 15.7 48.5874 0.441981
  161 15.9 48.5748 0.441993
  162 16.1 48.5029 0.441995
  163 16.3 48.3762 0.442
  164 16.5 48.3334 0.441998
  165 16.7 48.2964 0.44199
  166 16.9 48.3007 0.441997
  167 17.1 48.2765 0.442002
  168 17.3 48.308 0.441993
  169 17.5 48.303 0.44199
  170 17.7 48.2563 0.441989
  171 17.9 48.2636 0.441992
  172 18.1 48.3353 0.442002
  173 18.3 48.3405 0.441995
  174 18.5 48.3762 0.441994
  175 18.7 48.3329 0.441996
  176 18.9 48.3805 0.441989
  177 19.1 48.2662 0.441996
  178 19.3 48.2925 0.441993
  179 19.5 48.3752 0.441989
  180 19.7 48.4789 0.441984
  181 19.9 48.4328 0.441994
  182 20.1 48.4025 0.442003
  183 20.3 48.4589 0.441995
  184 20.5 48.3837 0.441994
  185 20.7 48.4181 0.441993
  186 20.9 48.5226 0.441987
  187 21.1 48.5811 0.441992
  188 21.3 48.4021 0.441986
  189 21.5 48.2703 0.441994
  190 21.7 48.1953 0.441993
  191 21.9 48.1063 0.441989
  192 22.1 48.1517 0.441992
  193 22.3 48.191 0.441998
  194 22.5 48.222 0.441998
  195 22.7 48.267 0.44199
  196 22.9 48.3167 0.441998
  197 23.1 48.3442 0.441996
  198 23.3 48.3756 0.441998
  199 23.5 48.4493 0.441993
  200 23.7 48.561 0.441984
  201 23.9 48.5293 0.441994
  202 24.1 48.5066 0.441991
  203 24.3 48.4475 0.441992
  204 24.5 48.5571 0.441999
  205 24.7 48.6207 0.44199
  206 24.9 48.5293 0.442
  207 25.1 48.3347 0.441987
  208 25.3 48.3132 0.441985
  209 25.5 48.1283 0.441991
  210 25.7 47.9652 0.441998
  211 25.9 48.0876 0.441979
  212 26.1 47.9967 0.441989
  213 26.3 48.0536 0.441993
  214 26.5 48.243 0.441985
  215 26.7 48.3927 0.44199
  216 26.9 48.6369 0.441997
  217 27.1 48.8984 0.44199
  218 27.3 49.0841 0.441984
  219 27.5 49.1751 0.441999
  220 27.7 49.0565 0.441993
  221 27.9 48.8254 0.441985
  222 28.1 48.4349 0.441992
  223 28.3 47.964 0.441984
  224 28.5 47.5574 0.441994
  225 28.7 47.3244 0.441997
  226 28.9 47.2503 0.442002
  227 29.1 47.3211 0.441996
  228 29.3 47.642 0.441986
  229 29.5 48.0035 0.44199
  230 29.7 48.5211 0.441995
  231 29.9 48.9643 0.441998
  232 30.1 49.4723 0.441994
  233 30.3 49.8931 0.441996
  234 30.5 50.3021 0.441992
  235 30.7 50.4389 0.441991
  236 30.9 50.1214 0.441984
  237 31.1 49.4939 0.44199
  238 31.3 48.4982 0.441986
  239 31.5 47.1663 0.442004
  240 31.7 45.8249 0.441989
  241 31.9 44.6897 0.441994
  242 32.1 44.0787 0.441992
  243 32.3 44.3067 0.441989
  244 32.5 45.1807 0.442
  245 32.7 46.4979 0.441998
  246 32.9 48.5513 0.441996
  247 33.1 51.1215 0.441995
  248 33.3 54.1098 0.441989
  249 33.5 56.853 0.441997
  250 33.7 58.3622 0.441999
  251 33.9 57.3792 0.441997
  252 34.1 53.3691 0.441994
  253 34.3 47.1294 0.441991
  254 34.5 41.3327 0.441994
  255 34.7 38.3718 0.441992
  256 34.9 38.4189 0.442001
  257 35.1 39.5622 0.441997
  258 35.3 40.0118 0.442002
  259 35.5 39.3782 0.441985
  260 35.7 40.3289 0.441998
  261 35.9 44.562 0.441998
  262 36.1 51.0832 0.441992
  263 36.3 59.156 0.442006
  264 36.5 69.7523 0.441995
  265 36.7 82.0089 0.442001
  266 36.9 87.9977 0.442001
  267 37.1 77.3336 0.442002
  268 37.3 52.5442 0.442008
  269 37.5 30.6952 0.442013
  270 37.7 20.2448 0.442001
  271 37.9 16.3308 0.442003
  272 38.1 12.4945 0.44201
  273 38.3 5.331 0.440317
  274 38.5 0.52044 0.181307
  275 38.7 0.002257 0.000972744
  276 38.9 0 0
  277 39.1 0 0
  278 39.3 0 0
  279 39.5 0 0
  280 39.7 0 0
  281 39.9 0 0
  282 40.1 0 0
  283 40.3 0 0
  284 40.5 0 0
  285 40.7 0 0
  286 40.9 0 0
  287 41.1 0 0
  288 41.3 0 0
  289 41.5 0 0
  290 41.7 0 0
  291 41.9 0 0
  292 42.1 0 0
  293 42.3 0 0
  294 42.5 0 0
  295 42.7 0 0
  296 42.9 0 0
  297 43.1 0 0
  298 43.3 0 0
  299 43.5 0 0
  300 43.7 0 0
  301 43.9 0 0
  302 44.1 0 0
  303 44.3 0 0
  304 44.5 0 0
  305 44.7 0 0
  306 44.9 0 0
  307 45.1 0 0
  308 45.3 0 0
  309 45.5 0 0
  310 45.7 0 0
  311 45.9 0 0
  312 46.1 0 0
  313 46.3 0 0
  314 46.5 0 0
  315 46.7 0 0
  316 46.9 0 0
  317 47.1 0 0
  318 47.3 0 0
  319 47.5 0 0
  320 47.7 0 0
  321 47.9 0 0
  322 48.1 0 0
  323 48.3 0 0
  324 48.5 0 0
  325 48.7 0 0
  326 48.9 0 0
  327 49.1 0 0
  328 49.3 0 0
  329 49.5 0 0
  330 49.7 0 0
  331 49.9 0 0
  332 50.1 0 0
  333 50.3 0 0
  334 50.5 0 0
  335 50.7 0 0
  336 50.9 0 0
  337 51.1 0 0
  338 51.3 0 0
  339 51.5 0 0
  340 51.7 0 0
  341 51.9 0 0
  342 52.1 0 0
  343 52.3 0 0
  344 52.5 0 0
  345 52.7 0 0
  346 52.9 0 0
  347 53.1 0 0
  348 53.3 0 0
  349 53.5 0 0
  350 53.7 0 0
  351 53.9 0 0
  352 54.1 0 0
  353 54.3 0 0
  354 54.5 0 0
  355 54.7 0 0
  356 54.9 0 0
  357 55.1 0 0
  358 55.3 0 0
  359 55.5 0 0
  360 55.7 0 0
  361 55.9 0 0
  362 56.1 0 0
