# Supplementary material for: The influences of electric field intensity and driving force on the slip behaviour of water flow in a nanochannel
Source: PLoS One. 2021 Sep 22;16(9):e0257589. doi: 10.1371/journal.pone.0257589 (PMC8457446; doi:10.1371/journal.pone.0257589)
Supplement: S1 Data — (ZIP) [file pone.0257589.s001.zip › data/ALH2O-E-4/Ovx.1]

# Chunk-averaged data for fix O and group norm
# Timestep Number-of-chunks Total-count
# Chunk Coord1 Ncount vx
1000000 362 4394
  1 -16.1 0 0
  2 -15.9 0 0
  3 -15.7 0 0
  4 -15.5 0 0
  5 -15.3 0 0
  6 -15.1 0 0
  7 -14.9 0 0
  8 -14.7 0 0
  9 -14.5 0 0
  10 -14.3 0 0
  11 -14.1 0 0
  12 -13.9 0 0
  13 -13.7 0 0
  14 -13.5 0 0
  15 -13.3 0 0
  16 -13.1 0 0
  17 -12.9 0 0
  18 -12.7 0 0
  19 -12.5 0 0
  20 -12.3 0 0
  21 -12.1 0 0
  22 -11.9 0 0
  23 -11.7 0 0
  24 -11.5 0 0
  25 -11.3 0 0
  26 -11.1 0 0
  27 -10.9 0 0
  28 -10.7 0 0
  29 -10.5 0 0
  30 -10.3 0 0
  31 -10.1 0 0
  32 -9.9 0 0
  33 -9.7 0 0
  34 -9.5 0 0
  35 -9.3 0 0
  36 -9.1 0 0
  37 -8.9 0 0
  38 -8.7 0 0
  39 -8.5 0 0
  40 -8.3 0 0
  41 -8.1 0 0
  42 -7.9 0 0
  43 -7.7 0 0
  44 -7.5 0 0
  45 -7.3 0 0
  46 -7.1 0 0
  47 -6.9 0 0
  48 -6.7 0 0
  49 -6.5 0 0
  50 -6.3 0 0
  51 -6.1 0 0
  52 -5.9 0 0
  53 -5.7 0 0
  54 -5.5 0 0
  55 -5.3 0 0
  56 -5.1 0 0
  57 -4.9 0 0
  58 -4.7 0 0
  59 -4.5 0 0
  60 -4.3 0 0
  61 -4.1 0 0
  62 -3.9 0 0
  63 -3.7 0 0
  64 -3.5 0 0
  65 -3.3 0 0
  66 -3.1 0 0
  67 -2.9 0 0
  68 -2.7 0 0
  69 -2.5 0 0
  70 -2.3 0 0
  71 -2.1 0 0
  72 -1.9 0 0
  73 -1.7 0 0
  74 -1.5 0 0
  75 -1.3 0 0
  76 -1.1 0 0
  77 -0.9 0 0
  78 -0.7 0 0
  79 -0.5 0 0
  80 -0.3 0 0
  81 -0.1 0 0
  82 0.1 0 0
  83 0.3 0 0
  84 0.5 0 0
  85 0.7 0 0
  86 0.9 0 0
  87 1.1 0 0
  88 1.3 0 0
  89 1.5 0 0
  90 1.7 0 0
  91 1.9 0 0
  92 2.1 0 0
  93 2.3 0.012336 0.00556462
  94 2.5 2.80412 0.430971
  95 2.7 27.7914 0.458802
  96 2.9 61.166 0.458796
  97 3.1 66.5504 0.458795
  98 3.3 54.4552 0.458797
  99 3.5 40.655 0.458797
  100 3.7 29.8171 0.458798
  101 3.9 22.248 0.458796
  102 4.1 17.1192 0.4588
  103 4.3 13.7846 0.4588
  104 4.5 11.9579 0.458792
  105 4.7 11.1851 0.458791
  106 4.9 11.6322 0.458788
  107 5.1 13.6843 0.458804
  108 5.3 18.6728 0.458793
  109 5.5 26.4822 0.458804
  110 5.7 33.1072 0.458795
  111 5.9 35.002 0.458794
  112 6.1 33.2299 0.458795
  113 6.3 29.9884 0.458799
  114 6.5 27.1367 0.458803
  115 6.7 24.9823 0.458798
  116 6.9 23.3997 0.458789
  117 7.1 22.34 0.458784
  118 7.3 21.69 0.458789
  119 7.5 21.3192 0.458793
  120 7.7 21.2746 0.458793
  121 7.9 21.6174 0.458801
  122 8.1 22.2642 0.458803
  123 8.3 23.1664 0.458789
  124 8.5 23.8918 0.458798
  125 8.7 24.6301 0.458795
  126 8.9 25.3658 0.458805
  127 9.1 25.7791 0.458806
  128 9.3 25.9869 0.458792
  129 9.5 25.8632 0.45879
  130 9.7 25.5262 0.458807
  131 9.9 25.036 0.458803
  132 10.1 24.2711 0.458794
  133 10.3 23.5871 0.458787
  134 10.5 23.2123 0.458799
  135 10.7 22.9944 0.458795
  136 10.9 22.9456 0.458797
  137 11.1 23.204 0.458794
  138 11.3 23.6504 0.458802
  139 11.5 24.077 0.458792
  140 11.7 24.4379 0.458798
  141 11.9 24.7363 0.458802
  142 12.1 24.8548 0.45879
  143 12.3 24.8376 0.458796
  144 12.5 24.7527 0.458793
  145 12.7 24.488 0.458793
  146 12.9 24.319 0.458799
  147 13.1 24.0977 0.458795
  148 13.3 23.8549 0.458795
  149 13.5 23.809 0.458787
  150 13.7 23.918 0.4588
  151 13.9 23.8729 0.458795
  152 14.1 23.9463 0.458805
  153 14.3 24.1216 0.458806
  154 14.5 24.1408 0.458796
  155 14.7 24.1635 0.458791
  156 14.9 24.336 0.458801
  157 15.1 24.3555 0.458798
  158 15.3 24.4031 0.458789
  159 15.5 24.3973 0.458794
  160 15.7 24.3983 0.458804
  161 15.9 24.302 0.458796
  162 16.1 24.2704 0.458795
  163 16.3 24.1675 0.458801
  164 16.5 24.0153 0.458804
  165 16.7 23.9189 0.458804
  166 16.9 23.9826 0.458799
  167 17.1 24.0496 0.458787
  168 17.3 24.1074 0.458798
  169 17.5 24.1388 0.458795
  170 17.7 24.1235 0.458791
  171 17.9 24.1684 0.458794
  172 18.1 24.1577 0.45879
  173 18.3 24.2685 0.458794
  174 18.5 24.3685 0.458797
  175 18.7 24.371 0.458798
  176 18.9 24.2986 0.4588
  177 19.1 24.1989 0.458795
  178 19.3 24.0504 0.458792
  179 19.5 24.1074 0.458799
  180 19.7 24.0746 0.458804
  181 19.9 24.104 0.458798
  182 20.1 24.0761 0.458806
  183 20.3 24.1741 0.458792
  184 20.5 24.2172 0.458799
  185 20.7 24.168 0.458798
  186 20.9 24.1553 0.4588
  187 21.1 24.2102 0.458799
  188 21.3 24.2771 0.4588
  189 21.5 24.2415 0.458799
  190 21.7 24.2577 0.458805
  191 21.9 24.233 0.458804
  192 22.1 24.204 0.458798
  193 22.3 24.1939 0.458793
  194 22.5 24.1129 0.458796
  195 22.7 24.0215 0.458799
  196 22.9 24.0691 0.458791
  197 23.1 24.1136 0.458789
  198 23.3 24.1131 0.458791
  199 23.5 24.1418 0.458799
  200 23.7 24.1619 0.458793
  201 23.9 24.299 0.458786
  202 24.1 24.2492 0.458792
  203 24.3 24.2877 0.458791
  204 24.5 24.2965 0.458796
  205 24.7 24.2094 0.458796
  206 24.9 24.1382 0.458796
  207 25.1 24.2239 0.458793
  208 25.3 24.2075 0.4588
  209 25.5 24.1134 0.458797
  210 25.7 24.0921 0.458793
  211 25.9 23.9935 0.458792
  212 26.1 23.9631 0.458798
  213 26.3 23.972 0.458805
  214 26.5 23.8839 0.458799
  215 26.7 23.947 0.458801
  216 26.9 24.1289 0.458799
  217 27.1 24.4249 0.458796
  218 27.3 24.5667 0.458802
  219 27.5 24.6872 0.458804
  220 27.7 24.694 0.458803
  221 27.9 24.5996 0.458803
  222 28.1 24.4639 0.458801
  223 28.3 24.2292 0.458804
  224 28.5 23.9411 0.458798
  225 28.7 23.6925 0.458801
  226 28.9 23.4301 0.458813
  227 29.1 23.1456 0.458797
  228 29.3 23.1359 0.458792
  229 29.5 23.4079 0.458804
  230 29.7 23.8135 0.458804
  231 29.9 24.3788 0.458805
  232 30.1 24.9285 0.458804
  233 30.3 25.3754 0.458806
  234 30.5 25.6555 0.458796
  235 30.7 25.753 0.458801
  236 30.9 25.6402 0.458804
  237 31.1 25.4373 0.458805
  238 31.3 24.7743 0.458805
  239 31.5 23.9712 0.458799
  240 31.7 23.0697 0.458795
  241 31.9 22.1956 0.458795
  242 32.1 21.5306 0.458796
  243 32.3 21.1864 0.458795
  244 32.5 21.282 0.458805
  245 32.7 21.8148 0.458812
  246 32.9 22.5307 0.458795
  247 33.1 23.5626 0.458798
  248 33.3 25.0514 0.458794
  249 33.5 27.2106 0.458798
  250 33.7 29.9837 0.458797
  251 33.9 32.8947 0.458807
  252 34.1 34.4991 0.458788
  253 34.3 32.6414 0.458792
  254 34.5 26.3416 0.458799
  255 34.7 18.7246 0.458803
  256 34.9 13.845 0.458805
  257 35.1 11.8982 0.458805
  258 35.3 11.518 0.458799
  259 35.5 12.3083 0.458798
  260 35.7 14.2564 0.458789
  261 35.9 17.5577 0.45879
  262 36.1 22.5558 0.458791
  263 36.3 30.0176 0.458791
  264 36.5 40.4704 0.45879
  265 36.7 53.6409 0.458794
  266 36.9 65.1369 0.45879
  267 37.1 60.1757 0.458794
  268 37.3 27.8414 0.458792
  269 37.5 2.90699 0.433234
  270 37.7 0.015096 0.00689671
  271 37.9 0 0
  272 38.1 0 0
  273 38.3 0 0
  274 38.5 0 0
  275 38.7 0 0
  276 38.9 0 0
  277 39.1 0 0
  278 39.3 0 0
  279 39.5 0 0
  280 39.7 0 0
  281 39.9 0 0
  282 40.1 0 0
  283 40.3 0 0
  284 40.5 0 0
  285 40.7 0 0
  286 40.9 0 0
  287 41.1 0 0
  288 41.3 0 0
  289 41.5 0 0
  290 41.7 0 0
  291 41.9 0 0
  292 42.1 0 0
  293 42.3 0 0
  294 42.5 0 0
  295 42.7 0 0
  296 42.9 0 0
  297 43.1 0 0
  298 43.3 0 0
  299 43.5 0 0
  300 43.7 0 0
  301 43.9 0 0
  302 44.1 0 0
  303 44.3 0 0
  304 44.5 0 0
  305 44.7 0 0
  306 44.9 0 0
  307 45.1 0 0
  308 45.3 0 0
  309 45.5 0 0
  310 45.7 0 0
  311 45.9 0 0
  312 46.1 0 0
  313 46.3 0 0
  314 46.5 0 0
  315 46.7 0 0
  316 46.9 0 0
  317 47.1 0 0
  318 47.3 0 0
  319 47.5 0 0
  320 47.7 0 0
  321 47.9 0 0
  322 48.1 0 0
  323 48.3 0 0
  324 48.5 0 0
  325 48.7 0 0
  326 48.9 0 0
  327 49.1 0 0
  328 49.3 0 0
  329 49.5 0 0
  330 49.7 0 0
  331 49.9 0 0
  332 50.1 0 0
  333 50.3 0 0
  334 50.5 0 0
  335 50.7 0 0
  336 50.9 0 0
  337 51.1 0 0
  338 51.3 0 0
  339 51.5 0 0
  340 51.7 0 0
  341 51.9 0 0
  342 52.1 0 0
  343 52.3 0 0
  344 52.5 0 0
  345 52.7 0 0
  346 52.9 0 0
  347 53.1 0 0
  348 53.3 0 0
  349 53.5 0 0
  350 53.7 0 0
  351 53.9 0 0
  352 54.1 0 0
  353 54.3 0 0
  354 54.5 0 0
  355 54.7 0 0
  356 54.9 0 0
  357 55.1 0 0
  358 55.3 0 0
  359 55.5 0 0
  360 55.7 0 0
  361 55.9 0 0
  362 56.1 0 0
