# Supplementary material for: The influences of electric field intensity and driving force on the slip behaviour of water flow in a nanochannel
Source: PLoS One. 2021 Sep 22;16(9):e0257589. doi: 10.1371/journal.pone.0257589 (PMC8457446; doi:10.1371/journal.pone.0257589)
Supplement: S1 Data — (ZIP) [file pone.0257589.s001.zip › data/ALH2O-E-4/Ovx.2]

# Chunk-averaged data for fix O and group norm
# Timestep Number-of-chunks Total-count
# Chunk Coord1 Ncount vx
1000000 362 4394
  1 -16.1 0 0
  2 -15.9 0 0
  3 -15.7 0 0
  4 -15.5 0 0
  5 -15.3 0 0
  6 -15.1 0 0
  7 -14.9 0 0
  8 -14.7 0 0
  9 -14.5 0 0
  10 -14.3 0 0
  11 -14.1 0 0
  12 -13.9 0 0
  13 -13.7 0 0
  14 -13.5 0 0
  15 -13.3 0 0
  16 -13.1 0 0
  17 -12.9 0 0
  18 -12.7 0 0
  19 -12.5 0 0
  20 -12.3 0 0
  21 -12.1 0 0
  22 -11.9 0 0
  23 -11.7 0 0
  24 -11.5 0 0
  25 -11.3 0 0
  26 -11.1 0 0
  27 -10.9 0 0
  28 -10.7 0 0
  29 -10.5 0 0
  30 -10.3 0 0
  31 -10.1 0 0
  32 -9.9 0 0
  33 -9.7 0 0
  34 -9.5 0 0
  35 -9.3 0 0
  36 -9.1 0 0
  37 -8.9 0 0
  38 -8.7 0 0
  39 -8.5 0 0
  40 -8.3 0 0
  41 -8.1 0 0
  42 -7.9 0 0
  43 -7.7 0 0
  44 -7.5 0 0
  45 -7.3 0 0
  46 -7.1 0 0
  47 -6.9 0 0
  48 -6.7 0 0
  49 -6.5 0 0
  50 -6.3 0 0
  51 -6.1 0 0
  52 -5.9 0 0
  53 -5.7 0 0
  54 -5.5 0 0
  55 -5.3 0 0
  56 -5.1 0 0
  57 -4.9 0 0
  58 -4.7 0 0
  59 -4.5 0 0
  60 -4.3 0 0
  61 -4.1 0 0
  62 -3.9 0 0
  63 -3.7 0 0
  64 -3.5 0 0
  65 -3.3 0 0
  66 -3.1 0 0
  67 -2.9 0 0
  68 -2.7 0 0
  69 -2.5 0 0
  70 -2.3 0 0
  71 -2.1 0 0
  72 -1.9 0 0
  73 -1.7 0 0
  74 -1.5 0 0
  75 -1.3 0 0
  76 -1.1 0 0
  77 -0.9 0 0
  78 -0.7 0 0
  79 -0.5 0 0
  80 -0.3 0 0
  81 -0.1 0 0
  82 0.1 0 0
  83 0.3 0 0
  84 0.5 0 0
  85 0.7 0 0
  86 0.9 0 0
  87 1.1 0 0
  88 1.3 0 0
  89 1.5 0 0
  90 1.7 0 0
  91 1.9 0 0
  92 2.1 0 0
  93 2.3 0.013084 0.00591945
  94 2.5 2.79709 0.432386
  95 2.7 27.9488 0.459562
  96 2.9 61.5302 0.459556
  97 3.1 66.8674 0.459556
  98 3.3 54.6344 0.459553
  99 3.5 40.6394 0.459552
  100 3.7 29.8507 0.459556
  101 3.9 22.2913 0.459553
  102 4.1 17.0648 0.459557
  103 4.3 13.7296 0.459544
  104 4.5 11.8066 0.459537
  105 4.7 10.9484 0.459544
  106 4.9 11.375 0.459556
  107 5.1 13.5002 0.459561
  108 5.3 18.6479 0.459549
  109 5.5 26.5817 0.45956
  110 5.7 33.2738 0.459558
  111 5.9 35.1279 0.459549
  112 6.1 33.2985 0.459549
  113 6.3 30.1161 0.459546
  114 6.5 27.3299 0.459552
  115 6.7 25.1154 0.45955
  116 6.9 23.4786 0.45955
  117 7.1 22.3839 0.459561
  118 7.3 21.6183 0.459546
  119 7.5 21.2074 0.459564
  120 7.7 21.1118 0.459559
  121 7.9 21.5004 0.45956
  122 8.1 22.3344 0.459557
  123 8.3 23.0566 0.459549
  124 8.5 23.9107 0.459566
  125 8.7 24.6507 0.459552
  126 8.9 25.2424 0.45956
  127 9.1 25.6803 0.459566
  128 9.3 25.8364 0.459558
  129 9.5 25.8634 0.459552
  130 9.7 25.5736 0.459538
  131 9.9 25.0082 0.459543
  132 10.1 24.3994 0.459549
  133 10.3 23.7969 0.459549
  134 10.5 23.3512 0.459554
  135 10.7 23.0587 0.459555
  136 10.9 22.9852 0.459555
  137 11.1 23.1226 0.459554
  138 11.3 23.4902 0.459551
  139 11.5 23.8464 0.459554
  140 11.7 24.2902 0.459555
  141 11.9 24.6577 0.459558
  142 12.1 24.8216 0.459551
  143 12.3 24.7943 0.45955
  144 12.5 24.653 0.459551
  145 12.7 24.5374 0.459565
  146 12.9 24.4011 0.459555
  147 13.1 24.2019 0.459551
  148 13.3 24.1161 0.459548
  149 13.5 23.9854 0.459539
  150 13.7 23.8358 0.459546
  151 13.9 23.8493 0.459552
  152 14.1 23.928 0.459551
  153 14.3 23.9974 0.459559
  154 14.5 23.9968 0.459556
  155 14.7 24.1283 0.459546
  156 14.9 24.2663 0.459545
  157 15.1 24.3584 0.459556
  158 15.3 24.3572 0.459547
  159 15.5 24.2979 0.459553
  160 15.7 24.3874 0.459554
  161 15.9 24.3744 0.459559
  162 16.1 24.2333 0.459541
  163 16.3 24.1727 0.459554
  164 16.5 24.0436 0.459549
  165 16.7 24.0283 0.459557
  166 16.9 23.9918 0.459559
  167 17.1 23.9123 0.459551
  168 17.3 24.0084 0.459557
  169 17.5 24.1509 0.459561
  170 17.7 24.2105 0.459548
  171 17.9 24.2412 0.459549
  172 18.1 24.3011 0.459558
  173 18.3 24.2971 0.459543
  174 18.5 24.3599 0.459556
  175 18.7 24.3088 0.459556
  176 18.9 24.2482 0.459558
  177 19.1 24.1501 0.459555
  178 19.3 24.0439 0.459555
  179 19.5 24.0873 0.459565
  180 19.7 24.0752 0.459556
  181 19.9 24.1441 0.459551
  182 20.1 24.151 0.459557
  183 20.3 24.1643 0.459554
  184 20.5 24.1834 0.459555
  185 20.7 24.2391 0.45956
  186 20.9 24.1278 0.459551
  187 21.1 24.143 0.459548
  188 21.3 24.1905 0.45956
  189 21.5 24.1596 0.459558
  190 21.7 24.1826 0.459553
  191 21.9 24.2066 0.459543
  192 22.1 24.2143 0.459554
  193 22.3 24.1367 0.459557
  194 22.5 24.1081 0.459556
  195 22.7 24.1152 0.459548
  196 22.9 24.1441 0.459555
  197 23.1 24.1105 0.459544
  198 23.3 24.1428 0.459553
  199 23.5 24.1973 0.459556
  200 23.7 24.2333 0.459553
  201 23.9 24.2575 0.459553
  202 24.1 24.3049 0.459549
  203 24.3 24.2587 0.459557
  204 24.5 24.2095 0.459553
  205 24.7 24.3127 0.459553
  206 24.9 24.2335 0.459561
  207 25.1 24.2079 0.459554
  208 25.3 24.2364 0.459555
  209 25.5 24.1709 0.459545
  210 25.7 23.9799 0.459545
  211 25.9 23.8778 0.459552
  212 26.1 23.9018 0.459561
  213 26.3 24.0615 0.459556
  214 26.5 24.0156 0.459554
  215 26.7 23.9556 0.45955
  216 26.9 24.0479 0.459553
  217 27.1 24.3911 0.459553
  218 27.3 24.5651 0.459555
  219 27.5 24.7179 0.459555
  220 27.7 24.736 0.459542
  221 27.9 24.7347 0.459536
  222 28.1 24.5669 0.459549
  223 28.3 24.3318 0.459559
  224 28.5 23.9942 0.459556
  225 28.7 23.6159 0.459551
  226 28.9 23.2416 0.459557
  227 29.1 22.944 0.459557
  228 29.3 22.9645 0.459558
  229 29.5 23.2703 0.459555
  230 29.7 23.8029 0.45955
  231 29.9 24.4355 0.459557
  232 30.1 24.9853 0.459552
  233 30.3 25.4493 0.459556
  234 30.5 25.8291 0.459555
  235 30.7 25.8861 0.459545
  236 30.9 25.6535 0.459559
  237 31.1 25.3766 0.459557
  238 31.3 24.6677 0.459551
  239 31.5 24.0671 0.459555
  240 31.7 23.1077 0.459552
  241 31.9 22.0867 0.459565
  242 32.1 21.4245 0.459568
  243 32.3 21.232 0.459556
  244 32.5 21.3781 0.459557
  245 32.7 21.7859 0.459559
  246 32.9 22.5524 0.45956
  247 33.1 23.695 0.45955
  248 33.3 25.1549 0.459557
  249 33.5 27.1792 0.459551
  250 33.7 29.9604 0.459565
  251 33.9 32.8377 0.459562
  252 34.1 34.4956 0.459556
  253 34.3 32.5561 0.45955
  254 34.5 26.2478 0.459558
  255 34.7 18.6981 0.459572
  256 34.9 13.9697 0.459555
  257 35.1 12.0169 0.459562
  258 35.3 11.7186 0.459555
  259 35.5 12.5738 0.459551
  260 35.7 14.4791 0.45956
  261 35.9 17.6323 0.459559
  262 36.1 22.6507 0.459556
  263 36.3 29.9736 0.459547
  264 36.5 40.2384 0.459559
  265 36.7 53.2409 0.459554
  266 36.9 64.5856 0.459558
  267 37.1 59.8679 0.459552
  268 37.3 28.0185 0.459559
  269 37.5 2.97668 0.436067
  270 37.7 0.015996 0.00725754
  271 37.9 0 0
  272 38.1 0 0
  273 38.3 0 0
  274 38.5 0 0
  275 38.7 0 0
  276 38.9 0 0
  277 39.1 0 0
  278 39.3 0 0
  279 39.5 0 0
  280 39.7 0 0
  281 39.9 0 0
  282 40.1 0 0
  283 40.3 0 0
  284 40.5 0 0
  285 40.7 0 0
  286 40.9 0 0
  287 41.1 0 0
  288 41.3 0 0
  289 41.5 0 0
  290 41.7 0 0
  291 41.9 0 0
  292 42.1 0 0
  293 42.3 0 0
  294 42.5 0 0
  295 42.7 0 0
  296 42.9 0 0
  297 43.1 0 0
  298 43.3 0 0
  299 43.5 0 0
  300 43.7 0 0
  301 43.9 0 0
  302 44.1 0 0
  303 44.3 0 0
  304 44.5 0 0
  305 44.7 0 0
  306 44.9 0 0
  307 45.1 0 0
  308 45.3 0 0
  309 45.5 0 0
  310 45.7 0 0
  311 45.9 0 0
  312 46.1 0 0
  313 46.3 0 0
  314 46.5 0 0
  315 46.7 0 0
  316 46.9 0 0
  317 47.1 0 0
  318 47.3 0 0
  319 47.5 0 0
  320 47.7 0 0
  321 47.9 0 0
  322 48.1 0 0
  323 48.3 0 0
  324 48.5 0 0
  325 48.7 0 0
  326 48.9 0 0
  327 49.1 0 0
  328 49.3 0 0
  329 49.5 0 0
  330 49.7 0 0
  331 49.9 0 0
  332 50.1 0 0
  333 50.3 0 0
  334 50.5 0 0
  335 50.7 0 0
  336 50.9 0 0
  337 51.1 0 0
  338 51.3 0 0
  339 51.5 0 0
  340 51.7 0 0
  341 51.9 0 0
  342 52.1 0 0
  343 52.3 0 0
  344 52.5 0 0
  345 52.7 0 0
  346 52.9 0 0
  347 53.1 0 0
  348 53.3 0 0
  349 53.5 0 0
  350 53.7 0 0
  351 53.9 0 0
  352 54.1 0 0
  353 54.3 0 0
  354 54.5 0 0
  355 54.7 0 0
  356 54.9 0 0
  357 55.1 0 0
  358 55.3 0 0
  359 55.5 0 0
  360 55.7 0 0
  361 55.9 0 0
  362 56.1 0 0
