# Supplementary material for: The influences of electric field intensity and driving force on the slip behaviour of water flow in a nanochannel
Source: PLoS One. 2021 Sep 22;16(9):e0257589. doi: 10.1371/journal.pone.0257589 (PMC8457446; doi:10.1371/journal.pone.0257589)
Supplement: S1 Data — (ZIP) [file pone.0257589.s001.zip › data/ALH2O-E-4/Ovx.3]

# Chunk-averaged data for fix O and group norm
# Timestep Number-of-chunks Total-count
# Chunk Coord1 Ncount vx
1000000 362 4394
  1 -16.1 0 0
  2 -15.9 0 0
  3 -15.7 0 0
  4 -15.5 0 0
  5 -15.3 0 0
  6 -15.1 0 0
  7 -14.9 0 0
  8 -14.7 0 0
  9 -14.5 0 0
  10 -14.3 0 0
  11 -14.1 0 0
  12 -13.9 0 0
  13 -13.7 0 0
  14 -13.5 0 0
  15 -13.3 0 0
  16 -13.1 0 0
  17 -12.9 0 0
  18 -12.7 0 0
  19 -12.5 0 0
  20 -12.3 0 0
  21 -12.1 0 0
  22 -11.9 0 0
  23 -11.7 0 0
  24 -11.5 0 0
  25 -11.3 0 0
  26 -11.1 0 0
  27 -10.9 0 0
  28 -10.7 0 0
  29 -10.5 0 0
  30 -10.3 0 0
  31 -10.1 0 0
  32 -9.9 0 0
  33 -9.7 0 0
  34 -9.5 0 0
  35 -9.3 0 0
  36 -9.1 0 0
  37 -8.9 0 0
  38 -8.7 0 0
  39 -8.5 0 0
  40 -8.3 0 0
  41 -8.1 0 0
  42 -7.9 0 0
  43 -7.7 0 0
  44 -7.5 0 0
  45 -7.3 0 0
  46 -7.1 0 0
  47 -6.9 0 0
  48 -6.7 0 0
  49 -6.5 0 0
  50 -6.3 0 0
  51 -6.1 0 0
  52 -5.9 0 0
  53 -5.7 0 0
  54 -5.5 0 0
  55 -5.3 0 0
  56 -5.1 0 0
  57 -4.9 0 0
  58 -4.7 0 0
  59 -4.5 0 0
  60 -4.3 0 0
  61 -4.1 0 0
  62 -3.9 0 0
  63 -3.7 0 0
  64 -3.5 0 0
  65 -3.3 0 0
  66 -3.1 0 0
  67 -2.9 0 0
  68 -2.7 0 0
  69 -2.5 0 0
  70 -2.3 0 0
  71 -2.1 0 0
  72 -1.9 0 0
  73 -1.7 0 0
  74 -1.5 0 0
  75 -1.3 0 0
  76 -1.1 0 0
  77 -0.9 0 0
  78 -0.7 0 0
  79 -0.5 0 0
  80 -0.3 0 0
  81 -0.1 0 0
  82 0.1 0 0
  83 0.3 0 0
  84 0.5 0 0
  85 0.7 0 0
  86 0.9 0 0
  87 1.1 0 0
  88 1.3 0 0
  89 1.5 0 0
  90 1.7 0 0
  91 1.9 0 0
  92 2.1 0 0
  93 2.3 0.013162 0.0060126
  94 2.5 2.81882 0.425866
  95 2.7 28.0712 0.45287
  96 2.9 61.9856 0.452866
  97 3.1 67.2484 0.452872
  98 3.3 54.8893 0.452869
  99 3.5 40.7838 0.452873
  100 3.7 29.6858 0.452872
  101 3.9 21.8974 0.452878
  102 4.1 16.8418 0.452884
  103 4.3 13.6105 0.452876
  104 4.5 11.6777 0.452861
  105 4.7 10.9701 0.452865
  106 4.9 11.4215 0.452868
  107 5.1 13.5284 0.452863
  108 5.3 18.5625 0.452872
  109 5.5 26.5967 0.452869
  110 5.7 33.3742 0.452869
  111 5.9 35.2436 0.452868
  112 6.1 33.3363 0.452876
  113 6.3 30.1546 0.452876
  114 6.5 27.1825 0.45287
  115 6.7 24.9488 0.452868
  116 6.9 23.4645 0.452871
  117 7.1 22.4439 0.452865
  118 7.3 21.7267 0.452863
  119 7.5 21.2526 0.452865
  120 7.7 21.226 0.452873
  121 7.9 21.5033 0.452867
  122 8.1 22.0519 0.452863
  123 8.3 23.0369 0.452868
  124 8.5 23.8564 0.452872
  125 8.7 24.6384 0.452869
  126 8.9 25.3592 0.45287
  127 9.1 25.7506 0.452867
  128 9.3 25.9093 0.452858
  129 9.5 25.9353 0.452877
  130 9.7 25.4633 0.452869
  131 9.9 24.9925 0.45287
  132 10.1 24.3265 0.452872
  133 10.3 23.7681 0.452862
  134 10.5 23.2755 0.45287
  135 10.7 22.9227 0.452872
  136 10.9 22.8731 0.452871
  137 11.1 23.1476 0.452869
  138 11.3 23.5567 0.452879
  139 11.5 23.9937 0.452876
  140 11.7 24.4527 0.452874
  141 11.9 24.725 0.452873
  142 12.1 24.7921 0.45287
  143 12.3 24.6841 0.452863
  144 12.5 24.6597 0.452876
  145 12.7 24.4868 0.452868
  146 12.9 24.3443 0.452867
  147 13.1 24.1888 0.452868
  148 13.3 24.0866 0.45287
  149 13.5 23.9494 0.452874
  150 13.7 23.8648 0.452877
  151 13.9 24.0421 0.452864
  152 14.1 24.0467 0.452863
  153 14.3 24.0503 0.45287
  154 14.5 24.1491 0.45287
  155 14.7 24.074 0.452875
  156 14.9 24.214 0.452871
  157 15.1 24.2467 0.452873
  158 15.3 24.2808 0.452871
  159 15.5 24.2657 0.452869
  160 15.7 24.283 0.452872
  161 15.9 24.1969 0.452865
  162 16.1 24.2526 0.452865
  163 16.3 24.2453 0.452872
  164 16.5 24.2558 0.452871
  165 16.7 24.2694 0.452872
  166 16.9 24.1154 0.452874
  167 17.1 24.1168 0.452865
  168 17.3 24.1266 0.452874
  169 17.5 24.0655 0.452869
  170 17.7 24.1095 0.452869
  171 17.9 24.212 0.452862
  172 18.1 24.223 0.452873
  173 18.3 24.1942 0.452856
  174 18.5 24.2392 0.452867
  175 18.7 24.191 0.45287
  176 18.9 24.2032 0.452864
  177 19.1 24.2087 0.452871
  178 19.3 24.1661 0.452869
  179 19.5 24.1784 0.452874
  180 19.7 24.162 0.452878
  181 19.9 24.1102 0.452868
  182 20.1 24.1401 0.452874
  183 20.3 24.1546 0.452872
  184 20.5 24.2273 0.452865
  185 20.7 24.2699 0.452868
  186 20.9 24.2136 0.452864
  187 21.1 24.2084 0.452864
  188 21.3 24.2404 0.452873
  189 21.5 24.1349 0.45287
  190 21.7 24.2296 0.452857
  191 21.9 24.1845 0.452864
  192 22.1 24.1821 0.452869
  193 22.3 24.1184 0.45287
  194 22.5 24.0865 0.452866
  195 22.7 24.1465 0.452876
  196 22.9 24.1558 0.45287
  197 23.1 24.1168 0.452865
  198 23.3 24.1436 0.452859
  199 23.5 24.164 0.452861
  200 23.7 24.1087 0.452859
  201 23.9 24.2299 0.45287
  202 24.1 24.3237 0.452862
  203 24.3 24.305 0.452867
  204 24.5 24.3629 0.452867
  205 24.7 24.3722 0.452853
  206 24.9 24.2553 0.452861
  207 25.1 24.1784 0.452855
  208 25.3 24.1547 0.452864
  209 25.5 23.9755 0.45286
  210 25.7 24.044 0.452865
  211 25.9 23.9879 0.452853
  212 26.1 23.933 0.452868
  213 26.3 23.9925 0.452857
  214 26.5 23.9716 0.452864
  215 26.7 24.0874 0.45286
  216 26.9 24.2509 0.452853
  217 27.1 24.3631 0.452863
  218 27.3 24.539 0.452855
  219 27.5 24.7413 0.452861
  220 27.7 24.7883 0.452861
  221 27.9 24.8035 0.452861
  222 28.1 24.5946 0.452862
  223 28.3 24.1598 0.452861
  224 28.5 23.9125 0.452864
  225 28.7 23.5756 0.452851
  226 28.9 23.2305 0.452854
  227 29.1 23.0741 0.452857
  228 29.3 23.0957 0.452862
  229 29.5 23.3835 0.452861
  230 29.7 23.9241 0.452866
  231 29.9 24.4005 0.452859
  232 30.1 24.9492 0.452852
  233 30.3 25.413 0.452856
  234 30.5 25.6658 0.452857
  235 30.7 25.8437 0.452853
  236 30.9 25.7753 0.452852
  237 31.1 25.3991 0.452869
  238 31.3 24.6959 0.452867
  239 31.5 23.9295 0.452863
  240 31.7 23.0096 0.452864
  241 31.9 22.1861 0.452864
  242 32.1 21.5547 0.452865
  243 32.3 21.3197 0.452863
  244 32.5 21.3912 0.452862
  245 32.7 21.8347 0.452869
  246 32.9 22.6593 0.452867
  247 33.1 23.7968 0.452853
  248 33.3 25.277 0.452863
  249 33.5 27.3197 0.452862
  250 33.7 29.8121 0.452857
  251 33.9 32.4727 0.452864
  252 34.1 33.9435 0.45287
  253 34.3 32.1196 0.452854
  254 34.5 25.9699 0.452872
  255 34.7 18.7381 0.452864
  256 34.9 14.0544 0.452866
  257 35.1 12.168 0.45285
  258 35.3 11.9445 0.452856
  259 35.5 12.8999 0.45285
  260 35.7 14.8569 0.452858
  261 35.9 18.0558 0.452871
  262 36.1 22.9514 0.452872
  263 36.3 30.0277 0.45287
  264 36.5 39.9518 0.45287
  265 36.7 52.5496 0.45287
  266 36.9 63.6307 0.452868
  267 37.1 59.2143 0.452871
  268 37.3 28.2041 0.452873
  269 37.5 3.11574 0.433085
  270 37.7 0.016212 0.0072631
  271 37.9 0 0
  272 38.1 0 0
  273 38.3 0 0
  274 38.5 0 0
  275 38.7 0 0
  276 38.9 0 0
  277 39.1 0 0
  278 39.3 0 0
  279 39.5 0 0
  280 39.7 0 0
  281 39.9 0 0
  282 40.1 0 0
  283 40.3 0 0
  284 40.5 0 0
  285 40.7 0 0
  286 40.9 0 0
  287 41.1 0 0
  288 41.3 0 0
  289 41.5 0 0
  290 41.7 0 0
  291 41.9 0 0
  292 42.1 0 0
  293 42.3 0 0
  294 42.5 0 0
  295 42.7 0 0
  296 42.9 0 0
  297 43.1 0 0
  298 43.3 0 0
  299 43.5 0 0
  300 43.7 0 0
  301 43.9 0 0
  302 44.1 0 0
  303 44.3 0 0
  304 44.5 0 0
  305 44.7 0 0
  306 44.9 0 0
  307 45.1 0 0
  308 45.3 0 0
  309 45.5 0 0
  310 45.7 0 0
  311 45.9 0 0
  312 46.1 0 0
  313 46.3 0 0
  314 46.5 0 0
  315 46.7 0 0
  316 46.9 0 0
  317 47.1 0 0
  318 47.3 0 0
  319 47.5 0 0
  320 47.7 0 0
  321 47.9 0 0
  322 48.1 0 0
  323 48.3 0 0
  324 48.5 0 0
  325 48.7 0 0
  326 48.9 0 0
  327 49.1 0 0
  328 49.3 0 0
  329 49.5 0 0
  330 49.7 0 0
  331 49.9 0 0
  332 50.1 0 0
  333 50.3 0 0
  334 50.5 0 0
  335 50.7 0 0
  336 50.9 0 0
  337 51.1 0 0
  338 51.3 0 0
  339 51.5 0 0
  340 51.7 0 0
  341 51.9 0 0
  342 52.1 0 0
  343 52.3 0 0
  344 52.5 0 0
  345 52.7 0 0
  346 52.9 0 0
  347 53.1 0 0
  348 53.3 0 0
  349 53.5 0 0
  350 53.7 0 0
  351 53.9 0 0
  352 54.1 0 0
  353 54.3 0 0
  354 54.5 0 0
  355 54.7 0 0
  356 54.9 0 0
  357 55.1 0 0
  358 55.3 0 0
  359 55.5 0 0
  360 55.7 0 0
  361 55.9 0 0
  362 56.1 0 0
