# Supplementary material for: The influences of electric field intensity and driving force on the slip behaviour of water flow in a nanochannel
Source: PLoS One. 2021 Sep 22;16(9):e0257589. doi: 10.1371/journal.pone.0257589 (PMC8457446; doi:10.1371/journal.pone.0257589)
Supplement: S1 Data — (ZIP) [file pone.0257589.s001.zip › data/ALH2O-E-4/Ovx.4]

# Chunk-averaged data for fix O and group norm
# Timestep Number-of-chunks Total-count
# Chunk Coord1 Ncount vx
1000000 362 4394
  1 -16.1 0 0
  2 -15.9 0 0
  3 -15.7 0 0
  4 -15.5 0 0
  5 -15.3 0 0
  6 -15.1 0 0
  7 -14.9 0 0
  8 -14.7 0 0
  9 -14.5 0 0
  10 -14.3 0 0
  11 -14.1 0 0
  12 -13.9 0 0
  13 -13.7 0 0
  14 -13.5 0 0
  15 -13.3 0 0
  16 -13.1 0 0
  17 -12.9 0 0
  18 -12.7 0 0
  19 -12.5 0 0
  20 -12.3 0 0
  21 -12.1 0 0
  22 -11.9 0 0
  23 -11.7 0 0
  24 -11.5 0 0
  25 -11.3 0 0
  26 -11.1 0 0
  27 -10.9 0 0
  28 -10.7 0 0
  29 -10.5 0 0
  30 -10.3 0 0
  31 -10.1 0 0
  32 -9.9 0 0
  33 -9.7 0 0
  34 -9.5 0 0
  35 -9.3 0 0
  36 -9.1 0 0
  37 -8.9 0 0
  38 -8.7 0 0
  39 -8.5 0 0
  40 -8.3 0 0
  41 -8.1 0 0
  42 -7.9 0 0
  43 -7.7 0 0
  44 -7.5 0 0
  45 -7.3 0 0
  46 -7.1 0 0
  47 -6.9 0 0
  48 -6.7 0 0
  49 -6.5 0 0
  50 -6.3 0 0
  51 -6.1 0 0
  52 -5.9 0 0
  53 -5.7 0 0
  54 -5.5 0 0
  55 -5.3 0 0
  56 -5.1 0 0
  57 -4.9 0 0
  58 -4.7 0 0
  59 -4.5 0 0
  60 -4.3 0 0
  61 -4.1 0 0
  62 -3.9 0 0
  63 -3.7 0 0
  64 -3.5 0 0
  65 -3.3 0 0
  66 -3.1 0 0
  67 -2.9 0 0
  68 -2.7 0 0
  69 -2.5 0 0
  70 -2.3 0 0
  71 -2.1 0 0
  72 -1.9 0 0
  73 -1.7 0 0
  74 -1.5 0 0
  75 -1.3 0 0
  76 -1.1 0 0
  77 -0.9 0 0
  78 -0.7 0 0
  79 -0.5 0 0
  80 -0.3 0 0
  81 -0.1 0 0
  82 0.1 0 0
  83 0.3 0 0
  84 0.5 0 0
  85 0.7 0 0
  86 0.9 0 0
  87 1.1 0 0
  88 1.3 0 0
  89 1.5 0 0
  90 1.7 0 0
  91 1.9 0 0
  92 2.1 0 0
  93 2.3 0.013301 0.00589372
  94 2.5 2.8156 0.422195
  95 2.7 28.3907 0.449228
  96 2.9 62.5668 0.449222
  97 3.1 67.6187 0.449228
  98 3.3 55.0675 0.449222
  99 3.5 40.723 0.449229
  100 3.7 29.4918 0.449225
  101 3.9 21.8973 0.449221
  102 4.1 16.7618 0.449226
  103 4.3 13.5081 0.449227
  104 4.5 11.5857 0.449212
  105 4.7 10.7929 0.449207
  106 4.9 11.141 0.449224
  107 5.1 13.3244 0.449223
  108 5.3 18.5794 0.449224
  109 5.5 26.8041 0.449228
  110 5.7 33.5563 0.449225
  111 5.9 35.5099 0.44922
  112 6.1 33.5207 0.449225
  113 6.3 30.3077 0.449223
  114 6.5 27.2371 0.449222
  115 6.7 24.899 0.449223
  116 6.9 23.2721 0.449222
  117 7.1 22.1467 0.449228
  118 7.3 21.4938 0.449224
  119 7.5 21.2446 0.449235
  120 7.7 21.2301 0.449222
  121 7.9 21.6056 0.44923
  122 8.1 22.2194 0.44923
  123 8.3 23.0662 0.449226
  124 8.5 23.9863 0.449227
  125 8.7 24.6676 0.449223
  126 8.9 25.2856 0.449227
  127 9.1 25.791 0.449219
  128 9.3 26.0172 0.449218
  129 9.5 25.8357 0.449224
  130 9.7 25.4735 0.449226
  131 9.9 24.994 0.449224
  132 10.1 24.2799 0.449219
  133 10.3 23.7585 0.449227
  134 10.5 23.2841 0.449224
  135 10.7 22.963 0.449224
  136 10.9 22.9803 0.449215
  137 11.1 23.2177 0.449213
  138 11.3 23.567 0.449213
  139 11.5 23.9625 0.44922
  140 11.7 24.3251 0.449222
  141 11.9 24.5842 0.44922
  142 12.1 24.845 0.449216
  143 12.3 24.8821 0.449219
  144 12.5 24.7286 0.449218
  145 12.7 24.5833 0.449216
  146 12.9 24.3814 0.449213
  147 13.1 24.2534 0.449224
  148 13.3 24.0618 0.449227
  149 13.5 23.8985 0.449218
  150 13.7 23.8529 0.449218
  151 13.9 23.8041 0.449218
  152 14.1 23.9169 0.449217
  153 14.3 24.0591 0.449224
  154 14.5 24.1675 0.449223
  155 14.7 24.1476 0.449214
  156 14.9 24.2485 0.449217
  157 15.1 24.3121 0.449225
  158 15.3 24.3835 0.449212
  159 15.5 24.414 0.449228
  160 15.7 24.3755 0.449207
  161 15.9 24.3302 0.449222
  162 16.1 24.1676 0.449215
  163 16.3 24.1211 0.449218
  164 16.5 24.0435 0.449206
  165 16.7 23.9506 0.449221
  166 16.9 24.0412 0.449229
  167 17.1 24.0561 0.44922
  168 17.3 24.0954 0.449216
  169 17.5 24.1281 0.449212
  170 17.7 24.2162 0.449221
  171 17.9 24.2242 0.449218
  172 18.1 24.2886 0.449216
  173 18.3 24.3152 0.449214
  174 18.5 24.2891 0.449215
  175 18.7 24.2513 0.449224
  176 18.9 24.2599 0.449219
  177 19.1 24.1325 0.449217
  178 19.3 24.123 0.449213
  179 19.5 24.0862 0.449218
  180 19.7 24.0326 0.449226
  181 19.9 24.1145 0.449213
  182 20.1 24.1666 0.449218
  183 20.3 24.2164 0.449222
  184 20.5 24.2356 0.449218
  185 20.7 24.2711 0.449217
  186 20.9 24.2142 0.449215
  187 21.1 24.2214 0.449212
  188 21.3 24.2545 0.44922
  189 21.5 24.1686 0.449219
  190 21.7 24.1741 0.449215
  191 21.9 24.1998 0.449219
  192 22.1 24.0414 0.44922
  193 22.3 24.0675 0.449214
  194 22.5 23.9861 0.449217
  195 22.7 24.1428 0.449214
  196 22.9 24.1804 0.449223
  197 23.1 24.1982 0.449224
  198 23.3 24.1313 0.449209
  199 23.5 24.2084 0.449212
  200 23.7 24.2878 0.449223
  201 23.9 24.2804 0.449216
  202 24.1 24.3017 0.44922
  203 24.3 24.2729 0.449203
  204 24.5 24.2624 0.449213
  205 24.7 24.2956 0.44922
  206 24.9 24.2922 0.449218
  207 25.1 24.2697 0.44923
  208 25.3 24.1375 0.449219
  209 25.5 24.0253 0.449222
  210 25.7 23.9389 0.449219
  211 25.9 23.8916 0.449221
  212 26.1 23.9638 0.449216
  213 26.3 24.0168 0.449215
  214 26.5 24.0022 0.449213
  215 26.7 24.0683 0.44922
  216 26.9 24.2245 0.449216
  217 27.1 24.415 0.449216
  218 27.3 24.6247 0.449218
  219 27.5 24.6904 0.449212
  220 27.7 24.7065 0.449209
  221 27.9 24.646 0.449216
  222 28.1 24.4328 0.449217
  223 28.3 24.2533 0.449215
  224 28.5 23.9189 0.449231
  225 28.7 23.5503 0.449228
  226 28.9 23.2746 0.449214
  227 29.1 23.1702 0.44922
  228 29.3 23.2586 0.449221
  229 29.5 23.5486 0.449212
  230 29.7 24.0244 0.449219
  231 29.9 24.4282 0.449227
  232 30.1 24.8532 0.44923
  233 30.3 25.3879 0.449224
  234 30.5 25.6485 0.449213
  235 30.7 25.6402 0.449224
  236 30.9 25.559 0.449213
  237 31.1 25.0862 0.449214
  238 31.3 24.5459 0.44922
  239 31.5 23.9596 0.449229
  240 31.7 23.089 0.449218
  241 31.9 22.3118 0.449205
  242 32.1 21.7223 0.449207
  243 32.3 21.4095 0.449219
  244 32.5 21.6174 0.449221
  245 32.7 22.0878 0.449221
  246 32.9 22.8297 0.44922
  247 33.1 23.9681 0.449217
  248 33.3 25.4072 0.449226
  249 33.5 27.3034 0.449221
  250 33.7 29.7276 0.449218
  251 33.9 32.2099 0.449212
  252 34.1 33.5264 0.449222
  253 34.3 31.6476 0.449211
  254 34.5 25.6156 0.449216
  255 34.7 18.6883 0.449232
  256 34.9 14.1904 0.449229
  257 35.1 12.4178 0.449208
  258 35.3 12.2958 0.449208
  259 35.5 13.2844 0.449222
  260 35.7 15.252 0.449219
  261 35.9 18.4498 0.449218
  262 36.1 23.1771 0.449225
  263 36.3 30.038 0.44923
  264 36.5 39.6116 0.449223
  265 36.7 51.8241 0.449221
  266 36.9 62.5485 0.449218
  267 37.1 58.7552 0.44922
  268 37.3 28.5591 0.449218
  269 37.5 3.23652 0.431695
  270 37.7 0.017617 0.00782287
  271 37.9 0 0
  272 38.1 0 0
  273 38.3 0 0
  274 38.5 0 0
  275 38.7 0 0
  276 38.9 0 0
  277 39.1 0 0
  278 39.3 0 0
  279 39.5 0 0
  280 39.7 0 0
  281 39.9 0 0
  282 40.1 0 0
  283 40.3 0 0
  284 40.5 0 0
  285 40.7 0 0
  286 40.9 0 0
  287 41.1 0 0
  288 41.3 0 0
  289 41.5 0 0
  290 41.7 0 0
  291 41.9 0 0
  292 42.1 0 0
  293 42.3 0 0
  294 42.5 0 0
  295 42.7 0 0
  296 42.9 0 0
  297 43.1 0 0
  298 43.3 0 0
  299 43.5 0 0
  300 43.7 0 0
  301 43.9 0 0
  302 44.1 0 0
  303 44.3 0 0
  304 44.5 0 0
  305 44.7 0 0
  306 44.9 0 0
  307 45.1 0 0
  308 45.3 0 0
  309 45.5 0 0
  310 45.7 0 0
  311 45.9 0 0
  312 46.1 0 0
  313 46.3 0 0
  314 46.5 0 0
  315 46.7 0 0
  316 46.9 0 0
  317 47.1 0 0
  318 47.3 0 0
  319 47.5 0 0
  320 47.7 0 0
  321 47.9 0 0
  322 48.1 0 0
  323 48.3 0 0
  324 48.5 0 0
  325 48.7 0 0
  326 48.9 0 0
  327 49.1 0 0
  328 49.3 0 0
  329 49.5 0 0
  330 49.7 0 0
  331 49.9 0 0
  332 50.1 0 0
  333 50.3 0 0
  334 50.5 0 0
  335 50.7 0 0
  336 50.9 0 0
  337 51.1 0 0
  338 51.3 0 0
  339 51.5 0 0
  340 51.7 0 0
  341 51.9 0 0
  342 52.1 0 0
  343 52.3 0 0
  344 52.5 0 0
  345 52.7 0 0
  346 52.9 0 0
  347 53.1 0 0
  348 53.3 0 0
  349 53.5 0 0
  350 53.7 0 0
  351 53.9 0 0
  352 54.1 0 0
  353 54.3 0 0
  354 54.5 0 0
  355 54.7 0 0
  356 54.9 0 0
  357 55.1 0 0
  358 55.3 0 0
  359 55.5 0 0
  360 55.7 0 0
  361 55.9 0 0
  362 56.1 0 0
