# Supplementary material for: The influences of electric field intensity and driving force on the slip behaviour of water flow in a nanochannel
Source: PLoS One. 2021 Sep 22;16(9):e0257589. doi: 10.1371/journal.pone.0257589 (PMC8457446; doi:10.1371/journal.pone.0257589)
Supplement: S1 Data — (ZIP) [file pone.0257589.s001.zip › data/ALH2O-E-4/Ovx.5]

# Chunk-averaged data for fix O and group norm
# Timestep Number-of-chunks Total-count
# Chunk Coord1 Ncount vx
1000000 362 4394
  1 -16.1 0 0
  2 -15.9 0 0
  3 -15.7 0 0
  4 -15.5 0 0
  5 -15.3 0 0
  6 -15.1 0 0
  7 -14.9 0 0
  8 -14.7 0 0
  9 -14.5 0 0
  10 -14.3 0 0
  11 -14.1 0 0
  12 -13.9 0 0
  13 -13.7 0 0
  14 -13.5 0 0
  15 -13.3 0 0
  16 -13.1 0 0
  17 -12.9 0 0
  18 -12.7 0 0
  19 -12.5 0 0
  20 -12.3 0 0
  21 -12.1 0 0
  22 -11.9 0 0
  23 -11.7 0 0
  24 -11.5 0 0
  25 -11.3 0 0
  26 -11.1 0 0
  27 -10.9 0 0
  28 -10.7 0 0
  29 -10.5 0 0
  30 -10.3 0 0
  31 -10.1 0 0
  32 -9.9 0 0
  33 -9.7 0 0
  34 -9.5 0 0
  35 -9.3 0 0
  36 -9.1 0 0
  37 -8.9 0 0
  38 -8.7 0 0
  39 -8.5 0 0
  40 -8.3 0 0
  41 -8.1 0 0
  42 -7.9 0 0
  43 -7.7 0 0
  44 -7.5 0 0
  45 -7.3 0 0
  46 -7.1 0 0
  47 -6.9 0 0
  48 -6.7 0 0
  49 -6.5 0 0
  50 -6.3 0 0
  51 -6.1 0 0
  52 -5.9 0 0
  53 -5.7 0 0
  54 -5.5 0 0
  55 -5.3 0 0
  56 -5.1 0 0
  57 -4.9 0 0
  58 -4.7 0 0
  59 -4.5 0 0
  60 -4.3 0 0
  61 -4.1 0 0
  62 -3.9 0 0
  63 -3.7 0 0
  64 -3.5 0 0
  65 -3.3 0 0
  66 -3.1 0 0
  67 -2.9 0 0
  68 -2.7 0 0
  69 -2.5 0 0
  70 -2.3 0 0
  71 -2.1 0 0
  72 -1.9 0 0
  73 -1.7 0 0
  74 -1.5 0 0
  75 -1.3 0 0
  76 -1.1 0 0
  77 -0.9 0 0
  78 -0.7 0 0
  79 -0.5 0 0
  80 -0.3 0 0
  81 -0.1 0 0
  82 0.1 0 0
  83 0.3 0 0
  84 0.5 0 0
  85 0.7 0 0
  86 0.9 0 0
  87 1.1 0 0
  88 1.3 0 0
  89 1.5 0 0
  90 1.7 0 0
  91 1.9 0 0
  92 2.1 0 0
  93 2.3 0.013084 0.00577942
  94 2.5 2.85755 0.416505
  95 2.7 28.7668 0.441993
  96 2.9 63.0488 0.441992
  97 3.1 67.9219 0.44199
  98 3.3 54.9493 0.441992
  99 3.5 40.5765 0.441986
  100 3.7 29.5101 0.441992
  101 3.9 21.7668 0.441997
  102 4.1 16.6016 0.441983
  103 4.3 13.3387 0.44199
  104 4.5 11.4224 0.441982
  105 4.7 10.6785 0.441983
  106 4.9 11.1881 0.44199
  107 5.1 13.3784 0.441996
  108 5.3 18.6243 0.441993
  109 5.5 26.8153 0.441981
  110 5.7 33.6777 0.441987
  111 5.9 35.5349 0.441987
  112 6.1 33.5076 0.441991
  113 6.3 30.2401 0.441996
  114 6.5 27.1286 0.441993
  115 6.7 24.8659 0.441999
  116 6.9 23.3087 0.441983
  117 7.1 22.2207 0.441998
  118 7.3 21.488 0.441984
  119 7.5 21.0442 0.441986
  120 7.7 21.1331 0.44199
  121 7.9 21.5219 0.441988
  122 8.1 22.249 0.441978
  123 8.3 23.1456 0.441998
  124 8.5 24.0731 0.441995
  125 8.7 24.89 0.441989
  126 8.9 25.4513 0.441988
  127 9.1 25.8466 0.441991
  128 9.3 25.9238 0.441989
  129 9.5 25.8705 0.441996
  130 9.7 25.4955 0.441992
  131 9.9 24.9937 0.441995
  132 10.1 24.2835 0.441992
  133 10.3 23.6192 0.441994
  134 10.5 23.1602 0.441988
  135 10.7 22.955 0.441991
  136 10.9 23.0019 0.44199
  137 11.1 23.2284 0.442006
  138 11.3 23.5926 0.441988
  139 11.5 23.9874 0.441983
  140 11.7 24.4011 0.441999
  141 11.9 24.6939 0.441993
  142 12.1 24.831 0.441983
  143 12.3 24.8828 0.442
  144 12.5 24.6638 0.441998
  145 12.7 24.4577 0.441995
  146 12.9 24.2543 0.441992
  147 13.1 24.05 0.441998
  148 13.3 23.9239 0.441988
  149 13.5 23.8897 0.441993
  150 13.7 23.9182 0.441997
  151 13.9 23.9286 0.441999
  152 14.1 23.9732 0.441989
  153 14.3 24.0879 0.441991
  154 14.5 24.1886 0.441984
  155 14.7 24.1927 0.441993
  156 14.9 24.1639 0.44199
  157 15.1 24.2777 0.441989
  158 15.3 24.3516 0.441986
  159 15.5 24.2981 0.442
  160 15.7 24.286 0.441987
  161 15.9 24.2773 0.441994
  162 16.1 24.2171 0.44199
  163 16.3 24.1279 0.441996
  164 16.5 24.1046 0.442005
  165 16.7 24.1363 0.442001
  166 16.9 24.1306 0.441991
  167 17.1 24.1327 0.441996
  168 17.3 24.2683 0.441994
  169 17.5 24.1813 0.441995
  170 17.7 24.0599 0.441993
  171 17.9 24.1093 0.442009
  172 18.1 24.1434 0.441993
  173 18.3 24.1513 0.441992
  174 18.5 24.2298 0.441984
  175 18.7 24.2465 0.441992
  176 18.9 24.243 0.441997
  177 19.1 24.1101 0.441987
  178 19.3 24.1325 0.441989
  179 19.5 24.0738 0.441997
  180 19.7 24.142 0.441999
  181 19.9 24.1587 0.441994
  182 20.1 24.2445 0.441991
  183 20.3 24.3384 0.441995
  184 20.5 24.3576 0.441988
  185 20.7 24.3237 0.441989
  186 20.9 24.1758 0.441988
  187 21.1 24.1094 0.441995
  188 21.3 24.1882 0.441998
  189 21.5 24.1347 0.441991
  190 21.7 24.1583 0.441994
  191 21.9 24.1437 0.441995
  192 22.1 24.0971 0.441988
  193 22.3 24.0724 0.441995
  194 22.5 24.1079 0.441997
  195 22.7 24.1063 0.441991
  196 22.9 24.0056 0.441988
  197 23.1 24.0679 0.441993
  198 23.3 24.1441 0.441994
  199 23.5 24.2447 0.441994
  200 23.7 24.2835 0.441987
  201 23.9 24.3766 0.441989
  202 24.1 24.4226 0.442
  203 24.3 24.4314 0.441988
  204 24.5 24.2037 0.441993
  205 24.7 24.1803 0.441996
  206 24.9 24.1814 0.441989
  207 25.1 24.1761 0.441994
  208 25.3 24.1364 0.441982
  209 25.5 24.163 0.441994
  210 25.7 24.0622 0.441993
  211 25.9 24.0513 0.441986
  212 26.1 23.9779 0.441987
  213 26.3 23.9063 0.441988
  214 26.5 23.9329 0.441995
  215 26.7 24.0225 0.441991
  216 26.9 24.2511 0.441989
  217 27.1 24.3635 0.441988
  218 27.3 24.5624 0.441992
  219 27.5 24.6628 0.441997
  220 27.7 24.7956 0.441988
  221 27.9 24.7971 0.441988
  222 28.1 24.6985 0.441997
  223 28.3 24.2908 0.441994
  224 28.5 23.8362 0.441991
  225 28.7 23.5208 0.441981
  226 28.9 23.2556 0.441998
  227 29.1 23.1093 0.441992
  228 29.3 23.1611 0.441998
  229 29.5 23.2947 0.441998
  230 29.7 23.8513 0.441994
  231 29.9 24.5949 0.441993
  232 30.1 25.0966 0.441991
  233 30.3 25.479 0.441999
  234 30.5 25.7507 0.442003
  235 30.7 25.8245 0.441988
  236 30.9 25.624 0.441983
  237 31.1 25.1106 0.441992
  238 31.3 24.5149 0.44199
  239 31.5 23.8154 0.441988
  240 31.7 22.941 0.441991
  241 31.9 22.0436 0.441998
  242 32.1 21.5842 0.441994
  243 32.3 21.4161 0.441995
  244 32.5 21.5589 0.441999
  245 32.7 22.2736 0.441991
  246 32.9 23.0995 0.441997
  247 33.1 24.1123 0.441987
  248 33.3 25.5187 0.44199
  249 33.5 27.3684 0.442001
  250 33.7 29.6433 0.441994
  251 33.9 31.984 0.441998
  252 34.1 33.135 0.442
  253 34.3 31.3301 0.441992
  254 34.5 25.6439 0.442001
  255 34.7 18.744 0.441983
  256 34.9 14.3772 0.442004
  257 35.1 12.652 0.441997
  258 35.3 12.4963 0.441998
  259 35.5 13.4861 0.44199
  260 35.7 15.5144 0.441994
  261 35.9 18.6391 0.441996
  262 36.1 23.3111 0.442
  263 36.3 30.0759 0.441998
  264 36.5 39.433 0.441991
  265 36.7 51.1601 0.442003
  266 36.9 61.8135 0.442004
  267 37.1 58.5148 0.442005
  268 37.3 28.9868 0.442005
  269 37.5 3.34645 0.427165
  270 37.7 0.018739 0.00809816
  271 37.9 0 0
  272 38.1 0 0
  273 38.3 0 0
  274 38.5 0 0
  275 38.7 0 0
  276 38.9 0 0
  277 39.1 0 0
  278 39.3 0 0
  279 39.5 0 0
  280 39.7 0 0
  281 39.9 0 0
  282 40.1 0 0
  283 40.3 0 0
  284 40.5 0 0
  285 40.7 0 0
  286 40.9 0 0
  287 41.1 0 0
  288 41.3 0 0
  289 41.5 0 0
  290 41.7 0 0
  291 41.9 0 0
  292 42.1 0 0
  293 42.3 0 0
  294 42.5 0 0
  295 42.7 0 0
  296 42.9 0 0
  297 43.1 0 0
  298 43.3 0 0
  299 43.5 0 0
  300 43.7 0 0
  301 43.9 0 0
  302 44.1 0 0
  303 44.3 0 0
  304 44.5 0 0
  305 44.7 0 0
  306 44.9 0 0
  307 45.1 0 0
  308 45.3 0 0
  309 45.5 0 0
  310 45.7 0 0
  311 45.9 0 0
  312 46.1 0 0
  313 46.3 0 0
  314 46.5 0 0
  315 46.7 0 0
  316 46.9 0 0
  317 47.1 0 0
  318 47.3 0 0
  319 47.5 0 0
  320 47.7 0 0
  321 47.9 0 0
  322 48.1 0 0
  323 48.3 0 0
  324 48.5 0 0
  325 48.7 0 0
  326 48.9 0 0
  327 49.1 0 0
  328 49.3 0 0
  329 49.5 0 0
  330 49.7 0 0
  331 49.9 0 0
  332 50.1 0 0
  333 50.3 0 0
  334 50.5 0 0
  335 50.7 0 0
  336 50.9 0 0
  337 51.1 0 0
  338 51.3 0 0
  339 51.5 0 0
  340 51.7 0 0
  341 51.9 0 0
  342 52.1 0 0
  343 52.3 0 0
  344 52.5 0 0
  345 52.7 0 0
  346 52.9 0 0
  347 53.1 0 0
  348 53.3 0 0
  349 53.5 0 0
  350 53.7 0 0
  351 53.9 0 0
  352 54.1 0 0
  353 54.3 0 0
  354 54.5 0 0
  355 54.7 0 0
  356 54.9 0 0
  357 55.1 0 0
  358 55.3 0 0
  359 55.5 0 0
  360 55.7 0 0
  361 55.9 0 0
  362 56.1 0 0
