# Supplementary material for: The influences of electric field intensity and driving force on the slip behaviour of water flow in a nanochannel
Source: PLoS One. 2021 Sep 22;16(9):e0257589. doi: 10.1371/journal.pone.0257589 (PMC8457446; doi:10.1371/journal.pone.0257589)
Supplement: S1 Data — (ZIP) [file pone.0257589.s001.zip › data/ALH2O-E-5/1.log]

variable T equal 300
variable F equal 0.001          #加速度
# ----------------- Init Section -----------------

    units        real
    atom_style   full
    pair_style   lj/cut/coul/long 9.0
    bond_style   harmonic
    angle_style  harmonic
    kspace_style pppm 0.0001


    neigh_modify delay 0 every 1 check yes

# ----------------- Atom Definition Section -----------------

read_data system.data
  orthogonal box = (0 -16.2 0) to (81 56.2 40.5)
  4 by 2 by 2 MPI processor grid
  reading atoms ...
  19582 atoms
  scanning bonds ...
  2 = max bonds/atom
  scanning angles ...
  1 = max angles/atom
  reading bonds ...
  8788 bonds
  reading angles ...
  4394 angles
  2 = max # of 1-2 neighbors
  1 = max # of 1-3 neighbors
  1 = max # of 1-4 neighbors
  2 = max # of special neighbors
#read_restart 1.restart

#1是up Al
#2是down Al
#3是 O
#4是 H

# ----------------- Settings Section -----------------
    pair_coeff   1 1  0.0  0.0         #上Al Al
    pair_coeff   1 2  0.0  0.0         #上Al下Al
    pair_coeff   1 3  ${Wo}  3.166    #上Al O
    pair_coeff   1 3  0.1553  3.166    
    pair_coeff   1 4  0.0  0.0         #上Al H

    pair_coeff   2 2  0.0  0.0         #下Al Al
    pair_coeff   2 3  ${Wo}  3.166    #下Al O
    pair_coeff   2 3  0.1553  3.166    
    pair_coeff   2 4  0.0  0.0         #下Al H

    pair_coeff   3 3  ${Wo}  3.166    # O  O
    pair_coeff   3 3  0.1553  3.166    
    pair_coeff   3 4  0.0  0.0         # O  H

    pair_coeff   4 4  0.0  0.0         # H  H

	bond_coeff   1     600.0   1.0
    angle_coeff  1   75.0    109.47

    group upwall type 1
3200 atoms in group upwall
    group downwall type 2
3200 atoms in group downwall
    group O type 3
4394 atoms in group O
    group H type 4
8788 atoms in group H

	group wall union upwall downwall
6400 atoms in group wall
    group spce type  3  4
13182 atoms in group spce
    fix fShakeSPCE spce shake 0.0001 10 0 b 1 a 1
  0 = # of size 2 clusters
  0 = # of size 3 clusters
  0 = # of size 4 clusters
  4394 = # of frozen angles

# ----------------- Run Section -----------------

  timestep 1
  compute	     T_spce spce temp/partial 0 1 1
  velocity     spce create $T 372748 temp T_spce
  velocity     spce create 300 372748 temp T_spce
  dump 2 all atom 100000 $a.lammpstrj
  dump 2 all atom 100000 1.lammpstrj

  fix   fxnvt spce nvt temp $T $T 100
  fix   fxnvt spce nvt temp 300 $T 100
  fix   fxnvt spce nvt temp 300 300 100
  fix_modify fxnvt temp T_spce
WARNING: Temperature for fix modify is not for group all (../fix_nh.cpp:1349)

  run   1000000
PPPM initialization ...
  G vector (1/distance) = 0.284296
  grid = 40 36 24
  stencil order = 5
  estimated absolute RMS force accuracy = 0.0311878
  estimated relative force accuracy = 9.39212e-05
  using double precision FFTs
  3d grid and FFT values/proc = 6555 2880
Neighbor list info ...
  1 neighbor list requests
  update every 1 steps, delay 0 steps, check yes
  master list distance cutoff = 11
  ghost atom cutoff = 11
Memory usage per processor = 8.74182 Mbytes
Step Temp E_pair E_mol TotEng Press 
       0    174.00258    18054.513            0    25931.534    32532.557 
 1000000    176.89124   -49077.177            0   -41069.387    1538.7186 
Loop time of 9342.93 on 16 procs for 1000000 steps with 19582 atoms

Pair  time (%) = 6004.22 (64.2648)
Bond  time (%) = 0.342147 (0.00366209)
Kspce time (%) = 1987.15 (21.269)
Neigh time (%) = 524.368 (5.61245)
Comm  time (%) = 364.77 (3.90423)
Outpt time (%) = 0.0128888 (0.000137952)
Other time (%) = 462.074 (4.9457)

Nlocal:    1223.88 ave 1253 max 1196 min
Histogram: 1 0 2 3 3 2 2 1 1 1
Nghost:    7385.38 ave 7472 max 7300 min
Histogram: 1 2 0 2 3 2 3 1 0 2
Neighs:    302362 ave 322483 max 279812 min
Histogram: 1 1 2 1 3 0 4 1 1 2

Total # of neighbors = 4837786
Ave neighs/atom = 247.053
Ave special neighs/atom = 1.34634
Neighbor list builds = 52266
Dangerous builds = 0
  write_restart ${Wo}.restart
  write_restart 0.1553.restart
PPPM initialization ...
  G vector (1/distance) = 0.284296
  grid = 40 36 24
  stencil order = 5
  estimated absolute RMS force accuracy = 0.0311878
  estimated relative force accuracy = 9.39212e-05
  using double precision FFTs
  3d grid and FFT values/proc = 6555 2880
 #--------------------E+F -----------------------
  timestep 1

  fix 1 spce gravity $F vector 1 0 0       #在x方向加速度为====0.0001
  fix 1 spce gravity 0.001 vector 1 0 0       
  fix kick spce efield  0.0  $E 0.0        #在Y方向上加上电场==0.1
  fix kick spce efield  0.0  0.02 0.0        

  run   1000000
PPPM initialization ...
  G vector (1/distance) = 0.284296
  grid = 40 36 24
  stencil order = 5
  estimated absolute RMS force accuracy = 0.0311878
  estimated relative force accuracy = 9.39212e-05
  using double precision FFTs
  3d grid and FFT values/proc = 6555 2880
Memory usage per processor = 8.74802 Mbytes
Step Temp E_pair E_mol TotEng Press 
 1000000    176.89124   -49077.177            0   -41069.387    1538.3612 
 2000000    279213.24   -49073.793            0     12590787    2432686.4 
Loop time of 11755.4 on 16 procs for 1000000 steps with 19582 atoms

Pair  time (%) = 6564.61 (55.8433)
Bond  time (%) = 0.329194 (0.00280036)
Kspce time (%) = 2086.37 (17.7481)
Neigh time (%) = 2076.99 (17.6683)
Comm  time (%) = 483.598 (4.11383)
Outpt time (%) = 0.012979 (0.000110409)
Other time (%) = 543.508 (4.62347)

Nlocal:    1223.88 ave 1251 max 1203 min
Histogram: 2 2 1 1 4 2 1 1 1 1
Nghost:    7408.56 ave 7446 max 7369 min
Histogram: 1 2 2 0 3 2 1 1 2 2
Neighs:    302885 ave 320219 max 282764 min
Histogram: 2 1 0 0 4 2 2 2 2 1

Total # of neighbors = 4846158
Ave neighs/atom = 247.48
Ave special neighs/atom = 1.34634
Neighbor list builds = 189356
Dangerous builds = 0
  write_restart $a.${E}.restart
  write_restart 1.${E}.restart
  write_restart 1.0.02.restart
PPPM initialization ...
  G vector (1/distance) = 0.284296
  grid = 40 36 24
  stencil order = 5
  estimated absolute RMS force accuracy = 0.0311878
  estimated relative force accuracy = 9.39212e-05
  using double precision FFTs
  3d grid and FFT values/proc = 6555 2880
# ------------------- compute ------------------
  reset_timestep 0
  compute force spce group/group wall      #计算力：水和墙

  thermo		500                        #输出力
  thermo_style custom step temp c_force[1]
  thermo_modify 	temp T_spce
WARNING: Temperature for thermo pressure is not for group all (../thermo.cpp:442)


  compute c_O O chunk/atom bin/1d y lower 0.2 units box            #氧：密度+速度
  fix O O ave/chunk 1 1000000 1000000 c_O vx norm sample file Ovx.$a
  fix O O ave/chunk 1 1000000 1000000 c_O vx norm sample file Ovx.1


  compute c_H H chunk/atom bin/1d y lower 0.2 units box            #氢：密度+速度
  fix H H ave/chunk 1 1000000 1000000 c_H vx norm sample file Hvx.$a
  fix H H ave/chunk 1 1000000 1000000 c_H vx norm sample file Hvx.1


  run 1000000
PPPM initialization ...
  G vector (1/distance) = 0.284296
  grid = 40 36 24
  stencil order = 5
  estimated absolute RMS force accuracy = 0.0311878
  estimated relative force accuracy = 9.39212e-05
  using double precision FFTs
  3d grid and FFT values/proc = 6555 2880
Neighbor list info ...
  2 neighbor list requests
  update every 1 steps, delay 0 steps, check yes
  master list distance cutoff = 11
  ghost atom cutoff = 11
Memory usage per processor = 9.25362 Mbytes
Step Temp force[1] 
       0    296.11319   -10.257275 
     500    297.87474    10.219819 
    1000    303.74973   -10.449121 
    1500    301.96254    9.5295026 
    2000    295.24312    4.5183798 
    2500    296.37234   -4.6630812 
    3000    299.86157   -6.3061399 
    3500    304.48762   -7.1072602 
    4000    298.10822     12.16249 
    4500    296.25001    8.5400291 
    5000     295.9929   -11.980592 
    5500    293.40076    9.2987135 
    6000    301.84714   -5.1313582 
    6500    296.46336    9.2340637 
    7000    302.20565    -8.272917 
    7500    298.44665   -20.902013 
    8000    302.97308    13.798751 
    8500    296.96989   -10.343925 
    9000    297.85596     3.311343 
    9500     297.4776   -8.3324985 
   10000    299.46733   -1.8828444 
   10500    297.71688    -11.19443 
   11000    298.33707   -8.0517504 
   11500     300.7564    18.733627 
   12000    299.16949    11.564902 
   12500    298.43063   -11.220126 
   13000    300.91165    11.485253 
   13500    299.54688    19.332762 
   14000     295.6693   -11.848012 
   14500    301.71695   -13.623076 
   15000    299.69178    14.032261 
   15500     298.5281   -3.1444291 
   16000    301.44745  -0.79010749 
   16500    298.19854     6.380688 
   17000    298.57857   -16.270509 
   17500    305.44936    -5.514762 
   18000    299.14965    3.9528005 
   18500    304.18847   -9.1316792 
   19000    298.71683    -15.26597 
   19500    300.82903   -2.2189812 
   20000    301.91526     4.984153 
   20500    303.97515    10.737853 
   21000    296.13655     6.078139 
   21500    295.93147    17.732092 
   22000    297.66804    -14.55827 
   22500    302.17813    7.4324848 
   23000    301.44522    1.8927484 
   23500    298.97096   -2.5500981 
   24000    301.77298    7.5449672 
   24500    301.87929   0.18888253 
   25000    299.47613   -11.920882 
   25500    299.93219  -0.47245366 
   26000    294.24244   -3.4762979 
   26500    302.63325   -8.1099095 
   27000    297.24854   -10.330271 
   27500    295.04198    2.7514127 
   28000    302.24811    20.481639 
   28500    297.93819   -6.2976945 
   29000    303.12386   -3.0554727 
   29500    300.72055   0.86038739 
   30000     301.1879   -11.632261 
   30500    300.96186    1.0165134 
   31000    299.31817    17.238179 
   31500    297.31469     -9.50199 
   32000    293.32407   -8.5397537 
   32500    298.86155    15.085009 
   33000    299.03271   -2.7698155 
   33500    300.15305    2.0860384 
   34000    304.59838    11.696507 
   34500    300.48178    2.7965538 
   35000    303.84458    6.1216701 
   35500    298.23135   0.12849691 
   36000    299.77542   -2.0223742 
   36500    300.86195    19.814344 
   37000    301.43673    11.666794 
   37500    299.44779    20.529717 
   38000     300.7096      24.2681 
   38500    300.12479    -4.154721 
   39000    300.65682    5.7558793 
   39500    299.80473    10.091092 
   40000    297.73853   -7.1200712 
   40500    294.90173    3.3541266 
   41000    300.91125    12.818136 
   41500    304.26584    3.3568803 
   42000    297.07164   -9.9037738 
   42500    299.70994    15.763891 
   43000    296.25904   -7.3632256 
   43500    302.36265  -0.65624866 
   44000    294.49714    -20.90916 
   44500    300.24089    10.920133 
   45000    301.84079   -12.387263 
   45500    310.34616   -8.5683832 
   46000    303.87466    15.155636 
   46500    297.75729   -4.4137495 
   47000    299.07408     2.604263 
   47500    296.90769   -13.276694 
   48000    304.88068   0.20990937 
   48500    299.92604   -15.442727 
   49000    310.35084   0.13981435 
   49500    300.45883   0.61070157 
   50000    301.44219    4.0004025 
   50500    302.48459   -1.9188242 
   51000    301.73809   -7.9345093 
   51500    300.26179    16.505896 
   52000    294.37523   -33.658182 
   52500    301.16921   -9.8153269 
   53000    296.52247   -12.508516 
   53500     297.3176    -21.62685 
   54000    300.72877   -7.3161724 
   54500    300.83528   -5.5730023 
   55000    295.07544   -14.862687 
   55500    305.29418    -1.018944 
   56000    303.12397    23.080791 
   56500    296.65161    3.1141229 
   57000    301.70436   -20.587312 
   57500    304.03825    5.5457518 
   58000    295.60397   -17.489761 
   58500    302.33646   -15.209407 
   59000    298.04499   -15.366569 
   59500    303.81784   -3.7116323 
   60000    299.76187    19.501156 
   60500    298.67997  -0.35886471 
   61000    297.76468    10.135709 
   61500     297.3707    3.9601088 
   62000    300.39575   -9.8060898 
   62500    298.82602   -4.3928991 
   63000    301.27991   -3.3721969 
   63500    294.64535   -17.886252 
   64000    297.11705     27.75907 
   64500    299.29921   -1.8590327 
   65000    296.66468   -0.1649902 
   65500     298.0549  -0.34326939 
   66000    297.25282  -0.11143175 
   66500    300.63612     13.24737 
   67000     305.3804   -4.8925947 
   67500    300.27444    8.1014487 
   68000     299.3205    12.125504 
   68500    300.46999   -2.1981806 
   69000     301.9448   -9.8729183 
   69500    298.66094   -13.735408 
   70000    302.16888   -10.268526 
   70500    295.12563  0.083610274 
   71000    304.83066     26.42402 
   71500    297.54339    -3.625578 
   72000    298.32548   0.62664585 
   72500    299.74285    6.7668442 
   73000    299.92341  -0.73436503 
   73500    304.65839     8.771539 
   74000    295.59644  -0.82765204 
   74500    295.67013     6.942862 
   75000    297.76736   -1.1617125 
   75500     305.8813    1.2181711 
   76000    302.08774    2.9578657 
   76500     303.1013   -4.7676113 
   77000     302.1255    31.667056 
   77500    297.67896    5.2548686 
   78000     294.8871   -23.790598 
   78500    295.67556   0.35602767 
   79000    302.67752    15.768234 
   79500    299.41382   -3.6478554 
   80000    297.67417    5.5113872 
   80500     302.3601   -4.1601965 
   81000    303.29494    15.365684 
   81500    299.51834     13.43448 
   82000    299.78926   -1.7016653 
   82500    301.28775   -2.0407995 
   83000    297.00678    9.3150812 
   83500    299.43967   -2.8440075 
   84000    302.04347    11.542509 
   84500    300.37417    -3.088743 
   85000    300.72772    11.756879 
   85500    290.82622   -13.079391 
   86000    306.51102 -0.028873947 
   86500    300.20934   -7.7937685 
   87000    303.57794    24.921083 
   87500    301.64213   -14.607212 
   88000    296.85226   0.99847477 
   88500    300.34012   -7.2095744 
   89000    304.75326    9.9643235 
   89500    295.89785    21.375975 
   90000    302.63119   -12.463024 
   90500    300.55375   -5.0899234 
   91000    300.54169   -15.579618 
   91500    299.47417   -6.4158773 
   92000    305.47897   -7.9013585 
   92500     297.2445   -11.133596 
   93000    295.35251   -3.3066943 
   93500    299.78942   -4.3018439 
   94000    302.51926    5.8743977 
   94500    304.01073   -1.4706156 
   95000    296.78803    17.919986 
   95500    304.67907    12.893619 
   96000     304.1056    11.546038 
   96500    300.60529   -1.8251591 
   97000    296.84659    7.0356855 
   97500    300.06051    8.5152549 
   98000    299.39797    18.414999 
   98500    301.51803    16.217453 
   99000    300.94041    6.7875476 
   99500    301.32871    1.5286598 
  100000    300.17991   0.40219031 
  100500    299.95209   -1.3233022 
  101000    302.61871    6.7278861 
  101500    301.72029    13.437993 
  102000    302.17413   -2.9339492 
  102500    299.68745    6.2745106 
  103000    301.37795   -6.9758144 
  103500    300.45608    10.551831 
  104000    300.11643    -1.334639 
  104500     299.5707    3.2517601 
  105000    293.45975   -6.8087164 
  105500    296.60684    6.8263782 
  106000    302.61233   0.23440489 
  106500     304.3588     11.02805 
  107000    297.18249   -13.900508 
  107500    294.27075   -3.6610778 
  108000    304.30911   -4.1706164 
  108500    305.17548    16.130327 
  109000    292.18471    4.2590715 
  109500    302.26124   -10.946295 
  110000    297.21071   -1.8595481 
  110500    299.65818    3.9472278 
  111000    298.83146    1.5808538 
  111500    294.03728    18.835062 
  112000    298.74494    16.626755 
  112500    302.02017   -16.230513 
  113000    301.27145  -0.39271397 
  113500    300.15982    5.0431775 
  114000    301.91542    1.4532384 
  114500    298.49538   -1.0969086 
  115000    298.17506   -10.054678 
  115500    298.69699    -12.01031 
  116000    291.79936   -8.6552238 
  116500    296.39466    -4.772257 
  117000    299.69095   -20.002311 
  117500    298.89891   -19.035064 
  118000    300.68563   -2.4302812 
  118500    298.44296  -0.71844231 
  119000    301.93145     16.48172 
  119500     304.6104    5.2565883 
  120000      301.692    11.580711 
  120500    300.00423  -0.59758303 
  121000    306.12789   -10.183894 
  121500    302.39006  -0.47878921 
  122000    298.58905    4.7719388 
  122500    299.06567    13.866563 
  123000    303.10659   -7.3884723 
  123500    298.64131  -0.40021701 
  124000    302.48012    3.8449852 
  124500    300.50792    6.3181627 
  125000      302.716   -2.5278682 
  125500    303.12429   -2.4416643 
  126000    300.57106    2.9472655 
  126500    298.90436   -2.1452519 
  127000    300.58836     17.52782 
  127500    295.20575    9.8899533 
  128000    300.23519   -6.5985868 
  128500    300.93635    10.608396 
  129000    308.38378   -7.3885678 
  129500    301.28123    8.2972205 
  130000    302.20999    8.9523997 
  130500     300.5533   -2.0607515 
  131000    302.20164    2.8629412 
  131500     299.1487   -3.6531341 
  132000    296.71512   0.26704252 
  132500    302.49686    13.587542 
  133000    301.39631   -11.543638 
  133500    299.95133     6.455511 
  134000    297.92188   -11.733164 
  134500    296.74791   -9.5252719 
  135000    296.00445    14.549052 
  135500    301.23524    12.397748 
  136000    298.84378    4.3212017 
  136500    299.68864    2.1585227 
  137000    300.56846     14.60394 
  137500    299.31188    4.2983218 
  138000    299.03373   -23.072957 
  138500    300.71379     -2.54547 
  139000    298.16756   -8.5167538 
  139500    299.21452   -8.7838272 
  140000    302.35706   -10.920673 
  140500    295.95371    -3.802664 
  141000    301.17157    4.0575116 
  141500    302.82053    6.0279956 
  142000    297.26086   -4.5959444 
  142500     295.0059     12.12744 
  143000    301.01311    -7.698699 
  143500    305.05504    -11.39971 
  144000    305.39041   -12.800089 
  144500    299.98352   -5.3378239 
  145000    309.22477    10.808871 
  145500     301.0876    8.4920476 
  146000     300.5508    18.849894 
  146500    304.91764   -4.8675858 
  147000    302.06464    8.4806874 
  147500    303.24638   -3.8700803 
  148000    297.87028    11.657321 
  148500    296.15215   -3.5761761 
  149000      301.487    16.293219 
  149500    298.59396   0.52604964 
  150000    299.77225   -7.5231923 
  150500    297.82784   -11.497021 
  151000    295.12447   -10.714999 
  151500    297.96912   -8.5290943 
  152000    301.94354    17.419827 
  152500    298.80785   -7.4113802 
  153000    300.32274    5.1646202 
  153500    299.24284   -10.735068 
  154000    295.32061    -3.551668 
  154500     307.2703   -12.369261 
  155000    301.75722   -19.661113 
  155500    299.39874   -4.3146873 
  156000    300.19212   -3.0886148 
  156500    298.63991    1.1331143 
  157000    300.45016   -7.0697473 
  157500     297.0039    8.3877692 
  158000    300.31243    9.1283376 
  158500    296.69295      2.80103 
  159000    303.91574     13.65668 
  159500     301.5684    6.2945173 
  160000    296.90028   0.90341518 
  160500    296.44552    -24.16978 
  161000    302.42431    12.456447 
  161500    293.96752    2.2845283 
  162000    291.19654    -3.518407 
  162500      301.448    1.0944883 
  163000    299.06094   -11.370313 
  163500    299.32571   0.63317627 
  164000    299.12507    1.1907719 
  164500    303.70815    13.903448 
  165000    305.73865   -10.161858 
  165500    299.79181    12.064299 
  166000    295.36396   -16.732647 
  166500    302.32575    7.4835083 
  167000    299.27229   0.35197088 
  167500    299.20455    14.278743 
  168000    301.03911   -5.3858266 
  168500    298.29402    3.2244904 
  169000    300.65196   -3.3221654 
  169500    303.17402    13.461508 
  170000      303.098    12.079285 
  170500    301.80713   -4.6323749 
  171000    295.65133    9.1366122 
  171500    298.17314    10.570621 
  172000    309.98644    7.5507436 
  172500    304.82039    11.102746 
  173000    300.84967   -4.5315459 
  173500    306.50239   -7.0715833 
  174000    304.05038   -5.1919469 
  174500    297.26701  -0.53847638 
  175000    297.72612    8.9487687 
  175500     299.3083    -5.186428 
  176000    301.77572    9.2162055 
  176500    296.97307   -7.3488094 
  177000    300.02437     9.809229 
  177500    298.44575   -3.5928134 
  178000    298.20198    10.070006 
  178500    305.25162    15.730893 
  179000    301.70015    7.1084979 
  179500    300.73346   -10.663659 
  180000    303.95359     6.826535 
  180500    295.52549   -20.145612 
  181000    297.09022  0.005566398 
  181500    295.40163  -0.10458562 
  182000    306.03629   0.87409994 
  182500    299.34365     6.323193 
  183000    296.02878    8.6973392 
  183500    299.24946    2.6056099 
  184000    303.83257    11.139076 
  184500    297.05493   -5.4577907 
  185000    299.27951    10.906741 
  185500    303.24264   -9.2555181 
  186000    301.75352   -1.7762274 
  186500    301.41486    12.365529 
  187000    304.01692    12.961439 
  187500    298.35514    1.5530835 
  188000    297.27727    -9.053624 
  188500     299.2605    7.3606016 
  189000    296.75141     7.202486 
  189500    303.51286   -3.7113249 
  190000    298.67293   -23.109037 
  190500    296.78799     18.87337 
  191000    301.18887    14.363518 
  191500    301.48345   -4.3481102 
  192000    295.47867   0.46278611 
  192500    297.62679  -0.31179739 
  193000    298.84565    -2.201108 
  193500    300.68008   -15.202944 
  194000    300.22794  -0.86729172 
  194500    299.79086    1.0810087 
  195000    297.00322    3.8222669 
  195500    300.11676   -9.5635789 
  196000    308.57883   -2.5946069 
  196500    300.54024    6.0667655 
  197000    302.67943   -3.7055892 
  197500    295.64465   -13.835535 
  198000    304.03316    3.6269178 
  198500    303.74162    7.0069293 
  199000    299.21489   -2.6936131 
  199500    302.31818    11.428494 
  200000    297.79075   -8.1409609 
  200500    298.34051    4.9833056 
  201000    298.54774   -10.779908 
  201500    298.05412    14.878365 
  202000    296.81718   -5.0678007 
  202500    299.60448    7.0842419 
  203000    300.86175   -2.6162928 
  203500    299.36873    17.900299 
  204000    301.69192   -15.290906 
  204500    303.28515    5.0316941 
  205000    299.50016    15.855877 
  205500    299.27731     17.84591 
  206000    296.78573    8.9039955 
  206500    301.76008    8.7517758 
  207000    295.58041    3.5431513 
  207500    300.94854   -11.384953 
  208000    302.16485   -4.5114861 
  208500    295.40266    3.5841927 
  209000    293.11162    15.568457 
  209500    303.96203   -7.8330642 
  210000    298.55967   -22.151368 
  210500    299.79592   -31.505065 
  211000    300.41451    4.9293702 
  211500    300.83792    3.8857507 
  212000    302.58206    6.0254833 
  212500    296.12171   -5.9884068 
  213000     299.2907    18.783294 
  213500    305.70397   -15.474125 
  214000    298.21419   -23.546904 
  214500    298.55366   -9.8569793 
  215000    299.33047   -4.3781213 
  215500    300.38523   -20.416023 
  216000    304.70008   -6.2596756 
  216500    298.52908   -1.1367828 
  217000    300.88404    2.7432834 
  217500    303.08915   0.29041322 
  218000    297.11653   -8.0404746 
  218500    301.70044  -0.39341565 
  219000     303.3151    5.2619125 
  219500    303.20135   -20.673582 
  220000    300.00912    4.1631057 
  220500    299.88387  -0.01939831 
  221000    299.93075     5.603584 
  221500    301.28555  -0.23722819 
  222000    301.39206     7.726385 
  222500    303.87954     -1.37808 
  223000    296.44495  -0.34761917 
  223500    298.16827    10.251399 
  224000    305.11421   -15.536343 
  224500    302.00726    18.391386 
  225000    298.87433   -11.797722 
  225500    303.15191   -2.7403446 
  226000    297.42183    13.903544 
  226500    297.69946    10.783777 
  227000    292.73053   -5.8884849 
  227500    304.02118    16.627543 
  228000    302.09104    2.3558205 
  228500    302.85626   -5.1312826 
  229000      302.759     4.887671 
  229500    305.01914   -7.8699338 
  230000    300.99929   -1.3600338 
  230500    298.60779   -4.3885348 
  231000      300.415  -0.89517053 
  231500    303.90287   -9.4786724 
  232000     300.9913    1.3055491 
  232500    296.32551   -7.1685806 
  233000    298.07324    3.5932141 
  233500    303.53046    7.8635816 
  234000    299.52717   -9.0695933 
  234500    301.41127    -18.78542 
  235000    301.20512    3.1274959 
  235500    297.63589     5.652459 
  236000     299.7315    6.2863372 
  236500    303.88122   -16.084869 
  237000    299.14202   -6.9607143 
  237500    300.91555    17.607359 
  238000     296.7076    11.834067 
  238500    299.86417    14.252656 
  239000    300.72238   -4.0096273 
  239500    301.82284    24.901041 
  240000    305.63114    1.1024744 
  240500     303.3932   -1.4815232 
  241000    302.39869    6.4154193 
  241500    301.04153    4.5605514 
  242000    297.41997    15.037608 
  242500    298.61303   0.87030636 
  243000    296.38172    1.3516826 
  243500    298.98938   -8.6232775 
  244000    301.05392   -7.3953943 
  244500    297.58373    6.7760962 
  245000    293.03141    2.7475346 
  245500    300.43303   -4.1494657 
  246000    303.13601    3.3464865 
  246500    296.94211   -6.2623486 
  247000    301.58046   -6.6340773 
  247500    302.15587    1.0035801 
  248000    297.77474   -13.011199 
  248500    297.27602    1.4876773 
  249000    297.93022    8.6297151 
  249500     304.1976   -5.0872078 
  250000     305.6451    1.7119295 
  250500    292.58568   -17.782022 
  251000    297.71578   0.46543388 
  251500    299.49433   -5.0857656 
  252000    303.91189    -1.704651 
  252500    300.32181    4.0466167 
  253000    307.32747    11.639009 
  253500    298.85072    24.411993 
  254000    304.82641    2.8881529 
  254500    298.45625    2.3530045 
  255000    300.60603    20.403533 
  255500    294.45601    -3.351685 
  256000    299.06794    8.1133016 
  256500    299.14447   -13.274963 
  257000    293.42307   -12.624607 
  257500    297.79785   -11.971128 
  258000    303.16098  -0.87526769 
  258500    294.30136 -0.021664004 
  259000    303.11266   -1.3735706 
  259500    303.79415    9.6162188 
  260000    301.63902    10.663097 
  260500    301.07118    1.7679414 
  261000    295.42172    7.8477135 
  261500    297.44378    3.5350758 
  262000    298.84955    3.4242239 
  262500    300.00977    1.5860185 
  263000    306.56594    -4.742019 
  263500    294.40117   -3.5584361 
  264000    299.39738   -23.505798 
  264500    292.59091   -24.118311 
  265000    295.45081   -7.1057843 
  265500    298.39562   -16.259686 
  266000    298.29503   -5.2755795 
  266500    299.22119  -0.10181194 
  267000    301.31079    3.7289963 
  267500    302.56355    9.5656947 
  268000    295.92988    12.948344 
  268500    298.25531   -1.9029448 
  269000    305.09304    6.7918078 
  269500     301.7208    3.5877472 
  270000    296.92808     22.68479 
  270500    299.64873   -9.6445659 
  271000    300.83237    5.0903687 
  271500    299.01084    10.182121 
  272000    299.12513   -2.6348797 
  272500    298.14081   -13.890848 
  273000    294.90165    18.628014 
  273500    298.78446   -7.2527856 
  274000     297.6986    -3.058826 
  274500    298.40607   -18.929751 
  275000    302.30504   -1.4639169 
  275500    303.38738   -1.2948097 
  276000    300.31485    6.7189813 
  276500    294.17306    -7.001797 
  277000     301.1267    17.186835 
  277500     300.6526    11.281149 
  278000     300.8714   0.83885426 
  278500    300.27783     1.940647 
  279000    294.15169   -19.572354 
  279500    302.79974    13.688284 
  280000    292.25612   -10.318665 
  280500     303.1056    5.3763929 
  281000    303.76254    15.247215 
  281500    299.92191  -0.88817547 
  282000    304.99577   -10.609869 
  282500    301.22679    13.264604 
  283000    299.35595    5.7848439 
  283500    304.66429    10.410799 
  284000    295.71725     8.334779 
  284500    299.24453   -3.9234427 
  285000     299.1451    9.9623655 
  285500    301.99207    10.228318 
  286000    299.12373   -14.644829 
  286500    294.10263    7.5511018 
  287000     303.5735   -8.1612966 
  287500    298.00405    3.9022947 
  288000    303.96352    5.0271843 
  288500    302.05258   -9.9533425 
  289000    299.62678    -8.279307 
  289500    295.14713   -8.1866871 
  290000    304.54885     2.444599 
  290500    304.85916    19.707987 
  291000    300.99673    8.6858277 
  291500    305.66452     14.16567 
  292000    300.68831   -5.3140086 
  292500    298.44618   -22.471532 
  293000    299.85634    5.7272173 
  293500    298.71306    5.2999716 
  294000    301.32815   -1.6849834 
  294500    300.07364    -5.694361 
  295000    301.51933   -2.5373665 
  295500    294.89385   -9.9978926 
  296000    300.96723   -5.6898653 
  296500    298.05674  -0.28153673 
  297000    300.66031 -0.037358223 
  297500    300.40322    11.352455 
  298000    300.94561   -0.8490182 
  298500    300.51225   -10.913085 
  299000    300.90973   -1.4898092 
  299500     302.1634   -2.5338435 
  300000    301.92454     5.662039 
  300500    295.54223   0.30389305 
  301000    298.18894    22.525799 
  301500    296.24224   0.33127621 
  302000    299.03037   -1.6475337 
  302500    299.84482     3.753143 
  303000    306.36551  -0.12390838 
  303500    297.01022   0.19057275 
  304000    301.67481    1.0142698 
  304500    301.36565    6.1292354 
  305000    299.20097    7.7868158 
  305500    299.85075    31.307884 
  306000    297.90621    15.990436 
  306500    296.80123   -10.225527 
  307000    300.78009    2.8586734 
  307500    298.48875   -11.647097 
  308000    307.35873    -20.55051 
  308500    297.06611    -10.89913 
  309000    299.64965    -8.751645 
  309500    298.45304   -1.3915265 
  310000    294.31749   0.63651975 
  310500    300.97011   -20.598998 
  311000    302.82969   -7.9993729 
  311500    306.10856    1.8569337 
  312000    297.02905   -10.038447 
  312500     297.0342    10.961931 
  313000    297.22406    -17.01068 
  313500    304.40185    0.1073823 
  314000    296.78573   -1.2284324 
  314500    293.95104    -9.626001 
  315000     302.1252   -6.6178426 
  315500    295.18671   -5.0737729 
  316000    297.50682    7.9477406 
  316500    301.81892    2.5317621 
  317000    299.68231   -5.2224216 
  317500    291.99103     7.468865 
  318000    298.50054   -1.8885865 
  318500    297.72636   -10.834873 
  319000    297.92435    8.4834411 
  319500    300.66428   -4.4378385 
  320000    297.82516    1.3137338 
  320500    304.45938   -5.9544446 
  321000    297.75974   0.11108926 
  321500    298.98865   -16.905128 
  322000    300.63234   -3.9288691 
  322500    295.00899   -9.1383391 
  323000     300.8515   -8.1035621 
  323500    300.88109    3.5287338 
  324000     294.2501    5.1003759 
  324500    298.70558     17.12309 
  325000    296.45839   -3.2601977 
  325500    297.70841    17.588908 
  326000    296.25929   -7.5096658 
  326500    300.09305   -10.134598 
  327000    296.21472   -2.0298075 
  327500    297.42913     9.871171 
  328000    297.08574   -5.6251027 
  328500    292.81357    -6.272349 
  329000    302.34544   -9.5901925 
  329500    298.42099   -3.9663989 
  330000    296.95397    8.0368661 
  330500    298.72074    11.800895 
  331000     300.5432   -3.1913272 
  331500    299.67117   -1.8447736 
  332000    296.07634   -1.0030379 
  332500    303.81412   -3.9157879 
  333000    297.57891    14.296024 
  333500    294.49719   -7.3817792 
  334000    299.68574    8.9051275 
  334500    300.15569    13.413806 
  335000    298.27086    8.3360188 
  335500    301.38216   -15.827296 
  336000    298.97925    4.2792172 
  336500    295.96174   -6.5919024 
  337000    300.47493    3.8774319 
  337500    308.07163   -12.216067 
  338000    301.54602    7.2727532 
  338500    297.29149  -0.32785633 
  339000    301.92304   -22.807477 
  339500    303.03903    -5.344926 
  340000     299.6443    3.8365309 
  340500     301.3023   -7.3377112 
  341000    299.58972    2.4311551 
  341500    300.60337   -7.5508161 
  342000    304.02053     5.438746 
  342500    304.67454   0.93534511 
  343000    302.87361   -11.154546 
  343500    299.80939   0.76803761 
  344000    299.25181    3.2841614 
  344500    304.64432   -9.6987733 
  345000    298.71625  -0.27268593 
  345500    300.05737   -13.121305 
  346000    298.56704    5.0581737 
  346500    300.71089   -2.2302895 
  347000     304.0543    -3.175162 
  347500    298.73894    17.289772 
  348000    301.77897     8.628554 
  348500    303.12959   -3.0681579 
  349000    296.67779   -4.1224081 
  349500    299.80559   -14.686978 
  350000    298.89191    11.446465 
  350500    296.93859     2.647719 
  351000    302.39664    10.017806 
  351500    296.23521     -11.4687 
  352000    302.18991   -0.9782115 
  352500    300.53932   -5.1443566 
  353000    297.83275    5.5870095 
  353500    300.33595    17.406633 
  354000    295.97048   -18.117377 
  354500    305.77277   -9.1557231 
  355000    301.71695    12.393457 
  355500    298.41308    3.9326396 
  356000    293.13343    6.4857867 
  356500    297.91798    7.3555845 
  357000    298.50558   -2.6310205 
  357500    295.08351    0.9292083 
  358000    292.31312    21.542164 
  358500      301.495   0.60686154 
  359000    297.96608   -13.582863 
  359500    306.53364    7.8719403 
  360000    300.63208    23.049994 
  360500    302.39158    9.8760976 
  361000    303.11256   -3.4048372 
  361500    294.97776   -11.556751 
  362000    297.47169     3.896515 
  362500    305.22216   -5.2099036 
  363000    301.44444    13.979209 
  363500    296.25552    6.2633277 
  364000    298.97432     3.901613 
  364500    300.95601  -0.47944591 
  365000    298.94635    6.0610575 
  365500    302.93957    1.1034264 
  366000    298.64949   -12.522633 
  366500    301.06654  -0.87017165 
  367000    300.29454   0.31858393 
  367500    299.55891    10.580456 
  368000    305.68058    11.352905 
  368500    302.12463    6.3157705 
  369000    297.39346   -10.459596 
  369500    302.10588    3.8633254 
  370000    304.73858   -6.5734438 
  370500    301.52072   -12.116606 
  371000    301.72829   -7.4539607 
  371500    302.89256    29.257592 
  372000    299.77345     4.094761 
  372500    303.19168   -15.086617 
  373000    300.73661   -4.5925757 
  373500    296.98992    4.5394392 
  374000    297.70374     17.60606 
  374500    293.79649    3.7979239 
  375000    294.65574    -3.853796 
  375500    301.88182    34.182564 
  376000    300.54751   -13.497634 
  376500    302.05638    6.3238835 
  377000    303.29018    6.4013343 
  377500    305.70099   -8.1659466 
  378000    303.21909    11.527644 
  378500    303.77996     14.70205 
  379000    295.98393   -6.6227722 
  379500    301.23731    7.0830649 
  380000    298.81012    4.2140436 
  380500    299.56973    9.4251887 
  381000    302.93037   -7.7843111 
  381500    305.04006   -8.0021776 
  382000    300.45841   -1.7794795 
  382500    294.14177   -10.028074 
  383000    296.80141   -13.866109 
  383500    303.38622    -4.885911 
  384000    302.66324    -21.61474 
  384500    297.75833  0.025806807 
  385000    302.55491    9.7161722 
  385500    295.68017    6.1271183 
  386000    302.48897  -0.66514286 
  386500    295.51385    18.622995 
  387000    298.23757   0.20590801 
  387500    298.01163   -8.7989003 
  388000    305.02884   -20.797741 
  388500    301.95563    14.251336 
  389000    298.83094    3.7922694 
  389500    302.83538    4.5028503 
  390000    295.50741   -1.6932105 
  390500    304.73801    -12.43452 
  391000    303.47186   -6.4370358 
  391500    294.82786    1.7193519 
  392000    299.24091    3.7507688 
  392500    298.60235   -26.078276 
  393000    302.33762    6.3076569 
  393500    298.57382   0.88538377 
  394000    298.68748   -5.3545739 
  394500    304.83989   -25.820466 
  395000    300.74916    -7.786711 
  395500    297.20416   0.74226491 
  396000    298.15091   -15.307655 
  396500    296.41245   -15.233543 
  397000    302.10988    11.238905 
  397500    300.05282   -14.073532 
  398000    297.87663    3.6233656 
  398500    298.74851   -8.6714859 
  399000    297.46067   0.56575259 
  399500     298.8702   -19.566073 
  400000    303.12152    2.2398204 
  400500    302.34041     9.293231 
  401000    303.47997   -8.7693474 
  401500    301.88421   -9.2309776 
  402000    299.80715    4.0767611 
  402500    300.66247   -11.871947 
  403000    298.04473    12.303475 
  403500    303.66169   -12.692529 
  404000    297.90489    6.6601764 
  404500     302.6817    11.429775 
  405000    297.70452   -8.6754921 
  405500    302.01808    5.0094659 
  406000    302.40113   -13.204477 
  406500    302.54954      7.73558 
  407000     297.6807    12.719221 
  407500    301.62857    1.9788636 
  408000      302.374   -6.9879185 
  408500    305.85546    -5.625494 
  409000    297.71706   -1.3574504 
  409500    298.46971   -2.0658276 
  410000    298.17361   -2.9388009 
  410500    301.70544   -12.869936 
  411000    301.86489   -9.1267133 
  411500    302.39889    12.638307 
  412000     308.8909     -1.31081 
  412500    300.70402   -12.195332 
  413000    299.97952   0.51665496 
  413500    298.19659    1.4005337 
  414000    296.01427   -2.5267654 
  414500     299.1444   0.12446244 
  415000    302.31358   -20.766555 
  415500    296.25194   -11.575871 
  416000    300.36374   -9.4067463 
  416500    301.73741   -14.611804 
  417000    302.93691    7.1493656 
  417500    298.94384   -9.5225762 
  418000    306.24552   -11.572518 
  418500    298.33438    3.4035377 
  419000     299.4901    5.6464639 
  419500    301.10659   -6.2170889 
  420000     301.1511    2.1877493 
  420500    302.11076   -12.713078 
  421000    303.13549   -11.329535 
  421500    299.97588   -18.410394 
  422000    298.74207   -9.7044898 
  422500    302.09669     18.89818 
  423000    301.94142     6.457174 
  423500    299.17662    7.3012968 
  424000    300.55998  -0.47704325 
  424500    301.93837    9.0139021 
  425000    299.09642    5.4248338 
  425500     307.6084    3.9769366 
  426000    298.02525    6.2043679 
  426500    297.66578    16.286348 
  427000    301.44384   -22.083288 
  427500     300.6241   -3.5261267 
  428000    294.99459    20.505744 
  428500    297.07256  -0.96836057 
  429000    300.69523      2.64908 
  429500    299.96121     7.313199 
  430000    300.78505  -0.69896549 
  430500    298.37125   -1.7715216 
  431000    297.53408    10.867361 
  431500    301.44654  -0.59055954 
  432000    300.43384   -14.990247 
  432500    298.09842    10.034628 
  433000    303.04045    9.0390144 
  433500    299.89183     -10.6307 
  434000    301.77253   -3.1477219 
  434500    297.83768    8.0726377 
  435000    302.07224  -0.66910579 
  435500     298.7279     -6.90814 
  436000    298.81322   -2.4629081 
  436500    304.75823  -0.93487472 
  437000    299.57249   -11.785694 
  437500     291.6246  -0.58987461 
  438000    297.93047   0.31365683 
  438500    301.19625   0.03350527 
  439000    303.82184    2.7363039 
  439500    300.99001   -5.9233941 
  440000    299.47566    12.140274 
  440500    299.18844    22.926069 
  441000    299.59956    -1.698101 
  441500    298.24684   0.82157986 
  442000    302.44107    2.6081014 
  442500    293.10377    11.310707 
  443000     300.3013    16.632241 
  443500    303.41551    13.221901 
  444000    297.22484   -7.8496491 
  444500    306.14253   -5.3225128 
  445000    296.35597     9.439122 
  445500    297.11379   -11.223331 
  446000    297.04923    5.0792174 
  446500    301.73219   0.45796984 
  447000    302.91587    12.078437 
  447500     292.4165   -9.1194995 
  448000    295.70959    11.006955 
  448500    299.96902 -0.081465457 
  449000    301.96356    11.134216 
  449500    298.30242    2.8444239 
  450000    295.20617   -12.557569 
  450500    300.79685    12.439533 
  451000    300.40618   -3.9431138 
  451500    304.51917   -4.3330151 
  452000    302.67313    3.3323431 
  452500    302.20185    2.0852134 
  453000    297.70472   -4.5247153 
  453500    297.32466   -4.2266418 
  454000    303.72873    14.411574 
  454500    296.46873    9.3124629 
  455000    298.63027    6.7728886 
  455500    298.38528    5.9539184 
  456000    300.35865    5.8502225 
  456500    303.01366   -5.2712025 
  457000    298.50589    6.7811606 
  457500    302.19579    12.871208 
  458000    296.80227   -7.6892464 
  458500    300.75991   -28.287708 
  459000    296.58778   -8.6174875 
  459500    297.12309    3.5111238 
  460000    296.30665    4.5707916 
  460500    301.89107    1.1467601 
  461000    302.64798    16.032167 
  461500    296.23348    -19.21909 
  462000     307.2553    2.6798658 
  462500    290.18245    17.523375 
  463000    300.73123    3.2412131 
  463500    301.90905    3.9937653 
  464000    299.31076   -0.5807392 
  464500    299.96696    13.818861 
  465000    302.55928    5.3528297 
  465500    302.97803    11.276958 
  466000    295.80734     4.655179 
  466500    297.39259   -1.3269239 
  467000    291.96547   -17.663833 
  467500    296.49255    -2.433649 
  468000    293.40998    1.3908307 
  468500    299.11575    4.7711798 
  469000    298.16376    5.7449211 
  469500    301.27036      1.34728 
  470000    297.12671     17.62543 
  470500     298.9345    4.9252733 
  471000    301.39541    14.152127 
  471500    300.94439    20.049943 
  472000    299.25115    7.4946079 
  472500    303.24372    15.138744 
  473000    304.39454   -1.1758163 
  473500    305.16414    11.263767 
  474000    296.79523    -6.394298 
  474500    299.96258   -10.581528 
  475000    297.47784    1.0655868 
  475500    299.70038   -11.747315 
  476000    299.35978   -6.8825617 
  476500    300.20306    7.0676743 
  477000    301.11639   0.78497306 
  477500    295.02271   -24.169711 
  478000    296.66319    14.468892 
  478500    297.86714    24.526428 
  479000     300.2757    9.3241815 
  479500    302.24897   -1.5509822 
  480000    298.06881    7.8756477 
  480500    303.00515    7.2606244 
  481000    296.53247   -8.3550208 
  481500    303.68095   0.71487923 
  482000    301.23141     8.372646 
  482500    305.77606    13.865179 
  483000    303.80282   -2.9615552 
  483500    299.70876   -8.0087713 
  484000    300.40952  -0.26370292 
  484500    305.39246    2.7324501 
  485000    304.44072   -1.9712016 
  485500    303.98837   -11.750378 
  486000    297.45858   -6.2435119 
  486500    303.11543    5.6769534 
  487000    299.71878    3.3192725 
  487500    298.68201   -2.0203577 
  488000    297.98003   -8.2284734 
  488500     295.9184   -5.9952051 
  489000    300.83722   -3.6750601 
  489500    298.54185    1.6957954 
  490000    296.62357   -8.2392792 
  490500     300.4031    9.7360559 
  491000    301.42332  -0.87736529 
  491500    291.60679   -12.913137 
  492000    297.62326   -2.8573198 
  492500    297.40156   -6.8156106 
  493000    298.22731   -8.2251559 
  493500    293.60018   -8.4516877 
  494000    300.52947   -6.8451845 
  494500    299.47686   -24.056387 
  495000    297.69891    7.2606039 
  495500    307.30487    5.3354422 
  496000    304.13201    7.2272659 
  496500    299.62677    2.4640789 
  497000    297.05653   -13.486501 
  497500     296.9883   0.74056861 
  498000    297.82389    15.222639 
  498500    298.77721   -20.554064 
  499000    297.65195   0.10675172 
  499500    297.84532   -1.0257782 
  500000    303.28057     9.710271 
  500500    297.98914    -7.012644 
  501000    297.26804   -5.2006852 
  501500    301.37108   -7.6635632 
  502000    298.24989   0.91506918 
  502500    300.93011    9.4138329 
  503000    305.70319   -1.4704454 
  503500    300.93301    22.543751 
  504000    300.02043    19.087065 
  504500    295.62366   -7.4065234 
  505000     303.6995   -24.316657 
  505500    301.45796    1.0779333 
  506000      297.078   -4.5359481 
  506500    300.53467    12.234874 
  507000    301.06651    1.7134732 
  507500    297.40445   -16.215607 
  508000    298.91623    7.9804249 
  508500     298.2214    14.964015 
  509000    294.68131   -16.129431 
  509500    301.28757    20.996952 
  510000    302.18195    3.2979143 
  510500    298.43989   -4.9015814 
  511000    301.45424    7.4586814 
  511500    303.96054    7.8750937 
  512000    299.81771   -7.9160838 
  512500    302.60286    5.9466806 
  513000    296.11838   -26.694424 
  513500    306.02001    1.2645453 
  514000    295.78024   -8.2335822 
  514500     297.0184    11.477781 
  515000    299.70381   -3.3611925 
  515500    299.36635   -5.7804967 
  516000    298.49449   -6.6575776 
  516500    305.73827     5.225517 
  517000    300.78273    4.0672088 
  517500    306.85282    7.4320253 
  518000    301.16787    5.4267122 
  518500    304.54686     3.880979 
  519000    301.91693   -16.737267 
  519500    298.68853     1.419304 
  520000    298.42708    7.7285724 
  520500    302.25034   -21.065601 
  521000    303.94533    15.627391 
  521500    300.83475   0.16064814 
  522000    296.14409   -15.581096 
  522500    309.69893    4.6667258 
  523000    299.43097   -14.253605 
  523500     297.1858    6.4161054 
  524000    300.71127    8.2343727 
  524500    298.70967   -21.214443 
  525000    299.98512    8.4716157 
  525500    301.93951    5.5806063 
  526000     298.2423    6.6355495 
  526500     300.0633    4.3183519 
  527000    300.79882   -4.2342597 
  527500    303.51146   -5.7985808 
  528000    297.34136   -7.3454568 
  528500    299.21534    3.6972176 
  529000    297.46928    4.5062188 
  529500    300.74348   -10.909144 
  530000    302.90358   -26.055495 
  530500    303.80448    13.444717 
  531000    306.26204    16.034119 
  531500    298.23798   -8.6088416 
  532000    299.57623   -3.2287672 
  532500    303.14376   -10.267762 
  533000    300.06484    7.0525247 
  533500    300.66674    2.2520313 
  534000    299.77203   -9.3258568 
  534500    299.20939    13.181614 
  535000    301.94724   -7.5698316 
  535500    296.67312    5.9894687 
  536000    301.56469    5.6328791 
  536500     294.0502   -8.5341055 
  537000    296.17054    -3.631839 
  537500    301.82633   -21.001511 
  538000    296.58264   -11.318832 
  538500    298.91505    1.3379163 
  539000    304.17185  -0.18815965 
  539500    293.04254    10.801021 
  540000    298.76001    1.6525661 
  540500    300.79189  -0.19240455 
  541000    300.39995   -10.041304 
  541500    302.60531   -5.3684204 
  542000    301.62707   -8.9150439 
  542500    300.34425   -1.8948476 
  543000    302.28505     21.91694 
  543500    304.78731     7.238189 
  544000    307.94159   -19.786465 
  544500    299.91362    -20.80919 
  545000    296.51141   -12.030624 
  545500    304.29781   -10.031785 
  546000    301.41462    5.9118234 
  546500    298.70347   -4.6889913 
  547000    301.35944    20.607423 
  547500    305.36114    15.422162 
  548000    301.29023   -1.9612516 
  548500      295.697    7.3854222 
  549000     300.8492     5.160797 
  549500    297.15941     12.11388 
  550000    300.59992    -1.150821 
  550500    303.73148    -7.556714 
  551000    297.99012    -1.589833 
  551500     299.9539    2.4413502 
  552000    300.02946   -25.532367 
  552500    302.82987   -6.5742154 
  553000     302.8946    6.1334355 
  553500    301.77468    4.2172137 
  554000    304.32516    1.6949209 
  554500    297.77614    15.806587 
  555000    300.67772    5.6956707 
  555500    297.36758   -18.456902 
  556000    299.56152   -2.1487659 
  556500    303.23788    2.3661595 
  557000      301.951   -4.0721106 
  557500    303.06788   -9.3344947 
  558000    304.94567    2.7896579 
  558500    301.70681    2.4548509 
  559000    302.44688   -23.941558 
  559500     298.4493    2.6560304 
  560000    303.14194    0.1318616 
  560500    298.48243     2.096149 
  561000    300.59526   -8.4194867 
  561500    300.92431    4.3456925 
  562000    308.16924   -2.7501803 
  562500    301.00349    10.333892 
  563000    294.81271    5.1675844 
  563500    295.19063    6.3753789 
  564000    309.05598   -1.8812009 
  564500    297.20112   -1.8918477 
  565000    300.05946    5.4925853 
  565500    300.48591   -21.387515 
  566000     302.0599   0.94081754 
  566500    299.39077    14.701063 
  567000    298.07373   -2.5729063 
  567500     302.4945    11.381654 
  568000    295.82542    1.6263903 
  568500    291.57625   -8.2863791 
  569000    298.67458   -9.8890866 
  569500    295.98515    10.454724 
  570000    297.52727    6.3219933 
  570500    298.26103   -19.611956 
  571000    302.06608   0.67102881 
  571500    298.42534   -10.055111 
  572000    295.30358    -8.410354 
  572500    297.89479    7.2453667 
  573000    300.09824    12.043381 
  573500     307.4791   -3.2908549 
  574000    300.70532   -3.6223857 
  574500    301.47264   -9.4607233 
  575000     298.6676    5.2339807 
  575500    297.39395     10.01244 
  576000    301.31076   -1.8719804 
  576500    299.61034    6.6058266 
  577000    301.94475   -14.655257 
  577500    298.33482   -7.8964997 
  578000     306.0645   -6.0274435 
  578500    296.68659   -7.4592111 
  579000    296.60185    12.648138 
  579500    298.27678   -1.2500767 
  580000    300.92872   -7.8405833 
  580500     301.9918    -2.675594 
  581000    300.34139     -1.84614 
  581500    297.50464    8.1590113 
  582000    298.36957   -1.8035578 
  582500      300.083    2.3561598 
  583000     304.5138    9.4410635 
  583500     302.4145   -5.1761372 
  584000    298.81487    -12.54261 
  584500    298.06236    15.610018 
  585000    299.30022   0.50263355 
  585500    295.83943   -15.499772 
  586000    308.06408    6.0991477 
  586500    301.47363   -6.1264058 
  587000    297.48129    1.0156692 
  587500    296.98324   -9.4618299 
  588000    302.30338    8.7060497 
  588500    301.82923   -10.012096 
  589000    302.62141   -13.056032 
  589500      302.249    11.661179 
  590000    297.54347    1.3443604 
  590500    303.04482    -2.775279 
  591000    297.83467   0.17883571 
  591500    299.15462   -10.980545 
  592000    303.97145   -11.627186 
  592500    299.66088   -2.7398757 
  593000    304.69072   -6.3875237 
  593500    294.70616    2.2375371 
  594000    302.89755    7.5250312 
  594500    301.32428   -16.293528 
  595000    301.84174    -3.995754 
  595500    306.44363    11.837024 
  596000    298.89236    4.0585095 
  596500    304.90968   0.23049344 
  597000    299.52564   -8.4120017 
  597500    301.26238    11.782319 
  598000    298.87233    10.450856 
  598500    301.53422   -6.7161771 
  599000    301.37896    -7.491598 
  599500    298.26071   -15.089961 
  600000    300.58385   -12.704465 
  600500    300.38443   -17.685129 
  601000    305.27506    5.2766906 
  601500    300.68117    7.0580887 
  602000    299.69995    21.165032 
  602500    300.93392   -2.5558091 
  603000    296.48342    5.4816149 
  603500    302.54559    2.2351121 
  604000    299.05824    4.3024168 
  604500     303.8903   -1.3843918 
  605000    303.10898   -4.1942551 
  605500    297.15042    12.965378 
  606000     297.0831   0.94991483 
  606500    297.75917    -9.479042 
  607000    295.94535   -10.870374 
  607500    296.27082   -12.524837 
  608000    301.14346     4.089011 
  608500     305.1815    4.9601986 
  609000    298.44437    20.759135 
  609500    298.39924   -4.4713408 
  610000    292.38857   -10.115705 
  610500     296.3678     6.841349 
  611000    304.07314    2.0660114 
  611500    299.73069   -9.0679493 
  612000    304.62142   -10.389707 
  612500    298.20037   -2.3377414 
  613000    304.54748    26.405467 
  613500     301.3348    7.0961884 
  614000    297.27219    8.3867699 
  614500    298.03243  -0.80953329 
  615000    303.15928   -3.4431619 
  615500    298.24123   -12.320171 
  616000    300.24275   -2.3595001 
  616500    301.79601    4.3761728 
  617000    302.56548   -2.0187401 
  617500     296.2031   -3.0038651 
  618000    303.42672    7.1374074 
  618500    301.37949   -5.6249726 
  619000    297.47269    17.805863 
  619500    298.36621   -2.2888961 
  620000    296.58823    24.582481 
  620500    300.43231    2.6248523 
  621000    296.38227    2.7270002 
  621500    301.17965    13.405427 
  622000    306.70644    4.4922569 
  622500     300.6536   -13.229063 
  623000    300.34445    3.6454585 
  623500     298.6301   -4.9616473 
  624000    298.71621   -5.5719631 
  624500     304.7043      7.94513 
  625000    299.27842    4.5959702 
  625500    297.36645    12.039397 
  626000    301.01506   -10.308786 
  626500    299.79405    4.1159929 
  627000    295.42328    -2.857821 
  627500    299.51841    4.0278577 
  628000    297.04372    1.9440138 
  628500    299.60927   -11.909337 
  629000    297.55293    18.639426 
  629500    301.28743   -6.4728735 
  630000    304.01642    6.0667298 
  630500     305.7353  -0.85951098 
  631000    298.07974    6.4070414 
  631500    301.30786   -3.3893819 
  632000    302.66041    5.0902064 
  632500     298.9997    18.072407 
  633000    301.28997   -12.443431 
  633500    296.29329    4.4722435 
  634000    305.84065   -4.7259126 
  634500    297.40235    8.1389577 
  635000    296.30144    9.9460923 
  635500     300.6409     5.615798 
  636000    295.16432   -4.1382618 
  636500    296.39274   -10.071864 
  637000    296.65811   -11.157606 
  637500    302.23994  -0.63516128 
  638000    299.08528    6.4063998 
  638500    305.12353    7.6531386 
  639000    297.96467   -5.4598333 
  639500    301.09303    8.9952126 
  640000    302.51136   -13.226533 
  640500    299.93596   -8.2978132 
  641000    303.32367    6.9086051 
  641500    301.06102     8.032759 
  642000    304.14752   -7.1423245 
  642500     299.6423  -0.93834068 
  643000    300.45078    13.750895 
  643500    297.43327    8.8806827 
  644000    301.03634    17.922227 
  644500    301.43411    5.6337336 
  645000    301.24834    23.017898 
  645500     300.0568    -5.736626 
  646000    302.24638    23.354784 
  646500    296.66494     8.121218 
  647000    303.41269   -15.939435 
  647500    296.07612    22.242646 
  648000    299.87285   -11.728235 
  648500     296.5587   -1.6267703 
  649000    297.74144   -9.8823497 
  649500    299.02152   -2.7734944 
  650000    298.42745  -0.35887645 
  650500    300.14132    21.529126 
  651000    301.02431    16.844672 
  651500    299.94495    7.2681436 
  652000    306.09561    4.0804811 
  652500    298.83116 -0.013753409 
  653000    298.74111    2.4487982 
  653500     295.4211    16.922562 
  654000    300.74823   -10.256313 
  654500    300.03349   -10.302631 
  655000    303.23607   -6.7351487 
  655500    302.75457    5.9355881 
  656000    299.29477  -0.58319779 
  656500    299.80357    5.9542584 
  657000    302.71394   -11.852205 
  657500    299.64859    4.5095825 
  658000    305.48993   -11.289923 
  658500     299.5482   -10.188174 
  659000    300.81126     9.173211 
  659500    298.39102    11.308988 
  660000    300.58294    10.841555 
  660500    301.98947   -5.7389072 
  661000    303.18049    4.7380708 
  661500    304.49791    9.3904559 
  662000    299.10767    9.5603462 
  662500    295.67422    3.8306953 
  663000    294.94617    11.515778 
  663500    300.02342   -10.041584 
  664000     303.3451   -15.600588 
  664500    300.22452   -20.144303 
  665000    300.00164    10.617822 
  665500    301.63667   -13.476235 
  666000    299.17761    19.812493 
  666500    302.45833    5.9365769 
  667000    303.40835     19.25787 
  667500    305.35238   -3.5639489 
  668000    295.55969   -0.6182429 
  668500    299.47217    3.1948172 
  669000    298.33935     -4.64315 
  669500    302.97645   -4.1037616 
  670000    300.99897   -25.362883 
  670500    300.69782   -15.134701 
  671000     302.7912    9.0168645 
  671500    302.51489   -11.904834 
  672000    303.30477   -1.8171251 
  672500    304.55928     9.519422 
  673000    301.13402    22.809077 
  673500    301.10209    2.5738029 
  674000    305.05186   -2.8464206 
  674500    295.69465   -7.2513967 
  675000    300.91231   -2.4589784 
  675500    302.31762  -0.75731906 
  676000    296.37795    4.4586443 
  676500    302.28774    21.583294 
  677000    305.13066   -5.4158689 
  677500    307.17259    17.758752 
  678000    300.07271    17.731146 
  678500    299.16771   -14.334705 
  679000     297.3971    4.0300203 
  679500    294.73901   -18.513591 
  680000    301.29962    2.4487879 
  680500     300.8969     5.599764 
  681000    298.04403    16.079961 
  681500    298.15418   -16.497005 
  682000    299.80387   -8.6260275 
  682500    299.82006    13.931606 
  683000    296.41163   -14.752407 
  683500    303.22164    6.5368565 
  684000     302.5205    2.0576461 
  684500    299.11185    -6.703816 
  685000    298.75173     -9.52569 
  685500    301.11967   0.94110157 
  686000    300.06149    -2.524453 
  686500    299.74821   -4.7579266 
  687000    296.62674    23.384678 
  687500    303.17119    12.333847 
  688000    298.70562    7.8958706 
  688500    292.19788    3.8481484 
  689000    297.06283     12.57913 
  689500    306.46058    2.0464467 
  690000    300.99561   0.37651326 
  690500    299.51561   0.75875502 
  691000    301.01743   -1.2224664 
  691500    302.39767   -5.7172346 
  692000    297.42843    7.4065809 
  692500    300.07835    14.869784 
  693000    298.90379   -6.1374787 
  693500    301.19707    16.154558 
  694000    298.19438   -4.2743015 
  694500     300.5788   -3.0358481 
  695000    294.67462    13.241776 
  695500    302.02799    7.0274723 
  696000    301.83972   -17.892575 
  696500    297.43759   -4.9428243 
  697000    302.35971    -10.29681 
  697500    297.08803    6.3090294 
  698000    297.24673    7.9166614 
  698500    303.57055    8.3027257 
  699000    301.46055    3.0118847 
  699500    303.98928   -2.4924221 
  700000    298.96708   -5.3885543 
  700500    298.43338   -8.4144119 
  701000     302.6498    13.514034 
  701500    300.93494   -10.871746 
  702000    298.65862  -0.94166184 
  702500    296.84059  -0.47578738 
  703000    300.95873    2.4904639 
  703500    303.17264   -2.0160965 
  704000    299.34263   -8.0937191 
  704500    301.35198   -10.560458 
  705000    298.53344   -5.0572322 
  705500    297.70527   -1.2942005 
  706000    293.31386   -9.5904349 
  706500    300.20824    10.595895 
  707000    302.30109    1.7509954 
  707500    302.79657   -12.004951 
  708000    302.68344    22.321121 
  708500    297.88813   0.69370412 
  709000    296.00066   -7.0442087 
  709500    298.51649    1.5151938 
  710000    301.86086    7.7271672 
  710500    296.97454    14.653326 
  711000    303.37282    15.232078 
  711500    301.20354   -10.318265 
  712000    306.92731    -5.671035 
  712500    304.21009   -12.209791 
  713000     302.6829    -1.065424 
  713500    300.20831    1.6019338 
  714000    294.10269   -11.629291 
  714500    301.51012   -2.5530224 
  715000    299.67388   -4.7298619 
  715500    302.59183    14.177042 
  716000    301.83677   -8.0039715 
  716500    300.56796    2.5767221 
  717000    303.88914    2.9884698 
  717500    303.11479   -3.7299299 
  718000    295.92518   -11.616689 
  718500    297.93583  -0.09708782 
  719000    294.59484    12.114403 
  719500    293.80564    12.738086 
  720000    302.00828    -19.93975 
  720500     296.6082   -10.758285 
  721000    296.26992   -4.2060891 
  721500    301.66915   -11.426586 
  722000    304.36678    2.5069322 
  722500    298.25113    5.1101753 
  723000    302.56669   -7.9293498 
  723500    299.52283   -4.7340445 
  724000    303.88035    8.3063037 
  724500    296.02869   -8.1768806 
  725000    301.78839    -7.534429 
  725500    305.17978    10.178707 
  726000    299.47981     6.285235 
  726500    304.11262   -3.5784046 
  727000    298.84997   -7.6527973 
  727500    298.00656   -12.593572 
  728000    303.19221     6.991733 
  728500    301.75975   -12.322237 
  729000    299.55007    20.663325 
  729500    299.19542   -3.8161049 
  730000    305.37374   -3.4389474 
  730500    296.91212    19.659058 
  731000    302.09385    4.4795849 
  731500    300.66395   -4.0912676 
  732000    302.39183   0.88400449 
  732500     298.1292   0.40049187 
  733000    300.07387   -15.337994 
  733500    302.12884     5.855393 
  734000    298.04433    16.397478 
  734500    300.68376   -8.3900041 
  735000    298.58708   -5.1063139 
  735500    302.50406   -6.2310303 
  736000    305.65684     11.28286 
  736500     302.2549    7.7038296 
  737000    296.14139   -7.5998064 
  737500     298.8264    -6.491821 
  738000    297.91743    16.615577 
  738500    298.97688    3.7819419 
  739000    299.28608   -8.8625023 
  739500       302.48    15.869018 
  740000    308.46589   -1.9743508 
  740500    302.40317   -16.362023 
  741000    301.11379    3.2536121 
  741500    294.72152    5.0514086 
  742000    296.04363    3.0997921 
  742500    298.76983   -6.4342778 
  743000    304.89031    2.5324336 
  743500    300.45386   -7.2567272 
  744000    299.37202    5.7492753 
  744500    305.20047    7.2618385 
  745000    306.42606    12.089493 
  745500    297.99352    6.9341313 
  746000    301.54344  -0.50363995 
  746500    297.93871   -11.627525 
  747000    301.01767    11.980092 
  747500    302.12856    19.814818 
  748000    296.79117    5.3201337 
  748500     299.4533   -7.0682558 
  749000    301.01599    5.6936962 
  749500    300.67362    7.4954845 
  750000    297.08967   0.56551526 
  750500    300.77329    -15.99163 
  751000    303.94091    9.4861485 
  751500    297.16692    3.3035208 
  752000     302.6071   -14.079573 
  752500    299.78434   -12.396624 
  753000     299.6338   -7.5240015 
  753500    301.27201   -20.122563 
  754000    304.63737    2.6418019 
  754500    300.21227    12.843414 
  755000    299.79788    14.777928 
  755500    298.52104    7.6036125 
  756000    298.58284   -7.0790115 
  756500    301.43756   -1.4599948 
  757000    300.99131   -13.850261 
  757500    304.51864   -1.8325973 
  758000     297.7455   -2.4990926 
  758500    298.70865     8.515154 
  759000    304.86013    2.1741686 
  759500    296.68684    4.7940979 
  760000    294.90506   -9.4069876 
  760500    306.85318   -7.8506062 
  761000     299.7626   -9.5669087 
  761500    304.62663   -17.287626 
  762000    296.66026     7.209939 
  762500    302.44045    3.7166865 
  763000    299.70824    10.074533 
  763500      301.063    1.6776822 
  764000    292.92119   -10.683515 
  764500    302.95969   -4.8268657 
  765000    296.51776   -4.7767669 
  765500     305.1082   -2.7863588 
  766000     297.7178   -4.6914359 
  766500    295.07978    0.5016433 
  767000    299.32253    2.1471801 
  767500    299.43689    3.8134148 
  768000    302.96266    5.7428056 
  768500    297.39792   -4.8570392 
  769000    301.42819   -0.2454483 
  769500    299.07671   -12.600103 
  770000    295.08859    8.6849188 
  770500    301.29595   -4.2470539 
  771000    298.19539   -7.1262434 
  771500    299.54334   -6.5125268 
  772000    297.69282    17.102863 
  772500    302.53389   -10.804981 
  773000    304.18433   -1.3329493 
  773500     302.5512  -0.74576663 
  774000    296.71181   -5.8297683 
  774500    296.82968    1.7484986 
  775000    302.43669   0.78459258 
  775500     291.4824    2.8319683 
  776000     295.6745    5.9258475 
  776500    300.97059   -7.9594434 
  777000     303.1283    7.6773291 
  777500    297.83069   -6.3432118 
  778000    296.14887   -10.529795 
  778500     303.5811     5.512631 
  779000    298.91834   -6.9633887 
  779500    300.49929  -0.88538145 
  780000    301.49558   -5.1359172 
  780500    296.50176   -14.663419 
  781000    296.77974   -13.393234 
  781500    305.01616    10.997394 
  782000    298.47833    7.5667565 
  782500     300.0982    5.8371707 
  783000    296.29846   -14.113786 
  783500    300.99915    10.072634 
  784000    298.33168   -7.3436462 
  784500    303.88126    -4.669977 
  785000    302.48847   -10.855746 
  785500     297.3615    8.9668204 
  786000     298.2425  -0.71825227 
  786500    301.22147   -5.1775605 
  787000     307.6607    6.7564476 
  787500    301.98171    2.2378149 
  788000      295.044   -18.480467 
  788500    298.94799   -1.1219009 
  789000    296.05922   -6.3287056 
  789500    298.35497     -10.2753 
  790000    301.02632    2.5736647 
  790500    297.73604   -13.692207 
  791000    301.96188    -16.65857 
  791500    300.27781   -11.989607 
  792000    300.93182   -7.8929279 
  792500    301.65593   -6.0912118 
  793000    295.99967   -8.6601347 
  793500    305.80804   -14.887622 
  794000    301.10123   -18.426537 
  794500    289.47732   -17.211529 
  795000     303.1489    4.9131596 
  795500    303.75275   -9.1946472 
  796000    303.80687    6.9027843 
  796500     301.8096    16.202524 
  797000    304.99029   -2.6422941 
  797500    306.02641    -8.424788 
  798000    303.81928    8.2577606 
  798500    301.75989    14.709654 
  799000    300.91141    2.7014127 
  799500    297.75001   -1.5217206 
  800000    301.07744     5.857878 
  800500    302.77343   -13.633543 
  801000    297.75997   -5.9397723 
  801500     300.6128    -8.978267 
  802000    301.47195    16.086623 
  802500    298.01859   -6.6812869 
  803000    299.61195    1.9277493 
  803500    301.49011    3.1326652 
  804000    297.79164    -16.07855 
  804500    296.03047    2.3686535 
  805000    296.66437    13.060681 
  805500    299.75048   -15.579135 
  806000    301.65898   -3.2856149 
  806500    299.04294   -3.5837793 
  807000    296.72356    19.937934 
  807500    296.83451        18.97 
  808000    299.01047     20.61171 
  808500     304.0896  -0.40883772 
  809000    301.83522   -16.656601 
  809500    299.60597   -11.756397 
  810000    299.32601    5.9272792 
  810500    298.01656   0.45479823 
  811000    297.82913   -17.792152 
  811500    302.42773    6.5811904 
  812000    295.68281   -1.4790164 
  812500    302.30431   -26.838847 
  813000    300.73321   -4.1303417 
  813500    297.14223    15.463847 
  814000    298.68775    -1.028646 
  814500    297.99929    20.775109 
  815000    298.56746    8.5184196 
  815500    301.27249   -15.004912 
  816000    299.21698   -3.4839516 
  816500    303.73493   0.37061409 
  817000     305.9506   -3.3505553 
  817500    300.37992    11.681138 
  818000    301.20502   -8.9072146 
  818500    300.57858    4.2850916 
  819000    296.59196    5.0800988 
  819500    302.26193   -8.3001644 
  820000     305.9225    5.6347514 
  820500    306.14005     3.784869 
  821000    301.13648   -6.4281183 
  821500    300.90958   -15.773952 
  822000    301.99127  -0.53029815 
  822500    297.96493    8.9033762 
  823000    299.40753    5.3038825 
  823500    302.31409    1.0607547 
  824000    296.78297   -2.7445448 
  824500    297.34359   -6.4790791 
  825000    302.23949   -6.5017638 
  825500    302.07891   -16.375403 
  826000    296.44208    -6.591922 
  826500    294.19926    8.3879204 
  827000    298.86796    1.7548332 
  827500    304.89044    9.0941213 
  828000    303.04393    23.763877 
  828500    301.05089    4.6215749 
  829000    302.08088  -0.26512316 
  829500    297.29623    5.0510261 
  830000    298.45241   -8.6614034 
  830500    299.73716    14.792783 
  831000    296.51284  -0.64342755 
  831500     299.8405    7.5270011 
  832000     296.8798     3.212987 
  832500    296.82573   -18.302752 
  833000    302.71052   -9.8611705 
  833500    299.29006   0.81046236 
  834000    303.35851    17.810906 
  834500    298.08814    13.534338 
  835000    298.57786   -4.9532139 
  835500    294.13606   -18.107915 
  836000    300.63622   -16.652769 
  836500    298.55844    18.655368 
  837000    295.31705   0.78503527 
  837500    303.58667   -6.4083514 
  838000    301.10163    6.1911541 
  838500    295.82873    9.9233078 
  839000    296.42048   -14.371091 
  839500    297.00517   -7.7572127 
  840000    299.05008   -13.781157 
  840500     293.8654    12.710888 
  841000    303.17172    3.1144804 
  841500    301.85856   -22.233388 
  842000    297.85468    2.7927555 
  842500    296.72365   -0.4410856 
  843000    296.97424    7.9385543 
  843500    297.91345   -10.399718 
  844000    303.79189   -5.7678323 
  844500    296.55135    6.1045756 
  845000    298.33335    4.1790023 
  845500    297.90076    -2.088531 
  846000    301.99735  -0.34791012 
  846500     301.8626   0.90441289 
  847000    301.68294  -0.42536036 
  847500    301.73656    7.4015371 
  848000    300.55588    4.2381742 
  848500    295.61291     14.10177 
  849000     294.3477    5.2026753 
  849500    301.76905  -0.27474877 
  850000    298.17014      2.51832 
  850500    295.18275   -6.9808635 
  851000    300.64934   -9.0665516 
  851500     285.6249   -14.642991 
  852000    303.85388     12.04747 
  852500    303.44143   -11.719836 
  853000    300.29492    19.048109 
  853500    304.72421   -11.928819 
  854000    294.75809   -7.9837781 
  854500    298.28052   -2.7772819 
  855000    301.50016    3.3899849 
  855500    299.13179   -6.4854086 
  856000    300.60154   -2.0259646 
  856500    295.53069    12.833611 
  857000    301.92532    1.6433684 
  857500    300.77055   -1.1790813 
  858000     297.6427    2.3415032 
  858500    298.12536   -1.0253073 
  859000    301.30078    2.6177247 
  859500    303.28672     10.54791 
  860000    300.83514   -12.551655 
  860500    302.60275   -8.4817613 
  861000    301.12297   -17.075315 
  861500     297.7533   0.43301417 
  862000    296.09271    9.0466598 
  862500    302.44041    3.9215426 
  863000    296.07375   -4.5316617 
  863500    299.75497   -16.985907 
  864000    300.39029   0.59213188 
  864500    297.22093   0.79624124 
  865000     302.4018   -6.9614942 
  865500    299.80395   -2.1949119 
  866000    296.33845   -1.2277435 
  866500    299.81178    5.3766938 
  867000    305.49578   0.85464572 
  867500    296.44412    14.965576 
  868000    301.91232    -5.921626 
  868500    298.68304   -1.6525337 
  869000    303.16864    8.4950849 
  869500     301.8754   -10.950635 
  870000     299.6078   -5.9559766 
  870500    304.71223    12.014441 
  871000    299.36393    2.6946807 
  871500    297.13476   -7.4869886 
  872000    299.85634   -3.2298532 
  872500    298.95554   -9.8722793 
  873000     300.7362   -12.594209 
  873500    300.49229    20.404196 
  874000    301.84621    3.5559717 
  874500    295.88682    6.3909437 
  875000    297.98186   -11.967306 
  875500    303.66364    7.3346851 
  876000    298.23024    2.0977428 
  876500    299.72732    1.6979201 
  877000    308.10658  -0.74569456 
  877500    296.74033    4.3394397 
  878000    305.64213  -0.25575224 
  878500     300.8938   -9.1630321 
  879000    300.36351    5.1778788 
  879500    302.21773    12.037587 
  880000    304.08178   -1.8085465 
  880500    301.50551    2.4023993 
  881000    302.89073    3.7862676 
  881500    303.26901   0.48965544 
  882000    298.63959    4.2689804 
  882500     303.2125    7.0438109 
  883000    304.26462   -8.4551452 
  883500    297.43874   -9.5855239 
  884000    296.64455   -10.800583 
  884500     303.1555    6.6083845 
  885000      299.073   -6.5488151 
  885500    301.26906   0.69266916 
  886000    297.64334    9.8811677 
  886500    300.81107   -1.0258854 
  887000    293.98694   -11.518914 
  887500    300.35633   -6.1042489 
  888000    300.22408    -25.36497 
  888500    296.57001  -0.26100889 
  889000    302.27887     5.620814 
  889500    299.73097     17.52057 
  890000    294.27426    6.7086055 
  890500    295.51248   -11.068098 
  891000    300.60454    14.119379 
  891500    302.60787    1.9196198 
  892000    296.00051    5.7312416 
  892500    302.36647    0.9509552 
  893000     302.6748   -16.712108 
  893500    297.61912    9.3372207 
  894000    301.24431   -11.123981 
  894500    299.62781   -3.0480839 
  895000    293.51239    2.6997773 
  895500    297.26391    5.3220801 
  896000    303.57361   -18.633177 
  896500    303.74154    27.396562 
  897000    303.75907    -7.453082 
  897500    297.55964   -2.6801168 
  898000     300.2096    13.986846 
  898500    297.01684    21.658737 
  899000    303.83411   -8.8731279 
  899500    296.78099   -6.8014222 
  900000    298.26367   -2.9482216 
  900500    298.69661    11.311356 
  901000    309.62689       -8.151 
  901500    302.14003    12.685099 
  902000    301.27456   -2.8979813 
  902500    298.31856    19.413123 
  903000    299.57104    -3.928554 
  903500    302.75944   -5.8027809 
  904000    304.28516   -11.144888 
  904500    296.48494    4.1647488 
  905000    300.82498   -19.050633 
  905500    299.75604   -3.0223602 
  906000    299.54331   -23.212777 
  906500    303.29995   0.20720699 
  907000    303.68375    8.8823765 
  907500    300.19305   -1.7843683 
  908000    303.36347    7.5670832 
  908500    299.81234    2.9542637 
  909000    299.81065   -10.844438 
  909500    298.12866    10.757363 
  910000    299.69948  -0.96514105 
  910500     293.1939    3.8659376 
  911000    299.96818   -6.4524552 
  911500    299.42894  -0.45736029 
  912000    301.94894   -5.9822666 
  912500    299.01055    15.969054 
  913000    299.21285   -1.3930431 
  913500     300.3863   -7.4567806 
  914000    294.15482    2.9676502 
  914500    299.62443   -3.3518327 
  915000    303.58075   -7.7081646 
  915500    299.95529    1.4125141 
  916000    296.01037    2.3206851 
  916500    296.73844    8.7863502 
  917000    296.16425   -7.7911076 
  917500    296.69596  -0.96358063 
  918000    296.42483   -1.4352035 
  918500    304.20715   -2.5442626 
  919000    295.30855    13.114891 
  919500    301.78719   -9.3159413 
  920000     302.5768    -8.849437 
  920500    295.67145    24.424334 
  921000    303.28088   -8.9893392 
  921500    292.35886    2.0887274 
  922000     293.2222    12.844595 
  922500    299.79845   -14.797747 
  923000    290.04988   -1.7050913 
  923500    301.85655   -3.1145768 
  924000    300.65971    5.9617095 
  924500    301.19599   -5.4286511 
  925000    298.55244    2.9690746 
  925500    298.04795   -4.5347572 
  926000    298.92504    1.7093934 
  926500    293.83588   -1.9857231 
  927000    306.47675    9.9368341 
  927500    296.04511    14.587899 
  928000    294.20426   -3.9098555 
  928500    296.15808   -12.115272 
  929000    300.41007   -3.4486762 
  929500    296.48108   -20.789653 
  930000    300.45961    3.7692345 
  930500     299.1177    1.1149365 
  931000     300.8938    2.2417815 
  931500    297.27499    17.777015 
  932000    297.06973   -4.4999607 
  932500    294.90319    -1.387355 
  933000    303.76574   -7.7186578 
  933500    299.40619    5.7310384 
  934000     298.6698  -0.69711298 
  934500    296.79459   -0.7160875 
  935000    299.50735    -2.332898 
  935500    298.58728   -3.7384998 
  936000    300.80203   -5.3724063 
  936500    296.76614    4.5251183 
  937000    301.46526    14.718087 
  937500    297.53094   -2.9432594 
  938000    299.53562    4.6197918 
  938500    304.43558    9.6995081 
  939000    301.12127    6.5243594 
  939500    298.74671   -13.391651 
  940000     299.2721    4.4076668 
  940500    302.41332    6.5656798 
  941000    298.64949   -9.7772665 
  941500    301.95887   -17.839484 
  942000    298.67056    8.1618121 
  942500    302.62008    10.681127 
  943000    300.04041    4.8031646 
  943500    305.01571   -11.294491 
  944000    295.67545   -1.8457474 
  944500    300.69397   -4.9662821 
  945000    305.24807   -3.4624982 
  945500    300.32452     3.693176 
  946000    303.27108   -10.363931 
  946500    296.56622    -9.066448 
  947000    298.14475    8.0454749 
  947500    294.72137    10.356209 
  948000    296.99937    5.4320891 
  948500    297.29085     13.66092 
  949000    301.83882    6.8660957 
  949500    297.27739   -3.6179418 
  950000    303.44323    2.0838517 
  950500    296.98264    3.9166688 
  951000    297.39702   -15.481949 
  951500    293.62007  -0.04953966 
  952000    297.26137    3.5849191 
  952500    305.18148   -33.838048 
  953000    296.29382   -1.9897483 
  953500    305.13862    12.631536 
  954000    296.96627    -8.305391 
  954500    300.18987  -0.17115622 
  955000    301.50839    4.3665187 
  955500    304.91417    4.1967067 
  956000     301.1413   0.56062535 
  956500    297.83482    18.648275 
  957000    297.58584    7.0538839 
  957500    302.03699    1.9411683 
  958000    301.24811    7.0023849 
  958500    298.36204   -16.080925 
  959000    303.92788    1.6081184 
  959500    302.36115    1.5709198 
  960000    299.48414   -1.9439219 
  960500    296.84192    -7.874586 
  961000    299.44784   -16.746419 
  961500     300.3297   -3.2847429 
  962000    297.17831    7.0988535 
  962500    295.49348   -18.008904 
  963000    300.06621    10.183991 
  963500    299.55499    5.8966986 
  964000    294.96652   -9.7620563 
  964500    298.78115   -1.1098422 
  965000    303.78127  -0.95246126 
  965500    299.04968   -11.286154 
  966000    307.47505   -2.3682629 
  966500    301.03663   -15.838708 
  967000    309.84365   -18.917125 
  967500    295.59263   -8.8576665 
  968000     301.7461    3.2755622 
  968500    303.33818    5.2284836 
  969000    298.34651    4.8754386 
  969500    305.26679    7.1769809 
  970000    300.61578   -0.8246129 
  970500    296.43947    10.865841 
  971000    299.37205    4.3795118 
  971500    298.82113   0.35820998 
  972000    296.56568    7.1120492 
  972500    299.30821    7.5626462 
  973000    304.59907  -0.97352698 
  973500    297.67542    2.9269064 
  974000    299.99526   0.26430182 
  974500    295.84762    -26.49043 
  975000    296.54719    15.457976 
  975500    302.21248    3.0085309 
  976000    300.09428    4.1289919 
  976500    303.28821    12.535083 
  977000    302.51741   -6.5389274 
  977500    301.53422    14.380653 
  978000    303.18703   -7.9119612 
  978500    300.35083   -4.4674782 
  979000     296.7087   0.50702413 
  979500    298.61662    17.905138 
  980000    301.81338   -17.068119 
  980500    297.44145    21.168938 
  981000     300.3553    5.0424724 
  981500    301.98409    8.4320919 
  982000     305.4598   -3.8984817 
  982500    295.19068    8.4676181 
  983000    307.50572   -2.7789547 
  983500      297.217   -2.4131835 
  984000    300.93333     9.627857 
  984500    300.24943    21.315235 
  985000    303.30287   -19.583036 
  985500    298.06907   -14.781753 
  986000     301.1661    15.406015 
  986500     295.0444    5.8117954 
  987000    294.69114   -10.259638 
  987500    301.65124    10.641058 
  988000    303.84674   -12.507511 
  988500    298.65284    5.6951278 
  989000    301.05329    15.267072 
  989500    301.73477   -20.699436 
  990000    299.66464   -5.7994644 
  990500    300.21439   -8.1988625 
  991000    298.06991    9.0492634 
  991500    305.24622    13.278299 
  992000    302.00396    4.2654382 
  992500    301.35037     11.31126 
  993000    296.60148    5.5385704 
  993500    298.85555   -7.3635512 
  994000    300.41949   -7.6550319 
  994500    299.44768   -3.4495289 
  995000    297.80939    4.6811053 
  995500    301.11332    7.3928454 
  996000    300.48034    9.5711778 
  996500    300.56967   -3.8571067 
  997000    298.85007   -6.5673829 
  997500    303.14747    1.2017908 
  998000    299.47528    1.9275111 
  998500    299.78848   -1.5147832 
  999000    297.90659  -0.64378849 
  999500    299.85875    16.076975 
 1000000    301.27583    3.2877408 
Loop time of 15547.2 on 16 procs for 1000000 steps with 19582 atoms

Pair  time (%) = 6730.3 (43.2894)
Bond  time (%) = 0.357001 (0.00229624)
Kspce time (%) = 2164.8 (13.9241)
Neigh time (%) = 5163.51 (33.2118)
Comm  time (%) = 727.83 (4.68142)
Outpt time (%) = 3.33069 (0.0214231)
Other time (%) = 757.076 (4.86953)

Nlocal:    1223.88 ave 1248 max 1190 min
Histogram: 1 0 1 3 0 3 1 3 3 1
Nghost:    7424.06 ave 7483 max 7336 min
Histogram: 1 0 0 2 3 3 2 1 0 4
Neighs:    303267 ave 324230 max 276929 min
Histogram: 2 0 0 3 1 4 1 2 0 3

Total # of neighbors = 4852267
Ave neighs/atom = 247.792
Ave special neighs/atom = 1.34634
Neighbor list builds = 466590
Dangerous builds = 0
  write_restart  end.${E}.restart
  write_restart  end.0.02.restart
PPPM initialization ...
  G vector (1/distance) = 0.284296
  grid = 40 36 24
  stencil order = 5
  estimated absolute RMS force accuracy = 0.0311878
  estimated relative force accuracy = 9.39212e-05
  using double precision FFTs
  3d grid and FFT values/proc = 6555 2880

  clear
  next a
  next E
  jump system.in
variable a loop 5
variable E index 0.02 0.04 0.06 0.08 0.1             #电场
variable Wo equal 0.1553
log $a.log
log 2.log
