# Supplementary material for: The influences of electric field intensity and driving force on the slip behaviour of water flow in a nanochannel
Source: PLoS One. 2021 Sep 22;16(9):e0257589. doi: 10.1371/journal.pone.0257589 (PMC8457446; doi:10.1371/journal.pone.0257589)
Supplement: S1 Data — (ZIP) [file pone.0257589.s001.zip › data/ALH2O-E-5/2.log]

variable T equal 300
variable F equal 0.001          #加速度
# ----------------- Init Section -----------------

    units        real
    atom_style   full
    pair_style   lj/cut/coul/long 9.0
    bond_style   harmonic
    angle_style  harmonic
    kspace_style pppm 0.0001


    neigh_modify delay 0 every 1 check yes

# ----------------- Atom Definition Section -----------------

read_data system.data
  orthogonal box = (0 -16.2 0) to (81 56.2 40.5)
  4 by 2 by 2 MPI processor grid
  reading atoms ...
  19582 atoms
  scanning bonds ...
  2 = max bonds/atom
  scanning angles ...
  1 = max angles/atom
  reading bonds ...
  8788 bonds
  reading angles ...
  4394 angles
  2 = max # of 1-2 neighbors
  1 = max # of 1-3 neighbors
  1 = max # of 1-4 neighbors
  2 = max # of special neighbors
#read_restart 1.restart

#1是up Al
#2是down Al
#3是 O
#4是 H

# ----------------- Settings Section -----------------
    pair_coeff   1 1  0.0  0.0         #上Al Al
    pair_coeff   1 2  0.0  0.0         #上Al下Al
    pair_coeff   1 3  ${Wo}  3.166    #上Al O
    pair_coeff   1 3  0.1553  3.166    
    pair_coeff   1 4  0.0  0.0         #上Al H

    pair_coeff   2 2  0.0  0.0         #下Al Al
    pair_coeff   2 3  ${Wo}  3.166    #下Al O
    pair_coeff   2 3  0.1553  3.166    
    pair_coeff   2 4  0.0  0.0         #下Al H

    pair_coeff   3 3  ${Wo}  3.166    # O  O
    pair_coeff   3 3  0.1553  3.166    
    pair_coeff   3 4  0.0  0.0         # O  H

    pair_coeff   4 4  0.0  0.0         # H  H

	bond_coeff   1     600.0   1.0
    angle_coeff  1   75.0    109.47

    group upwall type 1
3200 atoms in group upwall
    group downwall type 2
3200 atoms in group downwall
    group O type 3
4394 atoms in group O
    group H type 4
8788 atoms in group H

	group wall union upwall downwall
6400 atoms in group wall
    group spce type  3  4
13182 atoms in group spce
    fix fShakeSPCE spce shake 0.0001 10 0 b 1 a 1
  0 = # of size 2 clusters
  0 = # of size 3 clusters
  0 = # of size 4 clusters
  4394 = # of frozen angles

# ----------------- Run Section -----------------

  timestep 1
  compute	     T_spce spce temp/partial 0 1 1
  velocity     spce create $T 372748 temp T_spce
  velocity     spce create 300 372748 temp T_spce
  dump 2 all atom 100000 $a.lammpstrj
  dump 2 all atom 100000 2.lammpstrj

  fix   fxnvt spce nvt temp $T $T 100
  fix   fxnvt spce nvt temp 300 $T 100
  fix   fxnvt spce nvt temp 300 300 100
  fix_modify fxnvt temp T_spce
WARNING: Temperature for fix modify is not for group all (../fix_nh.cpp:1349)

  run   1000000
PPPM initialization ...
  G vector (1/distance) = 0.284296
  grid = 40 36 24
  stencil order = 5
  estimated absolute RMS force accuracy = 0.0311878
  estimated relative force accuracy = 9.39212e-05
  using double precision FFTs
  3d grid and FFT values/proc = 6555 2880
Neighbor list info ...
  1 neighbor list requests
  update every 1 steps, delay 0 steps, check yes
  master list distance cutoff = 11
  ghost atom cutoff = 11
Memory usage per processor = 8.74182 Mbytes
Step Temp E_pair E_mol TotEng Press 
       0    174.00258    18054.513            0    25931.534    32532.557 
 1000000    176.89124   -49077.177            0   -41069.387    1538.7186 
Loop time of 9921.46 on 16 procs for 1000000 steps with 19582 atoms

Pair  time (%) = 6364.09 (64.1447)
Bond  time (%) = 0.342969 (0.00345684)
Kspce time (%) = 2071.28 (20.8767)
Neigh time (%) = 523.138 (5.27279)
Comm  time (%) = 396.908 (4.0005)
Outpt time (%) = 0.0131872 (0.000132916)
Other time (%) = 565.692 (5.7017)

Nlocal:    1223.88 ave 1253 max 1196 min
Histogram: 1 0 2 3 3 2 2 1 1 1
Nghost:    7385.38 ave 7472 max 7300 min
Histogram: 1 2 0 2 3 2 3 1 0 2
Neighs:    302362 ave 322483 max 279812 min
Histogram: 1 1 2 1 3 0 4 1 1 2

Total # of neighbors = 4837786
Ave neighs/atom = 247.053
Ave special neighs/atom = 1.34634
Neighbor list builds = 52266
Dangerous builds = 0
  write_restart ${Wo}.restart
  write_restart 0.1553.restart
PPPM initialization ...
  G vector (1/distance) = 0.284296
  grid = 40 36 24
  stencil order = 5
  estimated absolute RMS force accuracy = 0.0311878
  estimated relative force accuracy = 9.39212e-05
  using double precision FFTs
  3d grid and FFT values/proc = 6555 2880
 #--------------------E+F -----------------------
  timestep 1

  fix 1 spce gravity $F vector 1 0 0       #在x方向加速度为====0.0001
  fix 1 spce gravity 0.001 vector 1 0 0       
  fix kick spce efield  0.0  $E 0.0        #在Y方向上加上电场==0.1
  fix kick spce efield  0.0  0.04 0.0        

  run   1000000
PPPM initialization ...
  G vector (1/distance) = 0.284296
  grid = 40 36 24
  stencil order = 5
  estimated absolute RMS force accuracy = 0.0311878
  estimated relative force accuracy = 9.39212e-05
  using double precision FFTs
  3d grid and FFT values/proc = 6555 2880
Memory usage per processor = 8.74802 Mbytes
Step Temp E_pair E_mol TotEng Press 
 1000000    176.89124   -49077.177            0   -41069.387    1538.3612 
 2000000    276999.36   -49163.839            0     12490476    2413412.1 
Loop time of 12470.4 on 16 procs for 1000000 steps with 19582 atoms

Pair  time (%) = 6927.31 (55.55)
Bond  time (%) = 0.341752 (0.0027405)
Kspce time (%) = 2236.15 (17.9317)
Neigh time (%) = 2064.46 (16.5549)
Comm  time (%) = 536.846 (4.30497)
Outpt time (%) = 0.0133481 (0.000107039)
Other time (%) = 705.276 (5.6556)

Nlocal:    1223.88 ave 1251 max 1203 min
Histogram: 2 1 1 3 4 1 2 0 1 1
Nghost:    7424.56 ave 7464 max 7378 min
Histogram: 1 0 2 1 1 6 2 0 1 2
Neighs:    303247 ave 328746 max 286314 min
Histogram: 4 1 0 3 3 3 0 0 0 2

Total # of neighbors = 4851955
Ave neighs/atom = 247.776
Ave special neighs/atom = 1.34634
Neighbor list builds = 188404
Dangerous builds = 0
  write_restart $a.${E}.restart
  write_restart 2.${E}.restart
  write_restart 2.0.04.restart
PPPM initialization ...
  G vector (1/distance) = 0.284296
  grid = 40 36 24
  stencil order = 5
  estimated absolute RMS force accuracy = 0.0311878
  estimated relative force accuracy = 9.39212e-05
  using double precision FFTs
  3d grid and FFT values/proc = 6555 2880
# ------------------- compute ------------------
  reset_timestep 0
  compute force spce group/group wall      #计算力：水和墙

  thermo		500                        #输出力
  thermo_style custom step temp c_force[1]
  thermo_modify 	temp T_spce
WARNING: Temperature for thermo pressure is not for group all (../thermo.cpp:442)


  compute c_O O chunk/atom bin/1d y lower 0.2 units box            #氧：密度+速度
  fix O O ave/chunk 1 1000000 1000000 c_O vx norm sample file Ovx.$a
  fix O O ave/chunk 1 1000000 1000000 c_O vx norm sample file Ovx.2


  compute c_H H chunk/atom bin/1d y lower 0.2 units box            #氢：密度+速度
  fix H H ave/chunk 1 1000000 1000000 c_H vx norm sample file Hvx.$a
  fix H H ave/chunk 1 1000000 1000000 c_H vx norm sample file Hvx.2


  run 1000000
PPPM initialization ...
  G vector (1/distance) = 0.284296
  grid = 40 36 24
  stencil order = 5
  estimated absolute RMS force accuracy = 0.0311878
  estimated relative force accuracy = 9.39212e-05
  using double precision FFTs
  3d grid and FFT values/proc = 6555 2880
Neighbor list info ...
  2 neighbor list requests
  update every 1 steps, delay 0 steps, check yes
  master list distance cutoff = 11
  ghost atom cutoff = 11
Memory usage per processor = 9.25362 Mbytes
Step Temp force[1] 
       0    299.39492     20.01552 
     500    301.47579    -16.65157 
    1000    293.63702  -0.80578316 
    1500    294.63774    2.3741043 
    2000    301.24111   -3.0738047 
    2500    297.09408  -0.80911553 
    3000    305.28562    15.674571 
    3500    299.42853   -7.1228988 
    4000    298.24834   -9.4756358 
    4500    298.12746    12.804997 
    5000    300.36934    10.363999 
    5500    303.29266   -9.6766156 
    6000    301.88568    0.9440201 
    6500    300.15402    8.1757559 
    7000    297.08168   0.47059199 
    7500     296.5271    17.934886 
    8000    303.84658   -16.947293 
    8500    300.19674   -4.4624995 
    9000    305.39777    24.419407 
    9500    303.70845    3.9371861 
   10000    297.10121   -7.0247503 
   10500    298.13779    -15.23103 
   11000    300.80674   -2.1442794 
   11500    302.05078   -11.945249 
   12000    298.00948    28.234967 
   12500    296.23685   -7.2795857 
   13000     297.3805    13.883703 
   13500     304.5482    5.2422369 
   14000    296.84811    8.6242672 
   14500    297.29052   -12.171811 
   15000    298.84195    8.4605286 
   15500    301.33796    -8.478203 
   16000    291.75757   0.93506071 
   16500    302.91309    8.3772654 
   17000    297.61846  -0.84187892 
   17500    299.18271    10.845861 
   18000    299.60019   -9.1866135 
   18500    298.96759   -8.0836948 
   19000    299.40127    4.4192956 
   19500    299.56404    18.560774 
   20000    295.09723    -5.346556 
   20500    297.39371    11.395234 
   21000    302.70518   -13.044224 
   21500    302.75401    12.926139 
   22000     297.2239    4.4425648 
   22500    301.51363   -9.5598763 
   23000    294.18897    17.646526 
   23500    299.48352   -1.5448945 
   24000    298.21539    4.0866395 
   24500    299.86312    8.0098249 
   25000     305.0101    5.7502771 
   25500    301.88514    2.5732634 
   26000    305.66128   -15.400558 
   26500     302.9997   -2.6091816 
   27000    297.69086   -10.202159 
   27500    297.27766   -8.2290244 
   28000    300.01325    5.6853584 
   28500     305.5134   -17.945676 
   29000    302.12157   -14.250481 
   29500     302.1535   -2.1799275 
   30000    300.78584   0.51162416 
   30500    297.17231    17.748575 
   31000    297.68571    4.5362543 
   31500    300.85395   -7.7428434 
   32000    301.44618   -4.3235063 
   32500    294.23507   -8.7650856 
   33000    299.10066    7.5123127 
   33500    299.04024    9.3077787 
   34000    300.69973    2.2902952 
   34500    302.87492     20.76247 
   35000    300.64011    5.4194293 
   35500    296.85797    20.417636 
   36000    305.60366   -8.2133139 
   36500    301.47108    3.5114709 
   37000    301.08409    8.6231875 
   37500    300.32879    10.944194 
   38000    296.27016   -8.7683924 
   38500    303.67629    8.1926832 
   39000    306.14361   -20.396868 
   39500    302.57794   -14.262734 
   40000    296.29529   -1.5327203 
   40500    301.00175 -0.044726409 
   41000    299.09368   -4.7261988 
   41500    298.67392   0.48299731 
   42000    303.43222    9.5341088 
   42500    299.19137    7.8746335 
   43000     305.5707    2.3882544 
   43500    302.03947    6.0049544 
   44000      298.323    14.218747 
   44500    298.85926   -7.0646632 
   45000     299.1169   -6.2866565 
   45500     303.0503    10.799246 
   46000    295.37572   -6.2876402 
   46500    303.85139   -5.5369473 
   47000    301.65488    -14.90325 
   47500    297.26555    11.766576 
   48000    295.91884    7.5994852 
   48500    297.23737    8.2922476 
   49000    296.73676    3.0543028 
   49500    298.11744    4.1628536 
   50000    308.36875    1.0037371 
   50500    292.21296    4.4969596 
   51000    296.79935     3.246449 
   51500    302.42044    8.2527296 
   52000    296.06762    1.4465439 
   52500    302.23557    3.2690834 
   53000    299.62043    15.960812 
   53500    298.24198    7.4981861 
   54000    306.39423   -22.536612 
   54500     298.9921   -1.4281774 
   55000    300.82663  -0.88444327 
   55500    302.36052   -3.6748513 
   56000    297.77659   -8.9364089 
   56500    301.68732    29.867746 
   57000    299.81741   -12.479518 
   57500    302.76054    8.7702462 
   58000    295.20865   0.97749265 
   58500    302.18996   -13.275873 
   59000    297.38752    4.2012515 
   59500    300.75108   -26.319044 
   60000    299.92832   -3.2363491 
   60500    303.02326   -2.6750026 
   61000    304.01964    1.9673339 
   61500    297.20893   -1.5841429 
   62000    293.94168   -5.3950343 
   62500    302.35108   -9.1193888 
   63000    298.91347    9.0625356 
   63500    302.43915   -5.2343827 
   64000    302.72055    2.4874189 
   64500    303.04619    10.042399 
   65000    300.95971    1.8792034 
   65500    305.31986    0.9448217 
   66000    299.72564    15.883438 
   66500    301.62834   0.76117442 
   67000    300.97579   -13.841546 
   67500    299.59728    -5.341465 
   68000    301.56409      8.10923 
   68500     302.1127     9.636437 
   69000    296.81478   -10.597606 
   69500    300.16331  -0.77677405 
   70000    300.90904   -2.8807769 
   70500    300.25862    12.085388 
   71000    300.49616    1.2411797 
   71500    300.34772    7.5608046 
   72000    295.25282     2.450376 
   72500    301.17727   -1.6291762 
   73000    299.27024   -3.2861786 
   73500    296.26399   0.22692897 
   74000    296.23245    1.6096096 
   74500     301.4416   -3.6388453 
   75000    302.08248   -6.2177466 
   75500     297.0055   -16.258339 
   76000    297.04852    9.6169742 
   76500    298.55721   -3.6619053 
   77000    297.63375   -18.392232 
   77500    296.06521   -17.218307 
   78000    298.35452   0.31811944 
   78500     300.9226   -3.5531839 
   79000    302.04922   -6.5737046 
   79500    302.11907    -15.48434 
   80000    301.96487    2.9034723 
   80500     299.8078    2.2801422 
   81000    298.30295    -4.994899 
   81500    306.11579   0.88532451 
   82000    303.05603    12.867271 
   82500    300.09449   -8.2051394 
   83000    295.09836    12.660989 
   83500    302.97011    1.4495301 
   84000    302.81797    9.9533147 
   84500    300.33633    9.9008965 
   85000    300.88188   -18.801852 
   85500    300.17262   -3.6004297 
   86000    302.07867   -2.5122566 
   86500    301.71064   0.69511128 
   87000     298.0587   -4.9024936 
   87500    302.22332   -12.635752 
   88000    300.14952   -13.906515 
   88500    299.08493   -4.6031043 
   89000    303.16451    8.1007164 
   89500    295.33435   -8.9703385 
   90000    294.70328   -7.4162565 
   90500    298.52312    9.1291794 
   91000    300.84752    10.161501 
   91500    300.51049    5.4611294 
   92000    296.34204   -5.4757699 
   92500    298.07703   0.85982432 
   93000    298.34566    9.8765677 
   93500    300.68524   -3.9866133 
   94000    300.10261   -4.7283769 
   94500    297.38697    3.5454692 
   95000    304.28164    5.6476303 
   95500    301.67953   -5.9814183 
   96000    300.67809   -24.954851 
   96500    297.27083    1.2651399 
   97000    297.48846   -2.5904285 
   97500    302.08588   -9.9777816 
   98000    300.01902    5.4461527 
   98500    301.11311    14.538158 
   99000    300.26255    2.0030042 
   99500    306.76822    1.5058703 
  100000    303.70348   -5.8900204 
  100500    303.06789    -12.52264 
  101000    301.93777   -3.4053769 
  101500    302.65306    12.398386 
  102000     302.6691    15.223227 
  102500    298.67053   -10.783092 
  103000    297.77999   -7.9943738 
  103500    296.07057    23.062605 
  104000    305.01529   -8.7726592 
  104500    298.03994   0.54575787 
  105000     301.8542   -15.590211 
  105500    299.37405    11.435029 
  106000    296.14888   -11.864727 
  106500    301.22396    1.3747846 
  107000     301.9333   -8.2589888 
  107500    295.85615    22.677047 
  108000    298.88918   -15.119216 
  108500    301.62159   -10.064551 
  109000    299.31096    3.4093183 
  109500    300.21385   -9.4005151 
  110000    296.55192    21.203334 
  110500    304.22156    5.7766625 
  111000    294.62042    8.9403881 
  111500     300.5786   -1.7320462 
  112000    295.17172    22.660788 
  112500    295.90916   -1.7609738 
  113000    296.86717   -1.2139642 
  113500     292.4146   -2.8816423 
  114000    295.35058    8.2534914 
  114500    304.10144   -12.511241 
  115000    302.87662   -3.1003136 
  115500    301.65494    7.0653703 
  116000    292.70334   -15.224359 
  116500    301.29088    -19.34085 
  117000    304.29974   -6.5654708 
  117500    303.29714   -3.9235549 
  118000    299.44844    2.7718604 
  118500     297.3678    10.384978 
  119000    300.20218    1.0112158 
  119500    298.51304   -8.1638111 
  120000    304.45946   -5.6546407 
  120500    294.88491    2.6252067 
  121000    296.23125    10.025282 
  121500    307.08406   -6.0464315 
  122000    297.53105    1.3332143 
  122500     300.3016    5.5887892 
  123000    296.96248    -4.620209 
  123500    293.46776    27.276525 
  124000    295.43198    13.408792 
  124500    296.27904    -2.354436 
  125000    296.95694   -20.920469 
  125500     297.5966    -4.058815 
  126000     299.5107   -8.5141755 
  126500    302.66552    6.6057064 
  127000     300.2918    7.9679027 
  127500    298.25975    13.738853 
  128000    298.02826    3.2845413 
  128500    297.09423   -5.3858534 
  129000    302.20593   -15.684454 
  129500    299.14925   -1.0519948 
  130000    300.70536    21.625924 
  130500    296.50436    6.7560817 
  131000    301.69534   -4.8034578 
  131500    300.51269    11.976804 
  132000    295.96096    7.3368684 
  132500    300.08452   -6.0612382 
  133000    298.17438   -3.9281834 
  133500    301.08141   -10.174817 
  134000    301.78557   -5.4446512 
  134500    299.14419   -11.028675 
  135000    302.50763   -8.5330578 
  135500    302.96158    5.9794071 
  136000    297.11245    15.447698 
  136500    299.12465   -2.8120256 
  137000    293.68244   -4.7694299 
  137500    300.52889    5.7020696 
  138000     300.4041    16.986827 
  138500    298.85144   -6.2921286 
  139000    296.66531   -7.8257626 
  139500    298.47348   -4.9407888 
  140000     303.6566   -20.142938 
  140500    297.19864   -9.5886169 
  141000    298.37717   -15.046042 
  141500    301.74665    8.6771498 
  142000    302.07046   -3.4452995 
  142500    298.04859    9.8004062 
  143000    306.97531   -3.6787988 
  143500    299.48879    1.0924294 
  144000    301.41171    20.481114 
  144500    295.47354   -5.7373793 
  145000    304.49041    -20.47666 
  145500    304.03631   -11.163585 
  146000    299.77848   -0.5247489 
  146500    299.18197   -11.919879 
  147000    296.30524    6.8210977 
  147500    300.08085   -31.547749 
  148000    300.89296    15.586141 
  148500    296.53412   -6.3807448 
  149000    297.01418    1.3490992 
  149500    297.02225    4.3919053 
  150000     296.6626    4.1302326 
  150500    301.08808     13.75273 
  151000    297.32191  0.071893414 
  151500    300.64737    6.8530977 
  152000    304.14971   -6.6764133 
  152500    298.42118    5.5610332 
  153000    299.46585   -6.5964447 
  153500    303.98766   -10.597196 
  154000    299.01197     4.948876 
  154500    298.87312    7.4451918 
  155000    301.11016    6.1920522 
  155500    301.75119   -11.201398 
  156000    301.07105   -5.0696949 
  156500    299.15485   0.39436516 
  157000    298.66814   -15.938962 
  157500    299.77945   -4.2834778 
  158000    296.79262   -5.4493606 
  158500    303.46718   -9.3711014 
  159000    300.66062    -3.488932 
  159500     299.5129    18.293308 
  160000    302.87306   -5.0362187 
  160500    295.43797    8.8684995 
  161000    298.67422   -8.5601024 
  161500    306.46205   -3.1108881 
  162000    301.97783    6.5502046 
  162500    298.45318    4.4082268 
  163000    300.46059   -3.8807875 
  163500    304.88619   -14.309001 
  164000    299.59246   -6.5617385 
  164500    303.75934   -4.7352379 
  165000    289.34651    5.5182086 
  165500    297.23461    8.2571385 
  166000    296.93806   -15.145804 
  166500    295.67646    7.8295681 
  167000    300.47444    2.1696553 
  167500    300.65654    5.6556956 
  168000    303.60285    5.1214444 
  168500    303.74632   -1.4662293 
  169000    302.35884    16.402305 
  169500     302.9517   -19.237831 
  170000    298.60284   -5.7731786 
  170500    299.53631    13.335423 
  171000     302.3614    2.0540121 
  171500     301.5987    8.3933029 
  172000    303.19205    9.5454928 
  172500    303.56527   -7.9865704 
  173000     299.2877   -6.3887157 
  173500    298.37479   -7.2870295 
  174000    303.85462    17.572624 
  174500    296.88582   -2.8867918 
  175000    294.56807   -4.8466832 
  175500    301.41739    16.577235 
  176000    295.79093   -3.4884626 
  176500    302.45761  -0.38579464 
  177000    297.84541   -10.653395 
  177500     300.7352   -14.022734 
  178000    302.20417    9.2951453 
  178500     300.2533     18.76733 
  179000    299.61789    15.725808 
  179500    300.60836   -5.9957257 
  180000     298.3629   -6.7861682 
  180500    298.34736    -2.640879 
  181000    290.43662    2.4897399 
  181500    303.67434    7.3359036 
  182000    304.50843   -8.7064422 
  182500    299.76405   -9.5638682 
  183000    302.91465   -6.1408499 
  183500    300.32192   -5.1254689 
  184000     302.8744    9.1026559 
  184500    299.19937    10.829115 
  185000    302.47576   -2.2872964 
  185500    301.59008   -12.520115 
  186000    294.81903    1.5346218 
  186500    300.39865    8.9822233 
  187000    300.66917    2.9633473 
  187500     297.9066   -6.8513368 
  188000    298.11134    4.0641553 
  188500    294.49445  -0.89261283 
  189000    298.88197   -23.110432 
  189500    305.24998    3.1009179 
  190000    299.45384   -3.0331712 
  190500    300.49286    5.1738988 
  191000    299.10033   -1.4824231 
  191500    301.21081    3.7004316 
  192000     304.8713   -8.7483785 
  192500    291.63988   0.93545697 
  193000    299.97563    6.8913727 
  193500     298.2232   -14.536023 
  194000    300.65636   -4.1566687 
  194500    301.25586     2.714405 
  195000    299.04483   -14.799713 
  195500    302.02102   -6.7429233 
  196000    298.34508    2.8443624 
  196500     297.3258    7.4624741 
  197000    302.73863   -1.7246528 
  197500    300.66554    24.534383 
  198000     299.9248    11.502997 
  198500    299.98854   -5.5626811 
  199000    297.34994    5.7202059 
  199500    300.64633   -1.5841282 
  200000    300.32471     17.81138 
  200500    296.79156   -10.479064 
  201000    295.95744   -15.211288 
  201500    303.93229   -8.0113591 
  202000    293.78852   -12.878622 
  202500    300.37225   0.63039147 
  203000    296.70419   -5.3942844 
  203500    295.86089   -4.0964913 
  204000    296.42765    3.3605038 
  204500    299.63256    8.3054907 
  205000    296.32113   0.55094188 
  205500    299.73578    24.218014 
  206000    300.79974    6.9453475 
  206500    298.14922   -15.698637 
  207000     302.5197    6.1683154 
  207500    299.21824   -13.196045 
  208000    302.54618   -9.5479124 
  208500    301.03065     14.21165 
  209000    302.42274   -5.3818982 
  209500    299.36737    17.713112 
  210000    299.89511   -15.076314 
  210500    301.56239   -6.2089505 
  211000    303.84866    7.0080364 
  211500    298.73955    9.5361864 
  212000    299.79475  -0.81612842 
  212500    300.00179   -9.6155496 
  213000    303.56382    6.2868264 
  213500    299.69696   -4.8052277 
  214000    302.55391    1.8778968 
  214500    296.05733   -4.4902556 
  215000    294.27663   -29.196334 
  215500    297.19028   -1.3081942 
  216000    294.30027  -0.81781643 
  216500     301.6961   -12.772901 
  217000    300.77598      5.33218 
  217500    300.14531     6.175344 
  218000    304.77073   -4.0271858 
  218500    296.51613   -4.1755511 
  219000    298.34169   -9.7572803 
  219500    300.94538     5.403202 
  220000    297.87369   -12.070166 
  220500    298.91265   -12.550415 
  221000    298.05955    14.676283 
  221500    299.05064    4.2064087 
  222000    297.88258   -4.2704813 
  222500    298.72783    1.9178151 
  223000    304.64242   -2.9636198 
  223500    298.48266   -7.1370788 
  224000    300.36651    1.3971155 
  224500    300.18232    5.5444761 
  225000    296.29837   -7.5019168 
  225500    296.54395  -0.12455811 
  226000    301.49471   0.74896297 
  226500    301.70683    2.0651122 
  227000    305.00487   -2.3814443 
  227500    301.29299    6.5211224 
  228000      298.578   -9.5257821 
  228500    300.15101   -2.4870992 
  229000    302.74371   -7.9723745 
  229500    301.15998    18.592188 
  230000    302.70887     2.817213 
  230500    295.08566   -9.5643749 
  231000    304.02196   -33.238613 
  231500     300.9689  -0.75622022 
  232000    299.70321   -2.7227723 
  232500    297.88919    5.0784671 
  233000     302.1816    11.021256 
  233500     300.0699    6.7688066 
  234000    304.92401   -5.4776666 
  234500    300.32303   -6.5852275 
  235000    301.21518   -10.239515 
  235500    300.47241   -15.210613 
  236000    297.45558   -9.7761811 
  236500    298.75093    3.3279858 
  237000    295.27606   -12.688108 
  237500    295.18296    16.441086 
  238000    298.68574    5.7667738 
  238500    299.89753  -0.95389272 
  239000    297.98941    12.178541 
  239500    304.84993  0.078947928 
  240000    297.18795   -1.6538622 
  240500    300.49617    -27.58263 
  241000    295.28087    8.2600674 
  241500    302.90766   -4.7880703 
  242000    294.93362  -0.54045832 
  242500    301.51488   -17.400647 
  243000    302.29381    7.3831392 
  243500     301.5145    12.339029 
  244000    304.48493   -4.1412156 
  244500    302.65074     5.029445 
  245000     300.6983     17.39432 
  245500    301.46426    15.847138 
  246000    292.12794   -12.836291 
  246500    305.61557   -3.4724648 
  247000    299.06124   -8.9423447 
  247500    301.81045   -2.1180838 
  248000    297.16935   -10.822015 
  248500    303.86276    1.1977814 
  249000     302.8512   -6.6107835 
  249500    296.29467   0.14779649 
  250000    298.51373    -6.566348 
  250500    295.28761    5.8252063 
  251000    304.06002    6.4153385 
  251500    300.83962    11.387553 
  252000    300.18619    7.5390231 
  252500     298.3898    1.5118529 
  253000    294.54984   -14.871925 
  253500    298.06239   -5.5264332 
  254000    306.38321   -10.956765 
  254500    306.03323    19.175317 
  255000    304.35786   -1.2191267 
  255500    297.82493    24.258491 
  256000    299.60518     -8.32479 
  256500    300.14609    5.4627314 
  257000    309.19874    21.932964 
  257500    297.46107   -17.281807 
  258000    302.55078    -1.057022 
  258500    303.65872    3.2651988 
  259000    303.92762    12.699982 
  259500     299.6739    37.238336 
  260000    300.35153    11.230352 
  260500    301.87236    1.8877523 
  261000    302.70259    22.915691 
  261500     300.2622   -22.922844 
  262000    298.95816    7.4986452 
  262500    300.25804    17.126998 
  263000     293.5035   -3.3192777 
  263500    305.33155   -11.318177 
  264000    302.06318   -5.4574693 
  264500    297.23418    6.8904341 
  265000    303.75307   -1.9537961 
  265500    296.09186  -0.68821317 
  266000    298.19875    2.0478123 
  266500    306.53096    3.8993385 
  267000    301.41313   -21.695051 
  267500    301.12516   -5.2841826 
  268000     298.0641    23.809955 
  268500    300.44759   -6.3171976 
  269000    295.75885   -5.5257657 
  269500    300.03353   -2.9694078 
  270000    297.67237    8.7391176 
  270500     304.2359    13.200085 
  271000    299.04468    20.991665 
  271500    298.87921    21.850076 
  272000    302.31256    16.214246 
  272500    301.97711    14.378308 
  273000    306.16646   0.25042328 
  273500    300.38095    5.8276256 
  274000     297.3122   0.53467051 
  274500    296.99873    12.001996 
  275000    302.38636    7.8547003 
  275500    297.27999    16.924681 
  276000     306.0043    8.4732049 
  276500    296.67657   0.76503973 
  277000    297.31804    2.8203943 
  277500    298.58298   -13.594606 
  278000    303.02413     4.478261 
  278500    300.82305    3.0637684 
  279000    299.17652   -7.0611979 
  279500      308.208    3.3816256 
  280000    302.50373  -0.98728755 
  280500    301.12391   -1.1926021 
  281000    297.72598    10.449697 
  281500    302.09023    3.3897828 
  282000    297.92711   -1.8375311 
  282500    304.34063   -5.2391455 
  283000    303.22509   -7.7044234 
  283500     298.8369     8.112981 
  284000     298.0382   -6.4986213 
  284500    305.40414    2.5920196 
  285000    298.45856   -6.0292792 
  285500    300.51035   -19.156091 
  286000    300.34442    12.017146 
  286500    306.70337    4.3359805 
  287000    307.09117    3.5485758 
  287500    300.95316  -0.53614639 
  288000    300.90873   -6.9837339 
  288500    294.86358    4.1934421 
  289000    306.37552    -2.260959 
  289500    300.58608   -9.5437505 
  290000    295.85105    8.5122884 
  290500    303.45136    1.7173263 
  291000    290.76104    3.2698298 
  291500    299.08705   -11.485328 
  292000    298.82772   -3.9606142 
  292500    304.13304   -5.2786174 
  293000    302.05964    -3.048824 
  293500      296.112   -16.373975 
  294000    301.75602   -15.975791 
  294500    300.43777   0.85203168 
  295000    298.68599    16.262523 
  295500    296.31412    9.1429152 
  296000    302.33084    6.0195257 
  296500    295.58458   -2.8311904 
  297000     303.6452   -1.7391736 
  297500    296.01687    20.157259 
  298000    296.16972   -5.7741361 
  298500    297.31899   -2.4796518 
  299000    294.81081    5.4970663 
  299500    303.24834   -8.0963547 
  300000    299.43726    22.316578 
  300500    301.86868    2.4360892 
  301000    302.55009   -1.8563484 
  301500     295.4495    -2.876102 
  302000    303.48525    13.284964 
  302500    304.00298   -12.482496 
  303000    301.25605   -5.8119536 
  303500    294.14636    2.8016739 
  304000      302.443    13.294853 
  304500    303.18303    7.7677363 
  305000    299.36717    -10.04354 
  305500    298.54311    3.6837583 
  306000    298.42604   -5.5680181 
  306500    300.15101    14.202136 
  307000    294.11763    10.840131 
  307500    298.81236    19.280158 
  308000    298.50911    2.9905006 
  308500    300.69907    2.6762113 
  309000    297.77505   -24.015655 
  309500    298.17137    2.7789687 
  310000    305.66831    9.3699948 
  310500    302.10484    10.842632 
  311000    300.71074   -12.214997 
  311500    300.10753    -9.642416 
  312000    301.69511   -10.367588 
  312500    299.18246   -14.302248 
  313000    296.09574   0.70454959 
  313500    303.23466    11.778299 
  314000    301.12165     -9.30064 
  314500    300.34286   -1.5184533 
  315000    299.50621    3.2817614 
  315500    297.59261   -13.471222 
  316000      300.817    3.4661967 
  316500    303.74023    6.0608186 
  317000     297.1186   -4.2303559 
  317500    305.50162  -0.53562727 
  318000     294.8337   -4.7178728 
  318500     301.2003   -17.373921 
  319000    301.45476    6.4506916 
  319500    301.20302     -13.6429 
  320000    298.85179    3.8288841 
  320500     299.1931   -7.0510748 
  321000    295.02184   -24.662265 
  321500    304.06229    26.482599 
  322000    302.76369   -20.360795 
  322500    300.63183   -10.244121 
  323000    299.28268  -0.66927343 
  323500    300.28246   -7.1297593 
  324000    302.67417    10.555077 
  324500    299.14455   -1.0219356 
  325000    300.08536    17.557079 
  325500     302.5547   -14.785376 
  326000    296.56766   -1.1499719 
  326500    300.17542    15.181426 
  327000    300.69877    2.4285609 
  327500    296.70793   -1.3517165 
  328000    301.80951   -2.2247006 
  328500    297.61659   -11.704025 
  329000    298.80841    6.6267636 
  329500    305.27925    1.2219461 
  330000    300.93284   -15.460735 
  330500    300.56457    5.9780865 
  331000    301.02483   -13.775928 
  331500    298.03866   -6.8550851 
  332000    294.97605   -12.829165 
  332500    302.02554    -4.274487 
  333000    303.70703    9.6475099 
  333500    302.52798   -15.322138 
  334000    300.72015    9.8965348 
  334500    295.25998    4.8563576 
  335000    303.67081   -4.0321238 
  335500    294.80956    5.0269678 
  336000    302.44764     1.229804 
  336500    302.28049   -20.113565 
  337000    299.18046    15.189677 
  337500    294.87904    3.6487227 
  338000    297.46509     -9.93609 
  338500     296.9486    -20.23101 
  339000     302.8421   -4.4563134 
  339500    301.22086    10.466754 
  340000    303.28543    4.5194907 
  340500    298.56648    10.947912 
  341000    304.36587   -2.2908509 
  341500    296.51878   -12.325422 
  342000    307.81168    9.1787896 
  342500     299.8412    12.639392 
  343000    299.22699   0.15898161 
  343500    299.68466   -1.4293925 
  344000    296.02102    11.616161 
  344500    300.77632   -16.393602 
  345000    307.51579   -10.706679 
  345500    298.55083    14.957893 
  346000    298.04832     11.55679 
  346500    299.11822    8.1921684 
  347000    303.41488    3.5020554 
  347500    302.18011   -11.319881 
  348000    302.95565   -4.9240981 
  348500    295.87645    6.3128453 
  349000    296.57098    20.328039 
  349500    301.97819    15.221237 
  350000    303.55837  -0.57840448 
  350500    297.83243    8.4239256 
  351000    301.34024   -1.8697588 
  351500    303.57933    2.0454838 
  352000    305.16985    3.6383406 
  352500     301.8502   -1.1112227 
  353000    300.05884    -18.72197 
  353500    300.69566    5.3688684 
  354000    306.42333   -3.4822166 
  354500    296.63061   -18.922574 
  355000    302.64284    5.8144036 
  355500    301.74662   0.98999245 
  356000    298.42018   -15.868404 
  356500    303.12671   -6.2335719 
  357000     297.4189   0.73612189 
  357500    307.74855    7.2056206 
  358000    296.73285    10.133399 
  358500    296.88448   0.87727169 
  359000    302.66623    11.969879 
  359500    303.81067   -18.365966 
  360000    300.50024    13.746844 
  360500    300.50294    1.2907158 
  361000    300.04235   -3.9527164 
  361500    300.71214    12.911074 
  362000    296.15026    12.339956 
  362500     299.2133    0.1306842 
  363000    303.57028    6.9868475 
  363500    301.55365   -2.7721343 
  364000    305.87526   -3.9368226 
  364500    296.03594   -16.344342 
  365000    295.72756    -7.320668 
  365500    300.11559    8.7520901 
  366000    298.64722    15.122871 
  366500    302.19568   -13.272723 
  367000    300.88759    2.9686048 
  367500    296.46808    8.6833665 
  368000    298.60413    4.5830117 
  368500    300.01662   -12.810863 
  369000    301.85473    4.4406342 
  369500     301.0521   -3.8874031 
  370000    303.59214     1.474519 
  370500    297.56017   -10.756882 
  371000    293.24096    19.224201 
  371500     301.3769   -9.8215673 
  372000    300.62749    6.2958976 
  372500    302.30448   -13.635721 
  373000    298.14597   0.44517357 
  373500    296.39946   -5.9240514 
  374000    303.02694    24.642408 
  374500    302.43839    1.1242419 
  375000    296.69587  0.042466882 
  375500    295.82017  -0.71514995 
  376000    301.44142    7.8235364 
  376500    306.18723    8.2203164 
  377000     296.5236   -4.0200439 
  377500    299.69992    5.1289184 
  378000    299.61357   -2.4392698 
  378500    303.52046    11.507315 
  379000    302.05632   -5.5711341 
  379500    300.48334    21.703985 
  380000    299.39006    2.4236468 
  380500    300.37067    7.2552481 
  381000    306.35458   -15.306314 
  381500     302.1955   -2.7231745 
  382000    302.85237   -1.7333332 
  382500    304.99789    9.0688722 
  383000     300.5134   -13.987758 
  383500    295.63594 -0.017733609 
  384000    301.45413    4.7948186 
  384500    296.78682    7.7552927 
  385000    297.29532   -14.799754 
  385500    298.90089   -6.2196429 
  386000    306.24659    5.2549672 
  386500    302.82766    3.4605093 
  387000    302.25766    9.0500011 
  387500    296.75164   -14.312422 
  388000    300.47255   -3.2923778 
  388500    301.98731    11.384636 
  389000    297.80837     19.66236 
  389500    297.36526   -3.2904332 
  390000    300.48992     -1.97184 
  390500    300.01461   -4.7427615 
  391000    298.01378   -11.919085 
  391500    300.83235   -16.727764 
  392000    299.85116    6.3652089 
  392500    299.04702   -13.513252 
  393000    300.90649   -7.8817784 
  393500    298.46131  -0.84238895 
  394000    295.88245   -30.584973 
  394500    298.07855   -4.5144411 
  395000    300.66723   -15.554969 
  395500    300.24939   -17.469178 
  396000    298.42952   -15.745471 
  396500    299.01198   -1.8076023 
  397000    299.86548    18.501529 
  397500    301.74103   0.71210513 
  398000    298.47056    5.0172668 
  398500    298.42402   -1.1544823 
  399000    300.33299    -6.239647 
  399500     295.8415   0.57751962 
  400000    300.43165    7.4247713 
  400500    301.37003   -20.748961 
  401000    302.93612   -8.0771112 
  401500    302.28064   -2.3769811 
  402000    300.04069   -24.975361 
  402500    301.25657   -7.6070354 
  403000    299.73712   -2.7877536 
  403500    300.87569   -5.5933858 
  404000    298.24423   -1.2342117 
  404500    300.20722   -7.5729473 
  405000    298.56593   -1.0966686 
  405500    295.39781   -10.019452 
  406000     302.6385    1.7949064 
  406500    302.99168   0.44150608 
  407000    303.18862    14.717718 
  407500    300.64133   -3.4535201 
  408000    303.25016   0.57054449 
  408500    300.83272    -3.180777 
  409000    294.55369    17.943149 
  409500    303.04183    12.011191 
  410000    298.98128    15.425954 
  410500    299.49588   -11.961383 
  411000    301.01624   -10.510295 
  411500    298.74193   -11.290089 
  412000    303.11657   -16.081882 
  412500     301.9683   -3.4561575 
  413000    296.03004    18.788241 
  413500    300.16544    -1.170547 
  414000    302.66529   0.80609149 
  414500      302.637   -18.302911 
  415000     304.8623    11.000706 
  415500    302.66174    3.5433449 
  416000    303.64375   -9.9777189 
  416500    302.78912   -9.7954892 
  417000    303.50958  -0.98007197 
  417500    295.65685  -0.56234144 
  418000    301.08786   -2.4651997 
  418500    304.78363   -5.2880119 
  419000    302.60816    9.9949276 
  419500     300.7286    28.341283 
  420000    300.57883   -6.2834396 
  420500    297.46145    11.422865 
  421000    300.05212   -16.129403 
  421500    306.15495   -1.5869685 
  422000    298.62305    8.0966827 
  422500    301.03847     1.599243 
  423000    298.93849    7.6945582 
  423500    297.59354   -15.237851 
  424000    290.64577    8.3098534 
  424500    301.25536    10.539631 
  425000    302.72799   0.41069384 
  425500    296.46744   -14.014658 
  426000    302.08937   -1.8857173 
  426500    303.71476    7.6955885 
  427000    303.26896    2.3057699 
  427500    300.76292    8.0756711 
  428000    301.71199    5.1549356 
  428500    300.69736   -12.828232 
  429000    297.70006    6.6045765 
  429500    298.72036    13.713343 
  430000    302.07465    1.2747616 
  430500    297.63747     14.19831 
  431000     296.0832    3.1730901 
  431500    306.22347   -21.528679 
  432000    299.63565     7.233786 
  432500    299.74373    2.8349318 
  433000    301.49639     5.601257 
  433500    299.03324    6.3725867 
  434000     299.0052    -3.880275 
  434500    301.87099   -6.6931467 
  435000    299.39655   -2.5062046 
  435500    298.58507    4.2214551 
  436000    299.08681   -1.9005338 
  436500    298.62643    10.918055 
  437000    296.89556   -6.1848438 
  437500    299.84928    -3.453206 
  438000    297.18505   0.65746955 
  438500    297.89252    6.8120548 
  439000    301.09611   -9.8602525 
  439500    303.26051    2.0519819 
  440000    305.03274     8.549134 
  440500    297.66588   -9.0225845 
  441000    292.87557   -25.023716 
  441500    297.90528    8.1040673 
  442000    296.84586    19.259389 
  442500    296.07021   -8.6030928 
  443000    301.39127    11.621144 
  443500    306.23009    13.411354 
  444000    306.01209   -1.7366089 
  444500    297.65277   -5.2490693 
  445000    303.72228   -5.2962865 
  445500    301.63163    6.7291637 
  446000     297.7987    1.0708083 
  446500    302.72394   -7.7207784 
  447000     301.6194    2.7231457 
  447500    298.92878   -3.5120574 
  448000    301.83014    11.238478 
  448500    305.65578   -3.6331069 
  449000    298.09699   -5.4731819 
  449500    305.09455    12.811316 
  450000    297.55542    1.1751917 
  450500    297.17072    6.0355371 
  451000    298.38217   -1.5518539 
  451500    301.98106    5.6448397 
  452000    294.82927    8.0547957 
  452500    300.17664    11.710757 
  453000    302.56471    17.978085 
  453500    303.96506   -22.804891 
  454000    297.33101    12.820855 
  454500    299.57639    -17.58643 
  455000    300.21787    11.476835 
  455500     297.6666    4.8007035 
  456000     303.6621    -4.768035 
  456500    294.29055    4.8761426 
  457000    301.47817    2.6998078 
  457500    303.52021   -22.135602 
  458000    299.82815    5.8302725 
  458500    301.91977   -11.013021 
  459000    304.55421    16.039445 
  459500    295.92026   -13.181301 
  460000    295.07375   -11.830284 
  460500     300.1005    13.117563 
  461000    300.11731   -20.236627 
  461500    301.93881   -3.6582128 
  462000    302.53146  -0.91513905 
  462500    296.78471    3.2328901 
  463000    297.90853    5.1617643 
  463500    297.13965   -6.0099464 
  464000    294.03706    4.5639455 
  464500    301.72841   -5.1015621 
  465000    301.56351     6.061385 
  465500    303.11508   -8.8406346 
  466000    299.96058    4.2434385 
  466500    309.23466    15.452024 
  467000    303.42486     -14.6845 
  467500      302.709    -21.07403 
  468000    302.14248  -0.77210603 
  468500    298.66431   -2.4296304 
  469000    306.52338   -8.0873293 
  469500    295.36296   -7.0169473 
  470000    301.15716    0.7402178 
  470500    300.35121 0.0085829999 
  471000    299.23113    2.3065393 
  471500    295.80337    21.000195 
  472000    296.74048    6.8547329 
  472500    302.95581    11.631077 
  473000    297.42675    18.475572 
  473500    296.74625    21.974038 
  474000     299.4972   -5.0320418 
  474500    299.70319    13.272184 
  475000     296.2136    11.203317 
  475500    304.70849   -14.822666 
  476000    295.64538    2.3608446 
  476500    301.65055   -1.2014993 
  477000    301.17761   -3.6936246 
  477500     298.4533    8.9810471 
  478000     299.0699    10.408133 
  478500    301.92583     15.27192 
  479000    302.18343     4.901545 
  479500    303.47985   -4.4774826 
  480000    296.40375   0.34234738 
  480500    299.84971    16.825813 
  481000    297.99639   -1.5952809 
  481500    297.87856   -12.691671 
  482000    305.37581     19.24612 
  482500    299.82967   -6.2621908 
  483000    306.37939    3.8708024 
  483500      307.328   -13.784314 
  484000     302.6376   -11.509353 
  484500    301.38207 -0.0028422299 
  485000    302.69026   -8.1596271 
  485500    303.71041   -2.3571094 
  486000    302.12996    7.1926404 
  486500    299.41268    2.0918437 
  487000    293.75136   -11.040243 
  487500    299.81657   -1.6493372 
  488000    299.26612    3.1248015 
  488500     293.4862    2.6341308 
  489000    300.94381   -25.962282 
  489500    304.84423    2.6768546 
  490000    297.03479    7.2179628 
  490500    299.11573    4.1061066 
  491000    300.55637   0.18895492 
  491500     302.5768   -4.4368011 
  492000     298.3504    14.197475 
  492500    297.73453  -0.47354302 
  493000    301.04543    5.1386471 
  493500    300.79324    15.794851 
  494000    298.33999     5.537472 
  494500    301.89386    2.9633952 
  495000    301.69589     11.05521 
  495500    297.24687   -7.3272807 
  496000    297.32519   0.84496606 
  496500    298.54596    14.039362 
  497000    301.35318   -1.4419473 
  497500     298.0802   -2.3157742 
  498000    302.50943    8.6986652 
  498500    302.71098    17.463236 
  499000    302.08439   -14.996192 
  499500    300.84624    12.824415 
  500000    298.94613    5.1298945 
  500500    299.43372   -12.077204 
  501000    299.81821     21.77053 
  501500    301.46676    5.1406175 
  502000    297.24523  -0.67648147 
  502500    300.16812   -4.3613865 
  503000    299.49936   0.53189203 
  503500    300.47447    12.675027 
  504000    296.88498    1.8713048 
  504500    305.04447    10.257531 
  505000    303.76156   -3.8699941 
  505500    305.49796    1.4867839 
  506000    297.79379    4.6383305 
  506500    303.47255  -0.91843173 
  507000    296.64832    14.084968 
  507500    302.53552    -1.393978 
  508000    305.38089    3.2292115 
  508500    300.28216   -13.025765 
  509000    296.71044    8.1123909 
  509500    303.55809   -15.084501 
  510000    300.31604  -0.29952051 
  510500    299.01326   -1.2216938 
  511000    304.41285  -0.90332211 
  511500    299.89051    3.2276345 
  512000    301.31898    5.2700816 
  512500    299.83778     6.661053 
  513000    300.33545   -1.3150005 
  513500    305.39127   -5.6227546 
  514000    299.65635    11.886153 
  514500    298.45637    4.4936991 
  515000    299.03293    3.2813772 
  515500    305.33881   -3.3701107 
  516000    299.61107   -18.284005 
  516500    303.66002   0.90684521 
  517000    302.38304   -1.9504989 
  517500    300.56974   -14.663425 
  518000    297.16975   -0.4424094 
  518500      299.931   -2.9890544 
  519000    294.78463    1.4010746 
  519500    299.24684  -0.97620963 
  520000    301.10733   -16.011373 
  520500    306.46771   -7.2348277 
  521000    299.59048  0.083929086 
  521500    301.18921   -8.9070852 
  522000    302.14491   -22.935087 
  522500    296.11365   -10.223531 
  523000    303.73479    18.093572 
  523500     307.8724   0.11186176 
  524000    299.55533   -9.3888645 
  524500    295.79864    10.244836 
  525000    294.68204    10.583528 
  525500    294.49705  -0.21750135 
  526000    300.75636    8.4081143 
  526500     294.5639    9.0708028 
  527000    296.61561   -11.655927 
  527500    297.50449     6.611874 
  528000     297.4664    3.4683874 
  528500     295.0027   -11.580395 
  529000    298.06911    6.2655937 
  529500    298.60239   -20.519065 
  530000    298.74855  -0.85683429 
  530500    303.30883   -11.349639 
  531000    298.62249    9.5378022 
  531500    299.60942   0.46041274 
  532000    296.61489    2.8280858 
  532500    295.41296   -5.1899684 
  533000    296.54523   -13.062642 
  533500    299.95933   -6.7946962 
  534000    303.58241   -7.5665231 
  534500    299.39352   0.30150881 
  535000     299.2045     8.527599 
  535500    300.54967    1.8111072 
  536000    293.85935   -10.238048 
  536500    301.61665    10.949899 
  537000    299.11478    14.570507 
  537500    305.65508   -9.5747706 
  538000    298.51556    11.641205 
  538500     296.0451    6.0062434 
  539000    301.06434   -4.8658711 
  539500    302.62755    5.4117726 
  540000    300.48249  -0.96104185 
  540500    300.19394    2.8825803 
  541000    298.91977    2.0416965 
  541500    294.73847  -0.42828926 
  542000    301.52118   -12.076272 
  542500    304.21828   -18.730809 
  543000    297.96821    6.5616007 
  543500    296.94148    20.687075 
  544000    303.59593    6.5218695 
  544500    298.56104   -8.4555217 
  545000    297.98439    3.4487571 
  545500    296.09904    28.554027 
  546000    299.58179    16.212069 
  546500    296.46901   -2.2166732 
  547000    299.58774    -2.631723 
  547500    300.49924    9.0358459 
  548000    302.89331    10.554879 
  548500    298.20553    1.3689127 
  549000    303.04325   -4.8412678 
  549500    301.71289   -7.8175788 
  550000    300.02645    1.7068039 
  550500    300.00778   -19.969177 
  551000    297.64771     2.936899 
  551500    303.52477    4.9372081 
  552000    293.52227    1.9359067 
  552500    300.52787    4.8692883 
  553000    300.21434    10.086307 
  553500    302.08729    3.0531854 
  554000    302.19715   0.57562871 
  554500    302.09845   -8.9096979 
  555000    299.56585    5.5227272 
  555500    302.45007   -4.8628137 
  556000    300.58888    5.6819515 
  556500    299.23106     15.80843 
  557000    302.87677   -4.9588301 
  557500    299.19131    9.1409292 
  558000    297.17717  -0.81440086 
  558500    299.28407   -5.3770604 
  559000    306.22447    1.3521947 
  559500    297.11593    4.8939812 
  560000    301.05918    19.050069 
  560500    296.67289    12.464131 
  561000    305.29075   -6.9599204 
  561500    297.43892   -11.794939 
  562000    298.99685  -0.60962045 
  562500    294.76688   -8.9840822 
  563000     292.4072   -11.457215 
  563500    303.81696   -11.485304 
  564000    297.19964   -12.062166 
  564500    298.07322   -1.6478849 
  565000    300.76511   -19.379901 
  565500    295.14739   -1.8566449 
  566000    300.62779    1.0069694 
  566500    297.80453    4.3789491 
  567000    305.46892  -0.23001916 
  567500    298.11954   -10.823705 
  568000     297.6138    12.558918 
  568500    299.55427   -11.979777 
  569000    300.53189   -1.7514313 
  569500    297.87695   -18.802356 
  570000    301.60692    9.4338676 
  570500    302.88281   -11.561466 
  571000    296.74365   -1.7258289 
  571500    300.64849   -12.032252 
  572000    300.26633 -0.030855815 
  572500    299.96342   -7.9898118 
  573000    299.60945    9.7060992 
  573500     299.6712    6.2802405 
  574000    293.21936    3.5036481 
  574500    301.72149    8.0972825 
  575000    301.57035   -20.959867 
  575500    301.19418     19.60946 
  576000     302.3792   0.93739103 
  576500    304.36905    14.354246 
  577000    299.59531   -11.187529 
  577500    296.82011    13.487326 
  578000    296.71173     2.450607 
  578500    297.07755   0.69398784 
  579000    300.69037    23.842994 
  579500    302.99413    3.4901637 
  580000    298.20799   -8.0257763 
  580500    304.32867   -1.1236956 
  581000    294.31385  -0.79788797 
  581500     298.7337   -4.5025395 
  582000    301.74166    8.7344339 
  582500    303.65464   -4.1615924 
  583000    296.06673    21.152895 
  583500    301.82702   0.25528375 
  584000    298.38122    3.3290656 
  584500    301.30205   -8.2546687 
  585000    299.95808    12.917742 
  585500    299.28607   -4.3631705 
  586000    303.84542   -5.7479155 
  586500    306.06077   -3.0064375 
  587000    307.07924   -1.8044797 
  587500    300.03209   0.50655567 
  588000    298.19742   -2.8033418 
  588500    300.30212   -1.6630454 
  589000    301.03119     3.959906 
  589500    305.27813   -23.429505 
  590000    301.53257    13.622541 
  590500    295.21714   -3.4867455 
  591000    304.29683   -1.3444139 
  591500    300.17639   -3.4412749 
  592000    299.28789    4.6970654 
  592500    296.44961   -1.6839073 
  593000    301.39131   -3.0496035 
  593500    298.85565  -0.98675848 
  594000    297.40349   -14.264429 
  594500    296.49133    25.784085 
  595000    302.02365    -13.24481 
  595500    299.85909    18.153648 
  596000    301.00802    17.450395 
  596500    302.92122    2.5391939 
  597000    303.68379    10.336509 
  597500    299.65632    5.1355796 
  598000     300.8688   -14.289141 
  598500    300.00598    7.7204625 
  599000    301.16794    6.3279158 
  599500    301.74668    8.6999402 
  600000    298.08429   -3.3982139 
  600500     302.1689    -3.547944 
  601000    301.37155    6.5588064 
  601500     297.4194   -8.9639735 
  602000    299.52285    10.337824 
  602500    294.73364   -2.2589916 
  603000    300.70498   -9.2447793 
  603500    301.35726    3.5144318 
  604000    299.37592   0.21372541 
  604500    295.62339   0.97609697 
  605000    295.16421    13.025189 
  605500    300.25505    1.3748476 
  606000    298.92264   -1.4783726 
  606500    299.29331   -12.962135 
  607000    302.86408    -25.88831 
  607500      296.173   -2.0672388 
  608000    297.72764    5.7372114 
  608500    300.78506    2.5246723 
  609000    302.04655   -8.9132304 
  609500    302.19698   -1.3001662 
  610000     303.7748    7.1686291 
  610500    299.73199   -18.234033 
  611000     299.6965    5.7213312 
  611500    302.50849    6.0952436 
  612000    300.66973   -24.839726 
  612500    299.05913    19.252713 
  613000    300.05686     -8.82643 
  613500    298.85754     11.81947 
  614000    300.55373    5.2714422 
  614500    301.74318   -11.869527 
  615000    301.30524    -1.504127 
  615500    297.88059    12.331893 
  616000    297.16291   -15.408018 
  616500    300.10681    0.1293079 
  617000    301.00405   -1.8108104 
  617500     296.3601   -3.1044539 
  618000     295.0596   -3.4247091 
  618500    300.41717    -3.308222 
  619000    305.74843    8.8166211 
  619500    297.50562   -14.490678 
  620000    294.16742    11.986614 
  620500    299.10244    17.505467 
  621000    299.08708    1.0214149 
  621500    301.66174    -10.15469 
  622000    303.95725    -0.104862 
  622500    307.84527    12.123362 
  623000    303.18348   -5.0269595 
  623500    299.72999   -1.7927919 
  624000    302.83151    15.282904 
  624500    292.98826    13.605606 
  625000    302.09252   -5.9810031 
  625500    299.53452   -12.724661 
  626000    298.60066     4.363535 
  626500     299.7772   -1.4735028 
  627000    306.45902   -15.870454 
  627500    302.27109   -4.5539736 
  628000     304.1833   -3.3078518 
  628500    298.29998   -3.3332616 
  629000    300.11384   -1.7568445 
  629500    302.03056   -13.264545 
  630000    303.89671   -6.0557626 
  630500     299.1395    6.9331104 
  631000    301.18018   -4.0623726 
  631500      296.655    4.6073705 
  632000    300.65188     3.948482 
  632500    299.65509   -5.5026662 
  633000    304.81089    7.5795145 
  633500    301.43575   -6.4152264 
  634000    301.09919   -15.866691 
  634500    295.97594    9.5430365 
  635000    298.65565    9.2132822 
  635500    301.08507   -12.876104 
  636000    300.78126    7.2463248 
  636500    294.98739    -3.716929 
  637000    306.01114    12.072214 
  637500    305.60891    17.006812 
  638000    300.62716   -6.5503592 
  638500    298.24594   -2.9809248 
  639000    299.02576    4.3426673 
  639500    300.19855    5.8590627 
  640000    302.22207   -20.845235 
  640500    300.49573    3.9822131 
  641000    296.15043   -6.8310252 
  641500    303.33902    8.3822551 
  642000    302.58153   -8.4555544 
  642500    293.47755    2.4370617 
  643000    296.53057   -14.102698 
  643500     298.6813   -17.895548 
  644000    298.66805   -6.8627048 
  644500    299.96769    5.6472524 
  645000    300.48505   -1.4185299 
  645500    301.52353   -6.8160362 
  646000    300.31193   -3.0665736 
  646500    300.83094    3.0972399 
  647000    303.26267   -11.864609 
  647500    302.61892   -15.954449 
  648000    294.98291    7.0407575 
  648500    305.02193    5.5077506 
  649000    304.89359    11.378589 
  649500    301.93452    4.2697476 
  650000    303.11696   0.96430554 
  650500    300.51815    -2.702091 
  651000    294.93488   -6.8819027 
  651500    299.34072   -13.712468 
  652000    301.47173    -1.061526 
  652500    302.32704   -3.7544398 
  653000     304.9418    17.340725 
  653500    295.76708    9.0824364 
  654000    301.60182   -23.365411 
  654500        297.4     5.219547 
  655000    299.07044    10.900445 
  655500    299.73696   -10.607263 
  656000    303.27554    5.8501931 
  656500    299.09908    3.6099182 
  657000    295.75774   -1.7127848 
  657500    295.42456    2.9869191 
  658000    297.80503    8.7432599 
  658500    302.83557    1.4556228 
  659000    303.32447    12.284995 
  659500       303.87  -0.50523565 
  660000    298.43762   -6.7616732 
  660500    297.08809   -12.169616 
  661000    300.78474    5.6004778 
  661500    299.30643    1.1862084 
  662000     308.7571    15.081687 
  662500    300.65859   -2.3598056 
  663000    297.22118    1.8302842 
  663500    296.73758   -10.919796 
  664000    301.30422    -2.151226 
  664500    300.34774   -2.5004395 
  665000    299.30882   -4.6901038 
  665500    296.67996   -6.0650762 
  666000    300.93583    13.488428 
  666500    302.03411    10.691991 
  667000    296.76197   -4.6118274 
  667500    299.77923   -3.6095811 
  668000    302.02946    6.5000256 
  668500    301.19404  -0.83229788 
  669000     300.4437   0.26666166 
  669500    302.88147    9.1846257 
  670000    300.59703   0.85246291 
  670500    297.06671    11.143971 
  671000    301.09441   -6.8973217 
  671500    299.42945   -5.8236001 
  672000    297.15614   -1.9312458 
  672500    297.61721   -1.4835267 
  673000    305.08791    15.505127 
  673500    300.52564   -10.528685 
  674000    297.44455    5.5476137 
  674500    298.91542     23.69511 
  675000    296.54976    -7.941283 
  675500    300.61782   -5.2474183 
  676000    299.67658     1.234544 
  676500    298.99001    24.101174 
  677000    300.34161   -4.6492799 
  677500    304.72167    -10.75211 
  678000    305.41341    2.5483449 
  678500    298.29399   -3.5984284 
  679000    297.81404   -28.060952 
  679500    299.71736   -4.8298511 
  680000     305.2429   -7.8707254 
  680500    302.00937   -14.091772 
  681000    300.10307    8.9543089 
  681500    303.28824     7.327458 
  682000     302.4034   -14.405387 
  682500    299.01032   -15.641179 
  683000    298.54523   -10.821874 
  683500    300.83199   -18.010683 
  684000    300.52995    8.8315032 
  684500    299.24389    16.075967 
  685000    296.58829  -0.93936884 
  685500    300.09936    1.5376456 
  686000    299.64726   -2.8190397 
  686500    304.27771    11.123488 
  687000    299.01272   -12.495023 
  687500    295.09385   -6.7881371 
  688000    298.22701    1.3625866 
  688500    296.37451    17.050231 
  689000    294.23708   -1.9010648 
  689500    300.14546     -1.46553 
  690000    302.89668    7.9489213 
  690500    294.14891   -3.2177076 
  691000    299.45697    -3.526668 
  691500    298.84142     2.648912 
  692000    300.34361    10.971708 
  692500    293.82128     1.915886 
  693000    301.42128   -0.9331009 
  693500    300.36598  -0.51474333 
  694000    299.82101    12.662058 
  694500    298.57877      7.87772 
  695000    304.03083    1.9150754 
  695500    298.66734     6.289039 
  696000    298.07472   -4.8853774 
  696500    299.78605    13.428133 
  697000    298.49692   -7.2263275 
  697500    298.87231   -1.4777283 
  698000    300.60116  -0.19299156 
  698500     302.0557    -5.426484 
  699000    301.08826   -1.8020183 
  699500     297.4741   -1.0650272 
  700000    304.99226    -5.583578 
  700500    297.59028   -8.7605577 
  701000     297.8001   -6.2166087 
  701500    297.89575    14.962024 
  702000    302.51503    10.627169 
  702500    303.14127    4.2146689 
  703000     298.3134   -16.380216 
  703500     301.4066    3.8153079 
  704000    291.36699    12.803378 
  704500    302.25422    9.6823926 
  705000    298.49058   -19.776529 
  705500    297.70295   -2.4050872 
  706000    304.32133    12.944305 
  706500    292.99487   -27.458883 
  707000    297.22919  0.057874142 
  707500     300.1065    7.1331935 
  708000    297.71767     5.830025 
  708500    302.04754   -1.6134238 
  709000    298.82326     5.964892 
  709500    301.20663   -15.672238 
  710000    302.28408   -7.8985155 
  710500    297.22811   -27.645188 
  711000    300.29565   -13.658955 
  711500    298.39195   -2.8238718 
  712000    299.47113    10.878955 
  712500    304.69007    -12.99773 
  713000    301.40269    7.7763765 
  713500    299.34208    8.5161624 
  714000    299.70691    20.298272 
  714500    298.28602   -7.8182797 
  715000    297.51162   -4.6553172 
  715500    299.27514    25.380646 
  716000    299.60822    14.058017 
  716500    305.40292    3.5353739 
  717000    293.36718    12.663369 
  717500    301.94331   -3.1203302 
  718000    301.08403    2.0961285 
  718500    297.83629     14.59089 
  719000    297.97153    2.4880425 
  719500    302.50154   -8.4958818 
  720000    303.12793    5.9544223 
  720500    301.16655   -9.2131968 
  721000    295.61328   -6.5267523 
  721500    304.47401   -3.5595927 
  722000    305.25956    6.0567006 
  722500    301.92777   -19.464009 
  723000    304.60375   -10.005216 
  723500    298.02579    43.653814 
  724000    293.03799    -5.769426 
  724500    300.27205   -3.3550781 
  725000    301.78497   -3.7142409 
  725500    303.41819   -1.6080723 
  726000    298.24978    8.3915067 
  726500    296.80693    2.1523533 
  727000    296.16578    6.3983204 
  727500    301.24303    7.1974605 
  728000    293.99589    4.8598993 
  728500    303.06363   -3.8263459 
  729000    301.28697   -8.6252451 
  729500    301.48968   -1.4337471 
  730000    301.96423    2.9956468 
  730500    297.92354   0.75849009 
  731000     297.1133   -8.5334801 
  731500    295.63019    11.331837 
  732000    294.42648   -8.6017258 
  732500    295.68281   -5.7572546 
  733000     296.1255   -4.5253932 
  733500    302.93967   -1.0776474 
  734000    302.84857   -1.7031982 
  734500    307.61944   -1.8524331 
  735000    297.85618    10.873265 
  735500    298.02663    9.9202094 
  736000    293.21666     18.86924 
  736500    300.97784    3.1835783 
  737000    299.66801    4.5095926 
  737500    299.53835   -1.3452487 
  738000    303.05271   -2.5808923 
  738500    296.25725   -3.4017051 
  739000     300.3779   -3.5562001 
  739500    295.73021    8.8035014 
  740000    305.70172   -10.580542 
  740500     298.4095    7.7163217 
  741000    307.57914    15.804067 
  741500    300.60502   -7.7192688 
  742000    299.05702    18.030517 
  742500    302.60166   -7.7628773 
  743000    300.51655   -12.143748 
  743500    301.13479   -10.054582 
  744000     303.1185    12.651735 
  744500    295.32626    -17.28093 
  745000    296.67438    6.4581205 
  745500    301.48494   -1.2672379 
  746000    301.34632    -7.051871 
  746500    305.54861      10.7466 
  747000    299.52517   -4.4034457 
  747500    295.54688    12.458473 
  748000     300.1517    4.9082567 
  748500     300.1879     1.552148 
  749000    302.88582    3.9524951 
  749500    301.22696    13.311579 
  750000    299.82948   -13.307357 
  750500    303.48556    5.0270371 
  751000    303.79938    2.6985824 
  751500    295.31002   -2.7280498 
  752000     300.3258   0.94196039 
  752500    303.15389   -1.7161709 
  753000    297.34436    5.0619455 
  753500    299.43123   0.82517625 
  754000     293.7954   0.54020662 
  754500    297.49235    27.413058 
  755000    304.22456    6.8594629 
  755500    299.30107   -19.339617 
  756000    300.29745   -4.1879417 
  756500    296.55939    -1.280981 
  757000    302.28024   -2.1883999 
  757500    304.56601    7.4583878 
  758000    297.38775    4.2536126 
  758500    300.01373    5.5007316 
  759000    302.71271   -17.705915 
  759500    291.60366   -2.2286399 
  760000    297.32424   -3.4755368 
  760500    294.42754   -3.9391618 
  761000    304.19049   -2.6178951 
  761500    298.97922   -6.7889414 
  762000    296.55405   -3.8084866 
  762500    299.44004   -7.3050885 
  763000    296.93998    -11.73135 
  763500     301.4374   0.76501013 
  764000    295.85259   -1.7160194 
  764500    299.25382    14.247606 
  765000    302.74593    11.344796 
  765500    299.93004   -4.3469331 
  766000    291.62745   -14.681612 
  766500    293.81203   -9.9273552 
  767000    296.29138   -13.695119 
  767500    299.92175   0.29548362 
  768000    303.33505   -18.327157 
  768500    299.41083   -15.084185 
  769000    297.35272    -4.634672 
  769500     301.2691   -12.218769 
  770000    298.37241     8.110618 
  770500    302.06761    4.3788003 
  771000    302.41797   -4.7918818 
  771500    297.12695   -4.6517186 
  772000    298.67475   -7.5235048 
  772500    298.57715   -8.8821847 
  773000     305.8201    20.930636 
  773500    300.65204    1.8760823 
  774000    303.84724   -3.3412744 
  774500     294.6153   -3.2697842 
  775000    296.69383    3.8810102 
  775500    299.56819   0.48185839 
  776000    300.77713    11.517497 
  776500     305.0501   -6.2479423 
  777000    297.81799    6.3465959 
  777500    302.90069   -5.2914097 
  778000    300.71349   -14.180563 
  778500    302.03181   -2.0489019 
  779000    299.44681   -2.0244338 
  779500    297.82407    10.934343 
  780000    301.77275    7.7367842 
  780500    298.40036    3.5475915 
  781000    297.67477    2.4804489 
  781500    300.15873    5.3118346 
  782000    297.92844    18.285523 
  782500    297.13265   -1.4465456 
  783000    301.09643    7.8992748 
  783500     296.0915   -3.6963018 
  784000    299.75379   -2.6384876 
  784500    297.22878   -8.5707858 
  785000    298.46615    16.012445 
  785500    297.78601   -1.7017623 
  786000    307.23943   -6.6243622 
  786500    298.35218    8.3416748 
  787000    299.96974    6.7058005 
  787500    293.41834   -15.746032 
  788000    301.43877  -0.25662407 
  788500     297.5903   -6.7925252 
  789000    301.28661   -14.238544 
  789500    300.54887    10.324967 
  790000     305.6978   -10.629191 
  790500    297.21466    9.3733395 
  791000    300.68847    6.8140711 
  791500    299.77375   -5.5522627 
  792000    299.68347    5.2311036 
  792500     302.4937   -9.7657448 
  793000    304.08199    4.0398779 
  793500     294.3054    11.210713 
  794000     300.6524    1.6257344 
  794500    297.92437   -6.3437846 
  795000     295.2213    12.839472 
  795500    297.90578    5.2777379 
  796000     304.4321   -4.8517617 
  796500    288.57041   0.21264238 
  797000    299.10356    11.610799 
  797500    295.53491   -13.040076 
  798000     297.6414    3.3654523 
  798500    295.35436    2.7004007 
  799000    300.96899   -19.647201 
  799500    303.61244   -14.355518 
  800000    302.37417    19.184296 
  800500    299.39497    7.0675475 
  801000    300.23311    1.8022893 
  801500     302.5465    15.335781 
  802000    304.99599   -1.1244515 
  802500    299.95491   -10.297231 
  803000    301.76792    2.6622053 
  803500    298.56937   -14.858807 
  804000    298.23286    15.602164 
  804500    299.19204  -0.43369806 
  805000    302.32609    16.110192 
  805500     295.0592   -27.216311 
  806000    299.96464    17.647285 
  806500    302.83772   -7.7241485 
  807000    299.93711    15.637907 
  807500    301.34309   -1.7183052 
  808000    299.09254    23.808877 
  808500    300.79687   -13.576463 
  809000    299.97964   -9.2784397 
  809500    303.12125   -12.947855 
  810000    294.95966   -2.3285096 
  810500    305.65291    14.193808 
  811000    298.56156    19.953076 
  811500     295.9392    18.450015 
  812000    303.42657   0.29050583 
  812500    306.00214   -1.8372302 
  813000    298.71722   0.78422593 
  813500    301.07669   -1.4187074 
  814000    297.70984   -3.4531886 
  814500    300.71281    8.3296738 
  815000    300.08543      1.01918 
  815500    306.13543   -19.297855 
  816000    298.55573    1.7975099 
  816500    300.36341  -0.45195204 
  817000    297.19082    17.693272 
  817500    300.72822    28.057136 
  818000    300.23749    14.023083 
  818500    300.66633   -4.8317577 
  819000    302.70674    2.3559558 
  819500    300.56186   -7.6577237 
  820000    300.47897   -7.2447453 
  820500    300.22026    8.2723121 
  821000    301.47156   -1.1366087 
  821500     306.1069     14.24067 
  822000    299.98259    2.3985294 
  822500    297.67056    4.5263819 
  823000    308.93401    6.0883359 
  823500    295.16347    11.335676 
  824000    303.47218    15.771188 
  824500    302.44908    -23.67277 
  825000    295.50178    11.743532 
  825500     301.2345   -4.7127517 
  826000    296.22319     8.398401 
  826500     298.4287    -17.76037 
  827000     297.8423    0.4505682 
  827500      299.999   -15.599631 
  828000    296.99938    2.6021914 
  828500    294.39215    22.034502 
  829000     295.5045   -3.2202998 
  829500    302.33711   -1.5484129 
  830000     301.8708   -5.8016317 
  830500    299.39229    2.4757115 
  831000    298.82744   -10.496631 
  831500    302.34671    21.961968 
  832000    300.04342   -5.0474952 
  832500    304.51713    18.171698 
  833000    306.41378   -17.421281 
  833500    305.11339    9.9741999 
  834000    300.91922    7.7421602 
  834500     297.9008    4.1520055 
  835000    301.69594   -2.8434235 
  835500    300.61928   0.36047028 
  836000    298.02142   -1.0125694 
  836500    297.77011   -4.0488481 
  837000    293.03694    -6.553656 
  837500    294.36726    2.8542157 
  838000    303.33437   -7.7221833 
  838500    298.34241    3.6268488 
  839000    301.36448    1.1050798 
  839500    303.21855    2.1809831 
  840000    300.79295    -4.540349 
  840500    300.53903   -5.5337158 
  841000    297.92187   -6.1170444 
  841500    300.52004    -10.73343 
  842000    299.28139    5.4249352 
  842500    302.19942   -12.783594 
  843000    299.00483    11.897358 
  843500    302.00302  -0.13448199 
  844000    305.67484    4.2203809 
  844500    298.20069   -12.513922 
  845000    301.11234   -1.7679447 
  845500    304.73011    -5.266378 
  846000    300.88164   -3.6653502 
  846500    301.95367   -12.792142 
  847000    298.49176    -6.565273 
  847500     302.2775   -0.0454279 
  848000    290.51491    5.8307427 
  848500    302.32666    2.7809134 
  849000    301.35718   -7.5236051 
  849500    298.43049    7.7869937 
  850000    298.15705   0.70545463 
  850500    302.91237   -5.5044848 
  851000    303.38084   0.03247447 
  851500    296.35833    12.332977 
  852000    301.14853    18.138851 
  852500    301.74782     11.45231 
  853000    298.21007    9.8206922 
  853500    296.17751     12.57867 
  854000    298.89517   -10.091489 
  854500    299.04229   -1.5570443 
  855000    299.80996   -14.664059 
  855500    298.66471   -20.760956 
  856000    295.51256   -7.8715228 
  856500    297.10838    6.4968961 
  857000    301.64746    9.4726091 
  857500     297.1716  0.026638597 
  858000     297.6936   -9.0074698 
  858500    303.70686   -2.8011507 
  859000    302.55421    1.3366767 
  859500    297.80064     3.914159 
  860000    300.69523   -1.1237371 
  860500    303.58962   -23.357157 
  861000    296.83565   -14.615677 
  861500    300.90631    8.2933573 
  862000    300.53577    26.662101 
  862500    303.18017   -11.594218 
  863000    300.02584    16.379325 
  863500    297.43193   -13.319721 
  864000    304.87864    4.2505147 
  864500    298.92109    8.3476994 
  865000    295.14995   -12.754325 
  865500    296.56111   -11.116426 
  866000    300.67768    -6.939078 
  866500    304.41199   -7.6271428 
  867000    305.62312    20.070037 
  867500    297.41409    18.342546 
  868000    300.47629   -21.176746 
  868500    298.67722   -5.3185127 
  869000    300.73298    21.508235 
  869500    297.83562     -1.34214 
  870000    299.91541   -19.735357 
  870500    300.24496    9.0457449 
  871000    303.68367   -11.179187 
  871500    298.23411    8.1425769 
  872000    301.46143    14.852181 
  872500    301.16161    2.7772013 
  873000    300.19609    12.976933 
  873500    299.77363   -12.378267 
  874000    302.45236    4.8930823 
  874500    302.11533   -2.7316268 
  875000    297.12421    -12.45882 
  875500    297.15932    17.124406 
  876000    293.16381    13.781586 
  876500    300.08075    9.1122458 
  877000    299.33151    16.709452 
  877500    302.37943    1.0139527 
  878000     296.2793     3.010661 
  878500    299.64188    1.4731622 
  879000    298.36977   0.21476136 
  879500    303.44505   -7.8380364 
  880000    305.04206   -6.1731301 
  880500    303.70043   -11.625301 
  881000    298.85496   0.91937379 
  881500    306.16206    3.5083315 
  882000    302.09111   -7.0398996 
  882500    298.22785     5.475773 
  883000    300.08718   -10.214307 
  883500    301.21703    14.410371 
  884000    304.46327   -10.999827 
  884500     302.3793   -1.7785569 
  885000    298.01818    3.3719448 
  885500    297.92705    12.304018 
  886000     299.4671   -4.6173258 
  886500    297.38216   -3.5899947 
  887000    306.90186    1.9569658 
  887500    297.11704   -2.1772283 
  888000    293.30547   -7.8340715 
  888500    298.16891    1.8560669 
  889000    302.24872   -21.837061 
  889500    298.71103 -0.093631608 
  890000    301.66078   -16.581482 
  890500    300.15692   -6.2223349 
  891000    302.61756   -3.0576474 
  891500    299.61942   -15.009735 
  892000    294.56549   -5.4531929 
  892500    302.71398    5.2914995 
  893000    296.56731    3.9674715 
  893500    294.48284   -1.0096213 
  894000    298.28344   -3.7410692 
  894500    304.26577   -3.2668856 
  895000    304.04048    10.306006 
  895500    300.97807   -10.253828 
  896000    301.52831   -3.9091426 
  896500    303.28695    11.544668 
  897000    308.33003    11.790401 
  897500    299.52552   -6.1184466 
  898000    300.71879    1.0431683 
  898500    305.46666   -16.690516 
  899000    295.78607   -20.210719 
  899500    302.66518    4.4129376 
  900000    297.79207   -12.943658 
  900500    299.61978    3.1099055 
  901000    294.00997     8.467103 
  901500    302.64579    -3.878451 
  902000    304.36156    8.6897591 
  902500    295.69549    12.857771 
  903000     298.5952   -9.2639203 
  903500    300.29647   -6.3982491 
  904000    303.69615   -17.622284 
  904500    299.99783   -12.012046 
  905000    306.15376   -6.5884084 
  905500    303.10873   -9.3926004 
  906000    302.29753    13.474981 
  906500    297.47892   -5.5548607 
  907000    295.06929   -9.6910928 
  907500    297.00167   -7.4787163 
  908000    296.52047   0.55678112 
  908500    298.55744    4.3690574 
  909000    295.75417    10.926626 
  909500    301.77774   -2.6762116 
  910000     299.0738    11.875603 
  910500    296.20836    11.534546 
  911000    302.87756    8.5226117 
  911500    308.96203   -3.0527585 
  912000    298.47248   0.37403953 
  912500     300.6116    15.935627 
  913000    300.80355    12.660442 
  913500    300.32396    2.1331323 
  914000    299.29555   -7.8175423 
  914500    296.90882    14.680728 
  915000     297.4497   -17.142978 
  915500    300.78383   -4.0006205 
  916000    296.18263    -5.819256 
  916500    300.71486   -8.2054074 
  917000    300.22749   -4.7604844 
  917500    300.69031     2.631592 
  918000    299.11746   -0.6966135 
  918500    306.85563    3.2451051 
  919000    303.31169    3.9534985 
  919500    300.29843    4.8804174 
  920000    297.80674    21.535847 
  920500    308.71317   -8.3270023 
  921000     302.0672     15.56332 
  921500    299.74058    14.070161 
  922000    295.53498   -3.8074871 
  922500    292.99703   -4.9033739 
  923000    299.24842    6.5543898 
  923500    298.70273    1.7111908 
  924000    301.96544    9.2896383 
  924500    305.50905   -5.6853798 
  925000    294.66791    19.988036 
  925500    304.19785    9.8703793 
  926000    298.29405   -20.424368 
  926500    298.53615   -12.398808 
  927000    300.29738    9.0286681 
  927500    299.78967    1.8229197 
  928000     302.1455   -7.2745577 
  928500    299.75307   -2.9733392 
  929000    301.06423   -7.8913762 
  929500    299.29119    9.6864112 
  930000    303.88386    -11.51116 
  930500    302.38819   -5.3822375 
  931000    298.84269    9.7441322 
  931500    298.37048     1.438942 
  932000    300.09797    4.1121637 
  932500    299.16313   0.82048913 
  933000    299.23642    4.5320315 
  933500    304.65112   -4.9952109 
  934000    301.69868    8.1040998 
  934500    296.04923   -5.9732439 
  935000    300.99758   -5.4004462 
  935500    301.03887    11.459715 
  936000     299.3872   -4.3657435 
  936500    300.53549    8.7044281 
  937000    297.39815   -23.282434 
  937500    297.80398   -20.596771 
  938000    295.63765     6.672605 
  938500    298.40838   -1.0583248 
  939000    300.13766   -13.059068 
  939500    297.25234   -3.5008108 
  940000    299.11346   -5.1869344 
  940500    297.46671    2.6690403 
  941000    303.45636    28.513679 
  941500    297.94939    4.6415653 
  942000    300.92641    1.4590299 
  942500    301.15371 -0.044124832 
  943000    299.42022   -28.802109 
  943500    299.32907    2.4835035 
  944000    299.40001    9.5489574 
  944500    300.21642   -23.087793 
  945000    297.83963    6.0559433 
  945500    303.46844    27.896411 
  946000    299.93257   -5.1359399 
  946500    300.16867    14.969914 
  947000    304.24668   -17.661378 
  947500     301.5091   -18.128155 
  948000    300.93186    1.2041893 
  948500    301.30478   -36.088386 
  949000    297.67471  -0.26372266 
  949500    305.23447    9.8601797 
  950000    309.26645    4.9311087 
  950500    302.95887  -0.33525866 
  951000    298.83945   -10.139165 
  951500    305.06975   -12.862696 
  952000    295.70671     -5.13868 
  952500    299.40483    3.9989121 
  953000    299.87507    3.9906522 
  953500    299.45697     4.288086 
  954000    292.02006   -2.9216002 
  954500    301.91307    13.172342 
  955000    298.69261   -2.9287416 
  955500    302.39696    2.7917778 
  956000    297.39314    3.5562351 
  956500    293.07865    9.5466206 
  957000    295.90757   -24.040703 
  957500    295.45371   -14.601977 
  958000    300.81532     2.828215 
  958500    299.00021   -1.5031626 
  959000    299.51246    -11.21961 
  959500    300.38641    4.8182926 
  960000    304.75796   -6.7205666 
  960500    299.66268   -2.9093485 
  961000    301.14014   -20.474496 
  961500    296.42739    1.0689936 
  962000    302.02581    1.4942994 
  962500    297.23881   -2.1664988 
  963000    299.55051    2.8080295 
  963500    298.42766    14.687708 
  964000    301.61914   -13.760965 
  964500    301.25799   -10.862281 
  965000    299.33772   -3.8076869 
  965500    299.63391    16.545955 
  966000    297.43941   -8.1324564 
  966500    296.72318   -13.797767 
  967000    298.99436    -2.807543 
  967500     299.4812    9.8443686 
  968000    297.67889   -4.3493996 
  968500    296.59538    -0.513915 
  969000    297.96165    -14.14267 
  969500    303.74838   -2.3217087 
  970000    299.03314    6.9187319 
  970500    300.49266    16.142454 
  971000    302.92337    -3.708211 
  971500    309.23647    27.792096 
  972000     304.9333    2.2724968 
  972500    298.67252    19.654801 
  973000    301.82082    6.5856022 
  973500    300.03591   -24.550899 
  974000    301.43028    6.8135049 
  974500    302.80362    1.4780644 
  975000    301.57329    10.375238 
  975500    297.13175   -7.2632628 
  976000    301.77054   -7.9634459 
  976500    300.67116     7.292335 
  977000    297.27848   -1.4647956 
  977500    298.45738   -1.5356361 
  978000    296.39469    18.566197 
  978500    301.38851    13.664679 
  979000    300.56683   -4.9425457 
  979500    302.79416    2.0784307 
  980000     302.2268   -5.7706288 
  980500    295.51202    -4.293605 
  981000       303.49  -0.90977803 
  981500    300.69016   -6.6699496 
  982000    303.35241   0.55947878 
  982500    303.09073   -7.6077801 
  983000    297.89505    5.4365119 
  983500     301.8149   -0.7696651 
  984000    301.00099    -11.02656 
  984500    298.97991    -2.723959 
  985000    296.09288   0.26915973 
  985500     301.9925   0.75639055 
  986000    300.27597    9.7441024 
  986500    306.59978     6.482109 
  987000     298.9841   -11.539199 
  987500    304.64926    1.7163999 
  988000       303.07   -3.6656256 
  988500    297.35479   -5.2493017 
  989000    299.69211    10.685574 
  989500     300.7137  -0.41677111 
  990000    303.83111   -9.3747112 
  990500    297.49662    2.1294721 
  991000    304.59715    6.4619591 
  991500    305.92947    28.561525 
  992000    299.77258   -2.5585738 
  992500    299.65251   -7.6535947 
  993000    302.72171   -11.689656 
  993500    299.32861     2.275447 
  994000    300.28991      7.15565 
  994500    300.33673     5.708768 
  995000    301.60376   -6.6315996 
  995500    295.81247   -8.1738908 
  996000    299.55917    2.4427093 
  996500    304.72165   -7.0995918 
  997000    302.90725    25.765115 
  997500     300.3679    -4.205445 
  998000    301.57602  -0.30652897 
  998500      298.944   -7.4628537 
  999000    299.45714   -2.4493286 
  999500    301.11777   -9.5553965 
 1000000    304.24091   -8.6024051 
Loop time of 16253.5 on 16 procs for 1000000 steps with 19582 atoms

Pair  time (%) = 7046.77 (43.3553)
Bond  time (%) = 0.3735 (0.00229796)
Kspce time (%) = 2319.58 (14.2712)
Neigh time (%) = 5152.27 (31.6993)
Comm  time (%) = 788.698 (4.85247)
Outpt time (%) = 3.31452 (0.0203926)
Other time (%) = 942.546 (5.79902)

Nlocal:    1223.88 ave 1233 max 1204 min
Histogram: 1 0 1 1 0 1 3 3 2 4
Nghost:    7381.62 ave 7425 max 7342 min
Histogram: 2 1 3 0 2 1 4 1 1 1
Neighs:    302910 ave 319961 max 282205 min
Histogram: 1 1 1 2 1 4 2 0 1 3

Total # of neighbors = 4846567
Ave neighs/atom = 247.501
Ave special neighs/atom = 1.34634
Neighbor list builds = 466057
Dangerous builds = 0
  write_restart  end.${E}.restart
  write_restart  end.0.04.restart
PPPM initialization ...
  G vector (1/distance) = 0.284296
  grid = 40 36 24
  stencil order = 5
  estimated absolute RMS force accuracy = 0.0311878
  estimated relative force accuracy = 9.39212e-05
  using double precision FFTs
  3d grid and FFT values/proc = 6555 2880

  clear
  next a
  next E
  jump system.in
variable a loop 5
variable E index 0.02 0.04 0.06 0.08 0.1             #电场
variable Wo equal 0.1553
log $a.log
log 3.log
