# Supplementary material for: The influences of electric field intensity and driving force on the slip behaviour of water flow in a nanochannel
Source: PLoS One. 2021 Sep 22;16(9):e0257589. doi: 10.1371/journal.pone.0257589 (PMC8457446; doi:10.1371/journal.pone.0257589)
Supplement: S1 Data — (ZIP) [file pone.0257589.s001.zip › data/ALH2O-E-5/3.log]

variable T equal 300
variable F equal 0.001          #加速度
# ----------------- Init Section -----------------

    units        real
    atom_style   full
    pair_style   lj/cut/coul/long 9.0
    bond_style   harmonic
    angle_style  harmonic
    kspace_style pppm 0.0001


    neigh_modify delay 0 every 1 check yes

# ----------------- Atom Definition Section -----------------

read_data system.data
  orthogonal box = (0 -16.2 0) to (81 56.2 40.5)
  4 by 2 by 2 MPI processor grid
  reading atoms ...
  19582 atoms
  scanning bonds ...
  2 = max bonds/atom
  scanning angles ...
  1 = max angles/atom
  reading bonds ...
  8788 bonds
  reading angles ...
  4394 angles
  2 = max # of 1-2 neighbors
  1 = max # of 1-3 neighbors
  1 = max # of 1-4 neighbors
  2 = max # of special neighbors
#read_restart 1.restart

#1是up Al
#2是down Al
#3是 O
#4是 H

# ----------------- Settings Section -----------------
    pair_coeff   1 1  0.0  0.0         #上Al Al
    pair_coeff   1 2  0.0  0.0         #上Al下Al
    pair_coeff   1 3  ${Wo}  3.166    #上Al O
    pair_coeff   1 3  0.1553  3.166    
    pair_coeff   1 4  0.0  0.0         #上Al H

    pair_coeff   2 2  0.0  0.0         #下Al Al
    pair_coeff   2 3  ${Wo}  3.166    #下Al O
    pair_coeff   2 3  0.1553  3.166    
    pair_coeff   2 4  0.0  0.0         #下Al H

    pair_coeff   3 3  ${Wo}  3.166    # O  O
    pair_coeff   3 3  0.1553  3.166    
    pair_coeff   3 4  0.0  0.0         # O  H

    pair_coeff   4 4  0.0  0.0         # H  H

	bond_coeff   1     600.0   1.0
    angle_coeff  1   75.0    109.47

    group upwall type 1
3200 atoms in group upwall
    group downwall type 2
3200 atoms in group downwall
    group O type 3
4394 atoms in group O
    group H type 4
8788 atoms in group H

	group wall union upwall downwall
6400 atoms in group wall
    group spce type  3  4
13182 atoms in group spce
    fix fShakeSPCE spce shake 0.0001 10 0 b 1 a 1
  0 = # of size 2 clusters
  0 = # of size 3 clusters
  0 = # of size 4 clusters
  4394 = # of frozen angles

# ----------------- Run Section -----------------

  timestep 1
  compute	     T_spce spce temp/partial 0 1 1
  velocity     spce create $T 372748 temp T_spce
  velocity     spce create 300 372748 temp T_spce
  dump 2 all atom 100000 $a.lammpstrj
  dump 2 all atom 100000 3.lammpstrj

  fix   fxnvt spce nvt temp $T $T 100
  fix   fxnvt spce nvt temp 300 $T 100
  fix   fxnvt spce nvt temp 300 300 100
  fix_modify fxnvt temp T_spce
WARNING: Temperature for fix modify is not for group all (../fix_nh.cpp:1349)

  run   1000000
PPPM initialization ...
  G vector (1/distance) = 0.284296
  grid = 40 36 24
  stencil order = 5
  estimated absolute RMS force accuracy = 0.0311878
  estimated relative force accuracy = 9.39212e-05
  using double precision FFTs
  3d grid and FFT values/proc = 6555 2880
Neighbor list info ...
  1 neighbor list requests
  update every 1 steps, delay 0 steps, check yes
  master list distance cutoff = 11
  ghost atom cutoff = 11
Memory usage per processor = 8.74182 Mbytes
Step Temp E_pair E_mol TotEng Press 
       0    174.00258    18054.513            0    25931.534    32532.557 
 1000000    176.89124   -49077.177            0   -41069.387    1538.7186 
Loop time of 9947.27 on 16 procs for 1000000 steps with 19582 atoms

Pair  time (%) = 6309.96 (63.4341)
Bond  time (%) = 0.355902 (0.00357788)
Kspce time (%) = 2096.6 (21.0772)
Neigh time (%) = 528.845 (5.31649)
Comm  time (%) = 396.927 (3.99031)
Outpt time (%) = 0.0133124 (0.00013383)
Other time (%) = 614.568 (6.17826)

Nlocal:    1223.88 ave 1253 max 1196 min
Histogram: 1 0 2 3 3 2 2 1 1 1
Nghost:    7385.38 ave 7472 max 7300 min
Histogram: 1 2 0 2 3 2 3 1 0 2
Neighs:    302362 ave 322483 max 279812 min
Histogram: 1 1 2 1 3 0 4 1 1 2

Total # of neighbors = 4837786
Ave neighs/atom = 247.053
Ave special neighs/atom = 1.34634
Neighbor list builds = 52266
Dangerous builds = 0
  write_restart ${Wo}.restart
  write_restart 0.1553.restart
PPPM initialization ...
  G vector (1/distance) = 0.284296
  grid = 40 36 24
  stencil order = 5
  estimated absolute RMS force accuracy = 0.0311878
  estimated relative force accuracy = 9.39212e-05
  using double precision FFTs
  3d grid and FFT values/proc = 6555 2880
 #--------------------E+F -----------------------
  timestep 1

  fix 1 spce gravity $F vector 1 0 0       #在x方向加速度为====0.0001
  fix 1 spce gravity 0.001 vector 1 0 0       
  fix kick spce efield  0.0  $E 0.0        #在Y方向上加上电场==0.1
  fix kick spce efield  0.0  0.06 0.0        

  run   1000000
PPPM initialization ...
  G vector (1/distance) = 0.284296
  grid = 40 36 24
  stencil order = 5
  estimated absolute RMS force accuracy = 0.0311878
  estimated relative force accuracy = 9.39212e-05
  using double precision FFTs
  3d grid and FFT values/proc = 6555 2880
Memory usage per processor = 8.74802 Mbytes
Step Temp E_pair E_mol TotEng Press 
 1000000    176.89124   -49077.177            0   -41069.387    1538.3612 
 2000000       275017    -48988.79            0     12400910    2396221.9 
Loop time of 12439.6 on 16 procs for 1000000 steps with 19582 atoms

Pair  time (%) = 6907.74 (55.5303)
Bond  time (%) = 0.343596 (0.00276211)
Kspce time (%) = 2265.42 (18.2113)
Neigh time (%) = 2063.54 (16.5885)
Comm  time (%) = 494.12 (3.97216)
Outpt time (%) = 0.0427103 (0.000343342)
Other time (%) = 708.384 (5.69459)

Nlocal:    1223.88 ave 1244 max 1189 min
Histogram: 1 0 1 1 1 3 2 2 3 2
Nghost:    7417.19 ave 7446 max 7373 min
Histogram: 1 0 0 2 2 2 4 1 2 2
Neighs:    303193 ave 327889 max 274750 min
Histogram: 1 1 1 2 1 5 1 0 2 2

Total # of neighbors = 4851086
Ave neighs/atom = 247.732
Ave special neighs/atom = 1.34634
Neighbor list builds = 187531
Dangerous builds = 0
  write_restart $a.${E}.restart
  write_restart 3.${E}.restart
  write_restart 3.0.06.restart
PPPM initialization ...
  G vector (1/distance) = 0.284296
  grid = 40 36 24
  stencil order = 5
  estimated absolute RMS force accuracy = 0.0311878
  estimated relative force accuracy = 9.39212e-05
  using double precision FFTs
  3d grid and FFT values/proc = 6555 2880
# ------------------- compute ------------------
  reset_timestep 0
  compute force spce group/group wall      #计算力：水和墙

  thermo		500                        #输出力
  thermo_style custom step temp c_force[1]
  thermo_modify 	temp T_spce
WARNING: Temperature for thermo pressure is not for group all (../thermo.cpp:442)


  compute c_O O chunk/atom bin/1d y lower 0.2 units box            #氧：密度+速度
  fix O O ave/chunk 1 1000000 1000000 c_O vx norm sample file Ovx.$a
  fix O O ave/chunk 1 1000000 1000000 c_O vx norm sample file Ovx.3


  compute c_H H chunk/atom bin/1d y lower 0.2 units box            #氢：密度+速度
  fix H H ave/chunk 1 1000000 1000000 c_H vx norm sample file Hvx.$a
  fix H H ave/chunk 1 1000000 1000000 c_H vx norm sample file Hvx.3


  run 1000000
PPPM initialization ...
  G vector (1/distance) = 0.284296
  grid = 40 36 24
  stencil order = 5
  estimated absolute RMS force accuracy = 0.0311878
  estimated relative force accuracy = 9.39212e-05
  using double precision FFTs
  3d grid and FFT values/proc = 6555 2880
Neighbor list info ...
  2 neighbor list requests
  update every 1 steps, delay 0 steps, check yes
  master list distance cutoff = 11
  ghost atom cutoff = 11
Memory usage per processor = 9.25362 Mbytes
Step Temp force[1] 
       0    298.01451   -10.662201 
     500    298.64835    -11.75195 
    1000    302.68777   -1.5203815 
    1500    297.60416   -17.204033 
    2000    305.62627     6.028508 
    2500    297.43364   -4.6361816 
    3000    298.37793    2.4194749 
    3500    296.90203    11.875311 
    4000    302.88442    7.1057257 
    4500    297.35249     8.776153 
    5000    304.67038   -7.1283234 
    5500    295.93842   -3.1624045 
    6000    303.14878    15.363185 
    6500     301.7942   -2.2377231 
    7000    294.47762    11.756169 
    7500    311.53106   -2.4497748 
    8000    296.80549   0.53790307 
    8500     306.7619   -3.1959923 
    9000    299.54516   -5.1251317 
    9500    302.80784   -14.094804 
   10000    300.60627   -11.128894 
   10500    302.93201    9.7550177 
   11000    298.37717   -9.4323436 
   11500     295.3659    -2.273929 
   12000    297.69817   -3.1072763 
   12500    301.29697    4.9066061 
   13000     299.1434   -1.0831679 
   13500    306.48012    9.2431803 
   14000    298.76426   -10.649963 
   14500    301.37657    3.2013916 
   15000    296.77775    7.7957439 
   15500    298.49668    4.1544326 
   16000    299.28658   -5.8849145 
   16500    303.91555   -6.6630177 
   17000    294.57101    3.1571032 
   17500     300.4995   -8.5701928 
   18000    297.38451   -8.3321171 
   18500    304.55952   -11.209172 
   19000    302.78027   -32.830099 
   19500    296.69412   -8.5115435 
   20000    303.00635    -23.60406 
   20500    300.00062  0.026702309 
   21000    300.16075    6.7453347 
   21500    298.75558   -18.392454 
   22000    302.30041    1.6751923 
   22500    305.64704   -15.757049 
   23000    300.01255   -24.879677 
   23500    295.61972   -28.565226 
   24000    294.66116    15.368707 
   24500    295.60405   -8.6072364 
   25000    300.30856    13.352224 
   25500    303.98211    4.2440256 
   26000    294.97898    24.177513 
   26500    307.29901    6.9969326 
   27000    303.29617    15.498724 
   27500    298.81441    12.834451 
   28000    297.64809    15.266201 
   28500    297.14694   -10.331524 
   29000    295.33732    3.1111061 
   29500    297.74434    13.814097 
   30000    298.35696    3.2711811 
   30500    304.54093   0.46010228 
   31000    304.19624  -0.18649416 
   31500    297.86926  -0.30231477 
   32000    302.93609    10.957728 
   32500    299.99662    3.9737225 
   33000    295.46456    22.833497 
   33500      301.239    2.0529803 
   34000    300.23268   -4.3420707 
   34500    293.61759    3.1824416 
   35000    299.71383    10.581043 
   35500    300.75925    10.886921 
   36000    302.90406    -17.06482 
   36500    296.56728  0.048646383 
   37000    296.11273   -8.4689703 
   37500    299.72012   -1.3931838 
   38000    299.21843   0.70878184 
   38500    302.15824    6.9297613 
   39000    300.22753    2.6798892 
   39500    300.49813    10.423733 
   40000    304.23052  -0.78837035 
   40500    302.94508   -23.705931 
   41000    298.16349   -5.3727949 
   41500    302.61002    -6.620277 
   42000    297.84592   -2.1018323 
   42500    301.13458    5.9577069 
   43000    300.52454   -1.7054794 
   43500    297.51319    9.1726496 
   44000    293.97358   -8.9159973 
   44500    300.51957   0.87173512 
   45000     305.3092   -2.7778678 
   45500     302.9161    7.2789335 
   46000    294.51822    -8.624344 
   46500     301.9579    2.5535564 
   47000    302.50942    2.8599948 
   47500    304.71194   -6.4029161 
   48000    302.03031   -24.861854 
   48500    297.27594    3.5765196 
   49000    299.57577    19.279324 
   49500    302.82142    4.1666695 
   50000    304.34313   -3.3903584 
   50500    294.66125  -0.63829609 
   51000    300.82324     5.888246 
   51500    291.63222   -6.3657436 
   52000    296.59125   -6.9052258 
   52500    295.97844    6.7024217 
   53000    298.98735   -8.3286401 
   53500    302.40313    4.6163336 
   54000    300.77939  -0.26333879 
   54500    301.33687    5.3532955 
   55000    303.77655   -3.6446492 
   55500    301.68794   -23.909316 
   56000    299.22731   -5.5956687 
   56500    294.30516   -15.405996 
   57000    292.43097   -5.3651952 
   57500    300.45164   -2.0041268 
   58000     298.8325    9.2652245 
   58500    302.01699    15.803357 
   59000    295.14748   -12.054878 
   59500    301.98474    9.8172219 
   60000    298.97458   -4.5364085 
   60500    307.19913    10.058678 
   61000    299.14048   -9.2945371 
   61500    299.21321   -10.236901 
   62000    299.49778     34.06283 
   62500     301.3877    7.1174891 
   63000    295.98722    3.3940213 
   63500    301.01545    8.0316347 
   64000    303.45462    -10.54107 
   64500    299.04623   0.38107939 
   65000     304.3365    15.155778 
   65500    303.31415    5.5853146 
   66000    298.17202    2.0996719 
   66500    302.63998   -18.826047 
   67000    300.21468   -5.3251056 
   67500    301.68487    20.417298 
   68000    300.53297    10.379234 
   68500    299.47714   -11.906994 
   69000    305.35948    12.186401 
   69500    299.13038    7.3019437 
   70000    294.10134   -8.0949312 
   70500    301.31811    18.868958 
   71000    301.89085    9.6439562 
   71500    300.40291    3.0493204 
   72000    307.54447   0.82062368 
   72500    297.17057    13.435792 
   73000    303.74227    10.961569 
   73500    298.16255    4.3006405 
   74000    302.55632   -21.298756 
   74500    295.78816    12.622688 
   75000    301.73127    1.6147174 
   75500    298.54256    -2.395396 
   76000    300.62611   -1.7326093 
   76500    299.44315    4.3151768 
   77000    298.37917   -13.932299 
   77500    301.27006   -23.493668 
   78000    300.38498   -21.527256 
   78500    294.38023    7.8371331 
   79000    306.85487    2.3605965 
   79500     301.1609    12.472272 
   80000    296.45257   -7.0547387 
   80500    301.22974   -15.450999 
   81000    295.85593  -0.74819206 
   81500    299.75756    -1.598395 
   82000     303.0997   -13.061389 
   82500    306.28017   -9.1309263 
   83000    303.48367   -2.5717722 
   83500    305.20661    2.6191561 
   84000    298.90966    16.479117 
   84500    299.82519  -0.58255228 
   85000    300.35721   -12.103999 
   85500    298.24858   -2.0149728 
   86000     302.2105    5.8054242 
   86500    300.39758    8.5787492 
   87000    295.94971   -19.508641 
   87500    302.40663   -8.6163757 
   88000    302.01858    16.989243 
   88500    301.07236     2.023246 
   89000    301.33294    11.255951 
   89500    298.53646    3.4740061 
   90000    303.02587   -1.8495106 
   90500    300.50645    3.7389344 
   91000    299.11018   -17.095815 
   91500    298.26526    7.8973777 
   92000    295.74284    5.0540224 
   92500     299.3487    -11.24264 
   93000    307.27207    2.8828754 
   93500    303.93778     5.665269 
   94000    295.86671    10.832264 
   94500     302.3358   -16.443022 
   95000    299.77816    10.416959 
   95500    295.94339   -10.850192 
   96000    301.77313    7.4930406 
   96500     298.2585   -2.5147542 
   97000    300.76153   -7.0463711 
   97500    297.95812   -15.934903 
   98000    305.50376   -7.5233092 
   98500     303.7799    3.6873885 
   99000    299.53075    -2.505138 
   99500    299.60465   -1.5481683 
  100000    300.12079    1.2364636 
  100500    303.39014    -10.58378 
  101000    304.30773   -15.369968 
  101500    302.52586  -0.99973724 
  102000    301.54439   -10.088145 
  102500    301.55619     1.109507 
  103000     303.0213   -13.387768 
  103500    296.65236    13.989023 
  104000    292.57259   -1.0206669 
  104500    295.62095   -3.0096454 
  105000    306.68382   -10.197142 
  105500    297.04682    8.2783684 
  106000    296.54519   -3.9904127 
  106500    300.23911    5.6959912 
  107000    300.70723   -12.968658 
  107500     298.6247   -13.144993 
  108000    304.44724   -4.8205422 
  108500    304.49709    8.4210182 
  109000    299.53065    21.752671 
  109500    300.24608    4.1370197 
  110000    302.52455    8.7379288 
  110500    302.44013    7.6536397 
  111000    299.50342    12.718185 
  111500    299.23049    14.317764 
  112000    297.78864    4.7201613 
  112500     298.0051    1.2097319 
  113000    299.03666   -4.7085279 
  113500    296.03505  -0.34140213 
  114000    300.48315   -1.8255818 
  114500    298.23826    5.1787763 
  115000    297.90293    6.1704408 
  115500    301.34225   -5.9594358 
  116000    298.97218    1.0578935 
  116500    296.27977    10.299995 
  117000     297.8702   -9.0735882 
  117500    296.68802   -8.8839385 
  118000    297.90199    4.0675273 
  118500    300.18876   -5.1888989 
  119000    296.23436   -11.851828 
  119500    297.68069    6.2596374 
  120000    298.29333   -17.754935 
  120500    301.90508     26.94788 
  121000    299.46028   -3.6543231 
  121500    303.80718   -11.133104 
  122000    299.80622   0.94436897 
  122500    301.74923    13.524551 
  123000    299.11545  -0.16349907 
  123500    303.72604    -8.005643 
  124000     293.9511   -6.9903303 
  124500    299.47788   -1.3134929 
  125000    303.99104   -4.3744297 
  125500    297.22444   -5.0462174 
  126000    293.57537   -8.0602675 
  126500    299.13174    -4.900309 
  127000    300.84352   -30.801159 
  127500    302.34817   -14.905866 
  128000    299.59386   -2.8839976 
  128500    294.38472    14.184569 
  129000    299.50013    3.0879387 
  129500    295.38096    1.2372249 
  130000    299.03299    2.4164307 
  130500    297.99298    -6.295977 
  131000    302.28623   -1.5463117 
  131500    300.70727   0.46527803 
  132000    292.04445    15.039262 
  132500    296.20783    6.1344922 
  133000    303.75491   -2.9954762 
  133500    296.34189   -2.3237601 
  134000    300.96939    4.2181579 
  134500     298.0403    6.9162261 
  135000    301.31182    1.8192439 
  135500    298.75964   -6.3191212 
  136000    303.04232   -12.064556 
  136500    306.18577    1.0841853 
  137000    304.25258     10.20333 
  137500    299.92025    13.169866 
  138000    299.36359   0.54554789 
  138500    295.59019    12.863144 
  139000    305.16362   -10.135312 
  139500    302.45528    -3.282914 
  140000    292.73618   0.60063812 
  140500    296.63622     21.71364 
  141000    294.82296    0.0844484 
  141500    294.93922    2.1631156 
  142000     299.5626    5.7215474 
  142500    303.04244    -7.950696 
  143000    302.71578   -3.6096545 
  143500    300.97076   -1.3402725 
  144000    304.69625 -0.041890659 
  144500    298.36208    -17.09728 
  145000    302.18134    9.3836393 
  145500    303.03113   -7.9752332 
  146000     298.5692   -6.2662651 
  146500    302.15312    9.6456611 
  147000     298.1468   -6.3990726 
  147500    301.43443   -7.1415747 
  148000    298.76938   -5.2192236 
  148500    295.90428   -3.4324427 
  149000    298.01652    8.9401667 
  149500    297.50874  -0.64304394 
  150000    299.07469   -3.7960279 
  150500    297.08723   -5.6915023 
  151000    304.41345     1.129931 
  151500    300.51252    13.924953 
  152000    298.69774   -4.5283196 
  152500    300.12926    11.485241 
  153000    301.82982   -10.361125 
  153500    300.28693   -8.5277734 
  154000    297.61426    2.9910401 
  154500    302.95095   -15.351525 
  155000    305.24138    4.6994401 
  155500    298.55127    13.188778 
  156000    292.83585     13.67458 
  156500    302.01385   -1.8014548 
  157000    303.43604    -3.275758 
  157500    300.92563    22.716765 
  158000    297.15113   -1.9311848 
  158500     297.3976    8.9163808 
  159000    302.42188   0.25390665 
  159500    299.12659     11.55376 
  160000    300.15044   -1.1849739 
  160500    301.13394    8.8917675 
  161000    300.39711    4.8756679 
  161500    300.87974    8.1167706 
  162000    302.52104     11.10256 
  162500    303.74235     18.86826 
  163000    304.39485    2.9755453 
  163500    300.99191  -0.90735899 
  164000    299.56209    3.7797019 
  164500    298.14629    9.3727491 
  165000    298.15383    9.6494813 
  165500    292.52147   -8.2984626 
  166000    300.57872    12.404546 
  166500    298.66297   -9.6716223 
  167000    307.02202    -2.291806 
  167500    300.19426    2.4935305 
  168000    296.06861   -14.308918 
  168500    301.61011    2.5905899 
  169000    300.55088   -20.264992 
  169500    304.56289    16.408357 
  170000    297.42489   -4.4791714 
  170500    296.23654   -1.9188904 
  171000    301.89152   -3.8819307 
  171500    296.15204   -10.224745 
  172000    304.17299    13.350481 
  172500     294.7766   -5.5308473 
  173000    304.92164    9.5045139 
  173500    297.01194    0.7764613 
  174000    298.18175   -20.186375 
  174500    300.28871    20.081564 
  175000    304.62669   -5.4391334 
  175500    295.52702    3.3794081 
  176000    304.07002    1.8634243 
  176500    299.61158    15.498787 
  177000    298.63854  -0.16692134 
  177500    301.91605    15.279234 
  178000    304.26283   -6.7150343 
  178500    299.12335    6.9800262 
  179000     297.4145    7.8067826 
  179500    301.89166   -4.6963509 
  180000    306.69324    4.8651387 
  180500    301.85497    9.2310074 
  181000    303.32378   -19.775719 
  181500    297.94732   -16.306257 
  182000    296.98248   -4.1784701 
  182500    297.78813    2.9116509 
  183000    303.97225   -22.796519 
  183500    298.90896   -4.6270922 
  184000    302.85042    20.977815 
  184500    297.92081     3.877886 
  185000    296.66811   -6.5978018 
  185500    297.80303   0.25145566 
  186000    300.22692   -10.859849 
  186500    304.60692    4.4070247 
  187000    301.46154    -20.38887 
  187500    305.87166   0.25670205 
  188000    303.72956   -5.5338615 
  188500    298.55793    6.1012171 
  189000     301.9476   -7.1355963 
  189500    292.29242    8.1904171 
  190000    301.07473    -8.729272 
  190500    299.57667   0.40479207 
  191000    298.06307   -13.970501 
  191500    302.50839   -9.1487891 
  192000     303.7272   -4.8945528 
  192500     297.4811    6.0443445 
  193000    300.96376    2.7436171 
  193500    301.63425   -9.8128632 
  194000    299.85002    2.0201025 
  194500     303.9796   -22.173477 
  195000     300.0821    4.0559612 
  195500    300.57127    6.1325815 
  196000    299.34551   -6.2605207 
  196500    302.86662    4.0269818 
  197000    303.09395    2.0950233 
  197500     299.2295   -2.6391314 
  198000    301.87666   -2.3515586 
  198500    303.65923   -3.9699898 
  199000    298.23527    8.1795673 
  199500    299.23449    6.9761086 
  200000    301.97255   -10.661892 
  200500    302.86058   -3.7760352 
  201000    296.11881   0.21117329 
  201500    300.73863   -10.329518 
  202000    296.27413   -8.2402818 
  202500    300.84754   -9.0255604 
  203000    303.00875   -10.991187 
  203500     301.0995    12.432961 
  204000     301.1716   -1.2663388 
  204500    297.81439   -10.416162 
  205000    294.96574   -2.5071556 
  205500    298.68612   -3.6084362 
  206000    300.81751   -13.506751 
  206500    299.12496    -3.905642 
  207000     304.9185    2.2158931 
  207500    302.23626    1.5859574 
  208000    302.55565   0.28923108 
  208500    297.78174    12.457802 
  209000    301.41996     2.540802 
  209500    302.04883    4.3210524 
  210000    307.16711   -2.1441667 
  210500    302.71591   -1.5266089 
  211000    295.49602   0.78713869 
  211500     302.7616    7.2385966 
  212000    299.85617    3.1892891 
  212500    307.61741   -12.957508 
  213000    299.88048     7.306883 
  213500    296.49523    19.375705 
  214000    300.20944     4.674837 
  214500    295.34645    7.9939484 
  215000    300.44934    5.6650554 
  215500    300.83542    -18.53495 
  216000    298.81149    4.2600035 
  216500    297.71798    6.2498891 
  217000     300.6736    4.4001151 
  217500    302.61188    1.1086397 
  218000    303.38083    4.9410256 
  218500    298.12025    8.8138704 
  219000    300.38321    1.7324586 
  219500    296.02287   -2.9462099 
  220000    301.67044   -6.5719917 
  220500    301.59189   -10.500518 
  221000    303.58864   -1.2140938 
  221500    297.48695    2.4016114 
  222000    294.97502   -6.7925842 
  222500    300.46357    3.8353895 
  223000    304.53369    6.1550508 
  223500    301.51089   -10.503366 
  224000     299.2843   -10.691231 
  224500    294.78119    3.8002004 
  225000    300.53888   0.22979775 
  225500    298.27628    2.1605733 
  226000    299.30136     1.089555 
  226500    300.02803   -8.9882421 
  227000    298.97729    29.603227 
  227500    299.96364   -17.256682 
  228000    301.59712    10.823084 
  228500     301.5402     5.422787 
  229000    294.57194    19.625816 
  229500    296.62448   -6.0385823 
  230000     301.8749   -13.915733 
  230500    301.83699    2.8209784 
  231000    303.35924   -11.415999 
  231500    298.00657    17.204818 
  232000    302.46818   -12.176977 
  232500    299.62003   -5.4647883 
  233000    295.18285    2.4734478 
  233500    298.52652   -9.1829132 
  234000    294.99017   -1.5099501 
  234500    298.31939    2.3340212 
  235000    301.87454   -3.8993104 
  235500    299.44008    2.2553527 
  236000     304.7211   -8.5523012 
  236500    303.29864    5.0561131 
  237000    297.05495    8.9110109 
  237500    301.60768   -6.5225533 
  238000    297.47623   -1.6226529 
  238500    299.98441    6.2496368 
  239000    303.41134    14.535471 
  239500      303.137    22.865139 
  240000    303.55617    1.8357437 
  240500    303.38083   -11.261245 
  241000    300.86474   0.97577855 
  241500    295.13683    4.3171753 
  242000    293.70014   -8.0013731 
  242500    298.85245    13.062072 
  243000     300.2145     2.081932 
  243500    299.17782   -21.392719 
  244000    301.95717  -0.67839038 
  244500    298.77218   -3.4431783 
  245000    292.66225   -1.9619565 
  245500    303.85082   -6.6902987 
  246000    303.50891    13.977954 
  246500    303.37559    3.1539203 
  247000    303.42758    -19.95408 
  247500    300.95752   -16.520187 
  248000    306.49657    1.8096866 
  248500    302.73693    3.1243576 
  249000    303.32902    -3.295844 
  249500    300.41261   -1.2356234 
  250000    301.63038   -6.6310343 
  250500    300.38251   0.91859841 
  251000    304.65856   -16.243859 
  251500    303.93521    3.0381482 
  252000    302.45416    -2.711643 
  252500     297.9264   -1.1585506 
  253000    303.11695   0.93949994 
  253500    300.30311    8.4542595 
  254000    300.04691   0.27428519 
  254500    300.57641   -2.3468511 
  255000    301.12246   -19.020039 
  255500    301.93176   -10.733143 
  256000    304.25161   -4.3894139 
  256500    295.95901    4.0752588 
  257000    300.10401   -4.5465075 
  257500    300.38163   -8.0310238 
  258000    296.88531   -4.8340804 
  258500    303.80772   -7.2988329 
  259000    300.40868    -6.887876 
  259500    299.67223    7.2629751 
  260000    297.52536    13.815072 
  260500    297.97344    17.090225 
  261000    297.06409   -21.290244 
  261500    300.52392   -11.612014 
  262000    303.20815    5.2930516 
  262500    298.42758   -6.3145033 
  263000    298.65699    -7.929979 
  263500    299.97068    10.935689 
  264000    297.09024   -9.8662923 
  264500    300.45397   -6.2135571 
  265000    300.33578   -3.7731973 
  265500     295.6984   -4.2207296 
  266000    301.20962    -5.037303 
  266500    303.83929   -1.3719744 
  267000    299.57731   -4.2520561 
  267500    308.90756    13.515746 
  268000    298.68202    11.916473 
  268500    302.79359   -2.2712902 
  269000    296.33078   -4.8878285 
  269500    298.90343   -7.6687339 
  270000     300.4744   -9.1697533 
  270500    296.03633    1.0486914 
  271000    303.95031   -12.186182 
  271500    298.34949  -0.10159785 
  272000    302.97986    8.9267511 
  272500    298.33774   -8.8736134 
  273000     294.2288    6.1469026 
  273500    296.75893    6.1623607 
  274000    302.73197   -3.0132864 
  274500    298.92823   -7.2830588 
  275000    294.12605   -1.3498356 
  275500    299.01326    12.041497 
  276000    297.21506    7.9292665 
  276500    303.86041    3.2684014 
  277000    298.90524   -6.5576366 
  277500    299.67288    1.4889877 
  278000    304.07208    3.3892856 
  278500    296.28066    5.7253624 
  279000    298.10561    7.3260003 
  279500    303.98031  -0.82029308 
  280000    292.82902  -0.85926341 
  280500    298.32663    6.9131614 
  281000    293.94712    5.5910923 
  281500    298.00909    6.1382986 
  282000    300.60388     7.505151 
  282500    303.09739   -16.419567 
  283000    297.01419   -7.3677016 
  283500    304.51344    4.4235151 
  284000    298.79332    2.9890143 
  284500    293.57088   -17.342848 
  285000    299.71754    19.998222 
  285500    299.98701   0.14664434 
  286000    303.47677    7.5725924 
  286500    297.55314   -14.645766 
  287000    295.40548    -3.152088 
  287500    301.03101    17.314363 
  288000    298.52328   -14.235332 
  288500    297.85894  -0.14646458 
  289000    298.74481    20.400815 
  289500    302.70405   -2.1790562 
  290000    300.23006    12.302251 
  290500    299.52789   0.51354639 
  291000    294.15609    2.9965796 
  291500    301.02577   0.81074179 
  292000    299.58781   -19.614587 
  292500    298.61214    7.7647416 
  293000    294.57843    6.5354016 
  293500    303.22254    10.114584 
  294000    295.90495   -3.3835431 
  294500    300.72441    -26.05744 
  295000     298.6037    1.3073628 
  295500    303.29215   -7.2214391 
  296000    300.52229   -5.8685305 
  296500    300.24576     10.32032 
  297000    293.46627     -2.03583 
  297500    294.91029    17.388726 
  298000    305.89733     24.49835 
  298500    296.01399    4.8799807 
  299000    294.29601  -0.17752632 
  299500    299.01811   -19.307197 
  300000    301.37068   -16.624023 
  300500     301.8564    15.131658 
  301000    296.32674  -0.13385836 
  301500    297.00803   -1.6511491 
  302000    299.00874   -5.9458945 
  302500    299.81467   -12.522735 
  303000    298.13977    7.5980125 
  303500    301.90648   -15.981574 
  304000    297.45739    1.5356075 
  304500     301.6912   -8.9535425 
  305000     303.8712    2.0494786 
  305500     299.9871   -10.408856 
  306000    296.90068     8.393586 
  306500     298.2103   -15.911603 
  307000    299.79968    8.3925515 
  307500    301.17799    7.2086273 
  308000    298.77646   -2.0799182 
  308500    296.12931   -6.5519443 
  309000    305.50157   -13.776172 
  309500    298.77373   -3.3219911 
  310000    301.94271    17.718986 
  310500    297.86181    20.726878 
  311000    305.63181    2.9866671 
  311500    298.07858    19.090645 
  312000    304.88094   -12.757404 
  312500    299.17438   -2.7882888 
  313000    300.64497   -22.516482 
  313500    297.45633    7.6822223 
  314000    296.28039   -4.6085377 
  314500    300.26051   -12.101747 
  315000     304.3775   -10.525693 
  315500    301.65482   -10.762103 
  316000    294.74735    1.1943555 
  316500    296.17248   -14.092254 
  317000    299.53377   -9.6752595 
  317500    302.79898   -2.2069362 
  318000    300.30295    1.6270748 
  318500    298.03751   -18.651588 
  319000    305.73044   -5.5943822 
  319500    301.99296    5.4564187 
  320000    302.20727   -2.1428007 
  320500    303.10983   -5.6624761 
  321000    298.33829    10.637841 
  321500    300.02902   -8.6067916 
  322000    296.97372   -5.2213905 
  322500    299.77478   -7.8714146 
  323000    298.72235    13.432809 
  323500    298.30632   -1.8230011 
  324000     300.8856    11.269302 
  324500    300.87417    20.280004 
  325000    298.70665    16.492892 
  325500    300.46513    6.2450404 
  326000    303.25782    17.552901 
  326500    299.13175    5.1976266 
  327000    297.92787    4.0676053 
  327500    298.10861   -5.8160382 
  328000    301.71245    8.5275363 
  328500    299.25468   -3.9843617 
  329000    300.38198   -13.132336 
  329500    299.19929   -15.287745 
  330000    300.68205    9.4525398 
  330500    305.33998    9.4812525 
  331000    299.84675   -8.1393195 
  331500    301.57132      -8.4912 
  332000    301.05046    18.757757 
  332500    298.45697    1.1321115 
  333000    300.75669     17.44155 
  333500    297.90623    6.9318751 
  334000    299.58745    10.115506 
  334500    301.03204   -17.614355 
  335000    304.39819   -2.1081519 
  335500    299.89337   -5.7602824 
  336000    301.27471      18.2372 
  336500    298.17361    7.7751849 
  337000    299.46425    -8.713436 
  337500    303.02333   -17.125737 
  338000    296.72529   -4.9563243 
  338500    301.90002   -27.602642 
  339000    300.53751    10.444665 
  339500    303.20091 -0.0014692126 
  340000    302.69741   -14.446055 
  340500    297.01013   -3.3362654 
  341000    300.42729    4.1555736 
  341500    300.87546   -21.357347 
  342000    300.88114   0.24641234 
  342500    293.62945    4.8442866 
  343000    296.70868    -11.30284 
  343500    299.64619    -11.32574 
  344000    298.80244    1.9994257 
  344500    300.14131   -16.303628 
  345000     297.7726   -7.5235644 
  345500    300.92747    4.6959372 
  346000    298.50746   -6.7267769 
  346500    301.70178    -2.513416 
  347000    301.43859  -0.40657894 
  347500    298.46765    9.2646783 
  348000    306.31242   -16.941752 
  348500    299.75273   -6.6554434 
  349000    300.96714    21.127598 
  349500    303.44448    22.208116 
  350000    300.11991    9.8168593 
  350500    298.20135    3.7328462 
  351000    303.80528    5.1845427 
  351500    302.12346    4.3162622 
  352000    303.29971   -12.690425 
  352500    298.91025    7.1975052 
  353000    299.91874   -4.4414623 
  353500    298.44149    1.5834252 
  354000    296.37966   -10.841355 
  354500    302.79547   -8.8699052 
  355000      295.892   -11.094807 
  355500    299.97512   -5.9209911 
  356000    306.10584   -6.7540567 
  356500     298.6862     2.215043 
  357000    297.25958    7.0934283 
  357500    299.90452    6.2806089 
  358000     297.0772    5.4890782 
  358500    303.98792   -8.4469477 
  359000    300.09578   -4.3475851 
  359500     297.4103    19.271955 
  360000     302.8068    4.6474164 
  360500    294.30618   -6.4843823 
  361000    302.49393   -6.0847115 
  361500    291.19231   -10.749649 
  362000     296.5028   -15.646738 
  362500    304.73801   -4.0834712 
  363000    302.83527   -3.9835173 
  363500    298.48601    14.558693 
  364000    296.41656    5.2155933 
  364500    294.13591    -8.412739 
  365000    298.42795    10.248972 
  365500    298.85945    28.691634 
  366000    302.37751    4.0200158 
  366500    299.83963   -11.615049 
  367000    294.02067    2.3371348 
  367500    298.42505    11.234294 
  368000    296.89139   -3.2438722 
  368500    298.81112    4.6889506 
  369000    304.89977    16.860935 
  369500    301.14021    7.3815194 
  370000    300.50035    3.1341295 
  370500    296.56311    -8.784239 
  371000    297.97623   -3.3413721 
  371500    297.24996   -18.014559 
  372000    300.41659   -9.8645382 
  372500     297.5532   -20.281039 
  373000    299.59236   0.99494072 
  373500    306.26339   -11.285548 
  374000    297.39449    -17.93381 
  374500    299.80719     26.04976 
  375000    299.09849    6.3715179 
  375500    300.60298    17.402573 
  376000    300.09934   -1.3746862 
  376500    300.80704   -18.399162 
  377000     299.9365   -6.6952582 
  377500     299.3722    6.5553606 
  378000    298.58839    7.9851072 
  378500     297.9699   -7.7080818 
  379000    298.92364     -4.29028 
  379500    301.07211    6.1682903 
  380000    300.47845   -8.0918657 
  380500    304.47936     5.070409 
  381000    295.51296   -22.814953 
  381500    303.11994     3.752279 
  382000    301.62565   -6.6556566 
  382500    306.01372     18.16275 
  383000    296.50115    7.9840666 
  383500    295.83446     17.74614 
  384000    305.44319    10.269968 
  384500     302.0124    1.5516449 
  385000    299.49968   -17.582142 
  385500    292.82328   -17.144305 
  386000    301.98268    9.3933278 
  386500     297.8336 -0.033599799 
  387000    300.34852   -6.7611386 
  387500    301.32958   -1.1641407 
  388000    303.44851   -6.6698085 
  388500    297.67684  -0.84897821 
  389000    306.68682    8.5960354 
  389500    295.11501   0.84510526 
  390000    299.40017    19.515611 
  390500    303.37814    8.7646886 
  391000    301.98899   -4.5077904 
  391500    296.37961  -0.73116251 
  392000     300.5974    -9.386017 
  392500    301.70308   -14.185559 
  393000    294.95803   -18.693644 
  393500    301.98952     6.562533 
  394000    297.76107    25.574786 
  394500    299.99828   -3.8805284 
  395000    293.97023    13.901343 
  395500    300.24355   -10.982923 
  396000    300.25404   -6.9571119 
  396500    297.70775    12.701011 
  397000     302.2955    8.6002654 
  397500    296.20524    18.068442 
  398000     300.0129   -4.5448282 
  398500    299.62013   -9.4834515 
  399000    301.59062   -1.7672253 
  399500    300.67622    2.8373719 
  400000    302.53474    5.5266606 
  400500    297.88629   -3.7464787 
  401000    302.15788    5.5651505 
  401500    298.75897    1.6530857 
  402000    304.41756    6.6570203 
  402500      298.554   -15.473586 
  403000    300.78485    7.8926648 
  403500    306.78217   -9.0402913 
  404000    301.02526    10.005002 
  404500    301.10049    25.931524 
  405000    297.86303   -14.557674 
  405500    304.99362   -28.326555 
  406000    296.08612   0.88352465 
  406500    298.47049   -5.8542338 
  407000    299.17173    20.865624 
  407500    301.85374   -14.687176 
  408000    301.63946   -5.7697244 
  408500    298.19159    10.080162 
  409000    294.87759    7.9138065 
  409500    305.90343   -1.9715438 
  410000    301.02556    10.634053 
  410500      304.142    6.9493175 
  411000    301.50478    4.8344858 
  411500    300.02314   -13.590484 
  412000    303.42755      4.18823 
  412500    298.87519    4.1623382 
  413000    293.47553    7.1683571 
  413500    296.11415   -13.360058 
  414000    299.87386    12.182369 
  414500     297.3923   -14.279007 
  415000    293.61413    9.8500326 
  415500    295.84791    4.2490668 
  416000    299.19403    7.6409725 
  416500    301.01104   -22.557178 
  417000    298.12997   -10.918068 
  417500     301.3764   -4.2877783 
  418000    302.11839   -3.0502239 
  418500    297.16606    -8.051654 
  419000     305.0855   -5.0316513 
  419500    298.41694    1.9685454 
  420000    295.44343   -2.0984576 
  420500    303.57022    2.0775798 
  421000    296.84289   -2.2847236 
  421500    301.40199   -21.889238 
  422000    300.93699  -0.50201187 
  422500    304.45641   -4.0599188 
  423000    302.78286    7.3129881 
  423500    294.83362   -26.541082 
  424000    297.34177    11.408209 
  424500    301.58552    -2.719098 
  425000    299.78017    3.7563331 
  425500    304.79507    3.1642603 
  426000    296.88844    2.7285914 
  426500    302.18047     7.041905 
  427000    300.67716    4.1254841 
  427500    305.60719    1.3746864 
  428000    304.98295     14.01755 
  428500    299.46549    3.1673633 
  429000    297.56364    15.020741 
  429500     304.4159   -4.1889852 
  430000    299.88491   -13.703023 
  430500    299.26358    -14.59496 
  431000    306.15944   -2.0791084 
  431500    299.94755    5.4784153 
  432000    303.31663    14.388617 
  432500    298.09116  -0.45873659 
  433000    304.66194   -1.1614856 
  433500    297.40803   -8.9571929 
  434000      297.862    10.501152 
  434500    302.79766    4.3572986 
  435000    301.23817   0.61873677 
  435500     300.9131    2.7618867 
  436000    300.61536    -1.568331 
  436500     302.7435    15.029508 
  437000    294.41023    4.3621228 
  437500    299.79977    13.511283 
  438000     298.8235   -4.5312926 
  438500    303.66369     19.80886 
  439000    297.38381  -0.97840013 
  439500    300.81332     17.23502 
  440000    298.94471    15.997846 
  440500    303.94203    4.7082612 
  441000    306.60204    6.9665339 
  441500     296.6335   -8.8378064 
  442000    300.76098   -12.384517 
  442500    300.49487   -4.7622005 
  443000    297.94301    3.8611787 
  443500    299.45564    8.9756541 
  444000    301.17648    6.8979195 
  444500    302.97314     7.331718 
  445000    293.01703    3.2824005 
  445500    300.79707    10.974881 
  446000    299.00355    2.4352498 
  446500    299.27595    10.771662 
  447000    298.75217     11.99133 
  447500    299.65017    3.4446695 
  448000    295.66631    -13.73578 
  448500    297.11441   -11.491796 
  449000     309.2054   -4.7863854 
  449500    299.93981    25.060977 
  450000    298.18666     6.745784 
  450500    305.81633    11.425332 
  451000    299.60256   -1.2420546 
  451500    295.18875  -0.98548493 
  452000    296.34431    3.3984937 
  452500    302.26748   -7.9373839 
  453000    298.83625    7.2065283 
  453500    299.76516    -26.67522 
  454000    303.22524    2.1677123 
  454500    297.83141    12.568239 
  455000    301.54333   -1.1401893 
  455500    297.29553   -27.128281 
  456000    291.95768   -3.7601648 
  456500    299.74889   -9.1200565 
  457000    302.38821   -5.6351066 
  457500    296.23631   -2.0292455 
  458000    298.40669    7.7685998 
  458500    298.38907   -14.178357 
  459000    301.37862  -0.91085725 
  459500    304.64386  -0.78739491 
  460000    302.58806    9.3729808 
  460500    293.44686    5.4469082 
  461000    301.91969   -18.896447 
  461500    295.86292    24.959712 
  462000    293.82979   -6.1706567 
  462500    300.76943  0.080561135 
  463000    295.04128    26.271236 
  463500     295.7995   -2.2205811 
  464000    299.96571    3.4627035 
  464500    298.36911   -4.7630409 
  465000    299.90482    2.8573998 
  465500    294.32371   -21.440746 
  466000     300.8108    17.803436 
  466500    302.95269   -16.801153 
  467000    302.85791    1.9641359 
  467500    303.26115  -0.78827627 
  468000    299.60123    12.907844 
  468500    302.75959    3.1215039 
  469000    302.12317   -13.346369 
  469500    295.39103   -15.306783 
  470000    301.57647    4.4653692 
  470500    297.97919    2.0656128 
  471000    306.01486   -1.7139908 
  471500    300.70699   -1.8375442 
  472000    301.72632 -0.069646899 
  472500    300.38386   -4.2895948 
  473000    295.38658    6.4995921 
  473500    299.55626   -5.5405412 
  474000    305.89965   -11.721992 
  474500    304.63768    8.6529949 
  475000    304.82293   -4.8293586 
  475500    306.79584    6.6792686 
  476000    297.52549   0.32381008 
  476500    300.04311    1.6060904 
  477000    296.12003    11.611828 
  477500    301.09509   -5.6019017 
  478000    300.48796    17.766024 
  478500    298.25954   -14.421128 
  479000    301.27506    8.3249574 
  479500    298.94685   -11.468409 
  480000    303.18867    25.375653 
  480500    303.65601    -13.67821 
  481000    292.76033    25.151115 
  481500    298.42274   -2.6459301 
  482000    297.68624    13.227106 
  482500    300.55322    38.890323 
  483000    297.17192   -14.724454 
  483500    297.64441    2.1200244 
  484000    301.39047    18.876853 
  484500    299.36957   -10.075027 
  485000    299.97841   -15.101393 
  485500     299.4502   -21.776405 
  486000    303.97812    8.5257525 
  486500    299.51723   -10.516572 
  487000    298.67578   -21.047125 
  487500    301.19293   -24.816902 
  488000     295.7072   -7.7343752 
  488500    300.24065   -26.747341 
  489000    300.85146     -7.95202 
  489500    301.71533    6.8885872 
  490000    298.60657   -13.262771 
  490500    300.49608    15.234236 
  491000    300.44844   -1.1811805 
  491500     301.5572    4.7778558 
  492000    298.14514   -8.1475249 
  492500    299.93453   -10.747497 
  493000    299.77098     1.673974 
  493500    303.47111   -15.166765 
  494000    301.68068    9.9401266 
  494500    294.81986    7.8940144 
  495000    300.36103     1.920704 
  495500    296.06611    9.4631772 
  496000     301.9093   -5.1167531 
  496500    299.03971    10.440219 
  497000    303.84397    8.3382219 
  497500    297.91622   -4.0239521 
  498000    306.53482    3.7498325 
  498500    305.31415   -12.559964 
  499000    296.72336   -2.6659112 
  499500     299.9458    11.467974 
  500000    298.29593   -4.7779794 
  500500    298.47345    8.1769173 
  501000    302.74899   -2.5958699 
  501500    299.78749    12.260941 
  502000    294.21891   -12.232968 
  502500    302.66326    3.1633009 
  503000    297.16516    3.9033966 
  503500    300.04773    7.6051217 
  504000    301.62206    4.5525482 
  504500    298.24777    22.685203 
  505000    305.26905   -2.4717761 
  505500    301.91985   -9.0603611 
  506000    294.34333    0.8283936 
  506500    300.30765   -13.785462 
  507000    297.90774  -0.80694958 
  507500    301.50245    -17.50515 
  508000     300.7743   -9.3949296 
  508500    299.03731   -18.957958 
  509000    296.15297     2.776949 
  509500    303.33861    17.702872 
  510000    296.13994   -4.7464432 
  510500    294.46955    1.2437122 
  511000    292.85747    1.0030506 
  511500    303.28485    4.9820227 
  512000    299.34278    -4.829679 
  512500    303.44778  -0.51308787 
  513000    301.97751   0.67577533 
  513500     299.7338  0.073929549 
  514000    295.36254    3.6870007 
  514500    303.23729   -17.841889 
  515000    300.23269   -3.0673783 
  515500     302.7248   -8.9394404 
  516000    295.86436   -13.997651 
  516500    306.28533    12.938542 
  517000    303.47674   0.58471261 
  517500    302.65563   -8.7159243 
  518000    299.40003    -6.313923 
  518500    303.94052   -6.0472417 
  519000    297.57773    -5.762778 
  519500    301.44969   -1.0464757 
  520000    298.92646   -22.654669 
  520500    297.68813    9.3890361 
  521000    300.77162    2.7991979 
  521500    303.08522   -9.1034613 
  522000    298.60755    4.9577682 
  522500    298.98466   -13.801375 
  523000     301.4391   0.21215398 
  523500    298.31068   -9.5527247 
  524000    299.51982    -25.79373 
  524500    300.59054   -13.570048 
  525000    301.57804    5.3019006 
  525500     298.3251    17.619956 
  526000    293.29441    3.0244728 
  526500    297.29718   -21.292304 
  527000    296.59409    10.480623 
  527500     304.2506   -4.3729486 
  528000    303.54692   -6.5726993 
  528500    301.14164   -15.705298 
  529000    300.13435   -4.2974094 
  529500    304.95339   -1.1106871 
  530000    295.92636   -6.5850607 
  530500    299.53597    5.1672522 
  531000    307.13489   -12.849908 
  531500    299.08581   -17.985901 
  532000     299.0766    10.645939 
  532500    299.85916    20.584455 
  533000    299.34222   -12.643113 
  533500    295.79593    14.740123 
  534000    296.70821    10.488985 
  534500    296.57603   -18.199982 
  535000    295.78602    11.839382 
  535500     296.5125   -13.852764 
  536000    298.71898    20.565531 
  536500    311.61268   -12.289881 
  537000    301.23434   -6.3938194 
  537500    297.90757    28.958047 
  538000     302.3101   -13.500027 
  538500    296.66456    6.2095717 
  539000    298.91698    -5.730094 
  539500    300.22572   -3.4742925 
  540000     297.9024    8.9418659 
  540500    301.78435   -7.6845174 
  541000    302.00243    18.214057 
  541500    300.64377   -4.1675112 
  542000    298.12052   -8.1920747 
  542500    300.47418     2.984384 
  543000    301.71515   -20.567584 
  543500    297.89643    7.0433598 
  544000    304.63649   -3.1815825 
  544500    298.64197   -3.4071598 
  545000    297.32847    9.1135467 
  545500    298.92487    6.0493788 
  546000    300.33329   -15.344727 
  546500     300.1374   -10.438989 
  547000    298.20305   -4.0317644 
  547500     303.2409   0.78349146 
  548000     301.0532    15.435814 
  548500    305.22231    7.3348764 
  549000    297.41937   -9.3396969 
  549500    294.61489    5.9442115 
  550000    299.04755   -24.354592 
  550500    298.79466    13.078725 
  551000    301.77622    6.6972265 
  551500    298.90632     4.618153 
  552000     301.7243    2.0195594 
  552500    297.24514    12.839899 
  553000    301.85934    10.828147 
  553500    301.15336   -4.3063003 
  554000    299.21397   0.66517763 
  554500    296.19339   -5.3194277 
  555000    304.05671    3.9952559 
  555500    299.27819  -0.73506263 
  556000    295.71182    5.0725749 
  556500    304.32108   -9.2105544 
  557000     297.5375   -2.2138919 
  557500    299.88556   -1.0803367 
  558000    304.65553    6.4918121 
  558500    308.01719    -13.24017 
  559000    303.35872   0.25263184 
  559500     302.0435    14.680545 
  560000    290.51256    -9.985789 
  560500    302.26383   -1.0744323 
  561000    297.94467    11.371244 
  561500     300.1675    7.7925067 
  562000    302.95082  -0.41807327 
  562500     299.6147   -18.260545 
  563000    302.01998   -3.5669329 
  563500    297.91812    5.6747571 
  564000    304.21248    2.6618921 
  564500    292.91508    2.2766506 
  565000    305.34771   -7.7172123 
  565500    300.00558   -10.469889 
  566000    303.34578    6.0861219 
  566500     303.4123   -6.3451551 
  567000     298.9555   -3.1120966 
  567500    301.94536   -5.2917694 
  568000    300.84485 -0.099792689 
  568500    307.71901    7.0534643 
  569000    298.49715    6.2050292 
  569500    303.25574   -4.3913828 
  570000    300.66824    0.4816084 
  570500    298.61586  -0.32077034 
  571000     299.5162    6.5167491 
  571500    298.85179   -2.9020922 
  572000    299.51216    3.5303861 
  572500    305.39533   -2.6849143 
  573000    300.59134   -4.4291026 
  573500    299.90565     13.80447 
  574000    301.73106   -14.044453 
  574500    293.14996   -12.696908 
  575000    299.39982    -6.536965 
  575500    297.88372    1.1247869 
  576000    298.61351   -11.757988 
  576500    298.49061    14.524915 
  577000    301.55592   -12.396408 
  577500    301.37204   -2.3888572 
  578000    300.69754    3.2760971 
  578500    299.79788   -1.2595507 
  579000    295.01895   0.59456654 
  579500    303.80447   -21.598309 
  580000    301.03125    2.5686156 
  580500    293.56438     4.604642 
  581000    297.90093   0.91565436 
  581500    299.78757   -7.7308326 
  582000    299.56869    2.2840253 
  582500    300.74609   -9.8364846 
  583000    298.76425   -8.9559604 
  583500     299.4341    -15.37633 
  584000    301.25969   -3.6168462 
  584500    301.19549   -10.692639 
  585000    295.18463  -0.21750394 
  585500    305.56672    2.5343154 
  586000     303.8415   -18.629358 
  586500    303.33661   0.66291404 
  587000    302.05887   -3.5339559 
  587500    302.09928   -1.5967182 
  588000    302.21569   -4.9263185 
  588500    296.44693    6.4746463 
  589000    303.40576     3.409833 
  589500    298.18842   0.70914731 
  590000    296.38282    9.8156133 
  590500    297.29359    9.2808695 
  591000    304.23836   -4.2565993 
  591500    301.13536   0.13226595 
  592000    299.41279    -7.415603 
  592500    306.37186   -10.316609 
  593000    297.62579   -1.6861613 
  593500    299.05654    8.6464807 
  594000    299.41959    1.6874152 
  594500    304.46903      -6.1539 
  595000    303.01376    4.1772699 
  595500    302.26122    17.129513 
  596000    300.75144   0.89836535 
  596500    292.87763    1.3099364 
  597000    301.97183    13.112825 
  597500    298.24292    6.6813023 
  598000    301.97283    -2.909397 
  598500    300.31051   -3.8813213 
  599000    298.95153   -15.642766 
  599500    299.24503   -8.1414365 
  600000    298.77337    3.6740684 
  600500    299.78958   -18.074841 
  601000    297.01341    9.4512702 
  601500    304.82701   -2.8300519 
  602000    292.35913    6.8931857 
  602500    297.41355     10.34346 
  603000    298.01413   -5.2710764 
  603500    302.24873    12.969733 
  604000     298.4576   -9.4698652 
  604500    302.83424     12.06729 
  605000    298.35229    1.6018825 
  605500    296.25619     8.276649 
  606000    301.26049   -1.3070521 
  606500    301.79735   -4.2939412 
  607000    302.63813   -13.853596 
  607500    301.75471    -10.57862 
  608000    299.07699   -12.085591 
  608500     305.3624   -1.2110994 
  609000    305.73943   0.41393618 
  609500    300.24163   -4.0081552 
  610000    301.68058   -2.2908786 
  610500    302.54207   -13.834433 
  611000    299.68496    7.6200631 
  611500    300.61011    -10.07919 
  612000    299.53834    1.7445197 
  612500    298.51178    7.5132167 
  613000    299.21882   -10.004696 
  613500    298.32231   -13.562635 
  614000     300.6561     0.845685 
  614500    300.68574   -4.7388296 
  615000    301.32013    0.5115104 
  615500    302.06416   -14.110575 
  616000    306.96507    -4.391177 
  616500    300.81552   -4.1494963 
  617000    302.29821 -0.026315976 
  617500    295.49674    -7.841508 
  618000    300.81686   -12.062966 
  618500    302.28675    3.1199443 
  619000    304.73711    -2.795209 
  619500    302.29087    3.1756679 
  620000    296.19484     5.382989 
  620500    296.36786    15.597444 
  621000    294.26541    3.5864333 
  621500    297.64173    11.809471 
  622000    299.74082  -0.46938028 
  622500     296.7491    15.594905 
  623000    295.50178   -3.7457416 
  623500    299.76374    13.246805 
  624000    295.74202   -6.5197598 
  624500    297.30044   -1.4406524 
  625000    297.73139   -9.4915855 
  625500     300.8382    5.3531395 
  626000    304.31071   -2.6039586 
  626500     302.0388   -14.842074 
  627000     306.8847   0.31391618 
  627500    296.87997     13.26593 
  628000    300.95611    7.7039769 
  628500    300.08932  -0.28024588 
  629000     299.1698    -2.480298 
  629500    306.49442   -2.6027265 
  630000    296.54002    21.308973 
  630500    297.94146   -3.6998589 
  631000    294.16074    2.7405899 
  631500     297.3181    9.8662787 
  632000    296.25586   -10.124836 
  632500    300.27315   -13.159145 
  633000    301.63064   -13.277313 
  633500    298.83937    4.6622912 
  634000    300.17273    14.376752 
  634500    297.72271    5.7352818 
  635000    299.27269    6.7607016 
  635500    298.61784    5.7642628 
  636000    301.14928   -2.2646585 
  636500    294.65399     11.06256 
  637000    300.88404   -4.7490227 
  637500    295.54311   -4.1381155 
  638000     300.5315    13.323374 
  638500    294.44056    22.686816 
  639000    305.78024   -12.601758 
  639500    299.92493    12.178102 
  640000     301.3143    26.876797 
  640500    298.57105    1.0301915 
  641000     303.7518   -2.0011014 
  641500    297.95093     25.77217 
  642000    299.65005    10.373076 
  642500    302.96029   -12.505488 
  643000    295.70073   -9.7808378 
  643500    302.10657   -21.762889 
  644000    302.15845    -1.501113 
  644500    291.69705    5.8241039 
  645000     298.6272    4.5680131 
  645500    300.54516    13.895453 
  646000      294.926    13.488054 
  646500    296.95583    2.1952997 
  647000    298.02306   -4.7731327 
  647500    298.78518   -20.232141 
  648000    296.43293   -6.3288256 
  648500    303.14513    5.6899799 
  649000    301.60378   -8.4579591 
  649500    298.56101    -9.494629 
  650000    299.69755    18.845007 
  650500    304.58675   -14.467334 
  651000    303.53005    7.9955281 
  651500    300.02558    3.1544981 
  652000    297.51589  -0.66491552 
  652500    297.89633    -2.734055 
  653000    295.54475    -21.30675 
  653500    304.07023   0.31160829 
  654000    300.08797   -5.4823695 
  654500    296.77562    4.5161361 
  655000    297.30137    1.1286231 
  655500    294.78772   -19.154836 
  656000    297.08115    -6.791105 
  656500    298.79029    13.335855 
  657000       296.61   -1.0611686 
  657500     302.3118   -3.2759937 
  658000     304.6999     15.89224 
  658500    298.06381    2.9779282 
  659000    299.95398    3.5150731 
  659500    297.21411    11.321246 
  660000    302.64333    4.9281022 
  660500     305.9045   -7.2642036 
  661000    306.42983   -12.473916 
  661500    301.69357   0.51052909 
  662000    297.44468   -1.6964296 
  662500    301.46614    14.301641 
  663000    304.23174    3.6352624 
  663500    299.46864    1.5285641 
  664000    302.64142   -1.4663013 
  664500     301.8008   -1.8251542 
  665000    301.02187    16.418683 
  665500    300.32128     1.930873 
  666000    305.71283   -4.7843001 
  666500    299.76647    10.845412 
  667000    301.54708     11.91793 
  667500     296.2497    13.161259 
  668000    299.38947   -9.6324462 
  668500    298.30683     3.275796 
  669000    301.80996   -2.4056259 
  669500    299.75075   -18.520422 
  670000    305.75989   -1.0464577 
  670500    296.33871    5.4191361 
  671000    298.94626    8.3890491 
  671500    299.09341   0.74247016 
  672000    297.78609   -2.2557936 
  672500    301.03018   -18.001828 
  673000    304.38514    3.7634508 
  673500    296.27788   -4.3077284 
  674000    300.46657   0.72287562 
  674500    297.97308    -7.661194 
  675000    302.14492   -0.8414328 
  675500    299.02486   -1.8434747 
  676000    303.51255   -17.257087 
  676500    303.20189   0.64413461 
  677000    301.99148    -10.73103 
  677500    297.77773    8.9670592 
  678000    293.46045   -8.8981421 
  678500    299.47449  0.064338156 
  679000    293.34611   -10.586059 
  679500     303.2308   -4.1992338 
  680000    299.91706   -9.0778762 
  680500    297.53488    7.3281451 
  681000    305.28486    2.8829039 
  681500     302.6159    16.229289 
  682000    300.03262   -1.7664851 
  682500    296.71611    2.1637541 
  683000    303.91501   -5.2822645 
  683500    299.29966    18.484687 
  684000    301.06547   -3.0595763 
  684500    297.08183    3.2012144 
  685000    300.49013    15.934714 
  685500     299.8229    13.870121 
  686000    303.32293   -2.3533952 
  686500    299.18359   -9.3821058 
  687000    303.94615   -4.0689647 
  687500    300.05817   -5.1294896 
  688000    296.35524   -15.443219 
  688500    297.09213    26.422155 
  689000    301.80093   -3.3779406 
  689500    302.86514   -11.714305 
  690000    299.09685   -4.5226443 
  690500    302.49435    20.879021 
  691000    300.26778   -2.6965076 
  691500    302.05634    1.5954619 
  692000    306.34685   -9.6922222 
  692500    306.15823    3.8101128 
  693000    295.69694   0.96167141 
  693500    302.34536    5.6826618 
  694000    302.89594    2.1249039 
  694500    301.46213    12.774678 
  695000    301.63339    16.007081 
  695500    303.19258   -13.112187 
  696000     295.7303   -3.2729386 
  696500    300.43383    10.140856 
  697000    292.59045    5.3344191 
  697500    300.60648    2.3090692 
  698000    296.07642   -5.6545272 
  698500    300.21857    12.205248 
  699000    296.17714   -1.1794749 
  699500     301.4914   -10.044132 
  700000      301.733   -10.050949 
  700500    299.03046    17.362807 
  701000    302.47443    15.315067 
  701500     302.3169    9.9927584 
  702000     300.6561    8.6084883 
  702500    300.14238    3.3438028 
  703000    302.49855   -16.632618 
  703500    297.31761   -10.659642 
  704000    299.15859    7.1427257 
  704500      300.542    5.7415277 
  705000    298.16951    5.6179218 
  705500    305.29254   -12.890419 
  706000    301.09283   -7.4253122 
  706500    298.74807    0.9445213 
  707000    298.36251     2.326485 
  707500    305.95554     2.963529 
  708000    303.35867    7.0366341 
  708500    300.26588    -10.02534 
  709000    296.99489     -18.3958 
  709500    299.34423     19.62628 
  710000    303.91305    -19.97376 
  710500    300.13709     5.215446 
  711000    299.34727    3.2355279 
  711500    298.90862    13.794712 
  712000    298.87358   -2.0589896 
  712500     298.7638   -7.2406379 
  713000    302.26964    3.9954781 
  713500     295.6387    4.8113047 
  714000    301.46592    8.5294795 
  714500    296.53435    20.511808 
  715000    301.06122   0.17956896 
  715500    305.30895     6.732774 
  716000     301.6618    7.2410821 
  716500    301.25865    14.884197 
  717000    295.26735   -5.3103815 
  717500    303.34334    -3.206234 
  718000     301.3635    16.020383 
  718500    299.24772   -11.317695 
  719000     297.0624    -16.41365 
  719500    295.57123   -7.2603367 
  720000      296.306   -14.525984 
  720500     296.0126    -20.83566 
  721000    301.01946   -6.7361478 
  721500    299.32521   -2.7384623 
  722000    298.05744    6.5041073 
  722500    297.99287    1.0841494 
  723000    300.50964   -7.7630752 
  723500     297.4767    21.911357 
  724000    299.72886    2.4433565 
  724500    301.48032    18.454146 
  725000    304.13396   -2.2760099 
  725500    298.14647   -5.0006956 
  726000    302.13725    13.357486 
  726500    298.84601   -5.5179944 
  727000    298.55399   -10.394199 
  727500    303.35062    3.3149523 
  728000    300.59052    3.3226351 
  728500    297.85526  -0.71881047 
  729000    305.49266   -17.283921 
  729500    301.47606    1.1254418 
  730000    296.11188   -5.9686499 
  730500    300.08134   -7.5842241 
  731000     304.0447   -24.193419 
  731500    300.39436   -9.2003453 
  732000    303.23213    9.1697991 
  732500    303.87702    8.0478804 
  733000    297.99342   -4.0243595 
  733500    300.58299    0.8634637 
  734000    295.63579    3.1994583 
  734500    295.71809    22.570698 
  735000    296.60995   -3.8211178 
  735500    300.60374   -2.9283885 
  736000     308.1884   -6.4106035 
  736500    296.68405   -7.1682569 
  737000    303.91941   -11.635938 
  737500    297.17371    8.7988267 
  738000    301.24096   0.32273449 
  738500    302.88265   -3.1489578 
  739000    304.25933   -10.426422 
  739500    300.79007    2.3852063 
  740000    302.84788   -3.1195847 
  740500    296.89399   -17.151052 
  741000     302.8974   -16.549238 
  741500    306.75684   -20.590855 
  742000    299.71239    1.5535765 
  742500    298.17255    6.8123257 
  743000    304.66081    2.4592381 
  743500    298.91446   -1.0183459 
  744000     303.9802  -0.45862272 
  744500    305.78038   -9.6766797 
  745000     300.6409  0.034436582 
  745500    298.70662    23.769016 
  746000    300.36471    9.5710367 
  746500    295.65263    28.620433 
  747000    300.08461   -9.7294072 
  747500    296.52079    6.1260827 
  748000    295.96715   -4.7472058 
  748500    304.78181   -22.336094 
  749000    302.42884  -0.32689815 
  749500    299.16925    12.928043 
  750000    299.44294   -2.1081133 
  750500      300.279    7.7572602 
  751000    303.25235   0.77922059 
  751500    302.14498    17.589617 
  752000    300.91161    5.6547305 
  752500    300.43571      5.67593 
  753000    301.51058   -3.4748192 
  753500    305.31769    1.3669665 
  754000    296.52698   -1.9128084 
  754500    303.26046    18.546947 
  755000    306.86904    15.572167 
  755500     298.7383   -3.4587322 
  756000    305.71679    13.478103 
  756500    301.56862    5.3929094 
  757000    301.81577   -12.211609 
  757500    299.63618   -18.224371 
  758000    299.49062   -2.5081724 
  758500    295.07677   -4.5701993 
  759000    305.05515    16.096514 
  759500    306.49589    1.3632153 
  760000    299.39236     14.91819 
  760500    295.06871   -12.638877 
  761000    298.19575   -21.811237 
  761500    302.90751   0.52040459 
  762000    301.30537    11.980562 
  762500    299.76857    11.612272 
  763000     300.7529    5.5252885 
  763500    301.35446   -1.5194783 
  764000     297.5114   -22.429067 
  764500    301.52815   -15.763085 
  765000     298.5072    -3.220384 
  765500    300.79242   -7.0659277 
  766000    299.87325     0.092612 
  766500    294.29403    10.295849 
  767000    294.30708    -5.488973 
  767500    291.49206   -1.0575301 
  768000    299.95808    14.269522 
  768500    299.15738   -11.857442 
  769000    295.05549   -6.4750343 
  769500    297.26183   -2.9070308 
  770000    302.00105    2.9883491 
  770500    301.40871  -0.45802868 
  771000     303.5431    37.211039 
  771500      296.903   -16.562265 
  772000    301.37606    4.7539418 
  772500    298.03518    2.5383162 
  773000    296.26781   -6.7743919 
  773500    303.20106   -3.3903134 
  774000    301.61907    15.685991 
  774500    299.28526    1.1055588 
  775000    298.53121    9.9906624 
  775500    301.27972    11.819908 
  776000    296.12614   -12.061466 
  776500    300.01814   -6.7469487 
  777000    303.87131   -3.6651518 
  777500    299.10119   -6.9029532 
  778000    296.77074    2.9002818 
  778500    303.71232   -8.1566103 
  779000    293.83614    1.3561873 
  779500    296.44142   -6.4050058 
  780000    297.08172    11.608182 
  780500    299.70505   -7.2415215 
  781000    300.82459   -20.925828 
  781500    299.43321   -10.870103 
  782000    299.96903    3.5996418 
  782500    298.05964    19.617964 
  783000    300.04407   -11.685674 
  783500     302.8089   -25.074515 
  784000    298.63627   -11.129657 
  784500    301.23066    1.5220552 
  785000    303.30739    3.0019328 
  785500    302.38014   -22.188048 
  786000    297.98133    6.3265645 
  786500    301.98213    2.8287716 
  787000    302.51916   -21.773082 
  787500    303.23418   -7.7136902 
  788000    303.90148    3.2105845 
  788500    305.55443    16.574913 
  789000     295.8241    10.384145 
  789500    305.64486   -16.345715 
  790000    299.05986    5.7377842 
  790500    295.91176   -14.873555 
  791000    301.47782   -8.9173508 
  791500    299.78299   -2.6869438 
  792000    300.53735    10.516094 
  792500    298.53073    4.9845128 
  793000    303.50523   -5.7925781 
  793500    304.22186    20.226275 
  794000    296.61114    24.368149 
  794500    305.08244    5.0676954 
  795000    304.82927    -15.45184 
  795500    294.17341   -6.2312765 
  796000    304.38227   -14.523956 
  796500    298.40708   -3.9645886 
  797000     300.4506    3.1039926 
  797500    298.18087      12.9408 
  798000     295.9889   -7.6921532 
  798500    299.24009    24.425471 
  799000    298.29628   -6.1696061 
  799500    294.40102   -10.050234 
  800000    299.94943   -2.6784889 
  800500     299.6051    14.336009 
  801000    301.76946   -4.4126044 
  801500    302.14823    7.5510714 
  802000    299.11284   -6.3551001 
  802500    298.34083    11.217269 
  803000    296.03174   -9.9727888 
  803500    300.08163   -0.5564727 
  804000    300.71543   -10.282274 
  804500       298.82    1.5323847 
  805000    299.31437    17.788952 
  805500    298.71166   -10.161235 
  806000    304.25609    15.256226 
  806500    298.62166   0.92306848 
  807000    303.35644   -10.297362 
  807500    300.83215  -0.71364876 
  808000    298.65414   -4.6696696 
  808500    303.31431   0.32890562 
  809000    305.07563    -3.535227 
  809500    297.86816    5.6392165 
  810000    296.25017   -7.9104374 
  810500     296.7365    14.794252 
  811000    301.84294   -5.6652827 
  811500     295.0333   0.65751859 
  812000    298.59027   -1.0587944 
  812500    302.63572    7.2011935 
  813000    298.03889   -9.9761105 
  813500    297.30529   -6.4543291 
  814000    298.40319   -9.1854056 
  814500    297.22233    20.171331 
  815000    301.54924    1.9695402 
  815500    298.48451   -15.327729 
  816000     304.1975     13.83245 
  816500      302.688   0.32988383 
  817000    298.42098   -7.8250179 
  817500    295.11691    3.5860486 
  818000     293.7983    10.403181 
  818500    294.08541    4.2361586 
  819000    294.14707     3.183124 
  819500    301.14784    7.1287903 
  820000    303.95079    2.3242037 
  820500    296.27105    9.3873021 
  821000    299.12878     26.22545 
  821500    300.04441   -12.971356 
  822000    297.15792    4.6098285 
  822500      303.059   -13.132492 
  823000    295.16385    4.0310897 
  823500    304.01377   -2.0275565 
  824000    301.06909    14.136163 
  824500     303.2067    -2.186806 
  825000    299.99612   -10.049147 
  825500    301.62489   -4.4059663 
  826000    291.89328   -4.9764518 
  826500    300.94926   -7.8935842 
  827000    302.74578    9.0484224 
  827500    308.22341    13.965607 
  828000    298.28776    -16.85378 
  828500    304.15076    2.0148361 
  829000    294.65592   -13.439441 
  829500    294.55013   -3.2771929 
  830000    300.14189    -13.87064 
  830500    294.55531   -3.8586985 
  831000      298.037    6.6078278 
  831500    298.96193   -3.4197196 
  832000    301.08779    18.924704 
  832500    300.47385   -12.558875 
  833000    297.59821    9.1563845 
  833500    299.48359    -1.388003 
  834000    299.44057    5.4324184 
  834500    303.97951   -7.5172983 
  835000    294.84214   -9.5891734 
  835500    303.46978    4.3098636 
  836000    299.67853   -25.646559 
  836500    298.84365   -33.710037 
  837000    295.92671    -8.279177 
  837500    295.21707    1.0284857 
  838000    301.37703    9.3998373 
  838500     297.7671     1.469457 
  839000    305.41963    17.634263 
  839500    301.46019    1.7746406 
  840000    300.29078   -22.752372 
  840500    295.63007   0.50292348 
  841000    300.73026    2.0800884 
  841500    305.90454   -6.1817293 
  842000    295.91483   -9.8029875 
  842500    298.30903    2.7468186 
  843000    299.17581   -2.4470233 
  843500    296.87028    17.384388 
  844000    297.97953   -27.001092 
  844500    300.43224   -5.1717361 
  845000    297.85026   -11.349438 
  845500     296.0932   -1.0984359 
  846000    302.97035   -3.7723663 
  846500    301.64154    -10.38778 
  847000    303.01516   -5.4753731 
  847500    300.05239   -18.568654 
  848000     298.1934    14.464223 
  848500    297.04594    4.0146307 
  849000    304.57968   -21.071517 
  849500    299.42583   0.96830967 
  850000     303.3065   -23.937884 
  850500     298.0289    5.7634626 
  851000    294.02776   -7.6248402 
  851500    298.82364   -6.9787977 
  852000    297.94744   -8.2057647 
  852500    299.53866    10.663941 
  853000    298.38675    7.9941375 
  853500    307.91259   -6.2389986 
  854000    303.77569    12.991635 
  854500    296.81675    6.9980559 
  855000    299.80305    14.836283 
  855500    300.81157   -4.7351398 
  856000    300.97879   -9.7399297 
  856500    309.93402   -5.0066147 
  857000    299.59161   -13.542963 
  857500    306.19933    1.4213525 
  858000    303.02576     5.362717 
  858500    301.35355   -19.263241 
  859000    303.14617   -1.6757781 
  859500    302.09137   -3.9202737 
  860000    301.92149   -16.442171 
  860500     303.0975    16.134632 
  861000    296.98949    6.5464638 
  861500    301.22082   -14.606302 
  862000    300.57485    -6.619274 
  862500    299.49662    9.0633349 
  863000    301.57059   -4.1400096 
  863500    300.94032    -1.688511 
  864000    303.78172   -9.6040704 
  864500    302.37891  -0.12491457 
  865000    298.16191   -0.5767571 
  865500      304.853   -1.8144704 
  866000    290.33735    12.189805 
  866500    299.12772    1.9128189 
  867000    295.69853   -4.7399019 
  867500    297.45601    5.0703651 
  868000     297.5654    12.067921 
  868500    300.94125   -5.5399636 
  869000    303.49583    8.2135993 
  869500     303.5371   -3.0607507 
  870000    295.71545    -9.529477 
  870500     302.2283   -7.0000528 
  871000    304.26097    2.3181201 
  871500    301.46254    21.727589 
  872000    299.21399  -0.77411271 
  872500    297.85244    1.3331893 
  873000    302.42933    -4.749505 
  873500    293.97742    14.506083 
  874000    300.03083  0.014242107 
  874500    299.70388    -8.429198 
  875000    297.87899    3.0207355 
  875500    296.62458   -18.626512 
  876000    306.71986   -1.7465699 
  876500    301.25356  -0.31737982 
  877000    299.23222   -9.2656294 
  877500    301.18302   -7.9054732 
  878000    300.53632   -5.6653837 
  878500    302.96028   -14.801211 
  879000    302.14235    9.4728762 
  879500    301.93269    11.575365 
  880000    297.81301    4.5592952 
  880500    299.56956    3.1466108 
  881000    301.62164    5.8260241 
  881500     299.0125   0.48785157 
  882000    299.89535    6.4473778 
  882500    301.05951   -12.202823 
  883000    299.60217   -7.1943146 
  883500    298.99235    1.7563438 
  884000    296.39971    12.773776 
  884500    296.29876    14.106845 
  885000    302.81731   -8.3819268 
  885500    303.39509   -2.1506338 
  886000    305.82547    12.142536 
  886500    301.17909    3.7483384 
  887000    298.89976    2.4177233 
  887500    300.55429    12.309677 
  888000     299.0178   -11.771303 
  888500    298.47109    6.2620288 
  889000    297.56736    5.2478199 
  889500    299.50291    7.2066925 
  890000    300.39617   -3.0810945 
  890500     294.1457    4.1658722 
  891000    290.17171    4.4878481 
  891500    299.85209    1.3866937 
  892000    298.60233   -11.310757 
  892500    298.58964    4.7833885 
  893000    296.65992   -16.803774 
  893500    301.53888   -12.695325 
  894000    304.46978    5.4786985 
  894500    306.68703    19.924126 
  895000    300.49555    4.7486401 
  895500    305.17271     15.07229 
  896000    298.49875    6.6893501 
  896500    294.26085    24.268031 
  897000     298.1826    3.3360963 
  897500    299.90568    3.9369364 
  898000    296.85884    3.4008185 
  898500    301.42092    2.7213448 
  899000    299.00767   -17.656514 
  899500    295.28419    9.1209409 
  900000    300.32897    3.5011124 
  900500    303.09449   0.58781509 
  901000    295.50002  -0.50243272 
  901500    305.80955   -9.7373833 
  902000    298.63934    14.337153 
  902500    304.41779   -2.1106844 
  903000    304.72507   -10.239041 
  903500    303.91371   -3.4224241 
  904000    298.05684   -5.8266958 
  904500    300.31696   -10.859709 
  905000     295.3247    15.720897 
  905500    302.72606   0.17423971 
  906000    294.95483   -3.0759013 
  906500    301.05201    8.8205906 
  907000    301.18376   -3.9762078 
  907500    299.06285 -0.045015116 
  908000    296.95317   -7.7955882 
  908500    303.59145   -3.1823332 
  909000    299.78296   -10.813539 
  909500    300.70222   -5.4121243 
  910000    298.75127    13.517525 
  910500    301.82011    2.7503794 
  911000    306.93733   -2.9789656 
  911500    301.79963   -13.260047 
  912000    303.81841    6.7729429 
  912500    301.14835    5.1505784 
  913000    290.28183    2.5445024 
  913500    296.34626  -0.85630006 
  914000    300.59191     -1.43439 
  914500    303.38598    10.017813 
  915000    297.60015   -7.1929152 
  915500    298.44602   -28.406638 
  916000    303.79149   -6.8905021 
  916500    302.86584    1.0559224 
  917000    301.00094   -2.8630678 
  917500    302.14589    8.3602667 
  918000    304.41905   -11.919239 
  918500    298.20759   -3.8044421 
  919000    299.85999    5.6401973 
  919500    303.16002   -16.890673 
  920000    299.96261   -5.5484209 
  920500    303.35231    27.321711 
  921000    297.77938   -13.671467 
  921500    295.66712    -10.45899 
  922000    301.56971    9.6435323 
  922500    305.12461   -4.4843085 
  923000    301.80337     9.733238 
  923500    297.11667    1.9572589 
  924000    298.74873    4.5555551 
  924500    305.17486    -6.019873 
  925000    295.70193   -11.862352 
  925500    301.46538    4.1903631 
  926000    301.52179  -0.09947422 
  926500    300.77478     -7.58422 
  927000    295.74219    3.5175164 
  927500    297.83953    5.4073034 
  928000    301.15303    12.260857 
  928500    300.83768    6.7282259 
  929000    299.89009    12.962584 
  929500    298.19359   -1.5062571 
  930000    302.35248    7.0865532 
  930500    301.85464   -2.7067179 
  931000    298.13835    27.562377 
  931500    302.87644  -0.13384879 
  932000    304.77045   0.62097001 
  932500    296.07985    15.689154 
  933000    302.16721    13.240955 
  933500    296.05106   -9.4939524 
  934000    300.12404   -4.3857331 
  934500    296.75343   -1.5680915 
  935000    302.64615    9.4446932 
  935500     298.8325    11.153569 
  936000    303.50556    14.126135 
  936500    300.08369    5.9062322 
  937000    300.20147   -11.440775 
  937500    297.86927   -7.2248464 
  938000    295.03821    14.679168 
  938500    303.26391   0.57308959 
  939000    299.08895   -10.292465 
  939500    299.15595    14.549027 
  940000    298.73088    2.5905868 
  940500     301.7335     11.14317 
  941000    299.54556    5.5476487 
  941500    301.22583   -5.0814711 
  942000    296.09887   -1.4704236 
  942500    302.06376   -8.1223909 
  943000    300.70529   -4.0853458 
  943500    299.98977    -3.389601 
  944000    298.80746    5.2021795 
  944500    301.59949   -6.3951988 
  945000    304.61735    6.3638067 
  945500     300.1864   -2.6673907 
  946000    300.50227   -1.0738198 
  946500    298.14863    -7.254644 
  947000    306.07728     14.68515 
  947500    298.14197    4.7648652 
  948000    295.65162    7.2505913 
  948500    301.35919    4.0263347 
  949000    299.40394   -9.7760826 
  949500    303.44115    1.5900572 
  950000    301.44287   -4.4275797 
  950500    297.25911    1.1448479 
  951000    301.58148    13.040609 
  951500    301.69004   -11.451267 
  952000    303.92732   -0.1451734 
  952500    302.86141    3.6815382 
  953000    303.61136    27.825133 
  953500    302.26838   -3.6747733 
  954000    301.64069    9.6602406 
  954500    297.91002    14.986688 
  955000    297.43227    12.618624 
  955500    301.17788    24.654859 
  956000    299.23767     10.24531 
  956500    302.28632    -10.75446 
  957000    302.48565     9.952782 
  957500    301.22602   -24.413273 
  958000    297.20128    -23.84368 
  958500    297.75052    6.3921225 
  959000    299.93068    16.845669 
  959500    302.81195     -11.0478 
  960000    292.90016   0.37505136 
  960500    296.79389    11.571582 
  961000    303.75198   -6.6544781 
  961500    300.56704  -0.32941338 
  962000     300.7068    5.1157586 
  962500    296.00086  -0.61601186 
  963000    299.16169    1.8392955 
  963500    298.04724    12.043724 
  964000    301.74411   -7.0375455 
  964500    298.62476   -2.4731479 
  965000    300.80929   -9.6060017 
  965500     298.4919    6.1898239 
  966000    299.87018   -8.3997637 
  966500    298.51691    16.239853 
  967000    299.19844    3.9518463 
  967500    301.34512    9.8708228 
  968000    301.47776   -7.5271065 
  968500    300.36192    8.1583569 
  969000    296.06421    9.6479321 
  969500    297.32772   -4.2436626 
  970000    301.31509    9.6577538 
  970500    304.44541   -17.785161 
  971000    296.40704   -8.6856753 
  971500    299.53858   0.60176629 
  972000    297.79988    5.9894702 
  972500    302.52015   -10.181856 
  973000    299.63585    21.260881 
  973500    302.49167  -0.50803559 
  974000    298.29369    10.774166 
  974500    300.93463    6.9699446 
  975000    297.69316   -5.5220108 
  975500      300.153    1.3468573 
  976000    296.45777   0.74928398 
  976500    300.23188    8.1658556 
  977000    298.97034   -7.4910637 
  977500    305.17798   -1.8450991 
  978000    303.88027    5.5202758 
  978500    302.80563   -3.3226181 
  979000     306.4185   -10.285124 
  979500    303.59234    10.411148 
  980000    301.49244   -3.0272966 
  980500    301.38275   -2.2387507 
  981000    303.93357   -6.0082363 
  981500    296.77991    2.9084315 
  982000     294.3558    13.043883 
  982500    301.60336    2.4136358 
  983000    294.19567    1.3781983 
  983500    298.31235    11.873914 
  984000    305.91698   -21.194503 
  984500    302.82306   -9.6382285 
  985000    301.30489    3.2891043 
  985500    299.12844   -1.8619431 
  986000    303.48804    -5.634744 
  986500    302.73495    -5.897882 
  987000    297.74722   -1.2413398 
  987500    297.91521   -18.441206 
  988000    300.25558   -14.867123 
  988500    304.32589   -4.5223565 
  989000    299.97602    3.4391408 
  989500    302.24261    5.1998753 
  990000    299.40481   -19.452609 
  990500    298.04764    11.811387 
  991000    298.76197     3.647077 
  991500    298.02612   -14.351714 
  992000    295.20576   -8.1533135 
  992500    294.53294   -6.3219813 
  993000    297.16382   -0.5418936 
  993500    301.22656      13.5869 
  994000    301.23727    10.192529 
  994500    303.27592    1.4229902 
  995000     301.0739   -10.839212 
  995500    300.97057    3.0315811 
  996000     300.0123   -12.493076 
  996500    297.67843   -7.4536344 
  997000    296.97678   -7.5959523 
  997500    297.96037    3.1378974 
  998000    298.63762   -2.0841297 
  998500    302.47716   -1.9519827 
  999000    302.19744    11.891655 
  999500    300.36812    12.208576 
 1000000    300.89547    2.8019591 
Loop time of 16149.1 on 16 procs for 1000000 steps with 19582 atoms

Pair  time (%) = 7032.63 (43.548)
Bond  time (%) = 0.377813 (0.00233953)
Kspce time (%) = 2318.23 (14.3551)
Neigh time (%) = 5155.73 (31.9257)
Comm  time (%) = 715.894 (4.43301)
Outpt time (%) = 3.21188 (0.0198889)
Other time (%) = 923.066 (5.71588)

Nlocal:    1223.88 ave 1241 max 1203 min
Histogram: 1 0 1 1 5 3 0 3 0 2
Nghost:    7406.19 ave 7438 max 7365 min
Histogram: 3 1 0 0 1 1 3 3 2 2
Neighs:    303268 ave 322431 max 288495 min
Histogram: 3 2 0 4 1 1 1 1 1 2

Total # of neighbors = 4852291
Ave neighs/atom = 247.793
Ave special neighs/atom = 1.34634
Neighbor list builds = 465521
Dangerous builds = 0
  write_restart  end.${E}.restart
  write_restart  end.0.06.restart
PPPM initialization ...
  G vector (1/distance) = 0.284296
  grid = 40 36 24
  stencil order = 5
  estimated absolute RMS force accuracy = 0.0311878
  estimated relative force accuracy = 9.39212e-05
  using double precision FFTs
  3d grid and FFT values/proc = 6555 2880

  clear
  next a
  next E
  jump system.in
variable a loop 5
variable E index 0.02 0.04 0.06 0.08 0.1             #电场
variable Wo equal 0.1553
log $a.log
log 4.log
