# Supplementary material for: The influences of electric field intensity and driving force on the slip behaviour of water flow in a nanochannel
Source: PLoS One. 2021 Sep 22;16(9):e0257589. doi: 10.1371/journal.pone.0257589 (PMC8457446; doi:10.1371/journal.pone.0257589)
Supplement: S1 Data — (ZIP) [file pone.0257589.s001.zip › data/ALH2O-E-5/4.log]

variable T equal 300
variable F equal 0.001          #加速度
# ----------------- Init Section -----------------

    units        real
    atom_style   full
    pair_style   lj/cut/coul/long 9.0
    bond_style   harmonic
    angle_style  harmonic
    kspace_style pppm 0.0001


    neigh_modify delay 0 every 1 check yes

# ----------------- Atom Definition Section -----------------

read_data system.data
  orthogonal box = (0 -16.2 0) to (81 56.2 40.5)
  4 by 2 by 2 MPI processor grid
  reading atoms ...
  19582 atoms
  scanning bonds ...
  2 = max bonds/atom
  scanning angles ...
  1 = max angles/atom
  reading bonds ...
  8788 bonds
  reading angles ...
  4394 angles
  2 = max # of 1-2 neighbors
  1 = max # of 1-3 neighbors
  1 = max # of 1-4 neighbors
  2 = max # of special neighbors
#read_restart 1.restart

#1是up Al
#2是down Al
#3是 O
#4是 H

# ----------------- Settings Section -----------------
    pair_coeff   1 1  0.0  0.0         #上Al Al
    pair_coeff   1 2  0.0  0.0         #上Al下Al
    pair_coeff   1 3  ${Wo}  3.166    #上Al O
    pair_coeff   1 3  0.1553  3.166    
    pair_coeff   1 4  0.0  0.0         #上Al H

    pair_coeff   2 2  0.0  0.0         #下Al Al
    pair_coeff   2 3  ${Wo}  3.166    #下Al O
    pair_coeff   2 3  0.1553  3.166    
    pair_coeff   2 4  0.0  0.0         #下Al H

    pair_coeff   3 3  ${Wo}  3.166    # O  O
    pair_coeff   3 3  0.1553  3.166    
    pair_coeff   3 4  0.0  0.0         # O  H

    pair_coeff   4 4  0.0  0.0         # H  H

	bond_coeff   1     600.0   1.0
    angle_coeff  1   75.0    109.47

    group upwall type 1
3200 atoms in group upwall
    group downwall type 2
3200 atoms in group downwall
    group O type 3
4394 atoms in group O
    group H type 4
8788 atoms in group H

	group wall union upwall downwall
6400 atoms in group wall
    group spce type  3  4
13182 atoms in group spce
    fix fShakeSPCE spce shake 0.0001 10 0 b 1 a 1
  0 = # of size 2 clusters
  0 = # of size 3 clusters
  0 = # of size 4 clusters
  4394 = # of frozen angles

# ----------------- Run Section -----------------

  timestep 1
  compute	     T_spce spce temp/partial 0 1 1
  velocity     spce create $T 372748 temp T_spce
  velocity     spce create 300 372748 temp T_spce
  dump 2 all atom 100000 $a.lammpstrj
  dump 2 all atom 100000 4.lammpstrj

  fix   fxnvt spce nvt temp $T $T 100
  fix   fxnvt spce nvt temp 300 $T 100
  fix   fxnvt spce nvt temp 300 300 100
  fix_modify fxnvt temp T_spce
WARNING: Temperature for fix modify is not for group all (../fix_nh.cpp:1349)

  run   1000000
PPPM initialization ...
  G vector (1/distance) = 0.284296
  grid = 40 36 24
  stencil order = 5
  estimated absolute RMS force accuracy = 0.0311878
  estimated relative force accuracy = 9.39212e-05
  using double precision FFTs
  3d grid and FFT values/proc = 6555 2880
Neighbor list info ...
  1 neighbor list requests
  update every 1 steps, delay 0 steps, check yes
  master list distance cutoff = 11
  ghost atom cutoff = 11
Memory usage per processor = 8.74182 Mbytes
Step Temp E_pair E_mol TotEng Press 
       0    174.00258    18054.513            0    25931.534    32532.557 
 1000000    176.89124   -49077.177            0   -41069.387    1538.7186 
Loop time of 9876.23 on 16 procs for 1000000 steps with 19582 atoms

Pair  time (%) = 6349.46 (64.2902)
Bond  time (%) = 0.344718 (0.00349038)
Kspce time (%) = 2107.47 (21.3388)
Neigh time (%) = 523.385 (5.29943)
Comm  time (%) = 337 (3.41223)
Outpt time (%) = 0.0133112 (0.00013478)
Other time (%) = 558.57 (5.65569)

Nlocal:    1223.88 ave 1253 max 1196 min
Histogram: 1 0 2 3 3 2 2 1 1 1
Nghost:    7385.38 ave 7472 max 7300 min
Histogram: 1 2 0 2 3 2 3 1 0 2
Neighs:    302362 ave 322483 max 279812 min
Histogram: 1 1 2 1 3 0 4 1 1 2

Total # of neighbors = 4837786
Ave neighs/atom = 247.053
Ave special neighs/atom = 1.34634
Neighbor list builds = 52266
Dangerous builds = 0
  write_restart ${Wo}.restart
  write_restart 0.1553.restart
PPPM initialization ...
  G vector (1/distance) = 0.284296
  grid = 40 36 24
  stencil order = 5
  estimated absolute RMS force accuracy = 0.0311878
  estimated relative force accuracy = 9.39212e-05
  using double precision FFTs
  3d grid and FFT values/proc = 6555 2880
 #--------------------E+F -----------------------
  timestep 1

  fix 1 spce gravity $F vector 1 0 0       #在x方向加速度为====0.0001
  fix 1 spce gravity 0.001 vector 1 0 0       
  fix kick spce efield  0.0  $E 0.0        #在Y方向上加上电场==0.1
  fix kick spce efield  0.0  0.08 0.0        

  run   1000000
PPPM initialization ...
  G vector (1/distance) = 0.284296
  grid = 40 36 24
  stencil order = 5
  estimated absolute RMS force accuracy = 0.0311878
  estimated relative force accuracy = 9.39212e-05
  using double precision FFTs
  3d grid and FFT values/proc = 6555 2880
Memory usage per processor = 8.74802 Mbytes
Step Temp E_pair E_mol TotEng Press 
 1000000    176.89124   -49077.177            0   -41069.387    1538.3612 
 2000000    269643.05    -48906.49            0     12157716    2349347.5 
Loop time of 12288.5 on 16 procs for 1000000 steps with 19582 atoms

Pair  time (%) = 6906.42 (56.2023)
Bond  time (%) = 0.333725 (0.00271575)
Kspce time (%) = 2253.72 (18.34)
Neigh time (%) = 2030 (16.5195)
Comm  time (%) = 455.491 (3.70664)
Outpt time (%) = 0.0133348 (0.000108514)
Other time (%) = 642.532 (5.22872)

Nlocal:    1223.88 ave 1244 max 1203 min
Histogram: 1 0 3 1 1 3 4 1 1 1
Nghost:    7392.19 ave 7435 max 7352 min
Histogram: 3 1 1 1 1 2 4 1 0 2
Neighs:    303178 ave 318232 max 286429 min
Histogram: 2 2 0 2 0 3 2 2 1 2

Total # of neighbors = 4850850
Ave neighs/atom = 247.72
Ave special neighs/atom = 1.34634
Neighbor list builds = 185279
Dangerous builds = 0
  write_restart $a.${E}.restart
  write_restart 4.${E}.restart
  write_restart 4.0.08.restart
PPPM initialization ...
  G vector (1/distance) = 0.284296
  grid = 40 36 24
  stencil order = 5
  estimated absolute RMS force accuracy = 0.0311878
  estimated relative force accuracy = 9.39212e-05
  using double precision FFTs
  3d grid and FFT values/proc = 6555 2880
# ------------------- compute ------------------
  reset_timestep 0
  compute force spce group/group wall      #计算力：水和墙

  thermo		500                        #输出力
  thermo_style custom step temp c_force[1]
  thermo_modify 	temp T_spce
WARNING: Temperature for thermo pressure is not for group all (../thermo.cpp:442)


  compute c_O O chunk/atom bin/1d y lower 0.2 units box            #氧：密度+速度
  fix O O ave/chunk 1 1000000 1000000 c_O vx norm sample file Ovx.$a
  fix O O ave/chunk 1 1000000 1000000 c_O vx norm sample file Ovx.4


  compute c_H H chunk/atom bin/1d y lower 0.2 units box            #氢：密度+速度
  fix H H ave/chunk 1 1000000 1000000 c_H vx norm sample file Hvx.$a
  fix H H ave/chunk 1 1000000 1000000 c_H vx norm sample file Hvx.4


  run 1000000
PPPM initialization ...
  G vector (1/distance) = 0.284296
  grid = 40 36 24
  stencil order = 5
  estimated absolute RMS force accuracy = 0.0311878
  estimated relative force accuracy = 9.39212e-05
  using double precision FFTs
  3d grid and FFT values/proc = 6555 2880
Neighbor list info ...
  2 neighbor list requests
  update every 1 steps, delay 0 steps, check yes
  master list distance cutoff = 11
  ghost atom cutoff = 11
Memory usage per processor = 9.25362 Mbytes
Step Temp force[1] 
       0    298.75027     12.80271 
     500     304.0962   -17.980535 
    1000    303.46147    12.364425 
    1500    300.54926   -12.141078 
    2000    304.55779   -17.667223 
    2500    296.99026    4.5808676 
    3000    295.78386   -8.2494775 
    3500    300.53704   -2.0660291 
    4000     296.5082   -9.8189139 
    4500    296.34212   -9.5613918 
    5000    305.18446   0.23213192 
    5500    297.24292    8.9310219 
    6000    306.39289   -31.039542 
    6500    299.92423    10.615781 
    7000    298.11538   -1.8167346 
    7500     301.9928  -0.79822138 
    8000    302.31274    -7.982047 
    8500    299.66663   -2.1035513 
    9000    301.68626   -1.9877446 
    9500    308.80796    6.7824102 
   10000    305.71878   -5.5398549 
   10500    303.12138    13.803422 
   11000    300.14091   -1.0541949 
   11500    299.11961   -3.0765259 
   12000    289.63831   -7.5219126 
   12500    300.64024    -13.52023 
   13000    297.17883    23.122323 
   13500    296.23074    -11.28745 
   14000    296.95737    12.187232 
   14500    301.91958   -8.9293282 
   15000    295.27373   -3.2948495 
   15500    301.74297 -0.014376375 
   16000    297.84074   -13.462198 
   16500    302.28016   -29.127172 
   17000    303.40433   -19.937581 
   17500    296.22681 -0.071403921 
   18000    296.62245    8.1670635 
   18500    301.83986    7.9331801 
   19000    305.17098   -4.5611972 
   19500    297.40866    12.675903 
   20000    296.31758   -12.274632 
   20500    300.76671    2.4825047 
   21000    306.62467   -9.2493765 
   21500    302.35283    0.6728844 
   22000     304.1232   -10.683339 
   22500    306.41038    10.322816 
   23000    302.74255    6.5242728 
   23500    297.54567    7.2687434 
   24000    297.38965   -13.254059 
   24500    296.10683  0.025308068 
   25000    303.47612    11.719924 
   25500     298.1071   -17.338339 
   26000     306.3186     16.76733 
   26500    304.12281   -12.378832 
   27000    296.26458   -11.304223 
   27500    303.89937     3.093482 
   28000    302.21769    11.228408 
   28500    302.11466    15.673763 
   29000    302.35378   -22.659057 
   29500    296.19429    5.7480961 
   30000    294.15681   -14.753899 
   30500    300.45002   -4.2912419 
   31000     295.8375   -4.8374869 
   31500    300.96978    13.940251 
   32000    297.92201    16.839875 
   32500    296.39809    3.0405965 
   33000    300.53688   -9.5812198 
   33500    299.80921   -2.6245077 
   34000    298.92838   -3.8931495 
   34500    300.89659     10.19617 
   35000    294.62214   -8.2696534 
   35500    305.57072   -10.704724 
   36000    296.86685   -9.2934013 
   36500    296.24089   -9.7731318 
   37000    296.25716   -4.8074603 
   37500    299.58488   0.75029891 
   38000    298.44385    5.2109429 
   38500    300.93694   -22.362455 
   39000     299.9914    8.7931008 
   39500    300.13864   -1.8303929 
   40000    298.91151   -13.984614 
   40500    300.50045    10.822795 
   41000    296.25717     25.77707 
   41500    296.03363      13.4722 
   42000    300.75064     7.025821 
   42500    295.68688    -3.129804 
   43000    301.52792    18.470647 
   43500    301.04085   -13.299046 
   44000     303.4826   -4.6845518 
   44500    304.10028   -4.3632842 
   45000    298.47006    14.048111 
   45500    301.42129   -1.9496404 
   46000    300.69813    2.0367346 
   46500    300.12088     18.84093 
   47000     304.6851    7.8329419 
   47500    298.68186    6.5414287 
   48000    296.74291    14.723367 
   48500    296.58044   -16.287769 
   49000    299.20796     3.797806 
   49500    303.75404    3.0467624 
   50000    298.81519    14.317984 
   50500    296.42657   -10.805421 
   51000    300.74742   -15.242892 
   51500    296.16712    6.3209648 
   52000    297.68442   0.58049379 
   52500     305.1566    7.0411008 
   53000    293.61161    5.3365521 
   53500    296.48593    15.936843 
   54000      300.592    2.8224605 
   54500    297.38431    3.4355686 
   55000     307.8239  -0.14814918 
   55500    297.12359    6.7726059 
   56000    299.46863   -9.3880353 
   56500    299.34395    7.4121151 
   57000    297.29693  -0.27998435 
   57500    294.61792   -34.513827 
   58000    296.61267   -5.7237492 
   58500    306.32015   -1.9105591 
   59000    294.72014   -5.4258218 
   59500    299.91462     2.998883 
   60000    306.52599   -8.6430888 
   60500    300.09583   -4.8346127 
   61000    297.51924   -14.002993 
   61500     299.4567 -0.036604101 
   62000     296.7888    14.913723 
   62500    298.45365  -0.24795236 
   63000    302.27203    -17.93159 
   63500    306.00604    7.8467773 
   64000    298.84126    1.5018137 
   64500    305.81088   -19.783017 
   65000    299.80217   0.59611288 
   65500    301.77564    5.7336389 
   66000    292.24538      3.09536 
   66500    298.18952   -8.7740742 
   67000    296.14964    7.8366223 
   67500    296.85232    4.5594554 
   68000    299.56931   -8.9644101 
   68500     302.2358   -4.5173466 
   69000    299.37816    6.9796121 
   69500    306.85954 -0.062998733 
   70000    307.54635   -5.5668241 
   70500     304.6043   -10.373887 
   71000    302.57384    -2.490573 
   71500    299.41337    9.5105978 
   72000    297.06614    3.8323526 
   72500    300.32258   -9.6475397 
   73000    302.84968   -10.903479 
   73500    298.09467   -4.3213639 
   74000    301.57914   -6.2209846 
   74500      295.174   -0.7570972 
   75000     297.5905   -8.7165007 
   75500    304.24329   -16.441873 
   76000    299.71423  -0.32069382 
   76500    295.89304   -12.962269 
   77000    304.35067   -3.4650921 
   77500    305.15633   -5.7402502 
   78000    296.53836      15.9128 
   78500    298.22641   -12.025566 
   79000    294.91234     20.27375 
   79500    300.63877    18.899987 
   80000    300.93647    18.105132 
   80500    297.68262     4.316468 
   81000    302.27196    16.724098 
   81500    293.72987   -13.495373 
   82000    305.09514    4.6800689 
   82500    302.54909   -5.3153263 
   83000    294.53964    14.205113 
   83500    302.15204    5.9395192 
   84000    296.12748   -11.169533 
   84500    297.11693   -12.018241 
   85000     301.2762    5.5141029 
   85500    303.56733   -17.210875 
   86000    297.04976   -5.1889394 
   86500    299.39849   -6.5359484 
   87000    299.55588    5.6836196 
   87500    298.16524    2.5479407 
   88000      294.683   -8.8582266 
   88500    300.15435   0.43389666 
   89000    296.56075   0.69382444 
   89500    300.43874    1.3228582 
   90000    302.39232    6.3066299 
   90500     300.7425    3.1224966 
   91000    305.91266     12.62312 
   91500    301.00027    1.2663438 
   92000    300.11505    9.3652314 
   92500    306.82719   -8.5341938 
   93000    303.02337  -0.12696089 
   93500    301.76596    16.381074 
   94000    303.89989   -11.013656 
   94500    295.06278   -11.236368 
   95000    296.12055   -17.051282 
   95500    306.22725    8.9377983 
   96000     302.6103    8.4104563 
   96500    302.31664   -10.742261 
   97000    302.30561   -5.9773334 
   97500    296.67429   -10.214663 
   98000    301.70752       17.705 
   98500    303.27472    -15.54798 
   99000    300.06616   -7.1133521 
   99500    301.24248   -13.091683 
  100000    298.14991   -8.0448142 
  100500    295.62377    5.8581161 
  101000    300.83945  -0.11447028 
  101500    301.05755   -10.302328 
  102000    308.41243    -19.55652 
  102500    303.87537    12.339636 
  103000    301.55161   -13.050079 
  103500    294.60568   0.32565419 
  104000    300.40729    18.120842 
  104500    298.57552   -9.3059744 
  105000    304.91881  -0.93675368 
  105500    302.67366   -24.001098 
  106000     297.6557   -13.491198 
  106500    307.10458    13.299349 
  107000    305.34939       12.268 
  107500    296.30983     11.72731 
  108000    301.06579     8.010173 
  108500    300.16588   -13.528139 
  109000    297.32951    1.7228534 
  109500    302.82172   -7.8226759 
  110000    300.49958      -2.1959 
  110500    294.13539    8.1809143 
  111000     304.7155    25.274647 
  111500    298.23863   -7.1252185 
  112000    303.06957   -9.5354226 
  112500    306.25626    6.7381347 
  113000    304.55627   -6.7990998 
  113500    299.51771    19.598283 
  114000    299.66451     4.658521 
  114500    292.50564    13.603626 
  115000    304.65665     -15.7758 
  115500    306.33606    16.751557 
  116000    296.94615    3.7240216 
  116500    300.96098   -8.3996527 
  117000    298.53759   -1.8162912 
  117500     301.9348   0.57323727 
  118000    297.36871   -20.374672 
  118500    293.91882     1.458411 
  119000    300.97699    16.137397 
  119500    298.17868    5.8713457 
  120000    299.43349    5.3967248 
  120500    294.02771   -2.1005206 
  121000     299.6719   -7.4098601 
  121500    299.96969  -0.87481978 
  122000    300.71709    -1.470499 
  122500    301.86561  -0.90326642 
  123000     297.9582   -6.1404174 
  123500    297.55881    23.414477 
  124000    307.49986   -9.3475025 
  124500    304.64381   -17.071371 
  125000     298.6764   -5.9203316 
  125500    299.75359     8.938125 
  126000    294.92241    7.3099494 
  126500    302.36238   0.27878576 
  127000    300.06158     11.15893 
  127500    299.95583    9.7609769 
  128000    299.40254   -6.9299528 
  128500    303.96794   0.98617132 
  129000    299.41165   -7.0060511 
  129500    296.27057    18.470372 
  130000    299.29532   -6.5287524 
  130500    300.41992    19.857378 
  131000    296.28437    14.730205 
  131500    302.85147    4.7414731 
  132000    295.67706  -0.65854854 
  132500    299.30962    10.272517 
  133000    296.49422   -4.0557379 
  133500    296.39042    9.1790255 
  134000    296.26823   -10.461489 
  134500    296.84016    6.8479961 
  135000    294.76285     15.52668 
  135500    302.77448   -3.9211853 
  136000    302.60085  -0.71175978 
  136500    302.84647    10.143349 
  137000    296.95585   -9.9252361 
  137500    303.80838   0.96090652 
  138000     298.0491    9.2456809 
  138500    302.94595    11.967741 
  139000    298.40746    7.9368752 
  139500    305.96111   -8.2032131 
  140000    299.58026    16.373638 
  140500    301.93269   -5.9856177 
  141000    302.37688     1.383177 
  141500    298.47087   -5.6469334 
  142000    299.06341  -0.76898115 
  142500    299.48524   -3.8298498 
  143000     295.6601   -10.345287 
  143500    299.31176    6.9290699 
  144000     301.5906   -6.3494179 
  144500    299.95042   -7.2279903 
  145000    303.18791    2.9102941 
  145500    298.63042    16.132457 
  146000    298.54942    9.3943928 
  146500     300.1808    2.4811565 
  147000    299.17239   -2.7159422 
  147500    304.37576    11.344301 
  148000    302.80285    11.146913 
  148500    294.79679    2.6486505 
  149000    302.50877    2.3919059 
  149500    297.50233    3.9115257 
  150000    301.72669   -3.9149299 
  150500    304.74911   -6.7669261 
  151000    300.82756   -7.6932007 
  151500     300.1978   -11.305664 
  152000    299.99621    3.9818254 
  152500    303.23008    8.2910402 
  153000     301.6675    1.2330814 
  153500    300.26374   -6.5433299 
  154000    302.19717    15.508376 
  154500    299.69348   0.15965728 
  155000      302.258   -3.4883151 
  155500    301.96633   -4.0441291 
  156000    298.50494   -3.5080646 
  156500    298.15962    14.232827 
  157000    305.38935    7.5037007 
  157500    293.53029    5.1865353 
  158000    297.72358    -6.645458 
  158500     304.0974    17.115672 
  159000    299.10201   0.80016201 
  159500    297.36563    3.6884979 
  160000    295.39458   -17.340419 
  160500    296.88402    2.3593186 
  161000     303.9614   -3.5769382 
  161500    304.18729    7.2219238 
  162000    298.77686    17.762845 
  162500    302.05981   -5.7198393 
  163000    298.03708    17.179404 
  163500     296.8941    9.5869051 
  164000     302.7537   -2.3522633 
  164500    300.40651   -3.6452439 
  165000    301.74511   -5.2661391 
  165500    301.55981    14.481128 
  166000    299.64709    19.115442 
  166500    303.85688    1.9639505 
  167000    298.60104    14.999835 
  167500    304.55723     5.814314 
  168000    303.74367   -19.563411 
  168500    296.08743   -7.9877332 
  169000     298.5421   -15.099432 
  169500    299.13124   -2.5965399 
  170000    295.14742  -0.22106813 
  170500     298.9343   -17.004993 
  171000    299.70902   -1.7126678 
  171500     295.4722    5.8515557 
  172000    296.23393   0.42006577 
  172500    300.01082     -4.69681 
  173000    300.46841    1.3405657 
  173500     303.1285   0.17835433 
  174000    304.80502   -4.7306604 
  174500    305.33511   -13.712409 
  175000    302.29822    -3.341038 
  175500    301.06433    -2.911245 
  176000    298.87473    8.9420996 
  176500    297.82439   -4.4375321 
  177000    299.50553   -4.8158213 
  177500    298.06033    12.969342 
  178000    301.91548    2.7997244 
  178500    298.60273   -17.083258 
  179000    296.49671   -6.2896518 
  179500    300.31328    16.672913 
  180000     294.3234   -21.823769 
  180500    296.25021   -1.3434897 
  181000    298.87221   -3.8806037 
  181500    304.28716   -5.8371377 
  182000    300.97556   -2.2074934 
  182500    298.98274   0.93535758 
  183000     301.7066    14.292853 
  183500    297.45042    9.8397164 
  184000    300.79424   -6.5589068 
  184500     299.5614   -18.668353 
  185000    298.04522    -2.131885 
  185500    300.16192   -31.882239 
  186000    303.58752   -20.094579 
  186500    303.47267    9.5177187 
  187000    298.86796   -8.0677397 
  187500    299.21862   0.77023995 
  188000    297.42127    28.755609 
  188500    301.07021    12.871583 
  189000    297.38088    15.776068 
  189500     302.9111    6.3369696 
  190000    305.85258   -10.885417 
  190500    296.28882    8.3875794 
  191000     303.0811   -19.218361 
  191500    297.58065   -3.9928571 
  192000    300.50906    2.8977529 
  192500    297.41231    -10.03623 
  193000    296.84498   -14.655859 
  193500    306.95894    11.990173 
  194000    304.46377   -2.6143691 
  194500    300.87174   0.14283278 
  195000    300.49802   -10.379934 
  195500    304.68668   -1.2113805 
  196000    301.89688   -9.2554974 
  196500    301.36366   -7.5857071 
  197000    301.98912    8.1636642 
  197500    303.27622    5.6085615 
  198000    298.33611   -6.0015835 
  198500    299.64448    8.1987185 
  199000    298.80546   -5.4737603 
  199500    297.86059    -1.523421 
  200000    302.60306    23.435387 
  200500    301.25451   -24.321634 
  201000    304.08365    8.6131834 
  201500     300.0239   -20.409105 
  202000      303.421   0.58687464 
  202500    298.98662    13.753516 
  203000     301.9655    17.277619 
  203500    303.49959    6.8809216 
  204000    296.95879   -8.3472085 
  204500    302.24328    5.0831387 
  205000     300.3682   -6.4521709 
  205500    300.10094    11.113316 
  206000    300.14184    3.8858274 
  206500    300.85754    12.272217 
  207000    304.45196    5.4611901 
  207500    299.61515   -7.2106079 
  208000    304.99848    9.5101419 
  208500    300.85004   -9.5798215 
  209000    304.25761    6.6172401 
  209500    298.49214   -12.995855 
  210000    300.80965     2.785543 
  210500    299.79039   -7.5945856 
  211000    298.09116   -8.2913922 
  211500    300.08629   -16.912717 
  212000    302.51221   -6.4981535 
  212500    299.49337    10.827285 
  213000    298.33796    6.0237945 
  213500    299.82621    -7.906405 
  214000    303.74038    9.1970662 
  214500    306.09482    3.1787794 
  215000    303.18736   -7.0792226 
  215500    301.36492    12.510272 
  216000    300.34688   -11.908484 
  216500    295.38988    8.6166519 
  217000     302.6577   -21.309821 
  217500    294.73286    10.270694 
  218000     291.3219   -2.1239609 
  218500    299.87992    4.7672318 
  219000    300.53424    26.194024 
  219500    296.52014   -34.034103 
  220000    301.91377    4.8876711 
  220500    301.86689    6.1545752 
  221000    297.15902    11.039792 
  221500    299.39046   -3.1246982 
  222000    300.97226    -10.04715 
  222500    303.96464    2.3132194 
  223000    298.77703    19.030847 
  223500    295.52029   -1.8166678 
  224000    298.18607    11.649937 
  224500    296.94628    2.5676172 
  225000     305.4628    1.6514293 
  225500    300.52441   -7.6338563 
  226000    299.58399    -7.959461 
  226500    300.26145   -19.895349 
  227000    299.36085    9.9671229 
  227500    300.88969    18.996358 
  228000    301.03536    1.4107274 
  228500    300.26108    12.952428 
  229000    299.08357   -13.949344 
  229500    304.09795    8.6762662 
  230000    297.06983    5.5144395 
  230500    299.29713   -6.1807534 
  231000    301.65377   -19.791875 
  231500    297.90327   -15.507575 
  232000    306.32249    11.910626 
  232500    299.15196   -4.2134053 
  233000    303.81156    1.2302376 
  233500    296.26432   -10.004789 
  234000    301.66479    1.0132864 
  234500     302.6327    2.0873217 
  235000    306.34406   -2.8069704 
  235500    296.48705    35.716186 
  236000    296.83969   -13.343934 
  236500    300.09551    26.124774 
  237000    299.75587    1.5875398 
  237500    302.11572  -0.93112038 
  238000    293.74358    2.5693728 
  238500    300.67161   -5.7139709 
  239000     301.5188   -14.960154 
  239500    304.51086    2.0103146 
  240000     296.5151    -17.23324 
  240500    294.70164    2.9891933 
  241000    301.25757   -18.193399 
  241500    297.44353    6.3367235 
  242000    299.45443     5.149613 
  242500    304.96029    15.198137 
  243000    301.83794    23.190593 
  243500    299.85194  -0.94566244 
  244000    303.19652   -2.7625845 
  244500    296.60839     7.809752 
  245000    302.86471    8.9331195 
  245500    298.20392    6.0391963 
  246000     297.7871   -11.045584 
  246500    296.56534    2.8562481 
  247000    300.80507   -14.826832 
  247500    294.01462    3.2340306 
  248000    300.42931   -6.3656413 
  248500    299.53458  -0.87516644 
  249000    297.97711    2.5965679 
  249500    301.28304   -1.2207121 
  250000    299.59781      -11.603 
  250500    299.88952   -4.1652129 
  251000    296.06775    4.3058882 
  251500    301.48793  -0.87447913 
  252000    298.28198   -8.3617049 
  252500    305.25776   -8.7319118 
  253000    300.54754   -5.8820944 
  253500    303.01307    10.152845 
  254000    300.35582    3.6108774 
  254500    298.67327   -7.0392323 
  255000    295.21998    8.1618828 
  255500    303.95829   0.40633403 
  256000    304.97223 -0.012738009 
  256500     300.2285     9.960339 
  257000    298.18947 -0.060166162 
  257500    299.45257   -1.2969461 
  258000    306.41881    -8.826721 
  258500    297.87563     11.97185 
  259000     301.6531    1.0973182 
  259500    304.16627   -3.7756344 
  260000    295.27023   -2.8988886 
  260500     293.5709   -1.9948847 
  261000    300.79393  -0.45521354 
  261500    294.61104   -4.3040114 
  262000    298.20736   -11.762944 
  262500    300.06012   -1.0063407 
  263000    301.62307   -1.8328542 
  263500    299.64714    2.8373285 
  264000    302.02371   0.50879951 
  264500    303.14952     4.771709 
  265000    294.10947   -13.548226 
  265500    299.49039   -13.063728 
  266000    304.24228    7.5342118 
  266500    292.52212   -11.285793 
  267000    302.31638   -17.317701 
  267500    298.04208  -0.38674063 
  268000    296.75979    20.723742 
  268500    297.16418    -1.386951 
  269000     298.9938   -4.2854304 
  269500    301.56065    5.3650178 
  270000    300.90182    14.533187 
  270500    302.92094    12.954943 
  271000    302.63389   -2.6219274 
  271500    304.61102    2.3824844 
  272000    305.60763    -7.200829 
  272500    301.37559   -9.7047777 
  273000     299.7224    15.243971 
  273500    301.70219   -3.8078222 
  274000    296.70731   -16.902683 
  274500    299.04498    13.244022 
  275000    298.96136   -9.0991242 
  275500    306.80485    4.1304568 
  276000    303.39362   -17.468038 
  276500    296.19976   -13.544999 
  277000    301.64533   -1.2899363 
  277500    299.88886    21.482581 
  278000    301.43836    2.4891383 
  278500    307.57496   -22.596883 
  279000     298.1305   -1.7541629 
  279500    303.81381    7.8076424 
  280000    302.43062    -14.11259 
  280500     298.8572   -8.1436126 
  281000    301.21675   -7.7362939 
  281500    296.52089   -11.494325 
  282000    303.16485   -8.2048143 
  282500    299.76261   -9.4951333 
  283000     300.6777     11.48892 
  283500    301.57944    5.3976773 
  284000    297.10502    6.6587999 
  284500    296.87337    5.9722618 
  285000    302.80566    4.3291702 
  285500    297.36248   -1.0209507 
  286000     302.7295    12.599528 
  286500    295.84219    11.779688 
  287000    300.60237    6.1545241 
  287500    303.67303    14.614664 
  288000    297.51304   -5.6084291 
  288500    302.20839    9.6452829 
  289000    297.81224    13.571542 
  289500    295.64047    7.6998095 
  290000    298.89134    12.901963 
  290500     300.8159    14.221347 
  291000    305.27878   -1.7611615 
  291500    297.94507    3.7040245 
  292000    297.01539    13.535873 
  292500    299.73903   -5.6154818 
  293000    303.21968    11.248499 
  293500    298.52538    3.6672619 
  294000    305.48489   -9.9556511 
  294500    296.05624    13.722543 
  295000    301.28174    2.8481852 
  295500    298.67264    -3.054803 
  296000    296.37295   -2.0277374 
  296500    300.00098    18.401702 
  297000    300.33513   -19.459535 
  297500    300.99632     10.53683 
  298000    298.41615   -4.8438559 
  298500    293.23679   -6.5046015 
  299000    299.68057    16.975578 
  299500    297.38254    4.6699412 
  300000     304.4677    10.530964 
  300500    299.15126     15.89702 
  301000      300.195   -5.2181409 
  301500    297.78024  -0.37813558 
  302000    298.63413   -6.5720023 
  302500    296.47263    5.0864796 
  303000    298.85846   -8.2098525 
  303500    297.99141    4.8939468 
  304000    297.92467    6.9318001 
  304500    301.10217   -4.5136667 
  305000    292.88544   -14.803957 
  305500    306.00948    2.7804656 
  306000    297.60551   -7.3234233 
  306500    300.87831    1.1876361 
  307000    297.91118    3.2610615 
  307500    307.03226   -19.043048 
  308000     301.4816    17.670035 
  308500    303.82082    1.1357646 
  309000    292.21421   -6.6701466 
  309500    301.40139   -13.571416 
  310000     302.9727    9.3597875 
  310500    296.22219   -5.2084289 
  311000    294.90129    2.2462954 
  311500    303.19462   -0.9185299 
  312000    301.66728   -5.2390119 
  312500     299.1463   0.59810023 
  313000    304.36313   -11.466115 
  313500    298.77636   -7.0112463 
  314000    299.19233    7.4415595 
  314500    301.69877   -7.2934854 
  315000    300.97523  -0.30216082 
  315500    300.16462   -14.121655 
  316000    304.60476    -13.23663 
  316500    299.03948   -1.8707263 
  317000    301.41995    1.6449769 
  317500    301.24079   -14.842827 
  318000    302.04318    10.027561 
  318500    294.30289   -0.1140451 
  319000    293.46044   -14.761484 
  319500    299.93187    4.4619005 
  320000     296.7803   -16.805659 
  320500    300.02477    3.8602725 
  321000    301.70483   -6.9946825 
  321500    298.93525    14.997002 
  322000    296.40033   -10.618149 
  322500    299.64309   -6.3841347 
  323000    298.21549   -19.164178 
  323500    300.07944   -8.0728509 
  324000    302.09332    -11.58227 
  324500    298.48684   -5.1539507 
  325000    298.18189   -14.453164 
  325500    298.73685    14.117957 
  326000    298.05809    24.138925 
  326500    299.30195   -5.9393213 
  327000    301.83725   -19.511557 
  327500    306.16842   -10.970026 
  328000    294.79547  -0.45436411 
  328500    297.46562    1.4212997 
  329000    301.92775   0.51206555 
  329500    303.08514    10.691496 
  330000    296.08292     2.065205 
  330500    295.26769   -10.948935 
  331000    302.11974   -15.148148 
  331500    303.15393   -1.5418456 
  332000    300.21483   0.13105331 
  332500    305.50074    10.329865 
  333000    301.88813   0.63493761 
  333500    294.80315   -5.5916537 
  334000     300.5515    16.710315 
  334500    301.35714   -17.786842 
  335000    298.45719    16.365154 
  335500    304.47763   -8.1179828 
  336000    295.99667     1.487721 
  336500    295.84719   -2.1840981 
  337000    303.44174    10.294539 
  337500    293.41283     6.299063 
  338000    298.08752   -13.458168 
  338500    299.15806    4.7291595 
  339000    299.02151     12.60036 
  339500    300.40211   -9.6564378 
  340000    302.73636    28.372416 
  340500    296.97935  0.016582648 
  341000    302.02306   -15.372526 
  341500     297.1556 -0.081258909 
  342000    295.44871   -23.500609 
  342500    299.24489   -3.5141771 
  343000     298.8722   -12.366748 
  343500    299.55689   -13.141744 
  344000    298.46134   -4.1864529 
  344500     302.3239    1.7614513 
  345000    301.43045    -4.547645 
  345500    299.82753   -12.489649 
  346000    293.45373   -20.665373 
  346500    294.05437   -7.1913874 
  347000    292.63019   -6.8962565 
  347500    302.55272   -3.2479029 
  348000    300.69758   -4.4668152 
  348500    299.62804    7.8447341 
  349000    301.04868   -9.9352665 
  349500    303.11626   -24.863987 
  350000    298.65385   -1.1067246 
  350500    303.09774   -10.781483 
  351000     296.8442    6.2428763 
  351500    299.19409    19.392838 
  352000    299.10511     20.90287 
  352500    297.27462    7.3856986 
  353000    294.84174    3.2248824 
  353500    301.34402    5.0590455 
  354000    297.50418   -18.307548 
  354500    303.04357   -11.125795 
  355000    303.20927   0.95785538 
  355500    298.25628    7.2474077 
  356000    295.90629   -9.1901053 
  356500    297.20515   -1.7649227 
  357000    303.14167   -5.8252335 
  357500    297.36721  -0.54235229 
  358000    299.21382   -7.9831308 
  358500    298.22543   -2.4845368 
  359000    300.47411    8.4339234 
  359500    300.25762    4.6170167 
  360000     298.5158  -0.13662972 
  360500     299.7304   -6.7476931 
  361000    300.41671   -5.7800112 
  361500    298.56156    -10.90209 
  362000    298.79089    5.7721155 
  362500    305.20796    18.013341 
  363000    295.41475     11.36875 
  363500    306.42663   -4.3959605 
  364000    302.85914     6.521331 
  364500    297.90831    8.0286294 
  365000    298.10824   -12.743964 
  365500    299.59059   -4.9103093 
  366000    294.91286   -19.059017 
  366500    301.04707    9.0406729 
  367000    298.34883   -2.4942983 
  367500    302.39039   -9.4031329 
  368000    298.90636    3.4603314 
  368500    301.48762    11.701438 
  369000    308.84071   -8.1190486 
  369500    297.50655    5.5560448 
  370000    299.03409    5.6277563 
  370500     299.3962    3.2622994 
  371000    297.66009   -12.248479 
  371500    301.88243   -4.3882317 
  372000    297.54019   -1.0873702 
  372500    302.37152    12.098375 
  373000    305.58757   -15.486773 
  373500    298.58681    19.051471 
  374000    297.18585    7.7918808 
  374500    299.56621    1.0741156 
  375000    296.90203   -1.4987373 
  375500    301.94631    6.0351436 
  376000    300.90128    5.2805637 
  376500    301.67544    1.7344136 
  377000    299.03957    1.1831888 
  377500    304.32546    11.161696 
  378000    302.61557   -12.279258 
  378500    299.71145    6.0146331 
  379000    308.12709    4.8666371 
  379500    303.17842   -8.3879527 
  380000    303.88038   -12.896226 
  380500    293.53586    1.2327249 
  381000     296.2301   -13.763185 
  381500    301.11261   -7.0890419 
  382000    303.19415   0.78055552 
  382500     297.8075     -10.9388 
  383000    301.14712  -0.17603972 
  383500    306.62227   -1.9151954 
  384000    298.87016   -16.446306 
  384500    297.44481   -7.2477131 
  385000    302.08871    -17.92168 
  385500    304.04189   -2.8836698 
  386000    302.99818     3.415449 
  386500    296.77075    12.582176 
  387000    297.24568   -1.2918538 
  387500    295.57557    12.264061 
  388000    296.32284   -12.372211 
  388500    304.11618   0.10601233 
  389000    299.35799   -5.1583601 
  389500    302.52383   -3.1496382 
  390000    300.94092    11.182391 
  390500    297.98675    4.7891252 
  391000    299.15437    19.482779 
  391500    300.26585    -11.13341 
  392000    299.77246   -16.822295 
  392500    301.29298   0.12275271 
  393000    297.68861   -3.3637425 
  393500     300.4417   -6.5277421 
  394000    297.51936   -6.2162777 
  394500    297.41909    10.384492 
  395000    301.24689   -8.0488059 
  395500    300.58005    10.787538 
  396000    303.83558    15.460711 
  396500    296.92919   -3.5166938 
  397000    297.80881  -0.21078401 
  397500    298.37654    9.8366983 
  398000    301.65628   -21.125352 
  398500    300.53638   -13.788542 
  399000    302.97603   -5.8590028 
  399500    299.43161   -1.9953939 
  400000    302.07737    8.8089774 
  400500    301.00875    2.3884356 
  401000    298.98119    15.209009 
  401500    301.59051  -0.48047503 
  402000    300.96671   -6.0467923 
  402500    298.87741    5.5222929 
  403000     298.1214    6.0250147 
  403500     300.1613  -0.92875919 
  404000     298.3407    3.6790264 
  404500    297.00313   -5.3285519 
  405000    301.10325    15.654512 
  405500    300.95732   -11.542699 
  406000    297.79394    3.1632554 
  406500    300.94265    11.076665 
  407000    302.13488    5.3198927 
  407500    298.30529     -9.98637 
  408000    302.57827    -29.15379 
  408500    302.16073   -1.4488902 
  409000    298.04451   -3.1334229 
  409500     310.6899   0.33535233 
  410000    297.72557    19.555784 
  410500    298.44479    1.0166615 
  411000    303.39601   -11.263193 
  411500    303.65601      7.86257 
  412000    305.25706    8.2553619 
  412500    301.08661   -9.7653262 
  413000    301.26754   -2.0219883 
  413500    302.56744     16.25554 
  414000    300.96824  -0.33249265 
  414500     299.0403    10.901583 
  415000    305.12833    7.6398707 
  415500    292.18087   -13.756943 
  416000    298.75123   -7.1980348 
  416500    299.24238    4.7999695 
  417000    296.20164    18.453534 
  417500    297.58115    6.5712142 
  418000    295.30655      15.3139 
  418500    305.39621   -12.026338 
  419000    296.87123   -21.992709 
  419500    303.23882   0.15706851 
  420000    291.71721   -4.4329058 
  420500    297.98701  -0.77009969 
  421000      298.076   -38.868958 
  421500    299.61161    -21.74598 
  422000    299.11599   0.33558294 
  422500     299.4379    2.9493651 
  423000    302.74356   -2.2124481 
  423500    296.61076    -8.641855 
  424000    296.33313      14.4414 
  424500    298.81677   -11.073552 
  425000    294.78406   -16.020909 
  425500    299.86226  -0.47820211 
  426000    296.89532    10.613333 
  426500    298.69609   -1.7521609 
  427000    299.47421    -23.15369 
  427500     296.8553    1.2588521 
  428000    302.73704   -3.5773253 
  428500    303.81051   -18.419226 
  429000    298.44168   -1.3521356 
  429500    298.13442   -11.565688 
  430000    301.74561    12.427882 
  430500    299.91686   -13.902409 
  431000    304.00182   -6.3980903 
  431500    303.87781   -7.7722786 
  432000    297.27399   -15.166657 
  432500    302.15759   -5.9500789 
  433000    297.50293    1.3877218 
  433500    295.37701    6.7119786 
  434000    301.95403   -7.8852177 
  434500     299.0586    6.7778863 
  435000    301.57129    1.1974573 
  435500    297.22621 0.0065301688 
  436000    298.46899   -5.4464304 
  436500    300.52049    15.555065 
  437000    298.92541   -0.1158101 
  437500    298.82232   -5.8115265 
  438000    299.33604   -1.9693191 
  438500    300.58495    4.1555182 
  439000    304.14854   -23.167323 
  439500     293.2135   -5.2663365 
  440000    301.73812    2.1230207 
  440500    300.50886   -3.7424416 
  441000    306.17619    7.6198001 
  441500    298.37552    10.295067 
  442000    301.29102    2.4293799 
  442500    299.85257   -17.104141 
  443000    294.52667    17.631367 
  443500    297.03008    10.483508 
  444000     300.5358    8.2343556 
  444500    299.84546   0.36837638 
  445000    298.66004   -5.2700454 
  445500    298.48181   -27.325077 
  446000    300.03683    12.545168 
  446500     299.0476   -14.601964 
  447000     301.4649    16.711631 
  447500     299.0373   -0.5867984 
  448000    302.41611    2.6491385 
  448500    295.44228   0.50950042 
  449000    298.28405    7.1831908 
  449500    301.54983    -5.777873 
  450000    298.37081    4.1185257 
  450500    294.65736  -0.96649283 
  451000    296.23269   -20.283033 
  451500    303.63497   -14.664056 
  452000    305.69987    10.076934 
  452500     300.9775    6.7054088 
  453000    301.73731     15.66445 
  453500    301.03463    14.857978 
  454000    296.98006   -3.6148435 
  454500    306.26713    1.1067587 
  455000    299.34152    3.3077226 
  455500    297.81971   -6.7305165 
  456000    294.62479    9.5203683 
  456500    302.07064   -13.860495 
  457000    299.19031   -18.888144 
  457500    300.47521   -16.711188 
  458000    299.13439  -0.62363945 
  458500    304.65926    27.341959 
  459000    300.84113   -5.3431794 
  459500    295.37259   -11.234906 
  460000     299.5372    6.9338442 
  460500    297.92051    4.6986029 
  461000    296.66779   -8.6741909 
  461500    300.87813   -7.9503989 
  462000    300.40744   -11.698222 
  462500     302.8173    2.9344254 
  463000    299.62868    2.7338512 
  463500    298.97883    13.121642 
  464000    295.71864   -14.557851 
  464500     300.8353    19.352469 
  465000    296.25845    13.789037 
  465500    299.31724   -5.2785655 
  466000    298.78949     3.836022 
  466500    301.94362    3.2909582 
  467000     302.3358   -5.7264323 
  467500    298.34394   -13.973589 
  468000    306.22738   -3.5453269 
  468500    295.80536    18.105945 
  469000    298.94672    1.0398003 
  469500    297.20268   -19.451359 
  470000    301.83278  -0.49146389 
  470500    293.68174    -4.967213 
  471000     302.3952   -19.458279 
  471500    297.34406  -0.95176957 
  472000    305.23523    3.4617558 
  472500    300.04877   -7.6915615 
  473000    295.24656    2.2984858 
  473500    302.65906   -12.256014 
  474000    305.79581   -8.5022746 
  474500     309.0854   -4.7847068 
  475000    305.70322   -12.688912 
  475500    299.92637 0.0070996976 
  476000     301.0312    11.299424 
  476500    302.13103   -11.559773 
  477000    299.18525    1.7019465 
  477500    301.06932    10.427518 
  478000    300.33435    14.818822 
  478500     301.0868   -11.309202 
  479000    297.91764     16.46447 
  479500    299.92428    1.1473672 
  480000    299.12497   -5.0937986 
  480500    298.50959    3.9742896 
  481000    298.45245    8.8352071 
  481500    300.71307     4.578754 
  482000    296.95589   -1.4284432 
  482500    301.24709    5.3496437 
  483000    307.21011   -10.704826 
  483500    299.42464   0.52039713 
  484000    303.44163    8.2962166 
  484500    300.32879    2.5189851 
  485000    291.43081    14.935685 
  485500    305.02076     5.648293 
  486000    302.09567    1.2168248 
  486500    302.39489   -4.6750278 
  487000    305.18693   -16.361464 
  487500      294.672   -7.5122163 
  488000    299.85732    1.0355963 
  488500     302.4853   -11.459733 
  489000    300.54046    3.0146135 
  489500     297.1737    1.0264619 
  490000    301.92679    3.1399299 
  490500    297.38708    9.9421958 
  491000    301.68476    18.177533 
  491500    298.89538   -16.808875 
  492000    295.89671   -1.1675262 
  492500    303.10126    12.645565 
  493000     300.4069   -6.2891811 
  493500    306.36235   -7.6306859 
  494000    302.59101   -17.200363 
  494500    294.89758    9.6042779 
  495000    299.59345   -2.5898726 
  495500    304.00051   -12.138041 
  496000    302.05406    4.1874265 
  496500    298.54637   -10.136245 
  497000    303.26152    2.5095727 
  497500    299.27967    7.6867324 
  498000    299.90216   -7.9054108 
  498500    297.57251  -0.12743145 
  499000    298.10443    2.5355248 
  499500    297.05727    2.1881091 
  500000    298.67385   -10.603091 
  500500    296.10648   -6.0854084 
  501000    300.04222   -19.662672 
  501500    301.33771   0.85887936 
  502000    297.21014   -9.0657173 
  502500    297.73709    6.8157836 
  503000    297.57164    -6.929631 
  503500    299.99603    1.7773436 
  504000    302.47812   -6.3639186 
  504500    303.15656   -6.1046753 
  505000    301.21507   -3.1783139 
  505500    300.21848    10.514244 
  506000    298.36884   -11.181468 
  506500    299.37268   0.47113598 
  507000    297.88491    2.2276911 
  507500    302.20182    10.843458 
  508000    298.65128    2.6837672 
  508500    299.14498   -4.4980498 
  509000     295.9217    4.4602274 
  509500    297.38687   -6.6076727 
  510000    296.31315   -2.4000449 
  510500    299.18895    -3.085037 
  511000    297.18042   -7.1182906 
  511500    303.33302   -1.5121042 
  512000    306.65866    3.3642654 
  512500    297.25202   -2.7248542 
  513000    302.09735    11.288666 
  513500    299.36246   -10.327173 
  514000    300.42559    4.5335826 
  514500    302.60423    10.768698 
  515000    302.28175   -21.410477 
  515500    297.89979   -14.489898 
  516000    299.18123     7.594711 
  516500    302.44287    1.9388714 
  517000    305.07311   -6.6184575 
  517500    291.66711   -21.768488 
  518000    303.68412    4.7891369 
  518500     301.9802  -0.48994822 
  519000    300.11287   -3.6014376 
  519500    294.79463    9.5661679 
  520000    305.49049   -4.4458734 
  520500    298.15102    19.719396 
  521000    299.67919   -13.615443 
  521500    302.38691     -10.7928 
  522000    301.50764   -3.4806913 
  522500    299.69042    2.0175934 
  523000    298.48409   -9.8859267 
  523500    295.35585   -24.418331 
  524000    291.88932   -16.517066 
  524500    305.09061   -2.7190145 
  525000    301.55846    15.590692 
  525500     300.8221    6.2885772 
  526000    300.87775     7.967661 
  526500     294.4096    3.6472498 
  527000     297.5204   0.91992685 
  527500    300.11353   -10.592063 
  528000    301.29443   -4.7276741 
  528500    301.45564   -10.031981 
  529000    300.52348    7.7567499 
  529500    299.26752    5.9547759 
  530000    304.25928    14.058269 
  530500    301.13419    1.7734552 
  531000    302.63858   -8.7520278 
  531500    299.91747    2.4716227 
  532000    300.85794    3.7792855 
  532500    296.88931   -8.0252592 
  533000    302.08822   -14.618825 
  533500    305.44631    4.3878566 
  534000    299.33697    17.838534 
  534500    300.98806   -11.034469 
  535000    300.86227    14.132648 
  535500    297.91953    15.183381 
  536000    298.13538   -2.5932754 
  536500     300.2593    5.1551321 
  537000    297.72026   -7.0242479 
  537500     300.2228    7.6780917 
  538000    303.57315    3.3278084 
  538500    302.49407    2.8970047 
  539000    300.67563    -4.320145 
  539500     298.7052    10.470056 
  540000     300.4937   0.21919375 
  540500    300.44702  0.051466634 
  541000    301.89102    1.4549544 
  541500    305.91875    19.631819 
  542000    301.97175   -1.2880561 
  542500    293.64638   -17.786143 
  543000    304.28623   0.18698702 
  543500    300.76536   -6.8187054 
  544000    298.24046    14.507226 
  544500    297.58095    20.507567 
  545000    303.08493   -2.9329892 
  545500    299.47852    7.7926696 
  546000    293.84837   -12.999426 
  546500     301.6892   -3.8010093 
  547000    299.31573    14.322395 
  547500    301.64055    -3.955697 
  548000    295.78728   -5.9544034 
  548500    303.13724    11.266659 
  549000    295.57493   -1.2034921 
  549500    299.71564    14.476189 
  550000    302.16923     2.463702 
  550500    296.29769    -9.672322 
  551000    302.21604   -9.6473386 
  551500    300.09159   -7.9775782 
  552000    303.35487    6.6567431 
  552500    296.85831    6.4240368 
  553000    295.48773   -8.8553054 
  553500    298.04977   -7.4905534 
  554000    297.60827   -18.425865 
  554500    295.92375   -13.492657 
  555000    305.44627   -13.373993 
  555500    301.14612    -3.182055 
  556000    298.62785   -25.226138 
  556500    300.12632   -1.6055777 
  557000    301.97979    13.718134 
  557500    300.88578   0.52446274 
  558000    299.86625   -4.2948925 
  558500    296.88659    18.265957 
  559000    307.51102      13.3225 
  559500    298.27134    4.4261619 
  560000     297.0558     3.703595 
  560500    297.99437   -3.4125701 
  561000    303.31908   -17.606543 
  561500    298.02219  -0.85668224 
  562000    301.61945    15.437552 
  562500    295.27393  -0.45918271 
  563000    308.93292   -9.2725498 
  563500    302.02493   -16.705107 
  564000    299.09662  -0.72986013 
  564500    295.61912   -2.5820819 
  565000    299.08882   -13.767782 
  565500    300.68159    6.5067329 
  566000    303.18809   -1.7002135 
  566500    302.45867  -0.87416176 
  567000    298.69198    9.6001276 
  567500    295.02183    4.6766778 
  568000    300.22051   -15.981407 
  568500    297.61731    4.7899267 
  569000    301.33042   -4.6327991 
  569500    297.12757    19.885463 
  570000    294.67567   -25.341191 
  570500    300.84946   -8.5480143 
  571000    298.61465   0.59539258 
  571500    299.35624    4.9240333 
  572000    295.81722  0.022888904 
  572500    301.20807    5.6417081 
  573000    298.21856   -5.2716932 
  573500    300.35966   -18.627678 
  574000    294.94001  -0.76440134 
  574500    297.06404    8.4350254 
  575000    300.05161     4.968902 
  575500    300.18826    6.9239388 
  576000    300.89967    4.7376201 
  576500    302.25668    14.706174 
  577000    299.65065   -5.8097502 
  577500    300.47524    3.9460035 
  578000    299.94594   -7.8205317 
  578500    294.15862     10.31045 
  579000    300.91817    8.7244914 
  579500    301.00683  0.013371778 
  580000    298.97189   -9.7023117 
  580500     300.3502   -1.6441508 
  581000    303.18351   -12.093642 
  581500    299.67226    11.654673 
  582000    299.46226   -8.6169485 
  582500    302.68991    9.7529286 
  583000    297.10648    9.9174998 
  583500    299.05202    4.9101945 
  584000    301.81422    6.4664499 
  584500    300.69126  -0.97026099 
  585000    301.34022    7.2415005 
  585500    302.94862    -12.18034 
  586000      302.833   -8.6126191 
  586500    299.99735    7.2574804 
  587000    299.49361    23.028782 
  587500    294.99238    7.3200514 
  588000    296.60715     12.89054 
  588500    303.49706   -2.0916336 
  589000    303.26326    4.2885131 
  589500    302.19473    17.807137 
  590000     297.9888    1.3785384 
  590500    296.55645   -10.977934 
  591000    302.79601    14.890844 
  591500    301.64774   -12.279404 
  592000    300.67082    4.0638814 
  592500    298.81048    7.4177914 
  593000    299.77384    1.4130057 
  593500    302.60189    12.939505 
  594000    305.65449    24.451068 
  594500    299.83472     19.39836 
  595000    300.31075   -12.670169 
  595500    299.95045    7.6742442 
  596000    298.33561     -5.24231 
  596500    300.86593    8.4076295 
  597000    298.32762   -10.951486 
  597500     299.8409    12.645351 
  598000    297.58643    -2.821732 
  598500     304.3053    14.043532 
  599000    296.44438    6.1921224 
  599500     299.4431    15.261932 
  600000    298.55919    11.924017 
  600500    301.68225   -1.2810854 
  601000     297.1411    3.5022375 
  601500    301.40426    14.979602 
  602000    302.84355    -15.74431 
  602500    299.68185  -0.66467967 
  603000    296.41431    21.429164 
  603500    300.35768   -12.661516 
  604000    297.47122    6.9033984 
  604500     297.7132   -2.5956953 
  605000    298.40832    2.5192298 
  605500    303.72455   -14.675351 
  606000    299.58242     -7.61538 
  606500    297.92118   -2.0030389 
  607000    302.47797    14.468263 
  607500    302.95729    9.0340251 
  608000    302.18942    20.359298 
  608500    298.75681   -1.9729649 
  609000    301.09322    5.7344511 
  609500    296.03246    -9.727568 
  610000    298.19291   -15.141258 
  610500    291.37158   -13.431663 
  611000    302.42715    3.8501643 
  611500    301.94527  0.074811405 
  612000    301.65298   -5.0563073 
  612500    298.27358  -0.22731565 
  613000    298.15363    6.7173959 
  613500    294.80872   -22.030068 
  614000    296.01601    -9.917096 
  614500    299.74479   -4.8276012 
  615000    300.69699  -0.53224487 
  615500    297.55089    -8.442423 
  616000    302.48041    2.9288274 
  616500    299.28525   -6.3454168 
  617000    296.48152   -3.9818052 
  617500     300.8508    -7.749811 
  618000    302.51169    1.5591162 
  618500    299.16886   0.21908917 
  619000    294.74504   -22.815951 
  619500    301.68699  -0.57719392 
  620000    301.11044    4.1165446 
  620500    301.78637   -1.8741668 
  621000    302.37609    -12.32806 
  621500    303.11156   -3.7423248 
  622000    298.12554   -15.166105 
  622500    305.15514   -4.4888208 
  623000     298.6876    -9.214723 
  623500     305.3312   -4.9564832 
  624000    299.90038    -12.11897 
  624500    296.40656   -12.820143 
  625000    300.13615   -2.3939819 
  625500    300.35374   -2.2859279 
  626000    298.14673   -12.174565 
  626500    302.98446   -6.4072547 
  627000    299.89456    28.211174 
  627500    299.02144   -7.3011736 
  628000    302.41819   -14.607147 
  628500    297.61458   -10.143626 
  629000     306.4063   -9.3588104 
  629500    299.27555    1.8212088 
  630000    299.77538     16.39588 
  630500     299.3583   -15.393561 
  631000    297.29445    1.9579123 
  631500    303.30687    18.310715 
  632000    301.45764   -4.0541531 
  632500    300.83934    29.378608 
  633000    296.94046    18.828766 
  633500     298.7634  -0.42110375 
  634000    301.40714  -0.19708947 
  634500    296.40783   -15.589122 
  635000    302.75266     6.611278 
  635500    295.90443    6.7170619 
  636000    303.16425   -1.8726105 
  636500    301.60498       14.041 
  637000    295.98376   0.56471605 
  637500    301.26373   -1.4009379 
  638000    295.94666     7.144717 
  638500     300.8141   -1.3290504 
  639000    305.49186    3.2024226 
  639500    303.28327    4.2378275 
  640000    298.27544   -17.386417 
  640500    302.28112    5.7737027 
  641000    304.28897    2.7844527 
  641500     303.9653   -3.8298578 
  642000    300.34752   -7.9968717 
  642500     299.8436   -9.5339038 
  643000    300.14005   -6.1853399 
  643500    301.83086  0.050298753 
  644000    296.21114   -7.2647475 
  644500    299.59574   -8.5705803 
  645000    303.18419    -7.041919 
  645500    306.30407    9.7770224 
  646000    295.24051    3.4160181 
  646500    300.88457    6.9533333 
  647000    298.56256   -1.0920385 
  647500    309.62834   -6.4253153 
  648000    300.26808     3.000864 
  648500    295.52566   -13.471587 
  649000    300.10905     5.675266 
  649500    302.31615    17.087073 
  650000    304.70147    10.799647 
  650500    298.19017   -4.3476611 
  651000    300.58448    9.1661683 
  651500    299.42854   -7.3377709 
  652000    304.19063     0.896218 
  652500    303.02074    12.367452 
  653000    295.40591   -7.6561909 
  653500    296.19799   -1.1209799 
  654000    294.13723    15.589085 
  654500    302.91458    9.8755982 
  655000     300.1673    -9.932727 
  655500    301.89109   -6.2265862 
  656000    301.50192    19.746046 
  656500    294.90963   -7.6958238 
  657000    295.40271    4.6025406 
  657500    299.82465   -6.8624599 
  658000    296.65048  -0.98877696 
  658500    296.91507   -3.9714796 
  659000      295.084    2.1851207 
  659500    301.02361    7.8172987 
  660000    298.28043    23.026735 
  660500    295.37944   -19.471829 
  661000    299.44839   -1.4563222 
  661500    298.20864   -8.2814951 
  662000     300.8294    1.7824067 
  662500    296.24887    13.049163 
  663000    295.92358    4.7641137 
  663500    301.69739   -3.3472403 
  664000    298.10706    -7.251828 
  664500    300.83753    13.079709 
  665000    298.89782   -17.152181 
  665500    300.86808   -9.2913126 
  666000    297.18593   -1.5538241 
  666500    296.86557   0.48474038 
  667000    298.53088  -0.65870737 
  667500    296.36368   -10.963906 
  668000    300.79078    -9.484379 
  668500    301.86749    2.6560423 
  669000    299.70035    11.028167 
  669500    296.41986    13.890644 
  670000    299.56653    3.3614094 
  670500    304.49631   -9.2984776 
  671000    297.31001    6.4279516 
  671500    297.77788    3.3893688 
  672000    302.92306   -12.106449 
  672500    302.67875    1.7384648 
  673000    298.02662   -3.8858099 
  673500    301.91839   -10.095361 
  674000    299.61661    5.2569593 
  674500    299.22007   -1.1139047 
  675000    301.95585    2.8650901 
  675500    297.96082    8.8956726 
  676000     297.9194    2.3778425 
  676500    306.49335    -14.37288 
  677000    296.77047    19.010225 
  677500    305.87998   -17.721023 
  678000    296.95104    -14.76805 
  678500    299.76244    7.2009703 
  679000    301.37992    8.4202822 
  679500    296.42208   -6.6669836 
  680000    302.01681   -5.4228072 
  680500    298.40039   -7.4208412 
  681000     301.3759    4.3835435 
  681500    305.74366   -2.4116475 
  682000    295.01823    16.197689 
  682500    300.92638    5.0337431 
  683000    300.38854    6.1842913 
  683500    298.82102   -8.4947582 
  684000    298.37754    11.419768 
  684500    300.78099    11.456412 
  685000    294.08918   -18.805053 
  685500    302.86163    5.2981886 
  686000    298.83999   -13.937436 
  686500    300.55202     -5.16511 
  687000    301.69343      4.12874 
  687500    300.79842    14.624962 
  688000    299.12941   -3.4813572 
  688500    297.70567   -3.7582427 
  689000    302.28699    16.580985 
  689500    299.17655   -11.174835 
  690000    300.20999    14.327774 
  690500    300.07201    -4.265591 
  691000    302.84702    8.4588816 
  691500    299.90167    3.2180635 
  692000    301.18604   -12.646316 
  692500    300.03805   -6.1938403 
  693000     303.1866   -1.3767413 
  693500    304.60314   -13.706297 
  694000    296.41315    6.5750412 
  694500    301.84526   -6.4682051 
  695000    299.14372   -7.9416829 
  695500     298.5301   -4.6261799 
  696000     297.7456    -8.474614 
  696500    298.03471   -1.9895904 
  697000    299.40775    6.8522738 
  697500    295.77165    5.4610302 
  698000    301.50601    14.163738 
  698500     302.1754   -0.9247669 
  699000    299.11039   0.70398519 
  699500    293.88634    13.415315 
  700000    307.60491   -1.6961112 
  700500    312.14652   0.56111418 
  701000    299.35669    6.2320326 
  701500    300.03803    18.704622 
  702000    299.74411    29.467413 
  702500    301.70806   -16.268822 
  703000    299.36544    22.833013 
  703500    298.96237    7.6353232 
  704000    297.80737    5.2885706 
  704500    302.79922    14.599482 
  705000    297.28005   -9.8786929 
  705500    298.48883    20.502859 
  706000    300.19473    3.4177798 
  706500    302.18628    13.291449 
  707000     309.0437   -6.2010979 
  707500    299.24277    3.3465369 
  708000    301.07911    2.9104178 
  708500    298.12122   -2.3580748 
  709000    303.29901   -7.7932843 
  709500    296.87796    13.848657 
  710000    300.54104   -6.7793374 
  710500    308.60064    18.666606 
  711000    298.17558    1.5456487 
  711500    296.71147   -4.9255305 
  712000     300.4086    3.1594216 
  712500    299.78026    6.7376924 
  713000    295.80891    1.2284373 
  713500    298.37854    2.5443055 
  714000    295.67374   -6.0690632 
  714500    294.89795    1.1678284 
  715000    302.99162   0.10892708 
  715500    305.20596    5.2218369 
  716000    296.75372    10.046004 
  716500     300.7094     0.684101 
  717000    296.63627    15.882825 
  717500    305.40707    10.106012 
  718000    305.26291   -2.0431827 
  718500    299.90225  -0.28526912 
  719000    300.27382   -8.3734095 
  719500    299.39963   0.81622258 
  720000    301.91922   -7.7173367 
  720500    302.34294    6.9481382 
  721000    293.83816   -2.7423353 
  721500    298.84797    23.140058 
  722000    293.73189    11.562834 
  722500    297.05952     5.190777 
  723000    300.73786   -17.851146 
  723500    303.16969    6.8167611 
  724000    298.15047    8.1413857 
  724500    300.44109    4.1353603 
  725000    296.75038    3.7424651 
  725500    300.94513   -27.367668 
  726000    298.37551   -11.615525 
  726500    302.72917    9.9582243 
  727000    299.94492    12.705416 
  727500    300.80829   -24.138615 
  728000     299.9481   -8.6254441 
  728500    298.47263    2.0183271 
  729000    300.75947   -18.450822 
  729500    296.95448   -15.867839 
  730000    299.16228   -1.5287779 
  730500    297.39519    7.7190349 
  731000    305.20057 -0.037552637 
  731500    300.08477    8.5796909 
  732000     294.5359   -2.3310098 
  732500    293.55224   -6.3557601 
  733000    302.17179   -6.2302239 
  733500    301.27394   -21.135412 
  734000    294.94633   -1.8680411 
  734500    296.27994    7.0902284 
  735000     301.7785   -21.631853 
  735500    306.53955   -1.6279936 
  736000    296.51297  -0.50500989 
  736500    303.65769    3.6950958 
  737000    298.75119   -14.609474 
  737500    298.03135    14.487493 
  738000    291.06796     1.402084 
  738500    297.13116    1.7381705 
  739000     301.1744   -9.1349755 
  739500    297.46824    3.3046289 
  740000     304.7585   -7.8339611 
  740500    299.48932   -5.3501839 
  741000    301.32093   -11.912967 
  741500    305.37059    12.674237 
  742000    304.53087   -20.017484 
  742500    304.27478    7.1387003 
  743000    300.62658    4.3668617 
  743500    300.81772    2.2333052 
  744000    300.78363   0.76059532 
  744500     295.8309   -3.2378984 
  745000    305.41742   -8.8389932 
  745500     297.2814    8.7107943 
  746000     298.8293    2.4943967 
  746500    297.86989   -6.0687022 
  747000    303.08115   -10.259669 
  747500    306.47301   -4.6502226 
  748000    301.89485    14.615807 
  748500    297.87706   -19.564038 
  749000    304.35431      3.34568 
  749500    300.19463    1.8841157 
  750000    294.15306    12.915344 
  750500    305.95485    5.4303105 
  751000     301.7733   -14.913474 
  751500    299.88211    13.005875 
  752000    300.43258   -7.2039109 
  752500    298.78614    10.011505 
  753000    301.79559   -3.6085192 
  753500    302.51936   -5.7498062 
  754000    301.58838   -4.2439812 
  754500    295.43896    5.7711463 
  755000     303.9013   -20.998646 
  755500    296.39651    14.618427 
  756000    294.12112   -1.9816183 
  756500    304.02551    -2.164566 
  757000    296.86704   -3.4231006 
  757500    296.74392   -2.7018189 
  758000    298.09526    10.764435 
  758500    300.24641   -9.1339206 
  759000    297.90567   -7.7122392 
  759500    294.07501    10.525556 
  760000     299.7658   -13.840337 
  760500    302.60062   -7.5598404 
  761000    303.17426    14.626452 
  761500    300.66217    6.6921284 
  762000    293.00062   -4.8314557 
  762500    294.78568    9.2045808 
  763000      300.814   -3.5061663 
  763500    302.88649   -1.3737747 
  764000    305.08523    21.198942 
  764500    296.19617    7.1533505 
  765000    304.58525   -10.704851 
  765500    301.86016   -8.9001083 
  766000    304.49022   -9.3133017 
  766500    301.17555    2.1524861 
  767000    299.74134    5.4498387 
  767500    298.03393    6.8202544 
  768000    302.53325     2.380585 
  768500     303.5875    3.5056163 
  769000    302.62643   -5.8518233 
  769500    300.32429    13.369666 
  770000    304.32786    5.9597681 
  770500    298.82428    6.5661009 
  771000    298.84716    22.620483 
  771500    301.47808   -10.075075 
  772000    294.52624    20.223058 
  772500    302.40975   -6.2432553 
  773000    302.25542    18.206711 
  773500    299.22077   -3.4163252 
  774000    295.97139    10.037729 
  774500    300.09455    -15.84666 
  775000     303.3694   -1.9259848 
  775500    298.06516    -1.562792 
  776000    296.72895   -19.886459 
  776500    293.92924     4.992616 
  777000    303.89869   -13.366909 
  777500    298.16291    -3.100509 
  778000    296.66255    12.853998 
  778500    300.06032     10.79495 
  779000    299.02462    8.7142425 
  779500    300.76474   -4.5787698 
  780000    300.60559     12.61926 
  780500    299.66331    17.336202 
  781000    301.25518    1.9869439 
  781500    301.49624   -2.9939433 
  782000    302.91131   -7.3968665 
  782500    296.56647   -9.2627477 
  783000    300.34276   -10.854513 
  783500    303.05138    10.810525 
  784000    305.89587    11.729154 
  784500    297.17395   -9.6954908 
  785000    304.16854    7.9691623 
  785500    301.15975   -11.646639 
  786000    298.75424     6.523056 
  786500    301.64967    1.0980107 
  787000    299.25529    4.3971628 
  787500    298.81496   -12.658238 
  788000    299.42208    3.2787619 
  788500    303.88274    -2.357697 
  789000    300.76443  -0.82581749 
  789500    302.64119   -9.7211074 
  790000    300.53131   -20.016079 
  790500    301.34733   -1.1954019 
  791000    300.72027    25.402493 
  791500    296.04462    -2.092501 
  792000     299.1735   -11.603129 
  792500    304.96396   -13.134712 
  793000    298.55415   -6.9186454 
  793500    304.67524    7.5860834 
  794000       304.75 -0.00042679324 
  794500    300.11442   -4.5274894 
  795000    292.37023    11.146555 
  795500    301.18108    8.1972577 
  796000    298.02837    14.583694 
  796500    303.13177    9.7858935 
  797000    299.90002   -10.486413 
  797500    300.14043   -11.222776 
  798000    298.13419   -3.6854281 
  798500    303.44389    15.347404 
  799000    296.32651   -7.8953513 
  799500    303.75301    16.124998 
  800000    296.57338    8.8246218 
  800500    303.80684   -5.8144583 
  801000    297.45321   -25.076464 
  801500    299.72587   -12.446989 
  802000    298.65913   -9.8900164 
  802500    289.97833   -1.9377707 
  803000    298.26671    6.8009656 
  803500    299.68446    22.896359 
  804000    301.57682   -5.0580591 
  804500    298.35769   -2.4279695 
  805000    297.06806   0.92997985 
  805500    298.47777    18.999007 
  806000    301.78643    5.7757316 
  806500    305.92335    -1.178953 
  807000    297.24438    -3.748003 
  807500    298.39172    2.4610259 
  808000    300.53457   -4.1470193 
  808500     301.0615  -0.30518493 
  809000     303.2537  -0.16142647 
  809500    303.69627   -2.4691933 
  810000    299.41531   -16.182519 
  810500    299.68754  -0.30585654 
  811000    302.93701   -3.7720791 
  811500     303.9938    2.2974591 
  812000    304.18869    12.581185 
  812500    300.00961   -17.396212 
  813000    295.63837   -6.5412095 
  813500    299.33413    3.7823332 
  814000    301.77516   -7.9451712 
  814500    301.21979   -3.6941193 
  815000    301.12205    16.808453 
  815500      300.873   -11.756509 
  816000     303.6011   -5.2256028 
  816500    298.97946   -5.9664803 
  817000    297.90219   -13.336657 
  817500    298.90444    8.8387719 
  818000    296.37791   0.24992004 
  818500    300.23367    8.7273133 
  819000    303.41502   -1.3466424 
  819500    300.67222    4.6663498 
  820000    304.79287   0.35501296 
  820500    297.32613   -27.430266 
  821000    300.48763    15.190657 
  821500    300.09642   -4.4028231 
  822000    304.39176    15.663414 
  822500    300.27416    9.1480524 
  823000     301.6701   -4.2735001 
  823500    304.09131   -11.366968 
  824000    300.08004    4.7329041 
  824500    297.12846    32.951068 
  825000    306.16218   -2.2225691 
  825500    305.51723    5.3759129 
  826000    298.27812     7.287714 
  826500    299.37799    9.0767393 
  827000    297.80674   -5.0073762 
  827500    304.03838    10.051263 
  828000    298.22233   -4.1188108 
  828500     299.4317   -3.1344598 
  829000    300.14632    11.363623 
  829500    301.17462  -0.41014214 
  830000    302.53405    10.780233 
  830500    298.79519   -6.1347474 
  831000    298.58773   -6.2479993 
  831500    298.67359    10.609036 
  832000    301.63449   -7.4458709 
  832500    300.72199   -21.127684 
  833000    299.80783    4.9917824 
  833500     299.2117   0.24995554 
  834000    299.58289    2.2818428 
  834500     299.9646     3.715189 
  835000     304.0182    0.3468792 
  835500    303.30264    12.715963 
  836000    304.72678   -3.9159132 
  836500    303.41767    2.8215831 
  837000    300.04676    3.5123593 
  837500    302.43698     2.299207 
  838000      300.399    9.6412026 
  838500    303.75844    1.2254148 
  839000     298.2936  -0.31384956 
  839500    301.23681    4.5501152 
  840000    303.92385     -5.59967 
  840500    302.74497    14.146018 
  841000    297.52008   -15.430908 
  841500    298.25401   -3.8172853 
  842000    298.34301    5.5008758 
  842500    302.72379  -0.61858156 
  843000    295.94026    26.401964 
  843500    304.54391    2.2666308 
  844000    298.61873    23.685922 
  844500    300.15366    5.9599876 
  845000     299.3551     15.44939 
  845500    300.57339    14.344172 
  846000    305.78923 -0.041453709 
  846500    300.14255    15.177624 
  847000    297.53876     20.58258 
  847500    300.91181    13.468259 
  848000    305.41792    5.7546169 
  848500    297.02504    30.358426 
  849000     303.8708    10.580829 
  849500    305.60699   0.19289496 
  850000    299.95909    13.403944 
  850500    295.93844   0.95838597 
  851000    301.59044     9.968183 
  851500    302.13535    10.867981 
  852000    300.40948   -3.3457375 
  852500    299.16931     8.290389 
  853000    304.10124    9.9002265 
  853500    295.70437    3.7981568 
  854000    295.99112     2.627369 
  854500    303.47382    1.7563235 
  855000    302.67356   -24.718656 
  855500    296.20013     1.976258 
  856000    300.57849    5.4673981 
  856500    300.33015    3.9894362 
  857000    298.62358  0.095551842 
  857500    302.61627       7.7015 
  858000    295.00789  -0.97527451 
  858500    301.37879  0.010480471 
  859000     301.8279    15.501321 
  859500    300.97688    3.7893379 
  860000    297.33528   -20.043281 
  860500    299.78628    6.4593415 
  861000    301.99476    1.8297408 
  861500    297.61324   -16.709616 
  862000    306.61821     -18.4303 
  862500    295.87258  -0.44674267 
  863000    304.95212    7.8349183 
  863500     298.7427    5.3579695 
  864000    299.51616    13.261389 
  864500     302.6187    2.2123862 
  865000    297.92267    5.8156505 
  865500    301.22506    5.8981571 
  866000    299.01469   0.76800228 
  866500    300.62545   -10.689422 
  867000    299.16005  -0.22040378 
  867500    300.52382   -2.6452849 
  868000    304.61032   -1.2097556 
  868500    298.25124   -2.5785928 
  869000    300.99432    -2.609097 
  869500    300.43353  -0.25687238 
  870000    300.92405    -2.297854 
  870500    305.55294   -8.5482603 
  871000    299.19821   -0.6587796 
  871500    301.34525   -5.4009292 
  872000    297.49724   -4.7755361 
  872500    296.80557    2.1572341 
  873000    302.73614    10.491094 
  873500    300.49269    12.790558 
  874000    297.68839   -15.183548 
  874500    301.16513    11.280701 
  875000    303.09549    -7.511818 
  875500    301.64971   -4.8100741 
  876000    303.28253   -2.3404155 
  876500    293.13435  -0.70945373 
  877000    301.42909     7.200697 
  877500    297.71509    4.7766946 
  878000    298.31305    30.560061 
  878500    307.37925    19.691341 
  879000    298.79105   -7.3896891 
  879500    303.29063    -9.213184 
  880000    304.03102    9.4081097 
  880500    300.89362   -7.2095213 
  881000    294.04918    18.193112 
  881500    301.83794    2.0272572 
  882000    296.60905   -19.312726 
  882500    302.28572   -5.9266111 
  883000    303.26394     4.741741 
  883500    304.45373   -3.9112735 
  884000    301.44287   0.90237271 
  884500    305.57971    14.602084 
  885000    298.27759   -5.4276546 
  885500    297.79889    13.616167 
  886000    298.29554   -7.1068316 
  886500    301.14758    -11.08172 
  887000    301.06117    2.7163143 
  887500    299.43172   -6.6109066 
  888000    299.11338    -12.05251 
  888500    292.94265    16.411716 
  889000    296.98306     5.537367 
  889500    305.61922     2.610946 
  890000    302.01404   -23.919172 
  890500    303.50609   -14.908553 
  891000    299.45616    12.551275 
  891500    296.00186    11.094847 
  892000    305.63772   -2.3554844 
  892500    307.16694    9.6321056 
  893000    301.22594   -9.4492362 
  893500    301.58521   0.16800807 
  894000    300.48465 -0.086553575 
  894500    301.56797     22.58243 
  895000    298.40048   -15.299032 
  895500    299.52797     -3.99428 
  896000    302.01978   -11.787841 
  896500    295.92792    2.4872612 
  897000    297.57392    11.009974 
  897500    302.51251   -10.704877 
  898000    306.03266    3.9295169 
  898500    297.03251    4.5390911 
  899000    301.61106   -5.4824281 
  899500    298.01037    2.8565908 
  900000    300.18244    18.120581 
  900500    299.15951    11.381283 
  901000    296.79314     6.896379 
  901500    301.81727    14.202376 
  902000    299.12748   -18.140923 
  902500    299.40849    1.3538798 
  903000    303.42123    9.7406173 
  903500    302.76838    0.4991426 
  904000    300.09845    14.302038 
  904500    297.42488   -24.188162 
  905000    301.74301    8.2212156 
  905500    304.06614    6.8546514 
  906000    302.74077   -17.276605 
  906500    296.00758    8.3945799 
  907000    301.68985    12.354473 
  907500    297.91161   -3.2820903 
  908000    300.41426    14.159089 
  908500    301.76721    14.411297 
  909000    296.04544   -19.069097 
  909500    304.93324  -0.37252933 
  910000    295.36236   -4.4554957 
  910500    301.73335    1.6387733 
  911000    300.59704    7.6439037 
  911500    303.06075    2.4854846 
  912000    300.58659    5.2540069 
  912500    293.92767   -4.3457682 
  913000    306.21532    -5.520984 
  913500    300.08719    5.0648637 
  914000    298.31742  -0.82121911 
  914500     303.5122   0.83472132 
  915000    304.78246     16.77651 
  915500    298.37425    0.4091079 
  916000    300.92114   -14.385593 
  916500    303.03953   -1.8787079 
  917000    300.34002   -8.0898986 
  917500    300.84648  -0.57513964 
  918000    299.60989    17.691266 
  918500     302.6972   -5.0696555 
  919000    291.45314     2.487911 
  919500    292.20356   -11.108693 
  920000    303.12619    5.4975452 
  920500    300.95068   -16.933154 
  921000    301.56781   -2.2655421 
  921500    300.87651   -2.3528258 
  922000    305.07193    20.386901 
  922500    296.58715    6.8720279 
  923000    304.34452    10.307681 
  923500    299.87674    1.9906724 
  924000    306.70351    2.9358724 
  924500    298.15488    2.8126672 
  925000    303.22081   -7.8275486 
  925500    302.33577  -0.61660918 
  926000    302.11554   -20.060468 
  926500    302.29778    7.7393861 
  927000    304.51862    5.0153157 
  927500    301.42229   -1.5602834 
  928000    299.70676    9.1068062 
  928500    303.69521   -11.863208 
  929000     301.1346   0.76237852 
  929500    298.88956    8.0463003 
  930000    298.91834    3.4479546 
  930500    299.51465   -9.1414318 
  931000    299.09013   -5.6521636 
  931500    302.02603   -13.769984 
  932000    295.75506   -10.230605 
  932500     297.4734    11.354084 
  933000    298.64428    -11.49537 
  933500    300.79681   -2.3614878 
  934000    301.60061    3.1674086 
  934500    302.01053   -9.4451283 
  935000     304.9147   -3.4623802 
  935500     301.0241    -2.942424 
  936000     298.8124   -14.461654 
  936500    303.70469      7.41411 
  937000    302.78163     12.47461 
  937500    303.08864    4.3496112 
  938000    302.08358   -4.0977933 
  938500    297.70141   -4.0823172 
  939000    305.71079    3.3537077 
  939500    303.96904     10.39916 
  940000    296.45836   -13.354627 
  940500    297.18569     5.869311 
  941000    296.64389    6.7182196 
  941500    303.49798     10.64357 
  942000    298.64628    4.7611459 
  942500    297.78947   -12.913565 
  943000     299.6349   0.83205679 
  943500    301.92947    5.6540207 
  944000    296.82258   -24.950725 
  944500    297.95663    5.3562917 
  945000    304.60526   -5.1820871 
  945500    304.64796    14.113579 
  946000    302.66667    6.7936678 
  946500    298.23759   -8.4338886 
  947000    298.27272   -8.3261954 
  947500    301.17257   -12.280899 
  948000      299.647    9.0286326 
  948500    296.08423   -11.377727 
  949000    305.20525    7.1111844 
  949500    302.03875   -15.376194 
  950000    299.07539    23.464392 
  950500    298.72336   -2.6244126 
  951000    295.40787    9.9866851 
  951500    302.71038    -5.394943 
  952000    304.31734    9.4802043 
  952500     301.3033   -2.8394314 
  953000    293.86936   -14.612315 
  953500    297.21093   -19.766038 
  954000     298.9498   -1.5576987 
  954500    299.82949    10.627235 
  955000    301.42753    -8.010338 
  955500    303.00444   -14.277705 
  956000    303.51413    7.4305591 
  956500    303.19937  -0.15262005 
  957000     296.5904    1.4492136 
  957500     301.3159    9.7834537 
  958000    300.06823     6.806317 
  958500    297.18386    5.8188988 
  959000    300.48402   -7.3263654 
  959500     296.3933   -10.627215 
  960000    302.57142 -0.010325009 
  960500    299.41058   -7.6295356 
  961000    298.01375   -1.3093103 
  961500     301.9449    5.8085861 
  962000    304.13269     7.654282 
  962500     303.3369     11.36104 
  963000    301.99908    14.036066 
  963500    299.15121   -1.3161027 
  964000    299.88551   -4.3141866 
  964500    296.75211   0.31611626 
  965000    294.58929    9.4993928 
  965500    300.56073    8.1029385 
  966000    297.68439   -15.266656 
  966500    299.90714    10.883531 
  967000    304.28073   -6.2456403 
  967500     302.4459    9.4844959 
  968000    302.51605     14.04728 
  968500    301.74785    12.526614 
  969000    302.01703    1.6440485 
  969500    300.55533   -25.187566 
  970000    303.86029    6.3488215 
  970500    302.00342   -6.2117852 
  971000    301.37764    23.003134 
  971500    301.63829    9.9795175 
  972000    298.51616   -1.1478829 
  972500    297.02816    3.1919348 
  973000    299.71582    2.0426627 
  973500    298.21346    17.329114 
  974000    298.58227   -4.0238122 
  974500    303.65565    6.3653068 
  975000    300.54355    12.515157 
  975500    302.28788   -8.7205906 
  976000    302.24892    2.5892786 
  976500    296.06559   -6.4603848 
  977000    296.77532   -11.152654 
  977500    295.95192    5.4149704 
  978000    299.98941  0.026420966 
  978500    297.90323    3.4321377 
  979000    299.54562    10.374916 
  979500     298.7048   -9.6629427 
  980000    301.76944  -0.41340024 
  980500    302.53934    5.1683144 
  981000    299.93138    7.2921244 
  981500    301.02575    14.611086 
  982000     297.8244    15.833239 
  982500    299.52111    6.0836899 
  983000    296.12941   -6.7633255 
  983500    297.20242   -17.604434 
  984000    298.29571   -12.147799 
  984500    304.18387    1.8058001 
  985000    298.76477   -4.6650314 
  985500    300.84569   -10.556696 
  986000    302.24709    21.303741 
  986500    298.89174    6.0339131 
  987000    301.27017   -30.926508 
  987500    299.08711     8.575808 
  988000     294.3022   -7.3612454 
  988500    299.35773   -7.3957113 
  989000    297.71974   -3.5488514 
  989500    295.79068   -3.3993785 
  990000    301.88749    4.0415735 
  990500    301.88282   -2.8316113 
  991000    305.24913    0.6682962 
  991500    298.73228    -4.723234 
  992000    298.23594   -24.701131 
  992500    296.67407   -3.0784142 
  993000     297.0261    10.883375 
  993500    300.28134   -2.7860217 
  994000    297.54829    1.8257375 
  994500    300.76924   -4.2457526 
  995000     301.6071    13.198885 
  995500    305.36689   -13.687592 
  996000    299.32958   -12.229423 
  996500    297.69556   0.04254157 
  997000    302.77205   -7.2654302 
  997500    299.38882   -7.2226307 
  998000    304.06432    32.822119 
  998500    297.13106    8.0055049 
  999000    296.57258    8.7243598 
  999500    298.03744    20.514643 
 1000000     297.8021   -27.684422 
Loop time of 16064.2 on 16 procs for 1000000 steps with 19582 atoms

Pair  time (%) = 7059.66 (43.9464)
Bond  time (%) = 0.361478 (0.0022502)
Kspce time (%) = 2287.78 (14.2414)
Neigh time (%) = 5127.51 (31.9188)
Comm  time (%) = 701.819 (4.36882)
Outpt time (%) = 3.33487 (0.0207595)
Other time (%) = 883.78 (5.50154)

Nlocal:    1223.88 ave 1245 max 1202 min
Histogram: 1 1 3 2 1 1 4 0 0 3
Nghost:    7408.19 ave 7447 max 7368 min
Histogram: 1 2 1 1 2 3 3 2 0 1
Neighs:    302947 ave 321233 max 280226 min
Histogram: 2 0 0 2 2 4 2 0 2 2

Total # of neighbors = 4847152
Ave neighs/atom = 247.531
Ave special neighs/atom = 1.34634
Neighbor list builds = 464127
Dangerous builds = 0
  write_restart  end.${E}.restart
  write_restart  end.0.08.restart
PPPM initialization ...
  G vector (1/distance) = 0.284296
  grid = 40 36 24
  stencil order = 5
  estimated absolute RMS force accuracy = 0.0311878
  estimated relative force accuracy = 9.39212e-05
  using double precision FFTs
  3d grid and FFT values/proc = 6555 2880

  clear
  next a
  next E
  jump system.in
variable a loop 5
variable E index 0.02 0.04 0.06 0.08 0.1             #电场
variable Wo equal 0.1553
log $a.log
log 5.log
