# Supplementary material for: The influences of electric field intensity and driving force on the slip behaviour of water flow in a nanochannel
Source: PLoS One. 2021 Sep 22;16(9):e0257589. doi: 10.1371/journal.pone.0257589 (PMC8457446; doi:10.1371/journal.pone.0257589)
Supplement: S1 Data — (ZIP) [file pone.0257589.s001.zip › data/ALH2O-E-5/5.log]

variable T equal 300
variable F equal 0.001          #加速度
# ----------------- Init Section -----------------

    units        real
    atom_style   full
    pair_style   lj/cut/coul/long 9.0
    bond_style   harmonic
    angle_style  harmonic
    kspace_style pppm 0.0001


    neigh_modify delay 0 every 1 check yes

# ----------------- Atom Definition Section -----------------

read_data system.data
  orthogonal box = (0 -16.2 0) to (81 56.2 40.5)
  4 by 2 by 2 MPI processor grid
  reading atoms ...
  19582 atoms
  scanning bonds ...
  2 = max bonds/atom
  scanning angles ...
  1 = max angles/atom
  reading bonds ...
  8788 bonds
  reading angles ...
  4394 angles
  2 = max # of 1-2 neighbors
  1 = max # of 1-3 neighbors
  1 = max # of 1-4 neighbors
  2 = max # of special neighbors
#read_restart 1.restart

#1是up Al
#2是down Al
#3是 O
#4是 H

# ----------------- Settings Section -----------------
    pair_coeff   1 1  0.0  0.0         #上Al Al
    pair_coeff   1 2  0.0  0.0         #上Al下Al
    pair_coeff   1 3  ${Wo}  3.166    #上Al O
    pair_coeff   1 3  0.1553  3.166    
    pair_coeff   1 4  0.0  0.0         #上Al H

    pair_coeff   2 2  0.0  0.0         #下Al Al
    pair_coeff   2 3  ${Wo}  3.166    #下Al O
    pair_coeff   2 3  0.1553  3.166    
    pair_coeff   2 4  0.0  0.0         #下Al H

    pair_coeff   3 3  ${Wo}  3.166    # O  O
    pair_coeff   3 3  0.1553  3.166    
    pair_coeff   3 4  0.0  0.0         # O  H

    pair_coeff   4 4  0.0  0.0         # H  H

	bond_coeff   1     600.0   1.0
    angle_coeff  1   75.0    109.47

    group upwall type 1
3200 atoms in group upwall
    group downwall type 2
3200 atoms in group downwall
    group O type 3
4394 atoms in group O
    group H type 4
8788 atoms in group H

	group wall union upwall downwall
6400 atoms in group wall
    group spce type  3  4
13182 atoms in group spce
    fix fShakeSPCE spce shake 0.0001 10 0 b 1 a 1
  0 = # of size 2 clusters
  0 = # of size 3 clusters
  0 = # of size 4 clusters
  4394 = # of frozen angles

# ----------------- Run Section -----------------

  timestep 1
  compute	     T_spce spce temp/partial 0 1 1
  velocity     spce create $T 372748 temp T_spce
  velocity     spce create 300 372748 temp T_spce
  dump 2 all atom 100000 $a.lammpstrj
  dump 2 all atom 100000 5.lammpstrj

  fix   fxnvt spce nvt temp $T $T 100
  fix   fxnvt spce nvt temp 300 $T 100
  fix   fxnvt spce nvt temp 300 300 100
  fix_modify fxnvt temp T_spce
WARNING: Temperature for fix modify is not for group all (../fix_nh.cpp:1349)

  run   1000000
PPPM initialization ...
  G vector (1/distance) = 0.284296
  grid = 40 36 24
  stencil order = 5
  estimated absolute RMS force accuracy = 0.0311878
  estimated relative force accuracy = 9.39212e-05
  using double precision FFTs
  3d grid and FFT values/proc = 6555 2880
Neighbor list info ...
  1 neighbor list requests
  update every 1 steps, delay 0 steps, check yes
  master list distance cutoff = 11
  ghost atom cutoff = 11
Memory usage per processor = 8.74182 Mbytes
Step Temp E_pair E_mol TotEng Press 
       0    174.00258    18054.513            0    25931.534    32532.557 
 1000000    176.89124   -49077.177            0   -41069.387    1538.7186 
Loop time of 9948.79 on 16 procs for 1000000 steps with 19582 atoms

Pair  time (%) = 6370.48 (64.0327)
Bond  time (%) = 0.335471 (0.00337198)
Kspce time (%) = 2107.53 (21.1837)
Neigh time (%) = 521.773 (5.24459)
Comm  time (%) = 355.177 (3.57005)
Outpt time (%) = 0.0136483 (0.000137185)
Other time (%) = 593.482 (5.96537)

Nlocal:    1223.88 ave 1253 max 1196 min
Histogram: 1 0 2 3 3 2 2 1 1 1
Nghost:    7385.38 ave 7472 max 7300 min
Histogram: 1 2 0 2 3 2 3 1 0 2
Neighs:    302362 ave 322483 max 279812 min
Histogram: 1 1 2 1 3 0 4 1 1 2

Total # of neighbors = 4837786
Ave neighs/atom = 247.053
Ave special neighs/atom = 1.34634
Neighbor list builds = 52266
Dangerous builds = 0
  write_restart ${Wo}.restart
  write_restart 0.1553.restart
PPPM initialization ...
  G vector (1/distance) = 0.284296
  grid = 40 36 24
  stencil order = 5
  estimated absolute RMS force accuracy = 0.0311878
  estimated relative force accuracy = 9.39212e-05
  using double precision FFTs
  3d grid and FFT values/proc = 6555 2880
 #--------------------E+F -----------------------
  timestep 1

  fix 1 spce gravity $F vector 1 0 0       #在x方向加速度为====0.0001
  fix 1 spce gravity 0.001 vector 1 0 0       
  fix kick spce efield  0.0  $E 0.0        #在Y方向上加上电场==0.1
  fix kick spce efield  0.0  0.1 0.0        

  run   1000000
PPPM initialization ...
  G vector (1/distance) = 0.284296
  grid = 40 36 24
  stencil order = 5
  estimated absolute RMS force accuracy = 0.0311878
  estimated relative force accuracy = 9.39212e-05
  using double precision FFTs
  3d grid and FFT values/proc = 6555 2880
Memory usage per processor = 8.74802 Mbytes
Step Temp E_pair E_mol TotEng Press 
 1000000    176.89124   -49077.177            0   -41069.387    1538.3612 
 2000000    267822.34   -48825.196            0     12075375      2333602 
Loop time of 12302.8 on 16 procs for 1000000 steps with 19582 atoms

Pair  time (%) = 6916.18 (56.2161)
Bond  time (%) = 0.336391 (0.00273426)
Kspce time (%) = 2228.82 (18.1163)
Neigh time (%) = 2023.41 (16.4467)
Comm  time (%) = 474.783 (3.85913)
Outpt time (%) = 0.0133369 (0.000108405)
Other time (%) = 659.291 (5.35885)

Nlocal:    1223.88 ave 1251 max 1202 min
Histogram: 2 1 2 3 2 0 2 2 1 1
Nghost:    7408.81 ave 7452 max 7379 min
Histogram: 2 3 1 2 3 1 2 1 0 1
Neighs:    302936 ave 327714 max 286381 min
Histogram: 2 2 2 4 0 4 0 1 0 1

Total # of neighbors = 4846971
Ave neighs/atom = 247.522
Ave special neighs/atom = 1.34634
Neighbor list builds = 184496
Dangerous builds = 0
  write_restart $a.${E}.restart
  write_restart 5.${E}.restart
  write_restart 5.0.1.restart
PPPM initialization ...
  G vector (1/distance) = 0.284296
  grid = 40 36 24
  stencil order = 5
  estimated absolute RMS force accuracy = 0.0311878
  estimated relative force accuracy = 9.39212e-05
  using double precision FFTs
  3d grid and FFT values/proc = 6555 2880
# ------------------- compute ------------------
  reset_timestep 0
  compute force spce group/group wall      #计算力：水和墙

  thermo		500                        #输出力
  thermo_style custom step temp c_force[1]
  thermo_modify 	temp T_spce
WARNING: Temperature for thermo pressure is not for group all (../thermo.cpp:442)


  compute c_O O chunk/atom bin/1d y lower 0.2 units box            #氧：密度+速度
  fix O O ave/chunk 1 1000000 1000000 c_O vx norm sample file Ovx.$a
  fix O O ave/chunk 1 1000000 1000000 c_O vx norm sample file Ovx.5


  compute c_H H chunk/atom bin/1d y lower 0.2 units box            #氢：密度+速度
  fix H H ave/chunk 1 1000000 1000000 c_H vx norm sample file Hvx.$a
  fix H H ave/chunk 1 1000000 1000000 c_H vx norm sample file Hvx.5


  run 1000000
PPPM initialization ...
  G vector (1/distance) = 0.284296
  grid = 40 36 24
  stencil order = 5
  estimated absolute RMS force accuracy = 0.0311878
  estimated relative force accuracy = 9.39212e-05
  using double precision FFTs
  3d grid and FFT values/proc = 6555 2880
Neighbor list info ...
  2 neighbor list requests
  update every 1 steps, delay 0 steps, check yes
  master list distance cutoff = 11
  ghost atom cutoff = 11
Memory usage per processor = 9.25362 Mbytes
Step Temp force[1] 
       0    298.24425    7.1876196 
     500    299.47759    2.1264504 
    1000    297.23094   -2.0365752 
    1500    296.98697  -0.35902725 
    2000    302.00393   -22.442419 
    2500    297.09909    3.5198725 
    3000    294.61338    4.9413568 
    3500    299.61102    3.0135663 
    4000    302.95249   -9.5784093 
    4500    299.40968    2.0641854 
    5000    302.41406   -19.316215 
    5500    299.28645    8.8547392 
    6000    302.64388   -17.985199 
    6500    302.45866  -0.57965756 
    7000    299.86224     8.374936 
    7500    293.31828   -4.6454652 
    8000    300.63723   -1.7486411 
    8500    299.80388    -5.725823 
    9000    301.02681    6.9625922 
    9500    300.58815     -2.10375 
   10000    299.33952   -6.4008259 
   10500    298.77692   -18.642955 
   11000    298.28653   -12.267988 
   11500    300.37677   -12.342514 
   12000    303.33589   -9.1325786 
   12500    299.48934   -2.6250235 
   13000    293.82941   -4.5469872 
   13500    298.98146   -7.1467575 
   14000    300.36232   0.84379679 
   14500    302.12263   0.83977992 
   15000    294.51769   -3.7934671 
   15500    303.42073   -6.5469733 
   16000    298.78488   -3.8967867 
   16500    305.35853   -4.8416261 
   17000    297.21563   0.19159737 
   17500    303.41172    2.0531392 
   18000     295.1539     -12.5909 
   18500    300.47459   -8.2781489 
   19000    298.93453   -10.640099 
   19500    299.16097    7.5231737 
   20000    306.70607    3.6040534 
   20500    297.84843    7.0936893 
   21000     304.1323   -7.1148662 
   21500    297.12376    8.3484057 
   22000    296.01238    14.972142 
   22500    299.21464   -7.6634685 
   23000    298.48336   -4.9231767 
   23500     302.7403   -3.9145744 
   24000    302.24646   -13.450746 
   24500    296.84294   -33.730643 
   25000     298.5947    2.5494163 
   25500    298.48333    -4.703361 
   26000    301.84594    10.551983 
   26500    297.75106   -7.3432941 
   27000    299.95079     4.002966 
   27500    298.78437   -3.7515618 
   28000     306.2905    3.1458599 
   28500    300.32697    11.711284 
   29000    297.94173    11.656773 
   29500    302.46681   -7.8057362 
   30000    298.58711    1.7507777 
   30500    299.01967   -1.9637914 
   31000    297.81548   -8.7687635 
   31500     301.4447    3.8673507 
   32000    300.86108   -3.5583591 
   32500    292.54189  -0.45449742 
   33000    295.09377    -5.232116 
   33500    297.11445    22.605983 
   34000    296.81914    13.432337 
   34500    296.46865    13.035424 
   35000    296.98278    8.9503961 
   35500    296.07717    6.1927652 
   36000    303.05727    3.7920597 
   36500    298.91984   -6.0589029 
   37000    297.22741   -4.8470262 
   37500    299.43239   -10.032445 
   38000    297.38674    10.434966 
   38500    299.89613   -21.806392 
   39000    298.68431   -6.5865472 
   39500    305.06133    10.568734 
   40000    295.45847   -7.5578251 
   40500    301.19147    5.4308028 
   41000    299.41044    1.8057681 
   41500    297.15952   -6.4021204 
   42000    297.83324   -16.851709 
   42500    297.41877   -5.6716759 
   43000    301.09978    2.0646483 
   43500    298.04566    9.4657896 
   44000    300.04227   -7.4266554 
   44500    301.94156    3.8394259 
   45000    299.86523    2.1631179 
   45500    303.29731    6.3542117 
   46000    305.08551    6.2296398 
   46500    303.43616   -4.2550075 
   47000    299.75611    -5.375925 
   47500    294.07329    17.670823 
   48000    301.67629    18.159405 
   48500    299.65145   -8.6740108 
   49000    292.97112   -1.6270566 
   49500    295.64126    -6.210136 
   50000    298.46207  -0.11952794 
   50500    300.63248   -6.1883289 
   51000    293.58821   -2.5403776 
   51500    298.95644   -1.8131861 
   52000     302.7121   -12.625315 
   52500    298.65311   -4.0636739 
   53000     296.7054   -2.7848868 
   53500    301.95443    10.906751 
   54000      296.463    4.3891743 
   54500    305.63109   -2.8832196 
   55000    300.66417    6.4266018 
   55500    294.99958   -6.6751604 
   56000    297.71977    4.9641603 
   56500    297.97943   -23.082834 
   57000    301.80256   0.71963768 
   57500    300.77409    4.2503635 
   58000    299.13913   -14.296732 
   58500    295.51793    23.191292 
   59000    300.96139    4.1474862 
   59500    302.75025    7.7747494 
   60000    297.00603    4.7366825 
   60500    298.94453    8.3108295 
   61000    297.95014   -4.0035301 
   61500    297.28788   -5.5482705 
   62000    298.63118    3.4485124 
   62500    298.48699    4.4615471 
   63000    303.59135   -5.0725484 
   63500    300.28159    21.144064 
   64000    297.58612   -1.3613355 
   64500     303.4462    18.654753 
   65000    301.25608    24.248087 
   65500    302.82558    -19.15082 
   66000    299.73244    12.637562 
   66500     301.8323   -4.0362439 
   67000    295.26557   -5.5762473 
   67500      300.925  -0.56765229 
   68000    301.16802    15.028119 
   68500    296.14335   -4.0780838 
   69000    297.25431     15.68518 
   69500    299.99611     4.941714 
   70000    298.94833    7.3579732 
   70500     299.7313      9.05566 
   71000    303.25044   -4.9445267 
   71500     304.0634    5.6363605 
   72000    301.25742    6.2197897 
   72500    298.59134    1.6553618 
   73000    304.76218    4.7571331 
   73500    304.10221     20.49318 
   74000    296.18636  -0.10814083 
   74500    299.11083    9.5628059 
   75000      304.839  -0.40434113 
   75500    300.15268    6.0868346 
   76000    302.17084  -0.18566658 
   76500    299.02353    8.0147406 
   77000    297.87669   0.26979134 
   77500    303.21009    17.016257 
   78000    298.97034   -4.5561443 
   78500    299.74123   -9.7200653 
   79000    302.97407   -14.614303 
   79500    302.49701    3.1127023 
   80000    299.21326   -5.3061969 
   80500      297.786   -9.7183734 
   81000    298.42879    30.813436 
   81500    302.00757   0.96884923 
   82000    297.27514    15.959654 
   82500    297.51495    2.6242779 
   83000    302.15927   -5.3023066 
   83500    299.72025     15.47009 
   84000    297.92547  -0.11043969 
   84500       296.77   -17.088628 
   85000    299.17292   -9.1373176 
   85500    300.21708   -5.8839936 
   86000    296.26395   -14.336987 
   86500    299.19054    3.9504958 
   87000    294.01369    -5.706603 
   87500    298.41233   -3.0113813 
   88000    297.43444    15.710858 
   88500    303.62668    8.9743772 
   89000    296.19596   -9.8121317 
   89500    301.09135    -1.530884 
   90000    302.53277   -2.4299463 
   90500    299.11152    12.155352 
   91000     301.7578     19.24215 
   91500    300.91383   -8.3533585 
   92000    301.66626    2.1651962 
   92500    303.08143  -0.54980291 
   93000    295.02526    16.640298 
   93500    300.81022   0.18451375 
   94000    298.76496   -3.1617439 
   94500    298.16543   -6.9270421 
   95000    298.93635   -1.5873628 
   95500    294.67211    15.267059 
   96000    299.00405    12.181177 
   96500    296.87628   -5.8185633 
   97000    296.95445   -21.234884 
   97500     305.5773   -2.0988826 
   98000    305.38013   -2.5008832 
   98500    306.84457   -10.315802 
   99000    305.81811    25.998939 
   99500    301.22231    3.1962968 
  100000    299.40146    2.0128479 
  100500     298.5382   -5.4927249 
  101000    302.39547    1.7628718 
  101500    302.39012   -29.314302 
  102000    300.05836    19.428418 
  102500    299.68041   -4.2744355 
  103000    302.30975    -4.820274 
  103500    304.04189    14.567509 
  104000    299.10406   -3.1422156 
  104500    304.03347    7.0763862 
  105000    299.84329    1.6199925 
  105500    302.69706  -0.80348809 
  106000    299.01385    9.2941797 
  106500    301.94376    14.250055 
  107000    299.89016   -4.1632832 
  107500    296.60011   0.18399644 
  108000    301.19969   0.67686419 
  108500    300.44548   -1.1688468 
  109000     295.5383   -3.7237019 
  109500    301.86057    8.8373641 
  110000    303.87537   -13.691974 
  110500    295.75299     -3.98509 
  111000    298.91576    13.435241 
  111500    303.87542   -10.140937 
  112000    295.83285    1.0032239 
  112500    297.25828    -11.77307 
  113000    301.85896   0.38048454 
  113500    296.64227   -3.4004656 
  114000    298.79092    3.3894971 
  114500    302.32729   -6.2627841 
  115000    301.34197   -2.0503123 
  115500    301.20874   -5.6932298 
  116000    298.81324    4.7225293 
  116500    298.46729   -4.2191661 
  117000    301.18743   -7.5131457 
  117500    295.44336  -0.92220792 
  118000    296.95121   -4.8319812 
  118500    297.04021    -2.238365 
  119000    298.75156   -4.0467439 
  119500    302.20234    1.0445905 
  120000    302.60248   -11.413373 
  120500    306.72837   -5.1626406 
  121000    298.50397   -6.8938717 
  121500    294.97415    2.4049745 
  122000    302.63159   -1.5016904 
  122500    297.03219     6.923469 
  123000    303.26449    6.2922238 
  123500     295.6812    2.0697269 
  124000    295.42302    11.779313 
  124500    299.58107   -14.035029 
  125000    298.03253    9.7508701 
  125500    295.98151   -15.629527 
  126000     296.8985    12.474306 
  126500    301.33429    1.6681074 
  127000    302.09097    6.1837665 
  127500    300.60189    -4.833629 
  128000    301.52288   -7.3735894 
  128500    297.89205    5.4029778 
  129000    302.99661    8.3941926 
  129500    300.63041  -0.50221157 
  130000    300.74185    -4.298184 
  130500    297.38698    -18.31511 
  131000    297.15817    3.2571722 
  131500    296.88285  -0.47278032 
  132000    293.56768    -11.60593 
  132500    298.81448    0.4311356 
  133000    303.49892  -0.13901569 
  133500    295.38808   -6.1892583 
  134000    302.75371    4.5899826 
  134500    305.81582    10.334322 
  135000    300.88238   -29.498479 
  135500    298.73974    -2.183171 
  136000    304.23496   -22.994157 
  136500    304.46056    13.912104 
  137000    296.97555    4.6481308 
  137500    306.12998   -10.906468 
  138000    300.46553    4.3635223 
  138500    298.91101    6.7426866 
  139000    298.96145   -2.9205738 
  139500    302.63968    15.884756 
  140000    300.72276   -3.6359969 
  140500    299.74741    5.4364172 
  141000    298.80499   -6.9064827 
  141500    304.32797    1.4398901 
  142000    303.95085    5.2208719 
  142500    299.49873   -7.7910192 
  143000    301.40726   -3.2257926 
  143500    298.95772    -5.913265 
  144000    295.10975    2.3887786 
  144500    301.64994   -8.2473279 
  145000     303.5654   -8.2852585 
  145500    297.99012     -0.99358 
  146000    303.50388   -3.0306801 
  146500    298.73659  -0.39461741 
  147000    299.76252    5.7573174 
  147500    299.57242   -2.7256919 
  148000    303.72028   -3.9661957 
  148500    303.44968   -8.4327212 
  149000    296.95189    16.220537 
  149500    296.12061   -4.4305717 
  150000    303.33872   0.49355421 
  150500    297.06998    -23.38882 
  151000    302.31164  -0.37068902 
  151500    296.73614    -7.842516 
  152000    294.58141  -0.11852606 
  152500    300.07845    12.014036 
  153000     294.0734   -15.181978 
  153500    302.67384    8.2309226 
  154000    301.61186   -12.733888 
  154500    301.79483   -5.1451189 
  155000    304.57054     16.01582 
  155500    305.63491    8.3701684 
  156000    300.29294  -0.82849048 
  156500    302.97178    2.4970289 
  157000    303.72732   -0.9673307 
  157500    297.80149     2.192462 
  158000    297.87149   -9.2434423 
  158500    299.64468    7.1311883 
  159000    302.52304    14.712982 
  159500    292.51838   -19.101466 
  160000    296.12278    2.8717602 
  160500      302.256   -1.1391306 
  161000    299.37338    3.6782746 
  161500    302.64861   -4.4957592 
  162000    303.92916   0.84414072 
  162500    304.44269    -15.88761 
  163000    305.47177   -1.5659222 
  163500    300.90674   -7.3187357 
  164000    295.42341   -13.075275 
  164500    305.12087    2.7244001 
  165000    302.72306    1.8054245 
  165500    304.91667   -7.7519785 
  166000    295.93281    10.764109 
  166500    305.54852   -2.2466854 
  167000     291.0078    -10.17113 
  167500     302.8781    9.9232294 
  168000    299.70411    8.8237234 
  168500     300.1763   0.78034399 
  169000    303.22938    11.235285 
  169500    303.52115  -0.27218536 
  170000    298.24331   -4.0614812 
  170500    297.21886   -5.9376382 
  171000    302.50039    -10.12675 
  171500    305.40908    -6.528707 
  172000    301.47668  -0.82676985 
  172500    298.78006   -6.0913273 
  173000    305.54585   -2.1665236 
  173500    302.21365    3.4369153 
  174000    299.49881   -8.8570425 
  174500    296.75573    5.0410349 
  175000    302.92502   -7.7025261 
  175500    298.91184    3.5577789 
  176000    298.99362   -1.4653182 
  176500    298.37545   -1.0592717 
  177000    299.82231   -8.7780624 
  177500    302.13151 -0.047935403 
  178000    302.43993    4.1069792 
  178500    303.70648   -8.1637244 
  179000    297.46954  -0.98444899 
  179500    297.03549    8.5296597 
  180000    298.88494   -1.9356321 
  180500    299.84225    13.865131 
  181000    300.19906    -5.106477 
  181500    301.29231   -10.649491 
  182000    300.57699    3.7185629 
  182500    295.82976    1.1873604 
  183000    296.66081    2.8470283 
  183500     296.4061   -8.8880608 
  184000    300.79229     4.705654 
  184500    303.36555    -9.315221 
  185000    298.88997    24.238872 
  185500    300.05015   -22.127016 
  186000    297.13029    2.4004259 
  186500    296.58944    -18.70971 
  187000    296.41447    4.5079282 
  187500    297.75283      30.5411 
  188000    305.58576    2.6854162 
  188500    303.19315    -13.32307 
  189000    301.09118   -8.2458654 
  189500    302.04071   -16.460658 
  190000     301.3416   -10.730518 
  190500    304.95432   -24.817872 
  191000    301.34828    -3.988932 
  191500    300.56021    2.6982627 
  192000    302.86306   -15.391359 
  192500    306.81967   -9.0515683 
  193000    299.12734    7.7755872 
  193500    294.41056   -5.8818187 
  194000     301.1566   -3.1420957 
  194500    304.16594    6.1883144 
  195000    302.96954   -1.8752649 
  195500    298.00762     2.233092 
  196000     301.2361   -8.6431392 
  196500    299.87793   -12.945647 
  197000    301.00447   -9.0133017 
  197500    301.33822    10.101573 
  198000    299.28206    10.534257 
  198500    300.13279   -17.768321 
  199000    300.83791   0.33272448 
  199500    301.94986   -8.0408829 
  200000    292.78028   -6.1714048 
  200500    300.19005   -22.930901 
  201000    297.94897     19.75713 
  201500    301.34307   -7.7787277 
  202000    302.32012   -16.587987 
  202500    298.62197   -5.4093269 
  203000    294.82929   -5.6723191 
  203500    303.49039    2.3623817 
  204000    300.48403    14.281282 
  204500    305.96629   -7.3596747 
  205000    298.79769   -3.1527479 
  205500    296.64075    9.6029832 
  206000    300.20538    14.545229 
  206500    293.15904    0.1195294 
  207000     297.2484    19.651863 
  207500    304.35507  -0.71374012 
  208000    305.38329   -15.136363 
  208500    298.27623    13.432347 
  209000    305.44156     4.168657 
  209500    299.31008   -0.4413735 
  210000    298.36356   -10.019914 
  210500    301.28089    6.9506494 
  211000    303.17655    6.5613143 
  211500    301.06495    7.6244222 
  212000    298.45904   -11.457669 
  212500    296.80167    17.739434 
  213000    300.78568    3.5158607 
  213500    296.55498   -7.8217924 
  214000    301.15979   -7.8912541 
  214500    301.09671     12.43721 
  215000    296.71562    16.609127 
  215500    299.85639    6.1582484 
  216000    301.55802    15.299238 
  216500    302.55551   -6.0796314 
  217000    297.18374    9.0748699 
  217500     298.3382    1.2453097 
  218000    296.44858   -9.8322642 
  218500    299.49904    8.6854145 
  219000    302.36407  -0.43143675 
  219500    301.42261   -10.068517 
  220000    297.87195    1.6791738 
  220500    303.36486    4.5074741 
  221000    305.94245    5.3066147 
  221500    302.40172  0.095939494 
  222000    295.61578    2.3009829 
  222500     306.0635   -12.424269 
  223000    304.88774     8.995656 
  223500    298.56578    3.4060437 
  224000    298.41141    7.9348291 
  224500    299.04918     9.011608 
  225000    302.53163   -5.2661312 
  225500    299.91434    21.001056 
  226000    299.43323    7.8854454 
  226500    302.12822    11.363686 
  227000     296.4921   -17.250532 
  227500    299.61918 -0.001102672 
  228000    298.94144    9.3555039 
  228500    303.04807     2.498767 
  229000    300.66188    6.1055213 
  229500    296.45707    7.2317683 
  230000    300.78347    12.806528 
  230500    303.11958   -24.890262 
  231000    300.90617   -11.219127 
  231500    304.17696    2.9920705 
  232000    298.82356   -3.7658081 
  232500    297.94551   -6.6901985 
  233000    297.83648   -14.248334 
  233500    300.90386     5.981678 
  234000     303.8997    9.6887131 
  234500    304.27209    -3.075984 
  235000    299.18601  -0.76545228 
  235500    297.41403   -4.9915374 
  236000    296.64577   -0.6797388 
  236500    299.12173     7.365821 
  237000    301.46262   -9.4320989 
  237500    294.64121  -0.70830441 
  238000    301.19691   0.17787027 
  238500    298.95249    1.7216455 
  239000    300.66255    5.4153348 
  239500    303.46652    8.6701565 
  240000    308.15911   -1.7004699 
  240500    295.20242 -0.012792183 
  241000    301.66302    1.2552638 
  241500    301.20016   -7.1763973 
  242000    303.29289   -3.2047588 
  242500    301.21506   -8.7744742 
  243000    307.68591   -3.2962807 
  243500    301.18136   -23.914506 
  244000    300.21667   -1.8273131 
  244500    295.85927     2.141299 
  245000    295.07302   -13.316085 
  245500    299.80695     7.856609 
  246000    301.40199    2.2183635 
  246500    299.99204   -16.281446 
  247000    300.20448    3.5605966 
  247500     297.5921  -0.96597396 
  248000    300.51961    1.2919064 
  248500    297.94864     5.188004 
  249000    302.50596   -7.4793838 
  249500    299.94805   0.77105675 
  250000    301.16542    1.1136462 
  250500    299.33843    3.4933375 
  251000    299.43204   -4.5370089 
  251500    294.35377    2.4105203 
  252000    301.35756    19.780553 
  252500    301.02558     8.921992 
  253000    300.16435    16.006338 
  253500    295.34739   -1.1648364 
  254000    298.90859   -5.1555744 
  254500    303.14203   -1.7559053 
  255000     298.9292   -15.490587 
  255500     299.6588    -9.297452 
  256000    304.13921   -19.680105 
  256500    301.66058    4.8979119 
  257000    301.31801   -5.8048812 
  257500    296.16975    13.888805 
  258000    303.38426    9.7154263 
  258500    296.88081   0.95513376 
  259000    300.87402    9.4938092 
  259500    297.53824   -8.4698242 
  260000    300.30672   -10.036669 
  260500    300.61541     34.96199 
  261000    297.05098   -10.844764 
  261500    296.60892   -10.772768 
  262000    298.17818     4.665818 
  262500    302.08515   -35.408656 
  263000    300.52528    13.116774 
  263500    299.71438    5.7530756 
  264000    296.39066   -7.3231234 
  264500    306.17526   -17.522876 
  265000    301.35226    7.1113658 
  265500    301.05828 -0.0083738763 
  266000    304.56024    6.6893791 
  266500    297.78805   -7.5287094 
  267000    302.12911    6.0819669 
  267500    300.93979    5.2049411 
  268000    299.79088    13.877429 
  268500    303.29507    9.0731366 
  269000    299.69011   -1.1591114 
  269500    306.14307    19.138072 
  270000    301.17295   -15.136663 
  270500    299.20911    -11.83698 
  271000    298.64919   -11.927227 
  271500    294.51012    16.634726 
  272000    301.60943    7.9154386 
  272500    304.90294   -12.512332 
  273000    296.89078    10.268265 
  273500    296.12634    21.778698 
  274000    301.05071   -26.091229 
  274500    300.41589     22.92492 
  275000    299.11259   -14.452006 
  275500    301.27497    6.6570227 
  276000    296.57738    2.2796246 
  276500    300.26306    8.1760679 
  277000    293.27896   -2.1329515 
  277500      300.661    12.010657 
  278000    298.75675   -7.2468556 
  278500    299.10998     4.219758 
  279000    301.57225    14.532463 
  279500    304.35662    10.829024 
  280000    297.97605    16.864853 
  280500    305.79554   -9.6064141 
  281000    300.61906    7.5336005 
  281500    303.51163      12.0431 
  282000    295.45722     5.098546 
  282500    296.98873   -6.0803407 
  283000    302.27969    27.926201 
  283500    306.81633   -1.0930118 
  284000    299.64639   -7.5835807 
  284500    300.56646   -11.347441 
  285000    300.89944    -14.56479 
  285500    297.04131   -22.592382 
  286000    298.80781    5.4051363 
  286500    293.32722   -9.8153676 
  287000    297.48703   -7.1240412 
  287500    296.21856    6.7935156 
  288000    298.40075    15.767108 
  288500    300.71495    1.3798397 
  289000    303.87493   -6.6479796 
  289500    301.86062   -11.062982 
  290000    297.89044  -0.98989125 
  290500     300.5847    6.7306009 
  291000    296.99076    11.670659 
  291500     304.8563   -4.2122995 
  292000    298.25599    6.7684113 
  292500    304.22366   -1.9779606 
  293000     298.4916     1.894122 
  293500    300.82626   -2.2926461 
  294000    297.02892     7.089423 
  294500    300.84651    4.2670147 
  295000    297.78241   -19.032103 
  295500    303.60409   -15.429238 
  296000    299.20282   -8.5816164 
  296500    302.72191   -6.0100626 
  297000    296.20369   -5.5153131 
  297500    302.16206    18.975247 
  298000    297.66875    14.345367 
  298500    300.18392   -7.0670734 
  299000    301.53527      -5.8846 
  299500    298.62386   -17.764655 
  300000    297.52627   -5.2480958 
  300500    296.30257  -0.46431303 
  301000    301.73758   -8.6890078 
  301500    303.00535    13.336878 
  302000    298.90915   0.99516657 
  302500    303.27256    8.8284581 
  303000    299.71247   -5.6920006 
  303500    294.61882    -18.54143 
  304000    306.13589   -19.989065 
  304500    300.26081    -10.64187 
  305000    298.79823    9.3757804 
  305500    304.86708    -18.48358 
  306000    302.88592    26.202525 
  306500    298.27892    2.0531464 
  307000    292.16447   0.42936993 
  307500    300.62574    -7.564685 
  308000    296.25354    1.7101794 
  308500    298.70383     9.706342 
  309000    302.30639    13.431972 
  309500    294.32405    4.3916892 
  310000     303.7989    6.3970935 
  310500     300.8216   -12.688393 
  311000     300.9333    4.0523639 
  311500    297.35504    7.8896708 
  312000      294.691    13.347751 
  312500     301.3348    6.1567777 
  313000    301.23436  -0.10973755 
  313500    299.93528     3.886245 
  314000    303.79721   -12.141133 
  314500     303.4768    9.8017162 
  315000    297.00613    3.8891307 
  315500    296.90595   -5.6756475 
  316000    302.50129   -4.4950054 
  316500    302.43054  -0.79141873 
  317000    307.45875   -9.9797448 
  317500    302.87123    18.109852 
  318000    296.71498   -8.5927412 
  318500    301.35783   -1.0687647 
  319000    295.24013    1.2214469 
  319500    297.98452    1.2319454 
  320000    302.48328    9.4345845 
  320500    299.03455   -21.916663 
  321000    297.94811   -4.4749451 
  321500    298.91141    -4.775959 
  322000    302.66109    15.404228 
  322500    299.63987   -5.0227898 
  323000     301.9704   -27.700557 
  323500    299.78919   -5.3644824 
  324000    304.95227    7.6140299 
  324500     299.5347   -10.868175 
  325000    297.66188     8.749238 
  325500    304.11054  -0.27615039 
  326000    301.85153   -5.3138865 
  326500    301.50155   -25.950355 
  327000    300.06552    4.4708271 
  327500    297.73843   -11.039378 
  328000    298.47215   -8.1565124 
  328500    303.19844    5.6155518 
  329000     298.1203   -9.1191546 
  329500    301.74956  -0.66020578 
  330000      301.595    5.3378387 
  330500    301.50429     2.073932 
  331000    296.20097    8.8115028 
  331500    289.92786    6.7487857 
  332000    301.58718   -1.0985561 
  332500    304.07976   -3.9645497 
  333000     297.8064   -2.5185795 
  333500    297.38646    11.947543 
  334000     306.1701    1.5424627 
  334500    302.14962     8.943344 
  335000    300.05136    13.796156 
  335500     298.6221    7.3092366 
  336000    300.29793   -3.1831545 
  336500    297.15881    6.3868307 
  337000    305.09856    20.045162 
  337500    297.43925   -4.6397381 
  338000    297.47827   -11.834569 
  338500    302.21296   -17.847543 
  339000    303.28058    5.7199303 
  339500    301.27057    10.859757 
  340000    297.09858    13.756564 
  340500     299.2507   -7.2604114 
  341000    300.18087   -1.1246744 
  341500    299.01921    2.3569067 
  342000    300.12931    13.394413 
  342500    299.54639   -4.2809159 
  343000    296.34637    7.5608495 
  343500    299.70191    6.0775534 
  344000     297.5106   -2.3669602 
  344500     300.5864    -13.42488 
  345000    294.18413   0.30319091 
  345500    299.90045    4.8147145 
  346000    300.46036    0.6232157 
  346500    299.69952    -1.097295 
  347000    303.49508   -14.291584 
  347500    296.83836  -0.68981898 
  348000    298.54983   -11.912105 
  348500     300.5666   -1.8329463 
  349000    303.12075   0.33635393 
  349500    302.81916   -16.214505 
  350000    294.93956     5.190654 
  350500    298.56856    10.332199 
  351000    299.96393   -7.0354216 
  351500    303.73468   -4.7201804 
  352000    298.64958    15.501444 
  352500    300.48769   -1.8660432 
  353000    304.46183    1.5589496 
  353500    298.00918   -6.5007284 
  354000    298.64386   -7.8187632 
  354500    302.93298   -3.4380431 
  355000    295.58268     4.128396 
  355500    294.82183    3.1149986 
  356000    294.54231    3.6621277 
  356500     299.5754    3.3253311 
  357000    297.62355    9.3269169 
  357500    296.65454   -5.3254823 
  358000    300.63127    2.8775848 
  358500    299.72745   -6.0447005 
  359000    295.97549   -1.6059834 
  359500    301.10666   -6.0860568 
  360000    293.00015    5.1525249 
  360500    298.84739    4.2226431 
  361000    296.75532  -0.21197285 
  361500    299.28081   -7.7880952 
  362000    293.85084     7.696905 
  362500    301.34261    3.1364873 
  363000    298.17062  -0.86161062 
  363500    295.58036     -2.87674 
  364000    299.02276    9.9451567 
  364500    302.39698   -6.2041055 
  365000    297.08315    18.187092 
  365500    294.09455    3.0244032 
  366000    303.93692    4.8111107 
  366500     300.1962    11.346554 
  367000    299.22874    14.415026 
  367500    302.17178    9.1089518 
  368000    298.27639   -11.777782 
  368500    302.90926   -5.5484368 
  369000    298.74182    5.1847106 
  369500    297.31174   -2.4080836 
  370000    297.69031    5.8562451 
  370500    303.12621    4.9457346 
  371000    292.69203    1.9566528 
  371500    304.85048   -4.4531492 
  372000     303.0907   -28.618336 
  372500     296.3702    21.659294 
  373000    298.36921   -9.9206354 
  373500    302.36102    9.7756202 
  374000    297.57158   -17.934852 
  374500    296.56262    14.059728 
  375000    306.98267   -1.1171742 
  375500    296.49223     12.59793 
  376000    297.68794   -10.697187 
  376500    301.27571    4.2306756 
  377000    301.84368     1.327541 
  377500    301.29693   -2.8032258 
  378000     298.9133   0.60921358 
  378500    300.61628     3.135951 
  379000    302.29928   -1.4509134 
  379500    302.42177   -3.7209249 
  380000    299.74424    11.875574 
  380500    297.76928    10.887906 
  381000    298.51898    7.0991877 
  381500    299.88039   -1.1598766 
  382000    296.47548   -11.823627 
  382500     305.1299    23.098483 
  383000    304.35305   -8.7953113 
  383500    302.97982  -0.31099498 
  384000    305.19461    9.1728108 
  384500    305.33223    4.7399293 
  385000    296.78978   -4.8255141 
  385500    301.58605     14.68075 
  386000    301.75813    -19.10817 
  386500    305.04941    3.6485533 
  387000     300.9342   0.75729808 
  387500    298.19484   -8.8183223 
  388000     300.8481    5.1195699 
  388500    298.84012    20.537701 
  389000    303.13333    2.6908714 
  389500    299.61143    3.2906706 
  390000    296.99581    10.361527 
  390500    302.47706    8.7205175 
  391000    304.06519    3.5626812 
  391500    304.40158    10.249663 
  392000    300.61498   -20.953001 
  392500    297.42903    7.6764107 
  393000    300.90851   -16.180041 
  393500    296.81346   0.35428154 
  394000    301.41552   -12.946099 
  394500     296.2223    12.862021 
  395000     297.6211    3.6354149 
  395500    302.15642    24.413056 
  396000    297.74609    -11.08331 
  396500    298.27917   -2.3704673 
  397000    301.32828     7.527043 
  397500     298.4941    2.4324083 
  398000    297.79406   -9.4586106 
  398500    308.57447    12.321134 
  399000    301.80842   -10.804416 
  399500    300.61762    6.2028453 
  400000     293.7061   -14.655378 
  400500     299.2767    7.3740371 
  401000    299.73987    2.0184003 
  401500    299.04819  -0.95402675 
  402000    297.16767   -4.4792277 
  402500    299.08086   -11.295784 
  403000     301.0378   -8.4282647 
  403500    299.96063   -24.547729 
  404000    300.34437   0.46230069 
  404500    301.99674    12.728875 
  405000    302.48957   -14.449641 
  405500    302.00624    7.7199604 
  406000    299.22379    4.6900806 
  406500    299.46138     8.977221 
  407000    295.43173     3.285678 
  407500    298.84875    10.360771 
  408000    300.99661   -13.765309 
  408500    294.44132   -10.123982 
  409000    301.33766    12.418959 
  409500    303.54616  -0.12725672 
  410000    299.97208   -5.9371603 
  410500    298.38235    3.4379132 
  411000    294.77969 -0.065495854 
  411500     304.7425    9.3128446 
  412000    298.61491   -3.1561404 
  412500    296.71923    8.6706864 
  413000    298.56843   -2.1791298 
  413500     295.8001    2.7803032 
  414000    299.98361   -13.331624 
  414500    300.65862    1.7011112 
  415000    298.40996    6.1364009 
  415500    292.44193    8.0879362 
  416000    300.95424    16.403789 
  416500    299.18232    0.9928276 
  417000    299.42142    1.4346715 
  417500    302.85634   -6.2789306 
  418000    304.13058   -18.760064 
  418500    297.93317  0.058615835 
  419000    295.67472   -0.5524781 
  419500    298.65308    1.1365491 
  420000    304.99908   -5.2442491 
  420500    297.58272    13.327064 
  421000    295.66655   -12.645127 
  421500    301.78377    4.8694465 
  422000     297.6965    4.2220309 
  422500    306.14726    2.9857189 
  423000    297.17305    20.949737 
  423500    301.37822   0.12289646 
  424000    297.46245      5.10504 
  424500    300.45261     4.789202 
  425000    302.36582     8.622123 
  425500    298.72675   -11.049236 
  426000    298.49102     1.265882 
  426500    300.51107    1.6767455 
  427000    302.53461   -9.0686461 
  427500    303.07981    3.1343336 
  428000    301.03636    2.7256952 
  428500     298.9345   -5.0339566 
  429000    294.30064   -10.575277 
  429500    300.59556   -5.1305606 
  430000    297.14494   -15.203063 
  430500    300.60698    1.5099782 
  431000    301.12639    9.0080737 
  431500    301.24924    3.0054601 
  432000    300.62301   -1.1460287 
  432500    302.84789   -10.171697 
  433000    301.09545   -18.569921 
  433500    301.20221    12.375569 
  434000    299.48242   -9.0789218 
  434500    299.35248   -1.0517524 
  435000    299.35194    -7.300609 
  435500     307.1677   -6.2739655 
  436000    301.75502   -13.357497 
  436500    301.59105    6.4232403 
  437000     301.7607   -10.616144 
  437500    298.67718    8.0017651 
  438000    296.28713   -15.933188 
  438500     305.8838    7.5722522 
  439000    298.82238   -15.393168 
  439500    295.89753   -16.316753 
  440000    304.54916    12.141754 
  440500    299.71205    12.006054 
  441000    302.20992   0.14242779 
  441500    298.11308    24.706698 
  442000    299.44082   -10.278031 
  442500    292.77654     4.076626 
  443000    298.23448    14.389242 
  443500    294.73035    3.1527868 
  444000    301.49868    3.7105204 
  444500    303.11085   -23.584105 
  445000    303.80453   -8.4611865 
  445500    301.56984    4.5421603 
  446000    297.60921    2.0763321 
  446500    302.72068    4.0476879 
  447000    293.43868     5.114621 
  447500    296.83808    8.0470001 
  448000    299.92368   0.96089653 
  448500    303.42379   -2.2351436 
  449000     301.8656    27.898726 
  449500    294.20588   0.21724273 
  450000    307.72919    30.952877 
  450500    300.53577    12.809462 
  451000    300.08737   -1.8936616 
  451500    305.34989    16.395258 
  452000      299.828   -1.7622714 
  452500    299.94634   -16.153168 
  453000    297.84797   0.35616316 
  453500    295.41646   -5.2593744 
  454000    306.48934    10.249302 
  454500    295.47336    7.4298709 
  455000    300.49695   -5.0085849 
  455500    296.28393   -4.0365484 
  456000    307.87932   -12.738237 
  456500    298.64765     1.053925 
  457000     301.1768    -18.36179 
  457500    298.93185     -10.7931 
  458000    300.55991    13.772991 
  458500    296.54353    3.0852047 
  459000    296.64517   -1.4114316 
  459500    298.75293   -16.573771 
  460000    302.75292    29.133552 
  460500    293.28099    12.870885 
  461000    301.08907    13.455599 
  461500    297.67855   -8.6140049 
  462000    301.82571     3.078694 
  462500    295.95549     9.043615 
  463000    301.68655   0.67150859 
  463500    300.81585  -0.77198046 
  464000    299.08727    25.266146 
  464500    303.59934    3.4128441 
  465000    301.81355   -13.820653 
  465500    300.20196    34.349717 
  466000    299.51951   -3.4888363 
  466500    299.06647     6.322369 
  467000    300.40633    8.2768488 
  467500    300.43401   -2.0437036 
  468000    299.78902    13.476194 
  468500    302.25673   -10.032708 
  469000    302.81057    15.017404 
  469500    292.97061   -4.5706506 
  470000    305.02355   -8.8525942 
  470500    296.69085   -1.1664438 
  471000    298.16463   -13.889806 
  471500    294.45635    4.0455397 
  472000     297.8417   -7.3095085 
  472500    303.36791    3.8340557 
  473000    302.62558   -4.2512606 
  473500    305.15249    5.6520407 
  474000    301.40936    14.898445 
  474500    301.71878   -2.8378693 
  475000    297.19768     5.117407 
  475500    297.71533     9.740016 
  476000    302.09994   -2.2727046 
  476500     299.4384    12.686874 
  477000    298.21554    12.631702 
  477500    293.91979  -0.14842393 
  478000    303.51498   -7.8394792 
  478500    299.54484   -15.890266 
  479000    300.88182    14.329962 
  479500    301.96392   0.60967292 
  480000      300.855   -5.8347808 
  480500     299.2361   -8.4403663 
  481000    303.93508     2.722161 
  481500    304.96778   0.38521051 
  482000    300.85539   -5.2606389 
  482500     298.3973    16.990557 
  483000    301.92736    12.932312 
  483500    299.04868   -8.7648007 
  484000    302.94352   -7.2913451 
  484500    305.35696    10.939751 
  485000     295.3836   -17.373265 
  485500    301.93608  -0.94589772 
  486000    301.11395    11.167695 
  486500    297.86082    5.0480264 
  487000    298.44279   -1.3098794 
  487500    308.23397   -16.923457 
  488000    301.68728     4.055227 
  488500    301.85655    3.9174012 
  489000    298.36603   -3.6595677 
  489500    300.38815   -11.358244 
  490000    296.79129    11.788756 
  490500    300.47179     1.879577 
  491000    301.87264   -25.256199 
  491500    302.38516   -9.9767332 
  492000    300.24791    -5.323282 
  492500    299.94474    -2.073036 
  493000    304.46377   -6.2058096 
  493500     303.0802   -9.6947094 
  494000    300.05674   -6.1201697 
  494500    303.49038    2.9926879 
  495000    299.10466   -18.419388 
  495500    300.41919    8.3181142 
  496000    298.54919    8.0283526 
  496500    307.04659  -0.85370012 
  497000    298.04619   -3.7880319 
  497500    297.74293     11.62442 
  498000    298.82669    -7.585685 
  498500    299.81941    -1.605777 
  499000    300.46751    14.513133 
  499500    303.54392    41.083041 
  500000    296.81784    18.423354 
  500500     299.2693    1.3102397 
  501000    300.12085    5.4884771 
  501500    300.35636    -4.283913 
  502000    298.54905   -13.157559 
  502500    299.97837  0.089422663 
  503000     302.2769   -2.4065604 
  503500    299.79364    9.8110509 
  504000    295.99183    10.320342 
  504500    300.53679    1.0858003 
  505000    304.61971   -15.324103 
  505500    306.67363   -7.0182473 
  506000     299.4748    17.277251 
  506500    300.29345    10.772948 
  507000    301.38284   -12.200005 
  507500    301.26338     0.202217 
  508000    298.69288     0.451398 
  508500    300.65991   -3.6815041 
  509000     296.0032    12.281158 
  509500     293.9246   -4.0091832 
  510000    299.85412    -18.11918 
  510500    301.66884    13.468235 
  511000    302.56479    12.602608 
  511500    304.86149  -0.98363879 
  512000    297.82274   -5.1974361 
  512500    301.24746   -5.2242987 
  513000    302.22181    3.5193712 
  513500    299.63648    4.2822805 
  514000    296.76557     11.63145 
  514500    295.57556    7.8188649 
  515000    296.74156    6.2853763 
  515500    295.65805   -2.5734641 
  516000    303.18855   -8.9262925 
  516500    293.37519    -20.65293 
  517000    302.15186    2.5310867 
  517500    300.04998    -28.38369 
  518000    293.96418    15.518173 
  518500    302.75484   -3.6537485 
  519000     298.4219    2.8006671 
  519500    298.18459    -1.036535 
  520000    298.87783    10.170224 
  520500    292.44086  -0.78602227 
  521000    302.12425    3.8033211 
  521500    298.98365    24.997466 
  522000     300.5054    8.0871892 
  522500    299.42447    5.8190419 
  523000    296.48892   -5.7706653 
  523500    302.33028   -3.4109875 
  524000    302.64629     6.242525 
  524500    296.19613    16.189801 
  525000    299.28751   -10.830093 
  525500    298.85753    -8.850609 
  526000    298.18335  -0.29057248 
  526500    300.93349    4.4040077 
  527000    295.87474    2.7371119 
  527500     305.5692    5.0125295 
  528000    296.44009    -17.99224 
  528500    298.44476   -7.6352972 
  529000    297.13103   -1.1842535 
  529500    302.60061   -5.8183049 
  530000    301.74278    13.339503 
  530500    298.27558   -6.0159348 
  531000     297.1162   -8.4433368 
  531500    300.37756    2.7120746 
  532000    301.54882    8.0065614 
  532500      296.984    1.4400181 
  533000     307.9138    6.5504093 
  533500     297.9396   -12.743975 
  534000    295.42119   -8.1545946 
  534500     302.2478   -11.221214 
  535000    299.01872   -2.6561118 
  535500    295.92245   -11.982072 
  536000    304.46915    11.098902 
  536500    294.94459   -1.1813326 
  537000    294.85287  0.091094882 
  537500    301.84039   -5.1105897 
  538000     296.2722   -17.551674 
  538500    300.48146    6.4460754 
  539000    298.96735   -7.2685988 
  539500    298.42594   -5.9954296 
  540000    295.99348    2.1821535 
  540500     302.9415    4.7886397 
  541000    299.72166    8.7252286 
  541500    303.61274   -18.671481 
  542000    296.00472   -4.0332312 
  542500    301.04194  -0.19829056 
  543000    302.44483    -5.790493 
  543500    297.66364    1.4524126 
  544000    296.33068       10.357 
  544500    299.09334   -24.959479 
  545000    299.89926  -0.97407863 
  545500    303.30836   -6.4680132 
  546000     298.4572   -19.596389 
  546500    296.34521   0.84278983 
  547000    299.30038    5.8663263 
  547500    302.07356  -0.90090518 
  548000    300.29735   -18.806248 
  548500    303.34418     2.018751 
  549000    303.03778    3.7318796 
  549500    296.72883   -6.3359695 
  550000     305.9343     13.24175 
  550500    297.57525     7.012425 
  551000    298.01012   0.54147951 
  551500      300.144    5.5733566 
  552000    298.75489    22.069715 
  552500     295.6305     15.04601 
  553000    296.89266      6.26119 
  553500    305.58059   -6.3049544 
  554000    304.13268    -11.73529 
  554500    293.29115    3.1325965 
  555000    296.52023  0.045911161 
  555500    301.86042   -3.2585283 
  556000    299.04626   -8.8561047 
  556500    302.28859    14.485399 
  557000    297.62458    12.123953 
  557500    302.47582  0.020305909 
  558000    300.02543   -15.553576 
  558500    293.66666   -13.063237 
  559000     303.8712   -6.4721186 
  559500    297.90384    17.107282 
  560000    301.64926    2.2131698 
  560500     296.9944   -1.6231977 
  561000    299.06124    6.7063251 
  561500       300.88   -8.2967504 
  562000    300.64462    -24.49803 
  562500    302.09937    27.604111 
  563000    299.70047   0.94637644 
  563500    301.13525  -0.50282168 
  564000    301.15869   -18.882875 
  564500    303.04172   -2.1811106 
  565000    304.12669   -3.8000943 
  565500    310.03058   -8.3789631 
  566000    302.16577    8.9456854 
  566500    305.65611     18.22244 
  567000     304.0238   -3.0682407 
  567500    297.74179    3.9253504 
  568000    297.36365    3.6429839 
  568500    296.61892    3.4864983 
  569000    297.49192   -19.184831 
  569500    299.03517  -0.23599256 
  570000    301.86123      12.4311 
  570500    301.86685    15.747517 
  571000    300.42933   -7.0124177 
  571500    298.04558   -9.3127497 
  572000     296.6495  -0.99786516 
  572500    298.35523   -6.3626446 
  573000    298.92884    1.4616812 
  573500    299.39015   -26.770575 
  574000    297.93835    12.574179 
  574500     300.3291    3.5824366 
  575000     299.1282   -10.146376 
  575500     301.6688    17.033561 
  576000     303.9654    10.654764 
  576500    299.40734   -2.3423408 
  577000    303.33123   -7.9119463 
  577500     300.2893    24.177922 
  578000    304.40962   -10.604797 
  578500    298.47809   -1.2639544 
  579000    299.11672  0.049200491 
  579500    301.87546    1.8965448 
  580000    299.33467   -1.7637235 
  580500    296.27489    9.2268183 
  581000    302.43394    12.083817 
  581500    302.36075   -6.9589169 
  582000    300.72908   -16.267232 
  582500    306.50186   -14.717112 
  583000    298.50058   -8.2251386 
  583500    296.70848   -19.541904 
  584000    299.58543     7.261238 
  584500    299.76037    3.7502445 
  585000    296.70741   -10.484674 
  585500    304.43591    3.8084702 
  586000    306.40514   -7.8047593 
  586500    298.80394    12.463331 
  587000    299.49228    6.7381439 
  587500    296.29555   -8.5212724 
  588000    298.48016   -8.2513434 
  588500    299.77809    4.1179086 
  589000    302.61419   -7.1254009 
  589500    294.57669   -17.148837 
  590000    296.14192    17.516012 
  590500    295.69892    8.1759148 
  591000    298.53732   -15.375094 
  591500    298.58252     21.76617 
  592000    300.25179    15.368506 
  592500    300.85577   -11.910937 
  593000    300.30415    9.6827208 
  593500    303.93849     19.68062 
  594000    301.89713    13.118509 
  594500    302.77617   -3.3715043 
  595000    299.65117   -19.663498 
  595500     303.9254     4.006334 
  596000    297.94508    17.092246 
  596500    299.41775    4.4851786 
  597000    295.37246   -10.153924 
  597500    303.47421   -13.248163 
  598000    299.05395    9.1445707 
  598500    300.64949   -4.5515358 
  599000    297.27422     -3.78427 
  599500    301.69294   -4.0692706 
  600000    300.91736   -14.799028 
  600500    302.37417    2.0134503 
  601000    298.63733    6.1773786 
  601500    299.89819    -3.663368 
  602000     295.3749  -0.31167414 
  602500    297.75583   -3.4354566 
  603000    293.32993   -9.3553294 
  603500    303.03486     8.727015 
  604000    303.01918    14.728342 
  604500    305.09989   -13.979019 
  605000    299.77188    20.357169 
  605500    305.55635     5.461923 
  606000    302.15908    21.581111 
  606500    295.73916    1.1173145 
  607000    297.83774    2.9574734 
  607500     299.5581   -7.6069083 
  608000    295.75988    7.4938912 
  608500    301.52533    1.0599842 
  609000    299.81254   0.64393468 
  609500    306.41314    14.844925 
  610000    300.74572  -0.39640621 
  610500    297.07348   -6.3776072 
  611000    301.23343  -0.35283128 
  611500    296.83523    7.8634171 
  612000    301.46369   -3.4470402 
  612500    300.47576    2.9157705 
  613000    305.06615    6.4368413 
  613500    302.66598   -8.5435705 
  614000    301.02157   -11.034383 
  614500    302.89877    5.4860926 
  615000    299.37488   -1.0027175 
  615500    298.40448    2.1763156 
  616000    298.82758   -4.9224231 
  616500    298.57933    14.817446 
  617000    305.95975   -25.323391 
  617500    297.34252   -6.1358294 
  618000    302.57486    4.9423003 
  618500    301.81704    12.838224 
  619000    300.01212   -5.6382118 
  619500    298.83502    9.1468849 
  620000    294.95363   -4.6545032 
  620500    303.15606    14.853809 
  621000    298.38002   -10.403952 
  621500    301.91765    12.317838 
  622000     305.1077    2.4521712 
  622500    300.55925 -0.090877207 
  623000    295.26763    4.5686635 
  623500    300.56699    7.9328186 
  624000    302.14158   -0.7743375 
  624500    294.41398    3.1702843 
  625000    295.52023   0.77861842 
  625500     300.4309    20.828003 
  626000    303.78665   -5.6294242 
  626500    296.49071    13.299703 
  627000    297.94367    4.2156835 
  627500    299.89607   -2.6042164 
  628000    305.27936    9.7629261 
  628500    303.12983    9.1433508 
  629000    297.02674    0.9833054 
  629500    298.18499   -7.2260758 
  630000    302.82435    7.0431893 
  630500     302.6654   -1.4884642 
  631000    302.40997    1.1480749 
  631500    304.88683    5.5948362 
  632000    302.36699    13.362851 
  632500    299.73003    24.780352 
  633000    301.05685   -0.1596867 
  633500    298.14701    3.8101527 
  634000    302.30727   -7.1486409 
  634500    298.20999   -1.1148168 
  635000    304.36836   -10.664353 
  635500     304.5573     1.574087 
  636000    296.02967    1.1769516 
  636500     301.4054    -8.756265 
  637000    297.62239   -27.740671 
  637500    297.44571    14.556007 
  638000    294.98741   -4.8023777 
  638500    300.58817   -14.101034 
  639000    304.41477   -7.7385984 
  639500    296.92538    2.9751903 
  640000     301.1932    14.444465 
  640500    301.43705   -11.547498 
  641000    298.88807    3.1537832 
  641500    298.26551    1.8766871 
  642000    299.69357    2.0960187 
  642500    300.26792    11.399906 
  643000    302.53113   0.87853475 
  643500    302.90219    15.065071 
  644000    297.87787    20.194273 
  644500    295.07068     12.88199 
  645000    295.29179    8.2193629 
  645500    298.40106   -4.2123342 
  646000    301.88348   -21.366474 
  646500    303.71357    7.3511625 
  647000    303.15718    11.192009 
  647500    309.71315   -12.423892 
  648000    299.64736   -17.148838 
  648500    296.82349    7.5088848 
  649000    304.76485    4.2541487 
  649500    299.77676    6.1334059 
  650000    300.26623   -15.317706 
  650500    302.39613    2.0050171 
  651000     299.1464   -19.125462 
  651500     304.3377    -9.976122 
  652000    308.65868    2.7889883 
  652500    299.76029   -2.6631214 
  653000    298.51669   0.27237805 
  653500     299.5929   -14.687007 
  654000    299.36966   -7.4886466 
  654500    306.30395    9.4020599 
  655000    304.29541    4.1038265 
  655500    303.67434    7.4058043 
  656000    297.31374   -13.101768 
  656500    299.54185   -2.8717447 
  657000    303.23822   -10.489657 
  657500    298.31856    21.880377 
  658000    303.97169   -3.3529281 
  658500    302.32879    7.0156071 
  659000    298.29014    -12.15562 
  659500    298.28261    1.8434774 
  660000    295.83297   -4.6311504 
  660500    297.84918   -19.335047 
  661000    302.29935    6.3682326 
  661500    302.67815   -8.8294562 
  662000     295.8712  -0.80631292 
  662500    298.41612   -7.3083324 
  663000    303.73195    12.178472 
  663500    297.12879   -1.9930304 
  664000    301.85408   -0.2903354 
  664500    294.55018   -1.5561766 
  665000    297.35708    1.0386531 
  665500    300.79458   -7.7106254 
  666000    301.91033  -0.60989407 
  666500    302.32003    8.5141322 
  667000    300.83965   -11.800253 
  667500    299.09081    3.8640189 
  668000     300.4827   -13.590865 
  668500    301.29419    4.9645992 
  669000    305.38158    1.9873832 
  669500    294.04892    5.0210683 
  670000    297.28123   -7.9177369 
  670500    300.01794   -19.182896 
  671000    295.50556   -8.7030059 
  671500    298.56851  -0.13650143 
  672000    296.96789    -14.06422 
  672500     301.9616  -0.67718182 
  673000    296.16714    -2.368438 
  673500     297.9367   -2.4308714 
  674000    304.33007   -9.9650032 
  674500    298.01114    11.812611 
  675000    299.13275  -0.71027299 
  675500    297.64707    14.914223 
  676000    300.21486    6.9156417 
  676500    299.10559   -7.4260365 
  677000    299.30254   0.11449859 
  677500    300.94129   -6.2527468 
  678000    296.19766    7.2069262 
  678500    299.40757    14.935783 
  679000    303.86996     17.29069 
  679500    304.23046    5.5894132 
  680000    299.32775   -4.4226615 
  680500    301.81186    -17.46823 
  681000    297.43605    11.783639 
  681500    305.40637   -6.8535192 
  682000    302.26873    -4.165228 
  682500    297.84829   -1.2517129 
  683000     303.5867   -6.5159639 
  683500    295.75566    3.8626435 
  684000    302.66601    10.682641 
  684500    304.76395   -13.833041 
  685000    305.32121    11.255252 
  685500    304.59808    3.9625109 
  686000    299.58766   -7.1411687 
  686500     303.4324   -13.155204 
  687000    306.11319    1.2960291 
  687500    301.64543   -3.1602523 
  688000    300.16355   -4.2226709 
  688500    300.29294    9.7720269 
  689000    299.79928     8.128116 
  689500    300.14216    5.5167282 
  690000     300.2591      7.39732 
  690500     300.0556   -2.4030601 
  691000    303.21738    18.180459 
  691500    299.25149   -5.7781255 
  692000    295.72393   -21.145008 
  692500    298.70116   -5.9314253 
  693000    295.69141    3.3740746 
  693500    294.84845   -3.9584735 
  694000    299.69892    1.6800029 
  694500    302.78859    2.2041901 
  695000    300.89954    1.4002496 
  695500    301.12138    2.9756424 
  696000    300.82492   -3.8761175 
  696500    299.90393   -16.765879 
  697000    302.82363      11.0727 
  697500    299.00361   -3.5077332 
  698000    302.14282   -13.003762 
  698500    298.58708   -34.476949 
  699000    303.95855    10.030764 
  699500    295.99877    7.8644913 
  700000    300.19255    2.5344394 
  700500    300.14127     6.049644 
  701000    300.20784  -0.82009323 
  701500    297.59069  -0.23572598 
  702000    297.14986    13.495429 
  702500    300.57931   -3.6805997 
  703000    299.35052   -17.294671 
  703500    295.74586    12.342484 
  704000    304.44126    2.1130152 
  704500    301.65806   -3.8641718 
  705000    300.02274    3.4412379 
  705500    301.62941   -6.5598628 
  706000    298.51419   -17.709751 
  706500    302.53217   -13.774564 
  707000    298.99617   -2.8643539 
  707500    300.91671    8.2901831 
  708000    296.95571     -2.67723 
  708500    303.12861   0.13607014 
  709000     302.0135    1.1604966 
  709500    297.28005   -5.7904566 
  710000    299.11939    3.5991527 
  710500    303.36672   -11.856203 
  711000    296.80727  -0.42364656 
  711500    298.57034  -0.34661766 
  712000    295.88201    11.415837 
  712500    301.10413    4.9755305 
  713000    300.39657    8.4760035 
  713500    302.69221    16.126763 
  714000    303.24493    2.5559278 
  714500    300.78341    1.6917473 
  715000    302.01188   -5.6544891 
  715500    302.18109    3.5247495 
  716000    296.07006    32.638614 
  716500    306.29216   0.15588065 
  717000    296.36185   -17.434832 
  717500    298.22377   -2.7766481 
  718000    299.69236      12.0303 
  718500    300.54181   -3.6124178 
  719000    296.78858    6.6127851 
  719500    298.34537    9.7231023 
  720000    302.13322   0.21022571 
  720500    297.91226  0.091826107 
  721000    298.91479   -2.9575741 
  721500    302.81041     9.768221 
  722000    296.42031    -12.49876 
  722500    305.08369   -6.4996723 
  723000    300.20934   -11.057731 
  723500    298.25404    2.9498545 
  724000       301.38    13.285692 
  724500    296.10151   -7.8507268 
  725000    299.67495    15.187118 
  725500    301.70599   -6.6959996 
  726000    301.39169    21.619684 
  726500    300.86212    5.0205986 
  727000    300.65039   -6.4380694 
  727500    296.53345   -1.0387053 
  728000    303.77761    17.503297 
  728500    299.38716   -17.637115 
  729000    296.43662   -9.6412067 
  729500    302.39758   -2.3350546 
  730000    298.46953    6.0868217 
  730500    307.07614    16.706196 
  731000    297.20726   -12.620772 
  731500    298.11103  -0.76936669 
  732000     296.1327    12.042613 
  732500    299.88118     5.207034 
  733000      298.864    4.7899935 
  733500    300.27814    4.5053369 
  734000    299.40832    1.1789414 
  734500    301.44779    6.0332414 
  735000    296.27034    5.8742332 
  735500    306.77036    4.0758228 
  736000    297.26294    10.625161 
  736500    301.98172    4.9277057 
  737000    299.98255    12.113287 
  737500     301.5054   -9.2291241 
  738000     302.7238   0.72262279 
  738500    298.39561    14.048453 
  739000    305.73474    7.2600778 
  739500    297.34801    1.4953298 
  740000    297.89403     12.11432 
  740500    297.08978    -9.732592 
  741000    299.99078    1.9082306 
  741500     305.4823   -6.5411178 
  742000    300.91444   -11.783574 
  742500     302.5989   -3.4893021 
  743000    303.32767   -13.445713 
  743500    301.89422    8.7245804 
  744000    302.13105    8.0063481 
  744500    293.79948    9.1321974 
  745000    297.53981   -10.684641 
  745500    297.93709    1.7059381 
  746000    302.27591    17.737182 
  746500    303.26976    2.7080849 
  747000    302.45084    4.8025803 
  747500    298.74286   -31.169867 
  748000    301.59528   -7.8116613 
  748500    308.00593   -5.1474944 
  749000     299.8172    7.2680703 
  749500     299.8819   -1.9058036 
  750000    305.25169    10.782453 
  750500    299.48141   -16.736993 
  751000    301.20746   -7.0751538 
  751500    297.02922    3.2320914 
  752000     299.0898   -4.6739238 
  752500    299.52483   -5.3086168 
  753000    304.67355    1.9409847 
  753500    303.73788     2.038415 
  754000    308.30362    2.8402952 
  754500    299.32832   -24.666004 
  755000    304.06379    6.2326532 
  755500    299.82818    1.5021963 
  756000    305.76299   -2.5057914 
  756500    303.17403    5.6121015 
  757000    300.74823    17.521897 
  757500    301.00927   -1.7437375 
  758000    305.46295    1.4713971 
  758500    297.41246    1.9240333 
  759000    301.44812    9.8895358 
  759500    296.82725   -3.6781097 
  760000    301.88117  -0.70314615 
  760500    299.03716    5.1750725 
  761000    307.36446    3.7985923 
  761500    301.69316    4.2686078 
  762000    302.15388    2.8994501 
  762500    304.18498    8.9106488 
  763000    302.81279    6.1837323 
  763500    292.65936    12.208757 
  764000    303.69354    3.3672847 
  764500    301.55246   -2.1698552 
  765000    301.14385   -2.6882572 
  765500    294.60248   -11.377042 
  766000    301.05759   0.99214787 
  766500    298.13693    3.7842542 
  767000    297.19724    -11.84066 
  767500    300.72984   -4.1119331 
  768000    293.96547   -2.8840906 
  768500    298.32436   -11.412791 
  769000    297.36895    6.2660961 
  769500    303.11158    10.483119 
  770000    299.22796   -3.6579067 
  770500    298.44081   -13.022545 
  771000    300.66279   -2.7448671 
  771500    301.46671    18.721342 
  772000    301.13513    15.513045 
  772500    302.38649   -15.261188 
  773000    301.15394   -20.276639 
  773500    298.63799   -10.708363 
  774000    295.86647    7.2199645 
  774500    298.41759    11.546047 
  775000      298.546   -9.6304245 
  775500    294.66127   -12.616853 
  776000    298.00663    8.2829466 
  776500     299.2611      4.56063 
  777000    303.10343   -4.1038821 
  777500    302.08149    31.357529 
  778000     299.5385   -4.4550541 
  778500    302.91689    9.0079133 
  779000    299.27114   -14.662619 
  779500    301.69255   -7.8490313 
  780000    297.06866   -4.7593003 
  780500    305.87762   -8.9369121 
  781000    299.49326   -6.9914728 
  781500    301.40952   -3.6091867 
  782000    300.65433   -6.4286291 
  782500    300.23444    3.7261368 
  783000    300.96914    10.562877 
  783500    301.72291    11.685262 
  784000    295.04095   -16.284903 
  784500    301.18201   -8.0909826 
  785000    294.39849   -13.984417 
  785500    297.79476    -4.107299 
  786000    299.86579   -2.4499563 
  786500    290.55354   -5.4274948 
  787000    300.12421    14.186061 
  787500    302.25961    17.925278 
  788000    298.67372    11.531343 
  788500    301.55299    11.632591 
  789000    295.19403   0.15982859 
  789500    301.62147   -10.912805 
  790000    298.27866   -16.252458 
  790500    297.05173   -12.302627 
  791000    304.28051   -11.491275 
  791500    297.89626   -2.3514506 
  792000    298.36759    11.550426 
  792500     300.9348   0.01378302 
  793000    296.54052   -21.754664 
  793500    301.50845   -8.4204839 
  794000    294.75002    7.9608162 
  794500    302.73857     17.36527 
  795000    299.59099   -14.707943 
  795500    301.28291    -2.182607 
  796000    300.83946   0.53079482 
  796500    298.67989  -0.46698345 
  797000    299.06694   -16.058904 
  797500    300.72656    23.683755 
  798000    296.19124   -8.1095654 
  798500    297.72057    2.7788881 
  799000    296.94899    7.3705118 
  799500     299.7787   -10.730516 
  800000    299.22664   -4.9331673 
  800500    299.46598  -0.66704879 
  801000    297.71505    14.354574 
  801500    296.46841   -19.113585 
  802000    299.29575    6.0504834 
  802500    296.51399    6.4295986 
  803000    300.41738  -0.62747924 
  803500    293.31642   -15.563262 
  804000    302.81321   -3.7166029 
  804500    301.04523   -20.259757 
  805000    303.54404    17.141161 
  805500    295.54301   -8.6891922 
  806000    302.75671    5.3349243 
  806500    300.76763   -11.492417 
  807000    298.93903   -1.4889275 
  807500    300.82641   -9.4752162 
  808000    299.79463   -1.6409598 
  808500    301.04287    10.827223 
  809000    300.03358   -4.5340513 
  809500    300.97621    1.6873989 
  810000    299.08908     10.55696 
  810500     303.1221    10.386929 
  811000      309.054   -11.834732 
  811500    302.73901    14.559075 
  812000    296.51364   -6.6998086 
  812500    296.63058   -1.8275024 
  813000     294.9473    -4.037404 
  813500    301.74155    3.5951014 
  814000     302.3508     8.105188 
  814500     304.2975   -11.846871 
  815000    299.09188    10.470018 
  815500    297.90543   0.51060917 
  816000    302.01019    3.4712162 
  816500    293.19916    8.5336263 
  817000    296.47347     5.334121 
  817500    296.48892    12.726932 
  818000    294.22678   -10.209976 
  818500    306.07923   -14.234733 
  819000    298.75403   -10.995609 
  819500    297.16445    12.359108 
  820000    300.90609    1.5638031 
  820500    297.86625    -8.082886 
  821000    299.57922  -0.52876257 
  821500    297.15917    18.328174 
  822000    298.98719   -2.0619823 
  822500    298.83259   -5.6663166 
  823000    301.78499    11.757882 
  823500    298.21374   -3.3276454 
  824000    299.37621   -3.8139547 
  824500    296.90043    4.7901345 
  825000    295.57572   -19.903173 
  825500    301.62659   -6.2238855 
  826000    306.76188   -3.1429437 
  826500    299.10163   -2.8344439 
  827000    298.86869   -11.955902 
  827500     297.8646   -1.3789252 
  828000    295.70446    19.652743 
  828500    301.76623     2.190024 
  829000    302.39329   -1.7321779 
  829500    295.12749    8.0284704 
  830000    296.70834   -3.2459053 
  830500    300.26238   -4.9740815 
  831000    301.81602   -1.8587333 
  831500    304.22896    6.3551456 
  832000    298.24026    14.492788 
  832500    301.02497    10.950304 
  833000     294.8321   -7.2205293 
  833500    298.26118   -25.934137 
  834000     301.7749   0.86212934 
  834500    299.40756   0.68915788 
  835000    299.58784   -8.5385103 
  835500    297.35143    -3.601814 
  836000    299.89658   -2.3882147 
  836500    303.91094    3.5334181 
  837000    300.58538   -3.3515957 
  837500    303.22745   -16.678635 
  838000    301.96159    3.4533175 
  838500    305.85346    11.420512 
  839000    303.40235   -5.6547759 
  839500    297.14037    15.422674 
  840000     293.6872   -7.0386816 
  840500    301.92378  -0.99243715 
  841000    302.92428  0.013537841 
  841500    303.35362    5.1673663 
  842000    300.74536   -6.3028595 
  842500    296.25536   -1.4430406 
  843000    300.79147   -3.9450652 
  843500    301.30283    5.0944696 
  844000    301.80298   0.34693404 
  844500    302.10729   -7.2964478 
  845000    298.12145   -16.187754 
  845500     299.7635 -0.032017898 
  846000     298.6041    1.7006453 
  846500     298.4807     5.293868 
  847000    301.41931    3.1216189 
  847500    297.55456    2.4597834 
  848000    301.25804    -4.903295 
  848500    297.85154   -3.3359593 
  849000    294.61951    4.0423223 
  849500    301.07903    -7.842854 
  850000    299.10017    1.6033449 
  850500    299.52698    5.2148151 
  851000    301.15775   0.57270383 
  851500    298.55692    -1.576476 
  852000    301.42478    7.1996335 
  852500    293.96587   -6.5640588 
  853000    297.81117    8.3765344 
  853500     302.6995    11.128427 
  854000    300.13521    4.1405317 
  854500    297.57306   -16.591529 
  855000    299.95165    1.3754691 
  855500    304.51657    8.6596455 
  856000    296.91804   -4.7921301 
  856500    299.99186     0.959573 
  857000    300.95775    19.212465 
  857500    301.09283   -17.696238 
  858000     300.9044    7.7706432 
  858500    298.68347     -5.53616 
  859000    304.25509    25.366378 
  859500    298.19793    6.6953945 
  860000    299.88195   -7.4124061 
  860500    299.31431   -3.7566551 
  861000    301.34025   0.88526622 
  861500    301.60025   -9.4442723 
  862000     300.4688    9.1765179 
  862500    305.63226   -3.3566447 
  863000    292.38425    4.9801148 
  863500    301.69978    -11.27123 
  864000      297.235    3.4851387 
  864500    299.37628   -15.712268 
  865000    298.20041   -12.064884 
  865500    303.41971   -5.1072995 
  866000    295.82635    3.2954979 
  866500    292.39334    7.3102823 
  867000    294.39031    2.9293795 
  867500    300.66384    24.400893 
  868000    301.97613   -12.224008 
  868500    297.41824   -2.5912225 
  869000    295.63274  -0.62077978 
  869500    302.44095   -14.201884 
  870000    302.16443    7.5070765 
  870500    297.73815    8.6861618 
  871000    299.02531   -10.145089 
  871500    296.36471    9.2381979 
  872000    307.18417   -5.6058453 
  872500    295.89868   -21.080642 
  873000    294.31058     11.47058 
  873500    302.37843   -2.4911166 
  874000    299.35756  -0.40017301 
  874500    301.80332    12.678123 
  875000    303.21439    -5.254257 
  875500    299.53899    5.5807489 
  876000    302.97693    10.218429 
  876500    305.02122   -2.7800699 
  877000    297.44327     2.212648 
  877500    302.42599   -4.8952675 
  878000    299.30116    5.0591419 
  878500    300.26817    -11.00188 
  879000    300.29978    14.223612 
  879500      298.114   -12.354948 
  880000    295.52613   -5.0827839 
  880500    298.96184   -20.209372 
  881000     301.2351    12.353817 
  881500    299.18724   -6.0407674 
  882000    304.88622    5.3117823 
  882500    301.65724    -4.853495 
  883000    298.26883    14.309607 
  883500    297.63353   -3.5590614 
  884000    302.04267   0.90573311 
  884500    301.75934   -27.803989 
  885000    297.22081    1.1386872 
  885500    300.32655    2.8828178 
  886000    302.88034    8.1692288 
  886500     295.7914     2.060673 
  887000      297.386    8.8663781 
  887500    298.86745    12.244094 
  888000    301.93639   -1.8341714 
  888500    301.17646   -10.539795 
  889000    303.80517    3.9988561 
  889500    306.96507   -3.1816204 
  890000    299.39422   -1.2626562 
  890500    300.66876   -11.510341 
  891000    301.68739   -6.2582512 
  891500    306.49153   -1.1518794 
  892000     306.8325    16.678507 
  892500    296.45416   -6.4074304 
  893000    296.80511    7.8916742 
  893500     295.7359    6.0857267 
  894000    297.11419   0.71552647 
  894500    301.31546    9.0914415 
  895000    296.48034   -2.3228909 
  895500    297.54898   -18.753678 
  896000    298.38252   -4.5885221 
  896500    301.09234   -2.9370905 
  897000    297.25147    21.769406 
  897500    298.66223    6.5966308 
  898000    294.87773    13.049815 
  898500    295.68655    2.5877463 
  899000    297.23671    3.9110851 
  899500     302.3105    18.267876 
  900000    303.57232   -3.5071428 
  900500    295.68693   -1.4220459 
  901000    299.01273     11.47614 
  901500    304.09246   -3.2602059 
  902000    306.13905   -11.662292 
  902500    299.63328   -16.580918 
  903000     303.4875  -0.81588995 
  903500    303.44277    1.1378427 
  904000    297.75943     4.846707 
  904500    301.01148    11.024144 
  905000    301.01787   -16.415422 
  905500    296.30782    2.1586309 
  906000    298.21912 -0.031116104 
  906500    300.98087    4.4088116 
  907000    295.54091   -16.536209 
  907500    302.89864   -2.1121914 
  908000    295.99907    14.180097 
  908500    302.08784   -3.3411619 
  909000    299.02395    5.6331629 
  909500    296.66918    14.342739 
  910000    293.93121    18.916218 
  910500    297.65336     14.56358 
  911000    295.24287   -12.517828 
  911500    296.41873    13.829057 
  912000     296.5343   -4.4250413 
  912500     298.6163    2.5778021 
  913000    302.41222   -16.724218 
  913500    302.40026   0.33915344 
  914000    299.24883   -6.8985134 
  914500      299.693    8.5886082 
  915000    297.05533   -6.8292019 
  915500     300.7954  -0.55357808 
  916000    301.13856  -0.45090966 
  916500    299.92526    -3.089309 
  917000    293.72026    -4.923928 
  917500    295.41137    0.0979388 
  918000    302.99391   -7.6268235 
  918500    294.51722  -0.21081728 
  919000    306.32783    15.891827 
  919500    304.26643    11.782873 
  920000    306.91809    6.4071008 
  920500    299.90586    7.7266932 
  921000    297.69355   -11.034984 
  921500    302.76358   -10.400564 
  922000     298.1612   -16.857161 
  922500    299.96171    9.3033425 
  923000    300.37452    8.4586049 
  923500     297.9357    5.5020798 
  924000    299.60131    -13.65044 
  924500    301.56966   -11.795551 
  925000     300.8686    2.1688717 
  925500     298.9507    6.6568029 
  926000    301.96167   -10.429822 
  926500    305.72864   -3.2778268 
  927000    295.87907  -0.28532987 
  927500    305.35763   -5.5157847 
  928000    300.25984   -10.539477 
  928500    294.81225    12.636869 
  929000    303.26442    2.0488563 
  929500    296.40889    -19.72843 
  930000    306.17027   -25.916942 
  930500    299.90447   -18.378556 
  931000    299.89229   -2.4534581 
  931500    304.10148      16.1986 
  932000    297.44911   -5.7405229 
  932500    293.97893   -9.3850346 
  933000    296.29288   -16.751907 
  933500     300.4691    6.2917644 
  934000    304.44481  -0.69909902 
  934500    298.36673    2.8858933 
  935000     298.5302     5.372037 
  935500    300.43377    -5.147695 
  936000    304.15039    8.0665989 
  936500    296.33324    -5.286449 
  937000     303.5977  -0.26629447 
  937500    298.29845   0.59294365 
  938000    307.20398   -1.2461241 
  938500    299.15203    5.6539103 
  939000    301.72896     7.834122 
  939500    297.67435    13.979845 
  940000    300.11359   -4.7038201 
  940500    298.74948    3.1971578 
  941000    299.44155    7.6801274 
  941500    305.92154    10.047972 
  942000    300.27515   -6.4432131 
  942500    299.07684  -0.57389186 
  943000    305.52162    14.272077 
  943500    302.78718    33.645338 
  944000    305.33166    11.379194 
  944500    303.68221   -2.4531126 
  945000    299.08944 -0.061043626 
  945500    300.33805  -0.91891352 
  946000    299.35465   -10.494135 
  946500    294.48517   -5.1702349 
  947000    302.93695    1.7155362 
  947500    295.47298    8.9731605 
  948000    302.42799   -8.7585116 
  948500    303.04752   -4.9808691 
  949000    300.56035    2.9021272 
  949500    304.64693    14.431426 
  950000    299.51767    11.477968 
  950500    299.66098   -19.310091 
  951000    301.77125    6.2919215 
  951500    299.46493     7.940867 
  952000    301.35087   -15.461076 
  952500    299.12665    7.5729915 
  953000     300.9967   -4.6247801 
  953500    297.03416   0.43005057 
  954000    298.05705   -3.3462225 
  954500    296.16075   -9.9567621 
  955000    300.04932   -23.036808 
  955500    295.54532    9.7068762 
  956000    294.14431   -4.7032071 
  956500    293.84705   -25.386236 
  957000    302.98767   -17.173897 
  957500    298.25868   -1.3843421 
  958000    306.27722   -3.5497172 
  958500    298.69499  -0.78822976 
  959000    302.19524   -15.182295 
  959500    303.19958     20.71568 
  960000    297.64002    1.3516425 
  960500    303.40977   -14.130122 
  961000    302.29119   -7.6464188 
  961500     297.2972    12.109629 
  962000     297.9211   -7.5471644 
  962500    296.23599   -7.0029852 
  963000    307.57223   -17.787598 
  963500    301.07421   -3.9929396 
  964000    299.06689   -13.830878 
  964500    297.01903    8.5666495 
  965000    297.92273   -8.6275115 
  965500    298.08796    24.039175 
  966000    304.67675   -1.0208865 
  966500     305.8128   -15.540603 
  967000    296.34018    7.5264894 
  967500    304.36853    4.0374965 
  968000    301.05914    1.2435071 
  968500    303.71174   -13.730664 
  969000    303.27852   -2.3172226 
  969500    298.72424    11.382352 
  970000    299.32049   -4.3189027 
  970500    303.83706   -10.180591 
  971000    300.07973    9.2455053 
  971500    301.29456    -2.156845 
  972000    294.23339   -13.480836 
  972500    299.74276    -11.31972 
  973000    295.90091   -3.4521649 
  973500    299.03068  -0.35597737 
  974000     296.6175    -0.809406 
  974500    299.78242    3.5007294 
  975000    296.86395    1.4878131 
  975500    304.50884     32.94211 
  976000    302.10202     5.031904 
  976500    296.22525    19.993147 
  977000    301.21637   -26.177713 
  977500    302.09251    13.729117 
  978000    300.69422   -15.385114 
  978500    305.58327    14.307758 
  979000    300.00168    1.6820517 
  979500    296.81373   -11.341308 
  980000    304.78969   -7.0937284 
  980500    296.77781    10.914826 
  981000    300.73557    3.6386155 
  981500    301.85067     16.02008 
  982000    301.57171   -1.0134487 
  982500    300.84414    9.6996106 
  983000    304.30783   -8.5363311 
  983500    306.40354   -2.6215185 
  984000    294.17692   -4.9276603 
  984500    296.90925    14.999759 
  985000    292.73153    4.0035099 
  985500    306.04388    25.689328 
  986000    299.38851  -0.63853274 
  986500    293.75853    18.279736 
  987000    299.59875   -11.259193 
  987500    300.22261    14.716546 
  988000    304.32366    4.9945136 
  988500     303.6199    8.5478611 
  989000    300.39343     3.770761 
  989500    305.34124   -10.110172 
  990000    297.73016    3.3611406 
  990500    301.93124    4.8684118 
  991000     300.1297   -4.7815444 
  991500    299.48898    20.935799 
  992000    297.73629    7.6055803 
  992500    304.98092    3.3453882 
  993000    298.56449    1.2044386 
  993500    296.57677   -3.2152637 
  994000    298.29547   -12.726302 
  994500    305.81684   -5.3623448 
  995000    298.15514    8.9536144 
  995500    302.08136    3.8001862 
  996000    299.78516    1.6681033 
  996500     300.8744    7.4569711 
  997000    300.50945   -18.429131 
  997500    297.70898    11.653325 
  998000    297.35141   -3.3631436 
  998500    302.41215    21.343112 
  999000    300.45663   -4.9505654 
  999500    296.13237  -0.33376583 
 1000000    299.53346    5.6985817 
Loop time of 16090 on 16 procs for 1000000 steps with 19582 atoms

Pair  time (%) = 7053.56 (43.8382)
Bond  time (%) = 0.375801 (0.00233562)
Kspce time (%) = 2268.13 (14.0965)
Neigh time (%) = 5132.54 (31.899)
Comm  time (%) = 734.217 (4.5632)
Outpt time (%) = 3.38338 (0.0210279)
Other time (%) = 897.768 (5.57967)

Nlocal:    1223.88 ave 1255 max 1201 min
Histogram: 1 2 2 3 3 3 0 0 1 1
Nghost:    7403 ave 7450 max 7367 min
Histogram: 2 3 2 1 0 3 2 0 1 2
Neighs:    303200 ave 318468 max 285016 min
Histogram: 3 0 2 1 1 2 1 1 0 5

Total # of neighbors = 4851198
Ave neighs/atom = 247.738
Ave special neighs/atom = 1.34634
Neighbor list builds = 463713
Dangerous builds = 0
  write_restart  end.${E}.restart
  write_restart  end.0.1.restart
PPPM initialization ...
  G vector (1/distance) = 0.284296
  grid = 40 36 24
  stencil order = 5
  estimated absolute RMS force accuracy = 0.0311878
  estimated relative force accuracy = 9.39212e-05
  using double precision FFTs
  3d grid and FFT values/proc = 6555 2880

  clear
  next a
  next E
  jump system.in
