# Supplementary material for: The influences of electric field intensity and driving force on the slip behaviour of water flow in a nanochannel
Source: PLoS One. 2021 Sep 22;16(9):e0257589. doi: 10.1371/journal.pone.0257589 (PMC8457446; doi:10.1371/journal.pone.0257589)
Supplement: S1 Data — (ZIP) [file pone.0257589.s001.zip › data/ALH2O-E-5/Hvx.1]

# Chunk-averaged data for fix H and group H
# Timestep Number-of-chunks Total-count
# Chunk Coord1 Ncount vx
1000000 362 8788
  1 -16.1 0 0
  2 -15.9 0 0
  3 -15.7 0 0
  4 -15.5 0 0
  5 -15.3 0 0
  6 -15.1 0 0
  7 -14.9 0 0
  8 -14.7 0 0
  9 -14.5 0 0
  10 -14.3 0 0
  11 -14.1 0 0
  12 -13.9 0 0
  13 -13.7 0 0
  14 -13.5 0 0
  15 -13.3 0 0
  16 -13.1 0 0
  17 -12.9 0 0
  18 -12.7 0 0
  19 -12.5 0 0
  20 -12.3 0 0
  21 -12.1 0 0
  22 -11.9 0 0
  23 -11.7 0 0
  24 -11.5 0 0
  25 -11.3 0 0
  26 -11.1 0 0
  27 -10.9 0 0
  28 -10.7 0 0
  29 -10.5 0 0
  30 -10.3 0 0
  31 -10.1 0 0
  32 -9.9 0 0
  33 -9.7 0 0
  34 -9.5 0 0
  35 -9.3 0 0
  36 -9.1 0 0
  37 -8.9 0 0
  38 -8.7 0 0
  39 -8.5 0 0
  40 -8.3 0 0
  41 -8.1 0 0
  42 -7.9 0 0
  43 -7.7 0 0
  44 -7.5 0 0
  45 -7.3 0 0
  46 -7.1 0 0
  47 -6.9 0 0
  48 -6.7 0 0
  49 -6.5 0 0
  50 -6.3 0 0
  51 -6.1 0 0
  52 -5.9 0 0
  53 -5.7 0 0
  54 -5.5 0 0
  55 -5.3 0 0
  56 -5.1 0 0
  57 -4.9 0 0
  58 -4.7 0 0
  59 -4.5 0 0
  60 -4.3 0 0
  61 -4.1 0 0
  62 -3.9 0 0
  63 -3.7 0 0
  64 -3.5 0 0
  65 -3.3 0 0
  66 -3.1 0 0
  67 -2.9 0 0
  68 -2.7 0 0
  69 -2.5 0 0
  70 -2.3 0 0
  71 -2.1 0 0
  72 -1.9 0 0
  73 -1.7 0 0
  74 -1.5 0 0
  75 -1.3 0 0
  76 -1.1 0 0
  77 -0.9 0 0
  78 -0.7 0 0
  79 -0.5 0 0
  80 -0.3 0 0
  81 -0.1 0 0
  82 0.1 0 0
  83 0.3 0 0
  84 0.5 0 0
  85 0.7 0 0
  86 0.9 0 0
  87 1.1 0 0
  88 1.3 0.000654 0.000390492
  89 1.5 0.148087 0.0793118
  90 1.7 1.79394 0.483725
  91 1.9 5.34106 0.572631
  92 2.1 9.45323 0.574627
  93 2.3 16.1767 0.57462
  94 2.5 31.534 0.574623
  95 2.7 59.6444 0.574622
  96 2.9 87.5175 0.574626
  97 3.1 95.4394 0.57463
  98 3.3 84.5314 0.574625
  99 3.5 68.9031 0.574623
  100 3.7 57.641 0.574631
  101 3.9 50.2578 0.574636
  102 4.1 43.942 0.574628
  103 4.3 39.3937 0.574628
  104 4.5 38.1907 0.574629
  105 4.7 38.8084 0.57462
  106 4.9 38.4269 0.574628
  107 5.1 37.0743 0.574634
  108 5.3 37.0747 0.574625
  109 5.5 40.5696 0.574625
  110 5.7 47.5604 0.574627
  111 5.9 54.9471 0.574634
  112 6.1 59.5901 0.574637
  113 6.3 60.4764 0.574633
  114 6.5 58.2773 0.574619
  115 6.7 54.5786 0.574624
  116 6.9 50.8423 0.574631
  117 7.1 47.7397 0.574624
  118 7.3 45.5926 0.57463
  119 7.5 44.0891 0.574627
  120 7.7 43.476 0.574626
  121 7.9 43.5946 0.574629
  122 8.1 44.4305 0.574632
  123 8.3 45.8917 0.57463
  124 8.5 47.5571 0.574632
  125 8.7 48.899 0.574626
  126 8.9 49.8822 0.574628
  127 9.1 50.4072 0.574627
  128 9.3 50.4443 0.574628
  129 9.5 50.1921 0.574612
  130 9.7 49.8646 0.574624
  131 9.9 49.3772 0.574619
  132 10.1 48.8548 0.574619
  133 10.3 48.4072 0.574623
  134 10.5 48.0718 0.574626
  135 10.7 47.7292 0.57462
  136 10.9 47.4052 0.574622
  137 11.1 47.2529 0.574627
  138 11.3 47.2692 0.574628
  139 11.5 47.4264 0.574617
  140 11.7 47.7201 0.574611
  141 11.9 48.2202 0.574628
  142 12.1 48.6787 0.574625
  143 12.3 49.0054 0.574619
  144 12.5 49.1682 0.574633
  145 12.7 49.2023 0.574627
  146 12.9 48.9888 0.574617
  147 13.1 48.7211 0.574622
  148 13.3 48.5227 0.574611
  149 13.5 48.3694 0.574625
  150 13.7 48.1439 0.574614
  151 13.9 48.08 0.574624
  152 14.1 48.0215 0.57462
  153 14.3 48.0429 0.574618
  154 14.5 48.1041 0.574616
  155 14.7 48.1472 0.574625
  156 14.9 48.2482 0.574622
  157 15.1 48.379 0.574618
  158 15.3 48.5657 0.574626
  159 15.5 48.5576 0.57462
  160 15.7 48.5217 0.574611
  161 15.9 48.4602 0.574623
  162 16.1 48.4253 0.574617
  163 16.3 48.4404 0.574612
  164 16.5 48.4353 0.574617
  165 16.7 48.2816 0.574614
  166 16.9 48.2771 0.574629
  167 17.1 48.2401 0.574619
  168 17.3 48.2647 0.574619
  169 17.5 48.3412 0.574612
  170 17.7 48.3537 0.57462
  171 17.9 48.3069 0.57462
  172 18.1 48.3648 0.57462
  173 18.3 48.2836 0.574622
  174 18.5 48.3405 0.574625
  175 18.7 48.4103 0.57462
  176 18.9 48.3936 0.57462
  177 19.1 48.3614 0.574616
  178 19.3 48.3617 0.574623
  179 19.5 48.3375 0.574623
  180 19.7 48.3005 0.574628
  181 19.9 48.2968 0.574621
  182 20.1 48.3644 0.574615
  183 20.3 48.4433 0.574623
  184 20.5 48.4653 0.574624
  185 20.7 48.5058 0.574613
  186 20.9 48.5701 0.574619
  187 21.1 48.5093 0.574623
  188 21.3 48.4417 0.574622
  189 21.5 48.2677 0.574626
  190 21.7 48.1549 0.574621
  191 21.9 48.0732 0.574614
  192 22.1 48.0766 0.574627
  193 22.3 48.1993 0.574628
  194 22.5 48.3574 0.574618
  195 22.7 48.3969 0.574614
  196 22.9 48.3856 0.574615
  197 23.1 48.3362 0.574615
  198 23.3 48.4205 0.57462
  199 23.5 48.4123 0.574631
  200 23.7 48.3611 0.574626
  201 23.9 48.29 0.574624
  202 24.1 48.3159 0.574618
  203 24.3 48.3638 0.574619
  204 24.5 48.435 0.574625
  205 24.7 48.4681 0.574619
  206 24.9 48.4192 0.574616
  207 25.1 48.309 0.574619
  208 25.3 48.2591 0.574624
  209 25.5 48.1838 0.574631
  210 25.7 48.0684 0.574621
  211 25.9 47.9735 0.574614
  212 26.1 48.0797 0.574618
  213 26.3 48.1372 0.574631
  214 26.5 48.2204 0.574624
  215 26.7 48.3956 0.574624
  216 26.9 48.6278 0.574616
  217 27.1 48.7957 0.574625
  218 27.3 49.0629 0.574619
  219 27.5 49.1159 0.574624
  220 27.7 48.9429 0.574627
  221 27.9 48.6902 0.574628
  222 28.1 48.3361 0.57462
  223 28.3 47.8637 0.574626
  224 28.5 47.4754 0.574622
  225 28.7 47.2221 0.574622
  226 28.9 47.2386 0.574629
  227 29.1 47.4081 0.574622
  228 29.3 47.5759 0.574628
  229 29.5 47.9239 0.574627
  230 29.7 48.3686 0.574625
  231 29.9 48.9337 0.574626
  232 30.1 49.432 0.574622
  233 30.3 49.7962 0.574625
  234 30.5 50.1107 0.57463
  235 30.7 50.2965 0.574631
  236 30.9 50.2108 0.574639
  237 31.1 49.759 0.574622
  238 31.3 48.8243 0.574627
  239 31.5 47.4994 0.57463
  240 31.7 45.8259 0.574636
  241 31.9 44.5502 0.574633
  242 32.1 43.8373 0.574648
  243 32.3 43.7938 0.574629
  244 32.5 44.6721 0.574637
  245 32.7 46.0369 0.574637
  246 32.9 48.1048 0.574634
  247 33.1 50.8677 0.574627
  248 33.3 54.318 0.574626
  249 33.5 57.6035 0.574639
  250 33.7 59.4828 0.574631
  251 33.9 58.6042 0.574632
  252 34.1 54.2872 0.574627
  253 34.3 47.4038 0.574634
  254 34.5 40.9556 0.574632
  255 34.7 37.6384 0.574628
  256 34.9 37.6047 0.574627
  257 35.1 39.0012 0.574633
  258 35.3 39.2703 0.574631
  259 35.5 38.6137 0.574636
  260 35.7 39.7046 0.574632
  261 35.9 44.1164 0.574632
  262 36.1 50.5871 0.574619
  263 36.3 58.2606 0.574624
  264 36.5 69.1442 0.574631
  265 36.7 83.5309 0.574624
  266 36.9 92.7239 0.574631
  267 37.1 83.9589 0.574629
  268 37.3 57.5207 0.57463
  269 37.5 31.6182 0.574619
  270 37.7 17.7154 0.574629
  271 37.9 11.5864 0.574635
  272 38.1 7.29687 0.574331
  273 38.3 2.68064 0.53687
  274 38.5 0.235682 0.121134
  275 38.7 0.000977 0.000612303
  276 38.9 0 0
  277 39.1 0 0
  278 39.3 0 0
  279 39.5 0 0
  280 39.7 0 0
  281 39.9 0 0
  282 40.1 0 0
  283 40.3 0 0
  284 40.5 0 0
  285 40.7 0 0
  286 40.9 0 0
  287 41.1 0 0
  288 41.3 0 0
  289 41.5 0 0
  290 41.7 0 0
  291 41.9 0 0
  292 42.1 0 0
  293 42.3 0 0
  294 42.5 0 0
  295 42.7 0 0
  296 42.9 0 0
  297 43.1 0 0
  298 43.3 0 0
  299 43.5 0 0
  300 43.7 0 0
  301 43.9 0 0
  302 44.1 0 0
  303 44.3 0 0
  304 44.5 0 0
  305 44.7 0 0
  306 44.9 0 0
  307 45.1 0 0
  308 45.3 0 0
  309 45.5 0 0
  310 45.7 0 0
  311 45.9 0 0
  312 46.1 0 0
  313 46.3 0 0
  314 46.5 0 0
  315 46.7 0 0
  316 46.9 0 0
  317 47.1 0 0
  318 47.3 0 0
  319 47.5 0 0
  320 47.7 0 0
  321 47.9 0 0
  322 48.1 0 0
  323 48.3 0 0
  324 48.5 0 0
  325 48.7 0 0
  326 48.9 0 0
  327 49.1 0 0
  328 49.3 0 0
  329 49.5 0 0
  330 49.7 0 0
  331 49.9 0 0
  332 50.1 0 0
  333 50.3 0 0
  334 50.5 0 0
  335 50.7 0 0
  336 50.9 0 0
  337 51.1 0 0
  338 51.3 0 0
  339 51.5 0 0
  340 51.7 0 0
  341 51.9 0 0
  342 52.1 0 0
  343 52.3 0 0
  344 52.5 0 0
  345 52.7 0 0
  346 52.9 0 0
  347 53.1 0 0
  348 53.3 0 0
  349 53.5 0 0
  350 53.7 0 0
  351 53.9 0 0
  352 54.1 0 0
  353 54.3 0 0
  354 54.5 0 0
  355 54.7 0 0
  356 54.9 0 0
  357 55.1 0 0
  358 55.3 0 0
  359 55.5 0 0
  360 55.7 0 0
  361 55.9 0 0
  362 56.1 0 0
