# Supplementary material for: The influences of electric field intensity and driving force on the slip behaviour of water flow in a nanochannel
Source: PLoS One. 2021 Sep 22;16(9):e0257589. doi: 10.1371/journal.pone.0257589 (PMC8457446; doi:10.1371/journal.pone.0257589)
Supplement: S1 Data — (ZIP) [file pone.0257589.s001.zip › data/ALH2O-E-5/Hvx.2]

# Chunk-averaged data for fix H and group H
# Timestep Number-of-chunks Total-count
# Chunk Coord1 Ncount vx
1000000 362 8788
  1 -16.1 0 0
  2 -15.9 0 0
  3 -15.7 0 0
  4 -15.5 0 0
  5 -15.3 0 0
  6 -15.1 0 0
  7 -14.9 0 0
  8 -14.7 0 0
  9 -14.5 0 0
  10 -14.3 0 0
  11 -14.1 0 0
  12 -13.9 0 0
  13 -13.7 0 0
  14 -13.5 0 0
  15 -13.3 0 0
  16 -13.1 0 0
  17 -12.9 0 0
  18 -12.7 0 0
  19 -12.5 0 0
  20 -12.3 0 0
  21 -12.1 0 0
  22 -11.9 0 0
  23 -11.7 0 0
  24 -11.5 0 0
  25 -11.3 0 0
  26 -11.1 0 0
  27 -10.9 0 0
  28 -10.7 0 0
  29 -10.5 0 0
  30 -10.3 0 0
  31 -10.1 0 0
  32 -9.9 0 0
  33 -9.7 0 0
  34 -9.5 0 0
  35 -9.3 0 0
  36 -9.1 0 0
  37 -8.9 0 0
  38 -8.7 0 0
  39 -8.5 0 0
  40 -8.3 0 0
  41 -8.1 0 0
  42 -7.9 0 0
  43 -7.7 0 0
  44 -7.5 0 0
  45 -7.3 0 0
  46 -7.1 0 0
  47 -6.9 0 0
  48 -6.7 0 0
  49 -6.5 0 0
  50 -6.3 0 0
  51 -6.1 0 0
  52 -5.9 0 0
  53 -5.7 0 0
  54 -5.5 0 0
  55 -5.3 0 0
  56 -5.1 0 0
  57 -4.9 0 0
  58 -4.7 0 0
  59 -4.5 0 0
  60 -4.3 0 0
  61 -4.1 0 0
  62 -3.9 0 0
  63 -3.7 0 0
  64 -3.5 0 0
  65 -3.3 0 0
  66 -3.1 0 0
  67 -2.9 0 0
  68 -2.7 0 0
  69 -2.5 0 0
  70 -2.3 0 0
  71 -2.1 0 0
  72 -1.9 0 0
  73 -1.7 0 0
  74 -1.5 0 0
  75 -1.3 0 0
  76 -1.1 0 0
  77 -0.9 0 0
  78 -0.7 0 0
  79 -0.5 0 0
  80 -0.3 0 0
  81 -0.1 0 0
  82 0.1 0 0
  83 0.3 0 0
  84 0.5 0 0
  85 0.7 0 0
  86 0.9 0 0
  87 1.1 0 0
  88 1.3 0.000545 0.000323537
  89 1.5 0.110643 0.0604352
  90 1.7 1.4117 0.436485
  91 1.9 4.46 0.567763
  92 2.1 8.44333 0.573061
  93 2.3 15.4627 0.573165
  94 2.5 31.5124 0.573171
  95 2.7 60.5789 0.573178
  96 2.9 88.8724 0.57317
  97 3.1 96.4705 0.573162
  98 3.3 84.8926 0.573165
  99 3.5 68.9327 0.573175
  100 3.7 57.6177 0.573162
  101 3.9 50.4037 0.573169
  102 4.1 44.0939 0.573175
  103 4.3 39.3525 0.573169
  104 4.5 37.9528 0.573169
  105 4.7 38.5823 0.57317
  106 4.9 38.1988 0.573163
  107 5.1 36.8616 0.57318
  108 5.3 37.0016 0.573172
  109 5.5 40.5785 0.573163
  110 5.7 47.5619 0.573165
  111 5.9 55.0261 0.573167
  112 6.1 59.6038 0.573178
  113 6.3 60.4473 0.573178
  114 6.5 58.283 0.573172
  115 6.7 54.6299 0.573167
  116 6.9 50.7948 0.573165
  117 7.1 47.7771 0.573172
  118 7.3 45.5551 0.573176
  119 7.5 44.1221 0.573178
  120 7.7 43.5323 0.573175
  121 7.9 43.6442 0.573164
  122 8.1 44.4223 0.573175
  123 8.3 45.8109 0.573174
  124 8.5 47.5405 0.573166
  125 8.7 48.9279 0.573166
  126 8.9 49.9208 0.573166
  127 9.1 50.4226 0.573173
  128 9.3 50.5418 0.573178
  129 9.5 50.274 0.573176
  130 9.7 49.8604 0.573177
  131 9.9 49.475 0.573177
  132 10.1 48.9626 0.573176
  133 10.3 48.4985 0.573177
  134 10.5 48.0518 0.573171
  135 10.7 47.6697 0.573177
  136 10.9 47.2876 0.573181
  137 11.1 47.2006 0.573175
  138 11.3 47.3505 0.573172
  139 11.5 47.5912 0.573165
  140 11.7 47.9025 0.57318
  141 11.9 48.3188 0.57318
  142 12.1 48.698 0.57317
  143 12.3 48.9315 0.57318
  144 12.5 49.0256 0.573177
  145 12.7 48.9084 0.573177
  146 12.9 48.7926 0.573167
  147 13.1 48.6622 0.573167
  148 13.3 48.4902 0.573175
  149 13.5 48.1874 0.573181
  150 13.7 48.04 0.573171
  151 13.9 47.971 0.573178
  152 14.1 47.9922 0.573167
  153 14.3 48.0377 0.573181
  154 14.5 48.1471 0.573179
  155 14.7 48.3002 0.573173
  156 14.9 48.5569 0.573169
  157 15.1 48.6413 0.573162
  158 15.3 48.655 0.573176
  159 15.5 48.674 0.573161
  160 15.7 48.4964 0.573172
  161 15.9 48.2558 0.573165
  162 16.1 48.2324 0.573176
  163 16.3 48.181 0.573176
  164 16.5 48.2202 0.573176
  165 16.7 48.3423 0.573166
  166 16.9 48.4834 0.573171
  167 17.1 48.3136 0.573172
  168 17.3 48.2487 0.573168
  169 17.5 48.3021 0.573179
  170 17.7 48.3272 0.573167
  171 17.9 48.3513 0.573174
  172 18.1 48.3352 0.573171
  173 18.3 48.3383 0.573166
  174 18.5 48.3278 0.573176
  175 18.7 48.3424 0.573165
  176 18.9 48.3931 0.573168
  177 19.1 48.4152 0.573174
  178 19.3 48.4191 0.57317
  179 19.5 48.368 0.573161
  180 19.7 48.3958 0.573169
  181 19.9 48.4257 0.573168
  182 20.1 48.4148 0.573172
  183 20.3 48.3675 0.57317
  184 20.5 48.3437 0.573171
  185 20.7 48.3688 0.573164
  186 20.9 48.3526 0.573177
  187 21.1 48.3881 0.573171
  188 21.3 48.3877 0.57317
  189 21.5 48.3448 0.573181
  190 21.7 48.3371 0.573168
  191 21.9 48.2766 0.573176
  192 22.1 48.3105 0.573171
  193 22.3 48.3006 0.573177
  194 22.5 48.1436 0.573178
  195 22.7 48.1767 0.57317
  196 22.9 48.3219 0.573173
  197 23.1 48.4594 0.573165
  198 23.3 48.4765 0.573168
  199 23.5 48.5138 0.573177
  200 23.7 48.4842 0.573172
  201 23.9 48.4648 0.573173
  202 24.1 48.4084 0.573164
  203 24.3 48.4811 0.573171
  204 24.5 48.4554 0.573164
  205 24.7 48.3403 0.573173
  206 24.9 48.4036 0.573173
  207 25.1 48.3568 0.573165
  208 25.3 48.263 0.573174
  209 25.5 48.1416 0.573167
  210 25.7 48.0586 0.573165
  211 25.9 48.0694 0.573173
  212 26.1 47.979 0.573166
  213 26.3 48.0184 0.573178
  214 26.5 48.1581 0.573174
  215 26.7 48.4077 0.573177
  216 26.9 48.5985 0.573166
  217 27.1 48.8126 0.573166
  218 27.3 48.9916 0.573177
  219 27.5 49.0483 0.573171
  220 27.7 48.9573 0.573164
  221 27.9 48.621 0.573174
  222 28.1 48.2768 0.573171
  223 28.3 47.863 0.573172
  224 28.5 47.5011 0.573178
  225 28.7 47.294 0.573168
  226 28.9 47.1317 0.573173
  227 29.1 47.3362 0.573174
  228 29.3 47.5965 0.573171
  229 29.5 48.0086 0.573178
  230 29.7 48.5339 0.57317
  231 29.9 49.071 0.573179
  232 30.1 49.5639 0.573175
  233 30.3 49.9473 0.573167
  234 30.5 50.2951 0.573169
  235 30.7 50.4934 0.573182
  236 30.9 50.2716 0.57317
  237 31.1 49.6813 0.57318
  238 31.3 48.6488 0.573168
  239 31.5 47.1876 0.573177
  240 31.7 45.7581 0.573171
  241 31.9 44.5514 0.573177
  242 32.1 43.8125 0.573169
  243 32.3 43.7604 0.573176
  244 32.5 44.4432 0.573164
  245 32.7 45.8759 0.573185
  246 32.9 48.0049 0.573171
  247 33.1 51.0003 0.573174
  248 33.3 54.4032 0.573166
  249 33.5 57.5001 0.573171
  250 33.7 59.2454 0.57317
  251 33.9 58.3354 0.573171
  252 34.1 54.125 0.573168
  253 34.3 47.4439 0.573178
  254 34.5 41.0444 0.573174
  255 34.7 37.7394 0.573175
  256 34.9 37.7056 0.573165
  257 35.1 39.0309 0.57317
  258 35.3 39.4671 0.573169
  259 35.5 38.8139 0.573172
  260 35.7 39.882 0.573161
  261 35.9 44.2286 0.57317
  262 36.1 50.7133 0.573182
  263 36.3 58.4172 0.573166
  264 36.5 69.3077 0.573168
  265 36.7 83.0438 0.57317
  266 36.9 91.4129 0.57317
  267 37.1 82.3464 0.573172
  268 37.3 56.3916 0.573174
  269 37.5 31.5677 0.573173
  270 37.7 18.4682 0.573156
  271 37.9 12.732 0.573157
  272 38.1 8.40621 0.573119
  273 38.3 3.19842 0.552094
  274 38.5 0.290168 0.144541
  275 38.7 0.001034 0.000578831
  276 38.9 0 0
  277 39.1 0 0
  278 39.3 0 0
  279 39.5 0 0
  280 39.7 0 0
  281 39.9 0 0
  282 40.1 0 0
  283 40.3 0 0
  284 40.5 0 0
  285 40.7 0 0
  286 40.9 0 0
  287 41.1 0 0
  288 41.3 0 0
  289 41.5 0 0
  290 41.7 0 0
  291 41.9 0 0
  292 42.1 0 0
  293 42.3 0 0
  294 42.5 0 0
  295 42.7 0 0
  296 42.9 0 0
  297 43.1 0 0
  298 43.3 0 0
  299 43.5 0 0
  300 43.7 0 0
  301 43.9 0 0
  302 44.1 0 0
  303 44.3 0 0
  304 44.5 0 0
  305 44.7 0 0
  306 44.9 0 0
  307 45.1 0 0
  308 45.3 0 0
  309 45.5 0 0
  310 45.7 0 0
  311 45.9 0 0
  312 46.1 0 0
  313 46.3 0 0
  314 46.5 0 0
  315 46.7 0 0
  316 46.9 0 0
  317 47.1 0 0
  318 47.3 0 0
  319 47.5 0 0
  320 47.7 0 0
  321 47.9 0 0
  322 48.1 0 0
  323 48.3 0 0
  324 48.5 0 0
  325 48.7 0 0
  326 48.9 0 0
  327 49.1 0 0
  328 49.3 0 0
  329 49.5 0 0
  330 49.7 0 0
  331 49.9 0 0
  332 50.1 0 0
  333 50.3 0 0
  334 50.5 0 0
  335 50.7 0 0
  336 50.9 0 0
  337 51.1 0 0
  338 51.3 0 0
  339 51.5 0 0
  340 51.7 0 0
  341 51.9 0 0
  342 52.1 0 0
  343 52.3 0 0
  344 52.5 0 0
  345 52.7 0 0
  346 52.9 0 0
  347 53.1 0 0
  348 53.3 0 0
  349 53.5 0 0
  350 53.7 0 0
  351 53.9 0 0
  352 54.1 0 0
  353 54.3 0 0
  354 54.5 0 0
  355 54.7 0 0
  356 54.9 0 0
  357 55.1 0 0
  358 55.3 0 0
  359 55.5 0 0
  360 55.7 0 0
  361 55.9 0 0
  362 56.1 0 0
