# Supplementary material for: The influences of electric field intensity and driving force on the slip behaviour of water flow in a nanochannel
Source: PLoS One. 2021 Sep 22;16(9):e0257589. doi: 10.1371/journal.pone.0257589 (PMC8457446; doi:10.1371/journal.pone.0257589)
Supplement: S1 Data — (ZIP) [file pone.0257589.s001.zip › data/ALH2O-E-5/Hvx.3]

# Chunk-averaged data for fix H and group H
# Timestep Number-of-chunks Total-count
# Chunk Coord1 Ncount vx
1000000 362 8788
  1 -16.1 0 0
  2 -15.9 0 0
  3 -15.7 0 0
  4 -15.5 0 0
  5 -15.3 0 0
  6 -15.1 0 0
  7 -14.9 0 0
  8 -14.7 0 0
  9 -14.5 0 0
  10 -14.3 0 0
  11 -14.1 0 0
  12 -13.9 0 0
  13 -13.7 0 0
  14 -13.5 0 0
  15 -13.3 0 0
  16 -13.1 0 0
  17 -12.9 0 0
  18 -12.7 0 0
  19 -12.5 0 0
  20 -12.3 0 0
  21 -12.1 0 0
  22 -11.9 0 0
  23 -11.7 0 0
  24 -11.5 0 0
  25 -11.3 0 0
  26 -11.1 0 0
  27 -10.9 0 0
  28 -10.7 0 0
  29 -10.5 0 0
  30 -10.3 0 0
  31 -10.1 0 0
  32 -9.9 0 0
  33 -9.7 0 0
  34 -9.5 0 0
  35 -9.3 0 0
  36 -9.1 0 0
  37 -8.9 0 0
  38 -8.7 0 0
  39 -8.5 0 0
  40 -8.3 0 0
  41 -8.1 0 0
  42 -7.9 0 0
  43 -7.7 0 0
  44 -7.5 0 0
  45 -7.3 0 0
  46 -7.1 0 0
  47 -6.9 0 0
  48 -6.7 0 0
  49 -6.5 0 0
  50 -6.3 0 0
  51 -6.1 0 0
  52 -5.9 0 0
  53 -5.7 0 0
  54 -5.5 0 0
  55 -5.3 0 0
  56 -5.1 0 0
  57 -4.9 0 0
  58 -4.7 0 0
  59 -4.5 0 0
  60 -4.3 0 0
  61 -4.1 0 0
  62 -3.9 0 0
  63 -3.7 0 0
  64 -3.5 0 0
  65 -3.3 0 0
  66 -3.1 0 0
  67 -2.9 0 0
  68 -2.7 0 0
  69 -2.5 0 0
  70 -2.3 0 0
  71 -2.1 0 0
  72 -1.9 0 0
  73 -1.7 0 0
  74 -1.5 0 0
  75 -1.3 0 0
  76 -1.1 0 0
  77 -0.9 0 0
  78 -0.7 0 0
  79 -0.5 0 0
  80 -0.3 0 0
  81 -0.1 0 0
  82 0.1 0 0
  83 0.3 0 0
  84 0.5 0 0
  85 0.7 0 0
  86 0.9 0 0
  87 1.1 0 0
  88 1.3 0.000435 0.000242021
  89 1.5 0.088155 0.0480294
  90 1.7 1.14811 0.391432
  91 1.9 3.74758 0.559876
  92 2.1 7.53558 0.571691
  93 2.3 14.6569 0.571872
  94 2.5 31.1599 0.571871
  95 2.7 61.1626 0.571854
  96 2.9 90.079 0.571867
  97 3.1 97.2167 0.571859
  98 3.3 85.0624 0.571859
  99 3.5 68.642 0.571861
  100 3.7 57.4437 0.571859
  101 3.9 50.2756 0.571865
  102 4.1 44.0122 0.571862
  103 4.3 39.2567 0.571865
  104 4.5 37.8333 0.571864
  105 4.7 38.3488 0.57187
  106 4.9 37.9927 0.571867
  107 5.1 36.6579 0.57186
  108 5.3 36.8287 0.571852
  109 5.5 40.581 0.57187
  110 5.7 47.6802 0.571861
  111 5.9 55.1007 0.571865
  112 6.1 59.8661 0.571867
  113 6.3 60.6152 0.571859
  114 6.5 58.2973 0.571864
  115 6.7 54.6207 0.57186
  116 6.9 50.7697 0.571863
  117 7.1 47.6052 0.571868
  118 7.3 45.2576 0.571867
  119 7.5 43.9278 0.571869
  120 7.7 43.3211 0.571858
  121 7.9 43.5137 0.571858
  122 8.1 44.4646 0.571862
  123 8.3 45.9003 0.571868
  124 8.5 47.5092 0.571857
  125 8.7 49.0031 0.57187
  126 8.9 50.0146 0.571869
  127 9.1 50.4066 0.571855
  128 9.3 50.5056 0.571858
  129 9.5 50.2658 0.571867
  130 9.7 49.9126 0.571863
  131 9.9 49.4347 0.571858
  132 10.1 48.9528 0.571864
  133 10.3 48.4372 0.571858
  134 10.5 47.9798 0.571858
  135 10.7 47.5993 0.571856
  136 10.9 47.2727 0.571857
  137 11.1 47.0645 0.571868
  138 11.3 47.2557 0.571863
  139 11.5 47.46 0.571859
  140 11.7 47.7877 0.571865
  141 11.9 48.2692 0.571856
  142 12.1 48.6729 0.571855
  143 12.3 48.9981 0.571866
  144 12.5 49.0113 0.571865
  145 12.7 49.0893 0.571868
  146 12.9 48.9782 0.571861
  147 13.1 48.8249 0.571861
  148 13.3 48.6342 0.571871
  149 13.5 48.3451 0.57186
  150 13.7 48.0152 0.571868
  151 13.9 47.921 0.571866
  152 14.1 47.8721 0.571853
  153 14.3 47.9518 0.571867
  154 14.5 48.0419 0.571877
  155 14.7 48.24 0.571855
  156 14.9 48.4508 0.571868
  157 15.1 48.623 0.571854
  158 15.3 48.7366 0.571865
  159 15.5 48.5696 0.571864
  160 15.7 48.5047 0.57187
  161 15.9 48.4042 0.571861
  162 16.1 48.2273 0.571859
  163 16.3 48.2188 0.571862
  164 16.5 48.2898 0.571877
  165 16.7 48.2233 0.57186
  166 16.9 48.2088 0.57187
  167 17.1 48.2178 0.571867
  168 17.3 48.1936 0.571861
  169 17.5 48.1538 0.571867
  170 17.7 48.3824 0.571862
  171 17.9 48.4779 0.571863
  172 18.1 48.4739 0.571864
  173 18.3 48.5098 0.57187
  174 18.5 48.4652 0.571866
  175 18.7 48.465 0.571861
  176 18.9 48.5108 0.571871
  177 19.1 48.4664 0.571862
  178 19.3 48.3604 0.571864
  179 19.5 48.2489 0.571862
  180 19.7 48.2429 0.571866
  181 19.9 48.1949 0.57187
  182 20.1 48.2566 0.571869
  183 20.3 48.1751 0.571867
  184 20.5 48.2142 0.571864
  185 20.7 48.249 0.571867
  186 20.9 48.278 0.571868
  187 21.1 48.369 0.571866
  188 21.3 48.4681 0.571874
  189 21.5 48.5167 0.571865
  190 21.7 48.4592 0.571863
  191 21.9 48.3193 0.571872
  192 22.1 48.2991 0.571863
  193 22.3 48.2887 0.571871
  194 22.5 48.1782 0.571865
  195 22.7 48.1512 0.571868
  196 22.9 48.2339 0.571872
  197 23.1 48.3548 0.571855
  198 23.3 48.3328 0.571873
  199 23.5 48.3438 0.571868
  200 23.7 48.3465 0.571866
  201 23.9 48.3796 0.571862
  202 24.1 48.5702 0.571862
  203 24.3 48.613 0.571859
  204 24.5 48.6499 0.571876
  205 24.7 48.6405 0.571861
  206 24.9 48.603 0.571871
  207 25.1 48.5265 0.571867
  208 25.3 48.3627 0.571874
  209 25.5 48.2339 0.571867
  210 25.7 48.105 0.571863
  211 25.9 48.0105 0.571863
  212 26.1 48.0065 0.571871
  213 26.3 48.0068 0.571864
  214 26.5 48.0654 0.571859
  215 26.7 48.2733 0.57187
  216 26.9 48.7349 0.571865
  217 27.1 49.0188 0.57187
  218 27.3 49.1894 0.571871
  219 27.5 49.2168 0.571867
  220 27.7 49.1255 0.57186
  221 27.9 48.7726 0.571857
  222 28.1 48.4241 0.571875
  223 28.3 48.1365 0.57186
  224 28.5 47.6773 0.571864
  225 28.7 47.3159 0.571867
  226 28.9 47.1518 0.57187
  227 29.1 47.2446 0.571861
  228 29.3 47.4198 0.571859
  229 29.5 47.8999 0.571859
  230 29.7 48.382 0.571872
  231 29.9 48.9313 0.571857
  232 30.1 49.4989 0.571867
  233 30.3 50.0727 0.571871
  234 30.5 50.3852 0.571866
  235 30.7 50.5393 0.571869
  236 30.9 50.3755 0.571875
  237 31.1 49.767 0.571868
  238 31.3 48.6765 0.571858
  239 31.5 47.2567 0.57188
  240 31.7 45.8246 0.57187
  241 31.9 44.6919 0.571867
  242 32.1 43.9313 0.571865
  243 32.3 44.0104 0.571869
  244 32.5 44.7297 0.571864
  245 32.7 46.0022 0.571872
  246 32.9 48.1276 0.571867
  247 33.1 51.0097 0.571873
  248 33.3 54.3396 0.571866
  249 33.5 57.375 0.571874
  250 33.7 59.0491 0.571866
  251 33.9 58.1682 0.571875
  252 34.1 53.9364 0.571869
  253 34.3 47.1936 0.571878
  254 34.5 41.0141 0.571869
  255 34.7 37.9052 0.571872
  256 34.9 37.8767 0.571861
  257 35.1 39.1995 0.571864
  258 35.3 39.6646 0.571859
  259 35.5 39.098 0.571861
  260 35.7 40.0298 0.571871
  261 35.9 44.2946 0.571877
  262 36.1 50.7183 0.571865
  263 36.3 58.5563 0.571856
  264 36.5 69.4183 0.571866
  265 36.7 82.8575 0.571863
  266 36.9 90.3781 0.571863
  267 37.1 80.7601 0.571865
  268 37.3 55.2807 0.571861
  269 37.5 31.3776 0.571865
  270 37.7 19.0338 0.57185
  271 37.9 13.8937 0.571857
  272 38.1 9.72425 0.571821
  273 38.3 3.85455 0.561922
  274 38.5 0.361803 0.174802
  275 38.7 0.001656 0.000987093
  276 38.9 0 0
  277 39.1 0 0
  278 39.3 0 0
  279 39.5 0 0
  280 39.7 0 0
  281 39.9 0 0
  282 40.1 0 0
  283 40.3 0 0
  284 40.5 0 0
  285 40.7 0 0
  286 40.9 0 0
  287 41.1 0 0
  288 41.3 0 0
  289 41.5 0 0
  290 41.7 0 0
  291 41.9 0 0
  292 42.1 0 0
  293 42.3 0 0
  294 42.5 0 0
  295 42.7 0 0
  296 42.9 0 0
  297 43.1 0 0
  298 43.3 0 0
  299 43.5 0 0
  300 43.7 0 0
  301 43.9 0 0
  302 44.1 0 0
  303 44.3 0 0
  304 44.5 0 0
  305 44.7 0 0
  306 44.9 0 0
  307 45.1 0 0
  308 45.3 0 0
  309 45.5 0 0
  310 45.7 0 0
  311 45.9 0 0
  312 46.1 0 0
  313 46.3 0 0
  314 46.5 0 0
  315 46.7 0 0
  316 46.9 0 0
  317 47.1 0 0
  318 47.3 0 0
  319 47.5 0 0
  320 47.7 0 0
  321 47.9 0 0
  322 48.1 0 0
  323 48.3 0 0
  324 48.5 0 0
  325 48.7 0 0
  326 48.9 0 0
  327 49.1 0 0
  328 49.3 0 0
  329 49.5 0 0
  330 49.7 0 0
  331 49.9 0 0
  332 50.1 0 0
  333 50.3 0 0
  334 50.5 0 0
  335 50.7 0 0
  336 50.9 0 0
  337 51.1 0 0
  338 51.3 0 0
  339 51.5 0 0
  340 51.7 0 0
  341 51.9 0 0
  342 52.1 0 0
  343 52.3 0 0
  344 52.5 0 0
  345 52.7 0 0
  346 52.9 0 0
  347 53.1 0 0
  348 53.3 0 0
  349 53.5 0 0
  350 53.7 0 0
  351 53.9 0 0
  352 54.1 0 0
  353 54.3 0 0
  354 54.5 0 0
  355 54.7 0 0
  356 54.9 0 0
  357 55.1 0 0
  358 55.3 0 0
  359 55.5 0 0
  360 55.7 0 0
  361 55.9 0 0
  362 56.1 0 0
