# Supplementary material for: The influences of electric field intensity and driving force on the slip behaviour of water flow in a nanochannel
Source: PLoS One. 2021 Sep 22;16(9):e0257589. doi: 10.1371/journal.pone.0257589 (PMC8457446; doi:10.1371/journal.pone.0257589)
Supplement: S1 Data — (ZIP) [file pone.0257589.s001.zip › data/ALH2O-E-5/Hvx.4]

# Chunk-averaged data for fix H and group H
# Timestep Number-of-chunks Total-count
# Chunk Coord1 Ncount vx
1000000 362 8788
  1 -16.1 0 0
  2 -15.9 0 0
  3 -15.7 0 0
  4 -15.5 0 0
  5 -15.3 0 0
  6 -15.1 0 0
  7 -14.9 0 0
  8 -14.7 0 0
  9 -14.5 0 0
  10 -14.3 0 0
  11 -14.1 0 0
  12 -13.9 0 0
  13 -13.7 0 0
  14 -13.5 0 0
  15 -13.3 0 0
  16 -13.1 0 0
  17 -12.9 0 0
  18 -12.7 0 0
  19 -12.5 0 0
  20 -12.3 0 0
  21 -12.1 0 0
  22 -11.9 0 0
  23 -11.7 0 0
  24 -11.5 0 0
  25 -11.3 0 0
  26 -11.1 0 0
  27 -10.9 0 0
  28 -10.7 0 0
  29 -10.5 0 0
  30 -10.3 0 0
  31 -10.1 0 0
  32 -9.9 0 0
  33 -9.7 0 0
  34 -9.5 0 0
  35 -9.3 0 0
  36 -9.1 0 0
  37 -8.9 0 0
  38 -8.7 0 0
  39 -8.5 0 0
  40 -8.3 0 0
  41 -8.1 0 0
  42 -7.9 0 0
  43 -7.7 0 0
  44 -7.5 0 0
  45 -7.3 0 0
  46 -7.1 0 0
  47 -6.9 0 0
  48 -6.7 0 0
  49 -6.5 0 0
  50 -6.3 0 0
  51 -6.1 0 0
  52 -5.9 0 0
  53 -5.7 0 0
  54 -5.5 0 0
  55 -5.3 0 0
  56 -5.1 0 0
  57 -4.9 0 0
  58 -4.7 0 0
  59 -4.5 0 0
  60 -4.3 0 0
  61 -4.1 0 0
  62 -3.9 0 0
  63 -3.7 0 0
  64 -3.5 0 0
  65 -3.3 0 0
  66 -3.1 0 0
  67 -2.9 0 0
  68 -2.7 0 0
  69 -2.5 0 0
  70 -2.3 0 0
  71 -2.1 0 0
  72 -1.9 0 0
  73 -1.7 0 0
  74 -1.5 0 0
  75 -1.3 0 0
  76 -1.1 0 0
  77 -0.9 0 0
  78 -0.7 0 0
  79 -0.5 0 0
  80 -0.3 0 0
  81 -0.1 0 0
  82 0.1 0 0
  83 0.3 0 0
  84 0.5 0 0
  85 0.7 0 0
  86 0.9 0 0
  87 1.1 0 0
  88 1.3 0.000245 0.000133205
  89 1.5 0.068233 0.0377496
  90 1.7 0.918773 0.345953
  91 1.9 3.15724 0.546646
  92 2.1 6.70096 0.567799
  93 2.3 13.8238 0.568292
  94 2.5 30.8129 0.568298
  95 2.7 61.7284 0.568304
  96 2.9 91.1793 0.568303
  97 3.1 98.1396 0.568302
  98 3.3 85.421 0.568295
  99 3.5 68.5786 0.568305
  100 3.7 57.1903 0.568304
  101 3.9 50.1855 0.568309
  102 4.1 44.1813 0.56831
  103 4.3 39.5115 0.568299
  104 4.5 37.9177 0.568302
  105 4.7 38.2818 0.568304
  106 4.9 37.7793 0.568303
  107 5.1 36.3498 0.568313
  108 5.3 36.4645 0.568292
  109 5.5 40.2957 0.568318
  110 5.7 47.5214 0.568302
  111 5.9 55.1905 0.568307
  112 6.1 60.1697 0.568311
  113 6.3 60.993 0.568301
  114 6.5 58.64 0.568299
  115 6.7 54.795 0.568308
  116 6.9 50.8259 0.568297
  117 7.1 47.5539 0.568299
  118 7.3 45.2491 0.568308
  119 7.5 43.9106 0.568304
  120 7.7 43.2724 0.568293
  121 7.9 43.5052 0.568293
  122 8.1 44.4923 0.568314
  123 8.3 45.9921 0.568305
  124 8.5 47.6765 0.568304
  125 8.7 49.0772 0.568315
  126 8.9 49.9133 0.568302
  127 9.1 50.2356 0.568308
  128 9.3 50.2297 0.5683
  129 9.5 50.0735 0.568307
  130 9.7 49.8177 0.568306
  131 9.9 49.4753 0.568305
  132 10.1 49.0562 0.568301
  133 10.3 48.5122 0.568306
  134 10.5 48.0049 0.568313
  135 10.7 47.5324 0.568306
  136 10.9 47.261 0.568314
  137 11.1 47.2154 0.568315
  138 11.3 47.303 0.568304
  139 11.5 47.6155 0.56831
  140 11.7 48.0446 0.568317
  141 11.9 48.4217 0.568304
  142 12.1 48.7706 0.56832
  143 12.3 49.0668 0.568306
  144 12.5 49.1741 0.56831
  145 12.7 49.199 0.568309
  146 12.9 49.0142 0.568305
  147 13.1 48.6556 0.568301
  148 13.3 48.3638 0.568314
  149 13.5 48.0147 0.568302
  150 13.7 47.8819 0.568307
  151 13.9 47.9007 0.568308
  152 14.1 48.1247 0.568314
  153 14.3 48.2061 0.568307
  154 14.5 48.1816 0.568297
  155 14.7 48.2006 0.568293
  156 14.9 48.3326 0.568296
  157 15.1 48.4969 0.568308
  158 15.3 48.5992 0.568294
  159 15.5 48.6239 0.568308
  160 15.7 48.5168 0.568305
  161 15.9 48.4641 0.568298
  162 16.1 48.417 0.568298
  163 16.3 48.3399 0.568298
  164 16.5 48.2837 0.56831
  165 16.7 48.2484 0.568292
  166 16.9 48.2258 0.568308
  167 17.1 48.2593 0.568308
  168 17.3 48.3519 0.568301
  169 17.5 48.3399 0.568309
  170 17.7 48.3569 0.568307
  171 17.9 48.3462 0.568299
  172 18.1 48.3886 0.568303
  173 18.3 48.4154 0.568305
  174 18.5 48.4078 0.568313
  175 18.7 48.3629 0.568309
  176 18.9 48.3485 0.5683
  177 19.1 48.3761 0.568307
  178 19.3 48.3169 0.568303
  179 19.5 48.3012 0.568304
  180 19.7 48.42 0.568296
  181 19.9 48.3741 0.568299
  182 20.1 48.407 0.568303
  183 20.3 48.502 0.568296
  184 20.5 48.3848 0.568301
  185 20.7 48.3299 0.568299
  186 20.9 48.3496 0.568303
  187 21.1 48.3407 0.568302
  188 21.3 48.4049 0.568289
  189 21.5 48.5209 0.568303
  190 21.7 48.5366 0.568298
  191 21.9 48.4701 0.568293
  192 22.1 48.3402 0.568303
  193 22.3 48.2575 0.568304
  194 22.5 48.2397 0.568297
  195 22.7 48.1761 0.5683
  196 22.9 48.2763 0.568291
  197 23.1 48.3656 0.568305
  198 23.3 48.4484 0.568297
  199 23.5 48.5803 0.568296
  200 23.7 48.6527 0.568304
  201 23.9 48.5589 0.568314
  202 24.1 48.5261 0.568306
  203 24.3 48.4396 0.568293
  204 24.5 48.4294 0.568299
  205 24.7 48.4513 0.568295
  206 24.9 48.4854 0.5683
  207 25.1 48.5092 0.568301
  208 25.3 48.4078 0.56829
  209 25.5 48.2384 0.568302
  210 25.7 48.0476 0.568308
  211 25.9 47.9808 0.568305
  212 26.1 47.9515 0.568295
  213 26.3 48.0331 0.568292
  214 26.5 48.0577 0.568295
  215 26.7 48.4093 0.568308
  216 26.9 48.6696 0.568297
  217 27.1 48.8793 0.568296
  218 27.3 49.1346 0.568294
  219 27.5 49.1898 0.568303
  220 27.7 48.9849 0.568297
  221 27.9 48.6247 0.5683
  222 28.1 48.1881 0.568291
  223 28.3 47.8593 0.568303
  224 28.5 47.4779 0.568298
  225 28.7 47.3104 0.568293
  226 28.9 47.3568 0.568298
  227 29.1 47.4162 0.568294
  228 29.3 47.6524 0.568299
  229 29.5 48.0307 0.568293
  230 29.7 48.5086 0.568298
  231 29.9 48.9827 0.568301
  232 30.1 49.4705 0.568303
  233 30.3 49.9031 0.568291
  234 30.5 50.1668 0.568305
  235 30.7 50.2767 0.568298
  236 30.9 50.0674 0.5683
  237 31.1 49.6197 0.568284
  238 31.3 48.6117 0.568302
  239 31.5 47.2572 0.568299
  240 31.7 45.7902 0.568288
  241 31.9 44.6837 0.5683
  242 32.1 44.1061 0.568307
  243 32.3 44.06 0.568298
  244 32.5 44.7938 0.568297
  245 32.7 46.3215 0.568298
  246 32.9 48.2801 0.568295
  247 33.1 50.9383 0.568289
  248 33.3 54.0215 0.568302
  249 33.5 57.0163 0.568296
  250 33.7 58.7106 0.568304
  251 33.9 57.7999 0.568303
  252 34.1 53.7769 0.568293
  253 34.3 47.2893 0.568299
  254 34.5 41.2226 0.568295
  255 34.7 38.1948 0.568301
  256 34.9 38.1374 0.568307
  257 35.1 39.407 0.568293
  258 35.3 39.7501 0.568297
  259 35.5 39.1977 0.568304
  260 35.7 40.1485 0.568289
  261 35.9 44.4222 0.568303
  262 36.1 50.9203 0.568301
  263 36.3 58.8957 0.568291
  264 36.5 69.5148 0.568306
  265 36.7 82.2039 0.568298
  266 36.9 89.007 0.568298
  267 37.1 78.9251 0.568298
  268 37.3 53.7956 0.568296
  269 37.5 31.1085 0.568293
  270 37.7 19.7151 0.568304
  271 37.9 15.1068 0.568316
  272 38.1 11.0555 0.568276
  273 38.3 4.56561 0.562809
  274 38.5 0.43576 0.200507
  275 38.7 0.001926 0.00112985
  276 38.9 0 0
  277 39.1 0 0
  278 39.3 0 0
  279 39.5 0 0
  280 39.7 0 0
  281 39.9 0 0
  282 40.1 0 0
  283 40.3 0 0
  284 40.5 0 0
  285 40.7 0 0
  286 40.9 0 0
  287 41.1 0 0
  288 41.3 0 0
  289 41.5 0 0
  290 41.7 0 0
  291 41.9 0 0
  292 42.1 0 0
  293 42.3 0 0
  294 42.5 0 0
  295 42.7 0 0
  296 42.9 0 0
  297 43.1 0 0
  298 43.3 0 0
  299 43.5 0 0
  300 43.7 0 0
  301 43.9 0 0
  302 44.1 0 0
  303 44.3 0 0
  304 44.5 0 0
  305 44.7 0 0
  306 44.9 0 0
  307 45.1 0 0
  308 45.3 0 0
  309 45.5 0 0
  310 45.7 0 0
  311 45.9 0 0
  312 46.1 0 0
  313 46.3 0 0
  314 46.5 0 0
  315 46.7 0 0
  316 46.9 0 0
  317 47.1 0 0
  318 47.3 0 0
  319 47.5 0 0
  320 47.7 0 0
  321 47.9 0 0
  322 48.1 0 0
  323 48.3 0 0
  324 48.5 0 0
  325 48.7 0 0
  326 48.9 0 0
  327 49.1 0 0
  328 49.3 0 0
  329 49.5 0 0
  330 49.7 0 0
  331 49.9 0 0
  332 50.1 0 0
  333 50.3 0 0
  334 50.5 0 0
  335 50.7 0 0
  336 50.9 0 0
  337 51.1 0 0
  338 51.3 0 0
  339 51.5 0 0
  340 51.7 0 0
  341 51.9 0 0
  342 52.1 0 0
  343 52.3 0 0
  344 52.5 0 0
  345 52.7 0 0
  346 52.9 0 0
  347 53.1 0 0
  348 53.3 0 0
  349 53.5 0 0
  350 53.7 0 0
  351 53.9 0 0
  352 54.1 0 0
  353 54.3 0 0
  354 54.5 0 0
  355 54.7 0 0
  356 54.9 0 0
  357 55.1 0 0
  358 55.3 0 0
  359 55.5 0 0
  360 55.7 0 0
  361 55.9 0 0
  362 56.1 0 0
