# Supplementary material for: The influences of electric field intensity and driving force on the slip behaviour of water flow in a nanochannel
Source: PLoS One. 2021 Sep 22;16(9):e0257589. doi: 10.1371/journal.pone.0257589 (PMC8457446; doi:10.1371/journal.pone.0257589)
Supplement: S1 Data — (ZIP) [file pone.0257589.s001.zip › data/ALH2O-E-5/Hvx.5]

# Chunk-averaged data for fix H and group H
# Timestep Number-of-chunks Total-count
# Chunk Coord1 Ncount vx
1000000 362 8788
  1 -16.1 0 0
  2 -15.9 0 0
  3 -15.7 0 0
  4 -15.5 0 0
  5 -15.3 0 0
  6 -15.1 0 0
  7 -14.9 0 0
  8 -14.7 0 0
  9 -14.5 0 0
  10 -14.3 0 0
  11 -14.1 0 0
  12 -13.9 0 0
  13 -13.7 0 0
  14 -13.5 0 0
  15 -13.3 0 0
  16 -13.1 0 0
  17 -12.9 0 0
  18 -12.7 0 0
  19 -12.5 0 0
  20 -12.3 0 0
  21 -12.1 0 0
  22 -11.9 0 0
  23 -11.7 0 0
  24 -11.5 0 0
  25 -11.3 0 0
  26 -11.1 0 0
  27 -10.9 0 0
  28 -10.7 0 0
  29 -10.5 0 0
  30 -10.3 0 0
  31 -10.1 0 0
  32 -9.9 0 0
  33 -9.7 0 0
  34 -9.5 0 0
  35 -9.3 0 0
  36 -9.1 0 0
  37 -8.9 0 0
  38 -8.7 0 0
  39 -8.5 0 0
  40 -8.3 0 0
  41 -8.1 0 0
  42 -7.9 0 0
  43 -7.7 0 0
  44 -7.5 0 0
  45 -7.3 0 0
  46 -7.1 0 0
  47 -6.9 0 0
  48 -6.7 0 0
  49 -6.5 0 0
  50 -6.3 0 0
  51 -6.1 0 0
  52 -5.9 0 0
  53 -5.7 0 0
  54 -5.5 0 0
  55 -5.3 0 0
  56 -5.1 0 0
  57 -4.9 0 0
  58 -4.7 0 0
  59 -4.5 0 0
  60 -4.3 0 0
  61 -4.1 0 0
  62 -3.9 0 0
  63 -3.7 0 0
  64 -3.5 0 0
  65 -3.3 0 0
  66 -3.1 0 0
  67 -2.9 0 0
  68 -2.7 0 0
  69 -2.5 0 0
  70 -2.3 0 0
  71 -2.1 0 0
  72 -1.9 0 0
  73 -1.7 0 0
  74 -1.5 0 0
  75 -1.3 0 0
  76 -1.1 0 0
  77 -0.9 0 0
  78 -0.7 0 0
  79 -0.5 0 0
  80 -0.3 0 0
  81 -0.1 0 0
  82 0.1 0 0
  83 0.3 0 0
  84 0.5 0 0
  85 0.7 0 0
  86 0.9 0 0
  87 1.1 0 0
  88 1.3 0.000193 0.000109401
  89 1.5 0.050821 0.0279092
  90 1.7 0.731011 0.297364
  91 1.9 2.65933 0.529995
  92 2.1 5.99129 0.565837
  93 2.3 13.1051 0.567081
  94 2.5 30.4888 0.567081
  95 2.7 62.182 0.567096
  96 2.9 92.2105 0.56709
  97 3.1 98.7464 0.567085
  98 3.3 85.4487 0.567086
  99 3.5 68.4345 0.567093
  100 3.7 57.0754 0.56709
  101 3.9 50.3478 0.567086
  102 4.1 44.2334 0.567085
  103 4.3 39.36 0.567091
  104 4.5 37.6866 0.567084
  105 4.7 37.9727 0.567091
  106 4.9 37.4343 0.567095
  107 5.1 36.158 0.567082
  108 5.3 36.4379 0.567093
  109 5.5 40.3965 0.567083
  110 5.7 47.7344 0.567089
  111 5.9 55.5088 0.567083
  112 6.1 60.2641 0.567096
  113 6.3 61.0055 0.567095
  114 6.5 58.6961 0.567089
  115 6.7 54.8424 0.567094
  116 6.9 50.8535 0.567093
  117 7.1 47.3978 0.567071
  118 7.3 45.0755 0.567085
  119 7.5 43.6009 0.567097
  120 7.7 43.151 0.56709
  121 7.9 43.4534 0.567096
  122 8.1 44.4574 0.567087
  123 8.3 45.9244 0.567085
  124 8.5 47.6537 0.567093
  125 8.7 49.2123 0.567099
  126 8.9 50.118 0.567087
  127 9.1 50.5027 0.567082
  128 9.3 50.5922 0.5671
  129 9.5 50.3431 0.567094
  130 9.7 49.93 0.567079
  131 9.9 49.3695 0.567088
  132 10.1 48.8504 0.567091
  133 10.3 48.3308 0.567085
  134 10.5 47.8683 0.567087
  135 10.7 47.4262 0.567082
  136 10.9 47.2014 0.567083
  137 11.1 47.0328 0.567086
  138 11.3 47.1001 0.567085
  139 11.5 47.4677 0.567089
  140 11.7 47.9221 0.567084
  141 11.9 48.4592 0.567086
  142 12.1 48.8674 0.567089
  143 12.3 49.1612 0.567091
  144 12.5 49.316 0.567087
  145 12.7 49.2991 0.567082
  146 12.9 49.0997 0.567082
  147 13.1 48.8042 0.567098
  148 13.3 48.5906 0.567089
  149 13.5 48.2799 0.567084
  150 13.7 48.0194 0.567084
  151 13.9 47.8734 0.567093
  152 14.1 47.8142 0.567091
  153 14.3 47.8209 0.567082
  154 14.5 47.8878 0.56709
  155 14.7 48.2458 0.567079
  156 14.9 48.4138 0.567084
  157 15.1 48.5851 0.567084
  158 15.3 48.742 0.567088
  159 15.5 48.8025 0.567085
  160 15.7 48.7489 0.567091
  161 15.9 48.5726 0.567086
  162 16.1 48.4807 0.567084
  163 16.3 48.4892 0.567076
  164 16.5 48.3806 0.567068
  165 16.7 48.375 0.567086
  166 16.9 48.2435 0.567089
  167 17.1 48.2377 0.567082
  168 17.3 48.1948 0.567078
  169 17.5 48.2155 0.56708
  170 17.7 48.2834 0.567079
  171 17.9 48.2317 0.567088
  172 18.1 48.2689 0.567086
  173 18.3 48.3699 0.567083
  174 18.5 48.4358 0.567088
  175 18.7 48.4944 0.567075
  176 18.9 48.5012 0.567075
  177 19.1 48.4288 0.567084
  178 19.3 48.4139 0.567075
  179 19.5 48.4206 0.567077
  180 19.7 48.3548 0.567087
  181 19.9 48.361 0.567083
  182 20.1 48.2961 0.567084
  183 20.3 48.2733 0.567083
  184 20.5 48.3589 0.567091
  185 20.7 48.3821 0.567083
  186 20.9 48.3187 0.567083
  187 21.1 48.2679 0.567078
  188 21.3 48.29 0.567071
  189 21.5 48.3168 0.567079
  190 21.7 48.3661 0.567088
  191 21.9 48.3838 0.567086
  192 22.1 48.3833 0.567083
  193 22.3 48.3806 0.567088
  194 22.5 48.3022 0.567085
  195 22.7 48.3015 0.567086
  196 22.9 48.3577 0.567078
  197 23.1 48.4126 0.567093
  198 23.3 48.5458 0.567091
  199 23.5 48.5477 0.567082
  200 23.7 48.5676 0.567085
  201 23.9 48.5022 0.567097
  202 24.1 48.3477 0.567084
  203 24.3 48.3177 0.567079
  204 24.5 48.3203 0.56709
  205 24.7 48.3659 0.567081
  206 24.9 48.2731 0.567086
  207 25.1 48.2892 0.567083
  208 25.3 48.1733 0.567096
  209 25.5 48.19 0.567087
  210 25.7 48.11 0.567086
  211 25.9 48.1648 0.56709
  212 26.1 48.1682 0.567082
  213 26.3 48.0884 0.567092
  214 26.5 48.2531 0.567092
  215 26.7 48.4901 0.567091
  216 26.9 48.7394 0.567083
  217 27.1 48.8798 0.567087
  218 27.3 48.9918 0.567097
  219 27.5 48.9891 0.567096
  220 27.7 48.8054 0.567093
  221 27.9 48.5085 0.567092
  222 28.1 48.1692 0.567093
  223 28.3 47.8765 0.567093
  224 28.5 47.5207 0.567083
  225 28.7 47.2785 0.567092
  226 28.9 47.2829 0.5671
  227 29.1 47.4816 0.567099
  228 29.3 47.7258 0.5671
  229 29.5 47.9527 0.567094
  230 29.7 48.486 0.567084
  231 29.9 49.1031 0.567095
  232 30.1 49.5628 0.567085
  233 30.3 50.0561 0.567085
  234 30.5 50.2628 0.567096
  235 30.7 50.3705 0.567097
  236 30.9 50.1227 0.567092
  237 31.1 49.6472 0.567092
  238 31.3 48.5592 0.56709
  239 31.5 47.2045 0.567088
  240 31.7 45.8569 0.567098
  241 31.9 44.7375 0.567094
  242 32.1 44.0676 0.567082
  243 32.3 44.3133 0.567091
  244 32.5 45.0937 0.567096
  245 32.7 46.477 0.56708
  246 32.9 48.4842 0.567096
  247 33.1 51.1419 0.567108
  248 33.3 54.1349 0.567094
  249 33.5 56.8791 0.567093
  250 33.7 58.4678 0.56709
  251 33.9 57.5281 0.567088
  252 34.1 53.4688 0.567092
  253 34.3 47.261 0.567089
  254 34.5 41.4507 0.567091
  255 34.7 38.3769 0.567091
  256 34.9 38.4271 0.567086
  257 35.1 39.5087 0.567083
  258 35.3 39.7573 0.567089
  259 35.5 39.1989 0.56709
  260 35.7 40.159 0.567098
  261 35.9 44.3102 0.567087
  262 36.1 51.0217 0.567082
  263 36.3 59.1806 0.56709
  264 36.5 69.886 0.56709
  265 36.7 82.1636 0.567086
  266 36.9 88.0314 0.567091
  267 37.1 77.2897 0.567092
  268 37.3 52.4595 0.567095
  269 37.5 30.634 0.5671
  270 37.7 20.1883 0.567095
  271 37.9 16.3287 0.567091
  272 38.1 12.527 0.567095
  273 38.3 5.35808 0.564971
  274 38.5 0.522427 0.231247
  275 38.7 0.002277 0.00128878
  276 38.9 0 0
  277 39.1 0 0
  278 39.3 0 0
  279 39.5 0 0
  280 39.7 0 0
  281 39.9 0 0
  282 40.1 0 0
  283 40.3 0 0
  284 40.5 0 0
  285 40.7 0 0
  286 40.9 0 0
  287 41.1 0 0
  288 41.3 0 0
  289 41.5 0 0
  290 41.7 0 0
  291 41.9 0 0
  292 42.1 0 0
  293 42.3 0 0
  294 42.5 0 0
  295 42.7 0 0
  296 42.9 0 0
  297 43.1 0 0
  298 43.3 0 0
  299 43.5 0 0
  300 43.7 0 0
  301 43.9 0 0
  302 44.1 0 0
  303 44.3 0 0
  304 44.5 0 0
  305 44.7 0 0
  306 44.9 0 0
  307 45.1 0 0
  308 45.3 0 0
  309 45.5 0 0
  310 45.7 0 0
  311 45.9 0 0
  312 46.1 0 0
  313 46.3 0 0
  314 46.5 0 0
  315 46.7 0 0
  316 46.9 0 0
  317 47.1 0 0
  318 47.3 0 0
  319 47.5 0 0
  320 47.7 0 0
  321 47.9 0 0
  322 48.1 0 0
  323 48.3 0 0
  324 48.5 0 0
  325 48.7 0 0
  326 48.9 0 0
  327 49.1 0 0
  328 49.3 0 0
  329 49.5 0 0
  330 49.7 0 0
  331 49.9 0 0
  332 50.1 0 0
  333 50.3 0 0
  334 50.5 0 0
  335 50.7 0 0
  336 50.9 0 0
  337 51.1 0 0
  338 51.3 0 0
  339 51.5 0 0
  340 51.7 0 0
  341 51.9 0 0
  342 52.1 0 0
  343 52.3 0 0
  344 52.5 0 0
  345 52.7 0 0
  346 52.9 0 0
  347 53.1 0 0
  348 53.3 0 0
  349 53.5 0 0
  350 53.7 0 0
  351 53.9 0 0
  352 54.1 0 0
  353 54.3 0 0
  354 54.5 0 0
  355 54.7 0 0
  356 54.9 0 0
  357 55.1 0 0
  358 55.3 0 0
  359 55.5 0 0
  360 55.7 0 0
  361 55.9 0 0
  362 56.1 0 0
