# Supplementary material for: The influences of electric field intensity and driving force on the slip behaviour of water flow in a nanochannel
Source: PLoS One. 2021 Sep 22;16(9):e0257589. doi: 10.1371/journal.pone.0257589 (PMC8457446; doi:10.1371/journal.pone.0257589)
Supplement: S1 Data — (ZIP) [file pone.0257589.s001.zip › data/ALH2O-E-5/Ovx.1]

# Chunk-averaged data for fix O and group O
# Timestep Number-of-chunks Total-count
# Chunk Coord1 Ncount vx
1000000 362 4394
  1 -16.1 0 0
  2 -15.9 0 0
  3 -15.7 0 0
  4 -15.5 0 0
  5 -15.3 0 0
  6 -15.1 0 0
  7 -14.9 0 0
  8 -14.7 0 0
  9 -14.5 0 0
  10 -14.3 0 0
  11 -14.1 0 0
  12 -13.9 0 0
  13 -13.7 0 0
  14 -13.5 0 0
  15 -13.3 0 0
  16 -13.1 0 0
  17 -12.9 0 0
  18 -12.7 0 0
  19 -12.5 0 0
  20 -12.3 0 0
  21 -12.1 0 0
  22 -11.9 0 0
  23 -11.7 0 0
  24 -11.5 0 0
  25 -11.3 0 0
  26 -11.1 0 0
  27 -10.9 0 0
  28 -10.7 0 0
  29 -10.5 0 0
  30 -10.3 0 0
  31 -10.1 0 0
  32 -9.9 0 0
  33 -9.7 0 0
  34 -9.5 0 0
  35 -9.3 0 0
  36 -9.1 0 0
  37 -8.9 0 0
  38 -8.7 0 0
  39 -8.5 0 0
  40 -8.3 0 0
  41 -8.1 0 0
  42 -7.9 0 0
  43 -7.7 0 0
  44 -7.5 0 0
  45 -7.3 0 0
  46 -7.1 0 0
  47 -6.9 0 0
  48 -6.7 0 0
  49 -6.5 0 0
  50 -6.3 0 0
  51 -6.1 0 0
  52 -5.9 0 0
  53 -5.7 0 0
  54 -5.5 0 0
  55 -5.3 0 0
  56 -5.1 0 0
  57 -4.9 0 0
  58 -4.7 0 0
  59 -4.5 0 0
  60 -4.3 0 0
  61 -4.1 0 0
  62 -3.9 0 0
  63 -3.7 0 0
  64 -3.5 0 0
  65 -3.3 0 0
  66 -3.1 0 0
  67 -2.9 0 0
  68 -2.7 0 0
  69 -2.5 0 0
  70 -2.3 0 0
  71 -2.1 0 0
  72 -1.9 0 0
  73 -1.7 0 0
  74 -1.5 0 0
  75 -1.3 0 0
  76 -1.1 0 0
  77 -0.9 0 0
  78 -0.7 0 0
  79 -0.5 0 0
  80 -0.3 0 0
  81 -0.1 0 0
  82 0.1 0 0
  83 0.3 0 0
  84 0.5 0 0
  85 0.7 0 0
  86 0.9 0 0
  87 1.1 0 0
  88 1.3 0 0
  89 1.5 0 0
  90 1.7 0 0
  91 1.9 0 0
  92 2.1 0 0
  93 2.3 0.01421 0.00809211
  94 2.5 2.81236 0.541173
  95 2.7 27.7891 0.574619
  96 2.9 61.1936 0.574629
  97 3.1 66.633 0.574627
  98 3.3 54.6289 0.57463
  99 3.5 40.6881 0.574631
  100 3.7 29.8388 0.574617
  101 3.9 22.1641 0.574627
  102 4.1 17.057 0.574626
  103 4.3 13.7706 0.574636
  104 4.5 11.8396 0.574632
  105 4.7 11.0765 0.574611
  106 4.9 11.4476 0.574634
  107 5.1 13.5786 0.574635
  108 5.3 18.6195 0.57464
  109 5.5 26.6694 0.57463
  110 5.7 33.2928 0.574617
  111 5.9 35.0992 0.574627
  112 6.1 33.2606 0.574625
  113 6.3 30.0565 0.574632
  114 6.5 27.2155 0.574633
  115 6.7 25.0713 0.57464
  116 6.9 23.5452 0.57463
  117 7.1 22.397 0.574626
  118 7.3 21.6367 0.57462
  119 7.5 21.1834 0.574625
  120 7.7 21.209 0.574635
  121 7.9 21.5212 0.574625
  122 8.1 22.2182 0.574622
  123 8.3 23.1004 0.574627
  124 8.5 23.8435 0.574634
  125 8.7 24.5955 0.574623
  126 8.9 25.2864 0.574626
  127 9.1 25.7589 0.57463
  128 9.3 26.0407 0.574626
  129 9.5 25.8788 0.574623
  130 9.7 25.4688 0.574616
  131 9.9 25.009 0.574626
  132 10.1 24.3965 0.57462
  133 10.3 23.7832 0.574625
  134 10.5 23.3517 0.574621
  135 10.7 23.0198 0.574628
  136 10.9 22.9848 0.57462
  137 11.1 23.1762 0.574626
  138 11.3 23.551 0.574628
  139 11.5 23.9784 0.574621
  140 11.7 24.2858 0.574632
  141 11.9 24.6279 0.574616
  142 12.1 24.7456 0.574622
  143 12.3 24.768 0.574622
  144 12.5 24.6526 0.574618
  145 12.7 24.52 0.574623
  146 12.9 24.3987 0.574622
  147 13.1 24.1891 0.574625
  148 13.3 24.1079 0.574624
  149 13.5 24.0477 0.574618
  150 13.7 24.0292 0.574617
  151 13.9 24.0544 0.574614
  152 14.1 24.0349 0.574623
  153 14.3 24.0303 0.574611
  154 14.5 24.003 0.574624
  155 14.7 24.1337 0.574621
  156 14.9 24.0811 0.574622
  157 15.1 24.134 0.574621
  158 15.3 24.3177 0.574626
  159 15.5 24.2949 0.574615
  160 15.7 24.2884 0.574613
  161 15.9 24.3852 0.574618
  162 16.1 24.3242 0.574618
  163 16.3 24.2627 0.574631
  164 16.5 24.137 0.574607
  165 16.7 24.1278 0.574614
  166 16.9 24.0507 0.574619
  167 17.1 24.0819 0.574619
  168 17.3 24.0129 0.57462
  169 17.5 24.091 0.574622
  170 17.7 24.1158 0.574618
  171 17.9 24.2533 0.574622
  172 18.1 24.2569 0.574624
  173 18.3 24.3416 0.574618
  174 18.5 24.2566 0.574618
  175 18.7 24.1924 0.574619
  176 18.9 24.1526 0.574623
  177 19.1 24.0294 0.574625
  178 19.3 24.0376 0.574627
  179 19.5 24.1848 0.574618
  180 19.7 24.1565 0.574621
  181 19.9 24.2136 0.574612
  182 20.1 24.2425 0.574627
  183 20.3 24.2181 0.574615
  184 20.5 24.2756 0.574609
  185 20.7 24.2866 0.574622
  186 20.9 24.2756 0.574624
  187 21.1 24.1751 0.57463
  188 21.3 24.0708 0.574621
  189 21.5 24.0893 0.574619
  190 21.7 24.1231 0.574626
  191 21.9 24.18 0.574625
  192 22.1 24.2231 0.574622
  193 22.3 24.1283 0.574623
  194 22.5 24.1118 0.57462
  195 22.7 24.1164 0.574611
  196 22.9 24.1422 0.574621
  197 23.1 24.0834 0.574615
  198 23.3 24.1708 0.574617
  199 23.5 24.1017 0.57463
  200 23.7 24.1431 0.57462
  201 23.9 24.2513 0.574634
  202 24.1 24.3131 0.574618
  203 24.3 24.2919 0.574625
  204 24.5 24.2285 0.574614
  205 24.7 24.164 0.574628
  206 24.9 24.2111 0.574618
  207 25.1 24.2152 0.574612
  208 25.3 24.1423 0.574617
  209 25.5 24.0826 0.574624
  210 25.7 23.9549 0.574626
  211 25.9 24.0641 0.574629
  212 26.1 23.9794 0.574627
  213 26.3 24.0034 0.574625
  214 26.5 24.0257 0.574622
  215 26.7 24.0344 0.574621
  216 26.9 24.1872 0.57462
  217 27.1 24.3174 0.574609
  218 27.3 24.4941 0.574618
  219 27.5 24.7259 0.574628
  220 27.7 24.7311 0.574629
  221 27.9 24.6589 0.574633
  222 28.1 24.6088 0.57463
  223 28.3 24.3017 0.574618
  224 28.5 23.8826 0.57462
  225 28.7 23.4223 0.574628
  226 28.9 23.2083 0.574627
  227 29.1 23.0862 0.57462
  228 29.3 23.1209 0.574625
  229 29.5 23.3268 0.574627
  230 29.7 23.8002 0.574618
  231 29.9 24.4712 0.574636
  232 30.1 24.9734 0.574626
  233 30.3 25.5003 0.57462
  234 30.5 25.8024 0.574627
  235 30.7 25.8911 0.574625
  236 30.9 25.6451 0.574638
  237 31.1 25.1993 0.574635
  238 31.3 24.488 0.574639
  239 31.5 23.7499 0.57463
  240 31.7 23.0452 0.574639
  241 31.9 22.2207 0.574637
  242 32.1 21.6081 0.574626
  243 32.3 21.4383 0.574634
  244 32.5 21.5229 0.574625
  245 32.7 21.9178 0.574619
  246 32.9 22.5974 0.574636
  247 33.1 23.691 0.574632
  248 33.3 25.1085 0.574642
  249 33.5 27.1752 0.574639
  250 33.7 29.7393 0.574631
  251 33.9 32.6918 0.574634
  252 34.1 34.4904 0.574632
  253 34.3 32.6086 0.574625
  254 34.5 26.262 0.574634
  255 34.7 18.7235 0.574632
  256 34.9 13.9015 0.574622
  257 35.1 11.948 0.574633
  258 35.3 11.6402 0.574627
  259 35.5 12.4121 0.574622
  260 35.7 14.3228 0.574614
  261 35.9 17.541 0.574625
  262 36.1 22.553 0.574633
  263 36.3 29.9848 0.57463
  264 36.5 40.299 0.574633
  265 36.7 53.6465 0.574629
  266 36.9 65.1014 0.57463
  267 37.1 60.1251 0.574626
  268 37.3 27.8796 0.574622
  269 37.5 2.91627 0.544776
  270 37.7 0.014535 0.00841896
  271 37.9 0 0
  272 38.1 0 0
  273 38.3 0 0
  274 38.5 0 0
  275 38.7 0 0
  276 38.9 0 0
  277 39.1 0 0
  278 39.3 0 0
  279 39.5 0 0
  280 39.7 0 0
  281 39.9 0 0
  282 40.1 0 0
  283 40.3 0 0
  284 40.5 0 0
  285 40.7 0 0
  286 40.9 0 0
  287 41.1 0 0
  288 41.3 0 0
  289 41.5 0 0
  290 41.7 0 0
  291 41.9 0 0
  292 42.1 0 0
  293 42.3 0 0
  294 42.5 0 0
  295 42.7 0 0
  296 42.9 0 0
  297 43.1 0 0
  298 43.3 0 0
  299 43.5 0 0
  300 43.7 0 0
  301 43.9 0 0
  302 44.1 0 0
  303 44.3 0 0
  304 44.5 0 0
  305 44.7 0 0
  306 44.9 0 0
  307 45.1 0 0
  308 45.3 0 0
  309 45.5 0 0
  310 45.7 0 0
  311 45.9 0 0
  312 46.1 0 0
  313 46.3 0 0
  314 46.5 0 0
  315 46.7 0 0
  316 46.9 0 0
  317 47.1 0 0
  318 47.3 0 0
  319 47.5 0 0
  320 47.7 0 0
  321 47.9 0 0
  322 48.1 0 0
  323 48.3 0 0
  324 48.5 0 0
  325 48.7 0 0
  326 48.9 0 0
  327 49.1 0 0
  328 49.3 0 0
  329 49.5 0 0
  330 49.7 0 0
  331 49.9 0 0
  332 50.1 0 0
  333 50.3 0 0
  334 50.5 0 0
  335 50.7 0 0
  336 50.9 0 0
  337 51.1 0 0
  338 51.3 0 0
  339 51.5 0 0
  340 51.7 0 0
  341 51.9 0 0
  342 52.1 0 0
  343 52.3 0 0
  344 52.5 0 0
  345 52.7 0 0
  346 52.9 0 0
  347 53.1 0 0
  348 53.3 0 0
  349 53.5 0 0
  350 53.7 0 0
  351 53.9 0 0
  352 54.1 0 0
  353 54.3 0 0
  354 54.5 0 0
  355 54.7 0 0
  356 54.9 0 0
  357 55.1 0 0
  358 55.3 0 0
  359 55.5 0 0
  360 55.7 0 0
  361 55.9 0 0
  362 56.1 0 0
