# Supplementary material for: The influences of electric field intensity and driving force on the slip behaviour of water flow in a nanochannel
Source: PLoS One. 2021 Sep 22;16(9):e0257589. doi: 10.1371/journal.pone.0257589 (PMC8457446; doi:10.1371/journal.pone.0257589)
Supplement: S1 Data — (ZIP) [file pone.0257589.s001.zip › data/ALH2O-E-5/Ovx.2]

# Chunk-averaged data for fix O and group O
# Timestep Number-of-chunks Total-count
# Chunk Coord1 Ncount vx
1000000 362 4394
  1 -16.1 0 0
  2 -15.9 0 0
  3 -15.7 0 0
  4 -15.5 0 0
  5 -15.3 0 0
  6 -15.1 0 0
  7 -14.9 0 0
  8 -14.7 0 0
  9 -14.5 0 0
  10 -14.3 0 0
  11 -14.1 0 0
  12 -13.9 0 0
  13 -13.7 0 0
  14 -13.5 0 0
  15 -13.3 0 0
  16 -13.1 0 0
  17 -12.9 0 0
  18 -12.7 0 0
  19 -12.5 0 0
  20 -12.3 0 0
  21 -12.1 0 0
  22 -11.9 0 0
  23 -11.7 0 0
  24 -11.5 0 0
  25 -11.3 0 0
  26 -11.1 0 0
  27 -10.9 0 0
  28 -10.7 0 0
  29 -10.5 0 0
  30 -10.3 0 0
  31 -10.1 0 0
  32 -9.9 0 0
  33 -9.7 0 0
  34 -9.5 0 0
  35 -9.3 0 0
  36 -9.1 0 0
  37 -8.9 0 0
  38 -8.7 0 0
  39 -8.5 0 0
  40 -8.3 0 0
  41 -8.1 0 0
  42 -7.9 0 0
  43 -7.7 0 0
  44 -7.5 0 0
  45 -7.3 0 0
  46 -7.1 0 0
  47 -6.9 0 0
  48 -6.7 0 0
  49 -6.5 0 0
  50 -6.3 0 0
  51 -6.1 0 0
  52 -5.9 0 0
  53 -5.7 0 0
  54 -5.5 0 0
  55 -5.3 0 0
  56 -5.1 0 0
  57 -4.9 0 0
  58 -4.7 0 0
  59 -4.5 0 0
  60 -4.3 0 0
  61 -4.1 0 0
  62 -3.9 0 0
  63 -3.7 0 0
  64 -3.5 0 0
  65 -3.3 0 0
  66 -3.1 0 0
  67 -2.9 0 0
  68 -2.7 0 0
  69 -2.5 0 0
  70 -2.3 0 0
  71 -2.1 0 0
  72 -1.9 0 0
  73 -1.7 0 0
  74 -1.5 0 0
  75 -1.3 0 0
  76 -1.1 0 0
  77 -0.9 0 0
  78 -0.7 0 0
  79 -0.5 0 0
  80 -0.3 0 0
  81 -0.1 0 0
  82 0.1 0 0
  83 0.3 0 0
  84 0.5 0 0
  85 0.7 0 0
  86 0.9 0 0
  87 1.1 0 0
  88 1.3 0 0
  89 1.5 0 0
  90 1.7 0 0
  91 1.9 0 0
  92 2.1 0 0
  93 2.3 0.012755 0.00735913
  94 2.5 2.77922 0.538982
  95 2.7 27.9241 0.573165
  96 2.9 61.8047 0.57317
  97 3.1 67.1367 0.573167
  98 3.3 54.8323 0.573171
  99 3.5 40.719 0.573172
  100 3.7 29.7183 0.573168
  101 3.9 22.159 0.573169
  102 4.1 17.0033 0.573168
  103 4.3 13.6457 0.573165
  104 4.5 11.7301 0.573172
  105 4.7 10.9506 0.573158
  106 4.9 11.3664 0.573168
  107 5.1 13.4921 0.57317
  108 5.3 18.5709 0.573172
  109 5.5 26.754 0.573169
  110 5.7 33.3972 0.573169
  111 5.9 35.2524 0.573174
  112 6.1 33.3622 0.573169
  113 6.3 30.1722 0.573171
  114 6.5 27.1446 0.57318
  115 6.7 24.886 0.573174
  116 6.9 23.3818 0.573165
  117 7.1 22.3085 0.573178
  118 7.3 21.5953 0.573173
  119 7.5 21.1978 0.573171
  120 7.7 21.0933 0.573173
  121 7.9 21.5644 0.57317
  122 8.1 22.3189 0.573167
  123 8.3 23.2085 0.573164
  124 8.5 24.0849 0.57317
  125 8.7 24.7878 0.57317
  126 8.9 25.2959 0.573173
  127 9.1 25.6983 0.573173
  128 9.3 25.8344 0.573167
  129 9.5 25.7612 0.573165
  130 9.7 25.4611 0.573182
  131 9.9 24.9682 0.573182
  132 10.1 24.3841 0.573169
  133 10.3 23.8314 0.57318
  134 10.5 23.4383 0.573183
  135 10.7 23.1199 0.573174
  136 10.9 23.0471 0.573174
  137 11.1 23.2676 0.573185
  138 11.3 23.644 0.573162
  139 11.5 24.014 0.573176
  140 11.7 24.3057 0.573176
  141 11.9 24.467 0.573173
  142 12.1 24.7043 0.573176
  143 12.3 24.776 0.573176
  144 12.5 24.7115 0.573177
  145 12.7 24.4498 0.573179
  146 12.9 24.34 0.57317
  147 13.1 24.0123 0.573178
  148 13.3 23.9106 0.573175
  149 13.5 23.9342 0.573176
  150 13.7 24.0477 0.573168
  151 13.9 23.9926 0.573173
  152 14.1 24.0348 0.573174
  153 14.3 24.097 0.57318
  154 14.5 24.1289 0.573173
  155 14.7 24.232 0.573168
  156 14.9 24.2624 0.573176
  157 15.1 24.2805 0.573168
  158 15.3 24.3246 0.573171
  159 15.5 24.3239 0.573168
  160 15.7 24.2308 0.573166
  161 15.9 24.2611 0.573175
  162 16.1 24.1332 0.573171
  163 16.3 24.098 0.573173
  164 16.5 24.069 0.573169
  165 16.7 24.1525 0.573171
  166 16.9 24.1256 0.573167
  167 17.1 24.1432 0.573169
  168 17.3 24.1408 0.573179
  169 17.5 24.2056 0.573174
  170 17.7 24.1682 0.573175
  171 17.9 24.1504 0.573163
  172 18.1 24.2579 0.573172
  173 18.3 24.1638 0.573173
  174 18.5 24.1545 0.573167
  175 18.7 24.1709 0.573164
  176 18.9 24.1762 0.573169
  177 19.1 24.2332 0.573174
  178 19.3 24.1596 0.573172
  179 19.5 24.1926 0.573167
  180 19.7 24.1444 0.573163
  181 19.9 24.1271 0.573171
  182 20.1 24.1883 0.573175
  183 20.3 24.2165 0.573169
  184 20.5 24.2139 0.573173
  185 20.7 24.2673 0.573172
  186 20.9 24.2587 0.573164
  187 21.1 24.2706 0.573171
  188 21.3 24.1909 0.573179
  189 21.5 24.1129 0.573179
  190 21.7 24.0891 0.573171
  191 21.9 24.056 0.573165
  192 22.1 24.081 0.573168
  193 22.3 24.0763 0.573183
  194 22.5 24.2252 0.573183
  195 22.7 24.1935 0.573174
  196 22.9 24.1988 0.573169
  197 23.1 24.2376 0.573166
  198 23.3 24.1923 0.573167
  199 23.5 24.194 0.573168
  200 23.7 24.1739 0.573167
  201 23.9 24.1455 0.573175
  202 24.1 24.1927 0.573175
  203 24.3 24.3037 0.573162
  204 24.5 24.3488 0.573166
  205 24.7 24.2972 0.573167
  206 24.9 24.2384 0.573169
  207 25.1 24.2154 0.573173
  208 25.3 24.1049 0.573169
  209 25.5 23.9907 0.573181
  210 25.7 24.0222 0.573178
  211 25.9 23.9421 0.573159
  212 26.1 23.926 0.573162
  213 26.3 24.0043 0.573167
  214 26.5 24.0438 0.573172
  215 26.7 24.0792 0.57317
  216 26.9 24.1693 0.573175
  217 27.1 24.3094 0.573175
  218 27.3 24.4699 0.573175
  219 27.5 24.6284 0.573174
  220 27.7 24.7439 0.573173
  221 27.9 24.6802 0.573171
  222 28.1 24.5474 0.573171
  223 28.3 24.2891 0.573172
  224 28.5 23.8945 0.573163
  225 28.7 23.5282 0.573183
  226 28.9 23.1784 0.573171
  227 29.1 23.061 0.573172
  228 29.3 23.1128 0.573176
  229 29.5 23.3066 0.573176
  230 29.7 23.8413 0.573171
  231 29.9 24.4826 0.573165
  232 30.1 25.1197 0.573172
  233 30.3 25.6456 0.573178
  234 30.5 25.8829 0.57317
  235 30.7 25.8611 0.573168
  236 30.9 25.6708 0.573171
  237 31.1 25.2418 0.573166
  238 31.3 24.608 0.573187
  239 31.5 23.787 0.573176
  240 31.7 22.8878 0.57317
  241 31.9 22.0304 0.573171
  242 32.1 21.3928 0.573177
  243 32.3 21.2593 0.573172
  244 32.5 21.4229 0.573165
  245 32.7 21.9175 0.573168
  246 32.9 22.6922 0.573175
  247 33.1 23.7781 0.573169
  248 33.3 25.2687 0.573175
  249 33.5 27.2289 0.573176
  250 33.7 29.8654 0.573176
  251 33.9 32.6501 0.573172
  252 34.1 34.1484 0.573169
  253 34.3 32.2532 0.573169
  254 34.5 26.0765 0.573163
  255 34.7 18.7062 0.57317
  256 34.9 14.0173 0.573177
  257 35.1 12.0361 0.573175
  258 35.3 11.7997 0.573165
  259 35.5 12.6538 0.573172
  260 35.7 14.5853 0.573182
  261 35.9 17.8432 0.573173
  262 36.1 22.7682 0.573174
  263 36.3 29.9976 0.57317
  264 36.5 40.1451 0.573169
  265 36.7 53.0717 0.57317
  266 36.9 64.3257 0.573167
  267 37.1 59.7057 0.573173
  268 37.3 27.9857 0.573161
  269 37.5 3.00419 0.545897
  270 37.7 0.015406 0.00861905
  271 37.9 0 0
  272 38.1 0 0
  273 38.3 0 0
  274 38.5 0 0
  275 38.7 0 0
  276 38.9 0 0
  277 39.1 0 0
  278 39.3 0 0
  279 39.5 0 0
  280 39.7 0 0
  281 39.9 0 0
  282 40.1 0 0
  283 40.3 0 0
  284 40.5 0 0
  285 40.7 0 0
  286 40.9 0 0
  287 41.1 0 0
  288 41.3 0 0
  289 41.5 0 0
  290 41.7 0 0
  291 41.9 0 0
  292 42.1 0 0
  293 42.3 0 0
  294 42.5 0 0
  295 42.7 0 0
  296 42.9 0 0
  297 43.1 0 0
  298 43.3 0 0
  299 43.5 0 0
  300 43.7 0 0
  301 43.9 0 0
  302 44.1 0 0
  303 44.3 0 0
  304 44.5 0 0
  305 44.7 0 0
  306 44.9 0 0
  307 45.1 0 0
  308 45.3 0 0
  309 45.5 0 0
  310 45.7 0 0
  311 45.9 0 0
  312 46.1 0 0
  313 46.3 0 0
  314 46.5 0 0
  315 46.7 0 0
  316 46.9 0 0
  317 47.1 0 0
  318 47.3 0 0
  319 47.5 0 0
  320 47.7 0 0
  321 47.9 0 0
  322 48.1 0 0
  323 48.3 0 0
  324 48.5 0 0
  325 48.7 0 0
  326 48.9 0 0
  327 49.1 0 0
  328 49.3 0 0
  329 49.5 0 0
  330 49.7 0 0
  331 49.9 0 0
  332 50.1 0 0
  333 50.3 0 0
  334 50.5 0 0
  335 50.7 0 0
  336 50.9 0 0
  337 51.1 0 0
  338 51.3 0 0
  339 51.5 0 0
  340 51.7 0 0
  341 51.9 0 0
  342 52.1 0 0
  343 52.3 0 0
  344 52.5 0 0
  345 52.7 0 0
  346 52.9 0 0
  347 53.1 0 0
  348 53.3 0 0
  349 53.5 0 0
  350 53.7 0 0
  351 53.9 0 0
  352 54.1 0 0
  353 54.3 0 0
  354 54.5 0 0
  355 54.7 0 0
  356 54.9 0 0
  357 55.1 0 0
  358 55.3 0 0
  359 55.5 0 0
  360 55.7 0 0
  361 55.9 0 0
  362 56.1 0 0
