# Supplementary material for: The influences of electric field intensity and driving force on the slip behaviour of water flow in a nanochannel
Source: PLoS One. 2021 Sep 22;16(9):e0257589. doi: 10.1371/journal.pone.0257589 (PMC8457446; doi:10.1371/journal.pone.0257589)
Supplement: S1 Data — (ZIP) [file pone.0257589.s001.zip › data/ALH2O-E-5/Ovx.3]

# Chunk-averaged data for fix O and group O
# Timestep Number-of-chunks Total-count
# Chunk Coord1 Ncount vx
1000000 362 4394
  1 -16.1 0 0
  2 -15.9 0 0
  3 -15.7 0 0
  4 -15.5 0 0
  5 -15.3 0 0
  6 -15.1 0 0
  7 -14.9 0 0
  8 -14.7 0 0
  9 -14.5 0 0
  10 -14.3 0 0
  11 -14.1 0 0
  12 -13.9 0 0
  13 -13.7 0 0
  14 -13.5 0 0
  15 -13.3 0 0
  16 -13.1 0 0
  17 -12.9 0 0
  18 -12.7 0 0
  19 -12.5 0 0
  20 -12.3 0 0
  21 -12.1 0 0
  22 -11.9 0 0
  23 -11.7 0 0
  24 -11.5 0 0
  25 -11.3 0 0
  26 -11.1 0 0
  27 -10.9 0 0
  28 -10.7 0 0
  29 -10.5 0 0
  30 -10.3 0 0
  31 -10.1 0 0
  32 -9.9 0 0
  33 -9.7 0 0
  34 -9.5 0 0
  35 -9.3 0 0
  36 -9.1 0 0
  37 -8.9 0 0
  38 -8.7 0 0
  39 -8.5 0 0
  40 -8.3 0 0
  41 -8.1 0 0
  42 -7.9 0 0
  43 -7.7 0 0
  44 -7.5 0 0
  45 -7.3 0 0
  46 -7.1 0 0
  47 -6.9 0 0
  48 -6.7 0 0
  49 -6.5 0 0
  50 -6.3 0 0
  51 -6.1 0 0
  52 -5.9 0 0
  53 -5.7 0 0
  54 -5.5 0 0
  55 -5.3 0 0
  56 -5.1 0 0
  57 -4.9 0 0
  58 -4.7 0 0
  59 -4.5 0 0
  60 -4.3 0 0
  61 -4.1 0 0
  62 -3.9 0 0
  63 -3.7 0 0
  64 -3.5 0 0
  65 -3.3 0 0
  66 -3.1 0 0
  67 -2.9 0 0
  68 -2.7 0 0
  69 -2.5 0 0
  70 -2.3 0 0
  71 -2.1 0 0
  72 -1.9 0 0
  73 -1.7 0 0
  74 -1.5 0 0
  75 -1.3 0 0
  76 -1.1 0 0
  77 -0.9 0 0
  78 -0.7 0 0
  79 -0.5 0 0
  80 -0.3 0 0
  81 -0.1 0 0
  82 0.1 0 0
  83 0.3 0 0
  84 0.5 0 0
  85 0.7 0 0
  86 0.9 0 0
  87 1.1 0 0
  88 1.3 0 0
  89 1.5 0 0
  90 1.7 0 0
  91 1.9 0 0
  92 2.1 0 0
  93 2.3 0.012314 0.00691218
  94 2.5 2.80721 0.538186
  95 2.7 28.1512 0.57186
  96 2.9 61.9912 0.571863
  97 3.1 67.4033 0.571862
  98 3.3 55.0044 0.571858
  99 3.5 40.6596 0.571863
  100 3.7 29.5779 0.571857
  101 3.9 21.9033 0.57186
  102 4.1 16.7695 0.571861
  103 4.3 13.4618 0.571863
  104 4.5 11.6254 0.571853
  105 4.7 10.8856 0.571858
  106 4.9 11.314 0.571847
  107 5.1 13.5481 0.571863
  108 5.3 18.6927 0.571864
  109 5.5 26.7109 0.571867
  110 5.7 33.5216 0.571866
  111 5.9 35.4193 0.571868
  112 6.1 33.4137 0.571862
  113 6.3 30.0647 0.57187
  114 6.5 27.0445 0.571861
  115 6.7 24.7835 0.571864
  116 6.9 23.2812 0.571857
  117 7.1 22.2044 0.571853
  118 7.3 21.6504 0.571857
  119 7.5 21.2904 0.571862
  120 7.7 21.2174 0.571869
  121 7.9 21.56 0.571875
  122 8.1 22.2123 0.571865
  123 8.3 23.0927 0.571873
  124 8.5 23.9009 0.571854
  125 8.7 24.6491 0.571859
  126 8.9 25.3677 0.571858
  127 9.1 25.742 0.571862
  128 9.3 25.8584 0.571857
  129 9.5 25.8125 0.571873
  130 9.7 25.5522 0.571859
  131 9.9 25.0673 0.571864
  132 10.1 24.4593 0.571857
  133 10.3 23.869 0.57186
  134 10.5 23.3347 0.571865
  135 10.7 22.9828 0.571857
  136 10.9 22.9501 0.571862
  137 11.1 23.1917 0.571858
  138 11.3 23.4369 0.571854
  139 11.5 23.814 0.571867
  140 11.7 24.2685 0.571868
  141 11.9 24.5872 0.57186
  142 12.1 24.7937 0.571857
  143 12.3 24.8156 0.571856
  144 12.5 24.7877 0.571862
  145 12.7 24.6631 0.571861
  146 12.9 24.3727 0.571867
  147 13.1 24.1993 0.571866
  148 13.3 24.0063 0.571866
  149 13.5 23.8269 0.571861
  150 13.7 23.8669 0.571867
  151 13.9 23.9636 0.57187
  152 14.1 24.0102 0.571868
  153 14.3 24.0946 0.57186
  154 14.5 24.1058 0.571868
  155 14.7 24.2097 0.57186
  156 14.9 24.2715 0.571866
  157 15.1 24.278 0.571858
  158 15.3 24.276 0.571865
  159 15.5 24.2007 0.571863
  160 15.7 24.2255 0.571857
  161 15.9 24.3437 0.571867
  162 16.1 24.2583 0.57187
  163 16.3 24.2034 0.571858
  164 16.5 24.1648 0.571863
  165 16.7 23.9341 0.571864
  166 16.9 24.0327 0.571858
  167 17.1 24.0072 0.571867
  168 17.3 24.1223 0.571865
  169 17.5 24.1616 0.571874
  170 17.7 24.08 0.571865
  171 17.9 24.1844 0.571868
  172 18.1 24.2484 0.571863
  173 18.3 24.3345 0.57186
  174 18.5 24.2722 0.571862
  175 18.7 24.3092 0.571866
  176 18.9 24.2772 0.571863
  177 19.1 24.2568 0.571864
  178 19.3 24.2075 0.571871
  179 19.5 24.1357 0.571861
  180 19.7 24.1119 0.571873
  181 19.9 24.0475 0.571857
  182 20.1 24.0285 0.571857
  183 20.3 23.9644 0.571865
  184 20.5 24.0978 0.571872
  185 20.7 24.1592 0.571866
  186 20.9 24.1763 0.571875
  187 21.1 24.2254 0.571866
  188 21.3 24.2738 0.571865
  189 21.5 24.2327 0.571869
  190 21.7 24.1857 0.571869
  191 21.9 24.2179 0.571871
  192 22.1 24.1906 0.571868
  193 22.3 24.2489 0.571862
  194 22.5 24.1692 0.571863
  195 22.7 24.0865 0.571869
  196 22.9 24.0823 0.571871
  197 23.1 23.9893 0.571869
  198 23.3 24.0222 0.571872
  199 23.5 24.13 0.571864
  200 23.7 24.1511 0.571856
  201 23.9 24.2016 0.571861
  202 24.1 24.2694 0.571868
  203 24.3 24.3282 0.571867
  204 24.5 24.484 0.571865
  205 24.7 24.4014 0.57186
  206 24.9 24.395 0.571868
  207 25.1 24.3164 0.571869
  208 25.3 24.3163 0.571864
  209 25.5 24.1812 0.571872
  210 25.7 24.0509 0.571864
  211 25.9 23.8492 0.571864
  212 26.1 23.8375 0.571871
  213 26.3 23.8066 0.571869
  214 26.5 23.8771 0.571865
  215 26.7 24.0114 0.571863
  216 26.9 24.1597 0.571865
  217 27.1 24.4667 0.571865
  218 27.3 24.6566 0.571866
  219 27.5 24.7827 0.571869
  220 27.7 24.8947 0.571869
  221 27.9 24.837 0.571863
  222 28.1 24.7354 0.571868
  223 28.3 24.3843 0.571863
  224 28.5 23.8889 0.571859
  225 28.7 23.5415 0.571864
  226 28.9 23.1385 0.571859
  227 29.1 22.9443 0.571862
  228 29.3 22.913 0.571856
  229 29.5 23.3187 0.571868
  230 29.7 23.7788 0.571871
  231 29.9 24.505 0.571869
  232 30.1 25.1666 0.571874
  233 30.3 25.6093 0.571866
  234 30.5 25.8497 0.571864
  235 30.7 25.8196 0.571867
  236 30.9 25.7809 0.571872
  237 31.1 25.3021 0.571876
  238 31.3 24.6011 0.571862
  239 31.5 23.8908 0.571875
  240 31.7 23.056 0.571868
  241 31.9 22.0856 0.571864
  242 32.1 21.4725 0.571863
  243 32.3 21.2856 0.571862
  244 32.5 21.3934 0.57187
  245 32.7 21.9352 0.571866
  246 32.9 22.8257 0.57187
  247 33.1 23.8674 0.57187
  248 33.3 25.3072 0.57187
  249 33.5 27.2714 0.57187
  250 33.7 29.8726 0.571868
  251 33.9 32.5276 0.571876
  252 34.1 33.9221 0.571874
  253 34.3 32.0648 0.571863
  254 34.5 25.9378 0.571868
  255 34.7 18.6564 0.571867
  256 34.9 13.9878 0.571863
  257 35.1 12.2562 0.571863
  258 35.3 11.9601 0.57186
  259 35.5 12.8742 0.571859
  260 35.7 14.8742 0.571869
  261 35.9 18.0671 0.571867
  262 36.1 22.9178 0.571853
  263 36.3 29.9818 0.571871
  264 36.5 39.9556 0.571862
  265 36.7 52.565 0.571862
  266 36.9 63.6237 0.571867
  267 37.1 59.3539 0.571863
  268 37.3 28.2806 0.571858
  269 37.5 3.09956 0.546034
  270 37.7 0.016947 0.00970543
  271 37.9 0 0
  272 38.1 0 0
  273 38.3 0 0
  274 38.5 0 0
  275 38.7 0 0
  276 38.9 0 0
  277 39.1 0 0
  278 39.3 0 0
  279 39.5 0 0
  280 39.7 0 0
  281 39.9 0 0
  282 40.1 0 0
  283 40.3 0 0
  284 40.5 0 0
  285 40.7 0 0
  286 40.9 0 0
  287 41.1 0 0
  288 41.3 0 0
  289 41.5 0 0
  290 41.7 0 0
  291 41.9 0 0
  292 42.1 0 0
  293 42.3 0 0
  294 42.5 0 0
  295 42.7 0 0
  296 42.9 0 0
  297 43.1 0 0
  298 43.3 0 0
  299 43.5 0 0
  300 43.7 0 0
  301 43.9 0 0
  302 44.1 0 0
  303 44.3 0 0
  304 44.5 0 0
  305 44.7 0 0
  306 44.9 0 0
  307 45.1 0 0
  308 45.3 0 0
  309 45.5 0 0
  310 45.7 0 0
  311 45.9 0 0
  312 46.1 0 0
  313 46.3 0 0
  314 46.5 0 0
  315 46.7 0 0
  316 46.9 0 0
  317 47.1 0 0
  318 47.3 0 0
  319 47.5 0 0
  320 47.7 0 0
  321 47.9 0 0
  322 48.1 0 0
  323 48.3 0 0
  324 48.5 0 0
  325 48.7 0 0
  326 48.9 0 0
  327 49.1 0 0
  328 49.3 0 0
  329 49.5 0 0
  330 49.7 0 0
  331 49.9 0 0
  332 50.1 0 0
  333 50.3 0 0
  334 50.5 0 0
  335 50.7 0 0
  336 50.9 0 0
  337 51.1 0 0
  338 51.3 0 0
  339 51.5 0 0
  340 51.7 0 0
  341 51.9 0 0
  342 52.1 0 0
  343 52.3 0 0
  344 52.5 0 0
  345 52.7 0 0
  346 52.9 0 0
  347 53.1 0 0
  348 53.3 0 0
  349 53.5 0 0
  350 53.7 0 0
  351 53.9 0 0
  352 54.1 0 0
  353 54.3 0 0
  354 54.5 0 0
  355 54.7 0 0
  356 54.9 0 0
  357 55.1 0 0
  358 55.3 0 0
  359 55.5 0 0
  360 55.7 0 0
  361 55.9 0 0
  362 56.1 0 0
