# Supplementary material for: The influences of electric field intensity and driving force on the slip behaviour of water flow in a nanochannel
Source: PLoS One. 2021 Sep 22;16(9):e0257589. doi: 10.1371/journal.pone.0257589 (PMC8457446; doi:10.1371/journal.pone.0257589)
Supplement: S1 Data — (ZIP) [file pone.0257589.s001.zip › data/ALH2O-E-5/Ovx.4]

# Chunk-averaged data for fix O and group O
# Timestep Number-of-chunks Total-count
# Chunk Coord1 Ncount vx
1000000 362 4394
  1 -16.1 0 0
  2 -15.9 0 0
  3 -15.7 0 0
  4 -15.5 0 0
  5 -15.3 0 0
  6 -15.1 0 0
  7 -14.9 0 0
  8 -14.7 0 0
  9 -14.5 0 0
  10 -14.3 0 0
  11 -14.1 0 0
  12 -13.9 0 0
  13 -13.7 0 0
  14 -13.5 0 0
  15 -13.3 0 0
  16 -13.1 0 0
  17 -12.9 0 0
  18 -12.7 0 0
  19 -12.5 0 0
  20 -12.3 0 0
  21 -12.1 0 0
  22 -11.9 0 0
  23 -11.7 0 0
  24 -11.5 0 0
  25 -11.3 0 0
  26 -11.1 0 0
  27 -10.9 0 0
  28 -10.7 0 0
  29 -10.5 0 0
  30 -10.3 0 0
  31 -10.1 0 0
  32 -9.9 0 0
  33 -9.7 0 0
  34 -9.5 0 0
  35 -9.3 0 0
  36 -9.1 0 0
  37 -8.9 0 0
  38 -8.7 0 0
  39 -8.5 0 0
  40 -8.3 0 0
  41 -8.1 0 0
  42 -7.9 0 0
  43 -7.7 0 0
  44 -7.5 0 0
  45 -7.3 0 0
  46 -7.1 0 0
  47 -6.9 0 0
  48 -6.7 0 0
  49 -6.5 0 0
  50 -6.3 0 0
  51 -6.1 0 0
  52 -5.9 0 0
  53 -5.7 0 0
  54 -5.5 0 0
  55 -5.3 0 0
  56 -5.1 0 0
  57 -4.9 0 0
  58 -4.7 0 0
  59 -4.5 0 0
  60 -4.3 0 0
  61 -4.1 0 0
  62 -3.9 0 0
  63 -3.7 0 0
  64 -3.5 0 0
  65 -3.3 0 0
  66 -3.1 0 0
  67 -2.9 0 0
  68 -2.7 0 0
  69 -2.5 0 0
  70 -2.3 0 0
  71 -2.1 0 0
  72 -1.9 0 0
  73 -1.7 0 0
  74 -1.5 0 0
  75 -1.3 0 0
  76 -1.1 0 0
  77 -0.9 0 0
  78 -0.7 0 0
  79 -0.5 0 0
  80 -0.3 0 0
  81 -0.1 0 0
  82 0.1 0 0
  83 0.3 0 0
  84 0.5 0 0
  85 0.7 0 0
  86 0.9 0 0
  87 1.1 0 0
  88 1.3 0 0
  89 1.5 0 0
  90 1.7 0 0
  91 1.9 0 0
  92 2.1 0 0
  93 2.3 0.01343 0.00757013
  94 2.5 2.83438 0.535601
  95 2.7 28.39 0.5683
  96 2.9 62.5633 0.568309
  97 3.1 67.5431 0.568298
  98 3.3 54.9827 0.5683
  99 3.5 40.6273 0.568305
  100 3.7 29.5505 0.568301
  101 3.9 21.8392 0.568302
  102 4.1 16.7272 0.568316
  103 4.3 13.4062 0.568289
  104 4.5 11.5109 0.56831
  105 4.7 10.7947 0.568313
  106 4.9 11.3301 0.5683
  107 5.1 13.5104 0.568308
  108 5.3 18.6625 0.568307
  109 5.5 26.7472 0.568301
  110 5.7 33.5376 0.568298
  111 5.9 35.4357 0.568304
  112 6.1 33.3561 0.568308
  113 6.3 30.1651 0.568305
  114 6.5 27.1908 0.568301
  115 6.7 24.9814 0.568303
  116 6.9 23.3327 0.568301
  117 7.1 22.2282 0.568299
  118 7.3 21.5315 0.568293
  119 7.5 21.2056 0.568299
  120 7.7 21.1879 0.5683
  121 7.9 21.5625 0.568305
  122 8.1 22.2472 0.568315
  123 8.3 23.0808 0.568304
  124 8.5 23.9864 0.568301
  125 8.7 24.6976 0.568304
  126 8.9 25.4417 0.568298
  127 9.1 25.7986 0.568309
  128 9.3 25.874 0.568317
  129 9.5 25.7899 0.568309
  130 9.7 25.4324 0.568306
  131 9.9 24.8968 0.568312
  132 10.1 24.2654 0.568305
  133 10.3 23.667 0.568304
  134 10.5 23.2629 0.568313
  135 10.7 23.1304 0.568304
  136 10.9 23.1056 0.568305
  137 11.1 23.3959 0.568315
  138 11.3 23.5847 0.568309
  139 11.5 24.0864 0.568307
  140 11.7 24.3803 0.568301
  141 11.9 24.6306 0.568312
  142 12.1 24.7425 0.568315
  143 12.3 24.6574 0.568311
  144 12.5 24.6098 0.568314
  145 12.7 24.5903 0.568317
  146 12.9 24.4197 0.568311
  147 13.1 24.2212 0.568303
  148 13.3 24.1032 0.568309
  149 13.5 24.0063 0.568301
  150 13.7 23.9071 0.568306
  151 13.9 23.8675 0.568299
  152 14.1 23.8743 0.568297
  153 14.3 23.9765 0.568313
  154 14.5 24.1021 0.568304
  155 14.7 24.2118 0.568301
  156 14.9 24.2498 0.568296
  157 15.1 24.2941 0.568304
  158 15.3 24.3523 0.568297
  159 15.5 24.3993 0.568305
  160 15.7 24.3428 0.568298
  161 15.9 24.1687 0.568295
  162 16.1 24.1776 0.568308
  163 16.3 24.1784 0.568305
  164 16.5 24.152 0.568304
  165 16.7 24.1171 0.568301
  166 16.9 24.0624 0.568308
  167 17.1 24.0007 0.568306
  168 17.3 24.0863 0.5683
  169 17.5 24.2413 0.5683
  170 17.7 24.2188 0.568304
  171 17.9 24.2325 0.568304
  172 18.1 24.1644 0.568312
  173 18.3 24.2587 0.568317
  174 18.5 24.2391 0.5683
  175 18.7 24.2289 0.568299
  176 18.9 24.1078 0.5683
  177 19.1 24.1451 0.568311
  178 19.3 24.2009 0.568305
  179 19.5 24.2404 0.568303
  180 19.7 24.2062 0.568305
  181 19.9 24.1106 0.568301
  182 20.1 24.095 0.568296
  183 20.3 24.1202 0.568303
  184 20.5 24.2098 0.568304
  185 20.7 24.3206 0.56829
  186 20.9 24.2609 0.568299
  187 21.1 24.2555 0.568303
  188 21.3 24.2286 0.568297
  189 21.5 24.2261 0.5683
  190 21.7 24.0981 0.568297
  191 21.9 24.13 0.568305
  192 22.1 24.2005 0.568297
  193 22.3 24.1903 0.568294
  194 22.5 24.2288 0.56829
  195 22.7 24.205 0.568302
  196 22.9 24.1473 0.5683
  197 23.1 24.0426 0.568297
  198 23.3 24.0918 0.568298
  199 23.5 24.1912 0.568303
  200 23.7 24.2796 0.568309
  201 23.9 24.3487 0.568298
  202 24.1 24.2655 0.568301
  203 24.3 24.2906 0.568302
  204 24.5 24.3973 0.568292
  205 24.7 24.3787 0.568296
  206 24.9 24.2967 0.568294
  207 25.1 24.1704 0.568297
  208 25.3 24.1021 0.568305
  209 25.5 24.0507 0.568302
  210 25.7 24.0075 0.568298
  211 25.9 23.9542 0.568301
  212 26.1 23.9413 0.568308
  213 26.3 23.9376 0.568305
  214 26.5 24.0651 0.56829
  215 26.7 24.1634 0.568297
  216 26.9 24.2115 0.568298
  217 27.1 24.301 0.568286
  218 27.3 24.4684 0.568296
  219 27.5 24.7072 0.568307
  220 27.7 24.6732 0.568303
  221 27.9 24.6407 0.568289
  222 28.1 24.5263 0.568305
  223 28.3 24.3465 0.568312
  224 28.5 23.9415 0.568309
  225 28.7 23.4786 0.5683
  226 28.9 23.3115 0.568299
  227 29.1 23.1224 0.568294
  228 29.3 23.202 0.56829
  229 29.5 23.4387 0.568291
  230 29.7 23.8909 0.568287
  231 29.9 24.3723 0.568304
  232 30.1 24.9584 0.568297
  233 30.3 25.3832 0.568289
  234 30.5 25.798 0.568299
  235 30.7 25.8569 0.568298
  236 30.9 25.7314 0.56829
  237 31.1 25.1468 0.568303
  238 31.3 24.5547 0.568303
  239 31.5 23.7358 0.568298
  240 31.7 22.9687 0.568299
  241 31.9 22.1488 0.568291
  242 32.1 21.5251 0.568302
  243 32.3 21.3503 0.568302
  244 32.5 21.5041 0.568301
  245 32.7 22.0905 0.568304
  246 32.9 22.8219 0.56829
  247 33.1 24.0122 0.568297
  248 33.3 25.3576 0.5683
  249 33.5 27.2769 0.568298
  250 33.7 29.7151 0.5683
  251 33.9 32.2129 0.568298
  252 34.1 33.6109 0.568296
  253 34.3 31.7138 0.568298
  254 34.5 25.7731 0.5683
  255 34.7 18.7452 0.568285
  256 34.9 14.2746 0.568288
  257 35.1 12.4593 0.568285
  258 35.3 12.2664 0.568303
  259 35.5 13.1401 0.568301
  260 35.7 15.1698 0.5683
  261 35.9 18.3688 0.568298
  262 36.1 23.0516 0.5683
  263 36.3 29.9698 0.568301
  264 36.5 39.6315 0.568298
  265 36.7 51.8489 0.568295
  266 36.9 62.7053 0.568301
  267 37.1 58.8297 0.568299
  268 37.3 28.5563 0.568294
  269 37.5 3.22447 0.546171
  270 37.7 0.01843 0.0104864
  271 37.9 0 0
  272 38.1 0 0
  273 38.3 0 0
  274 38.5 0 0
  275 38.7 0 0
  276 38.9 0 0
  277 39.1 0 0
  278 39.3 0 0
  279 39.5 0 0
  280 39.7 0 0
  281 39.9 0 0
  282 40.1 0 0
  283 40.3 0 0
  284 40.5 0 0
  285 40.7 0 0
  286 40.9 0 0
  287 41.1 0 0
  288 41.3 0 0
  289 41.5 0 0
  290 41.7 0 0
  291 41.9 0 0
  292 42.1 0 0
  293 42.3 0 0
  294 42.5 0 0
  295 42.7 0 0
  296 42.9 0 0
  297 43.1 0 0
  298 43.3 0 0
  299 43.5 0 0
  300 43.7 0 0
  301 43.9 0 0
  302 44.1 0 0
  303 44.3 0 0
  304 44.5 0 0
  305 44.7 0 0
  306 44.9 0 0
  307 45.1 0 0
  308 45.3 0 0
  309 45.5 0 0
  310 45.7 0 0
  311 45.9 0 0
  312 46.1 0 0
  313 46.3 0 0
  314 46.5 0 0
  315 46.7 0 0
  316 46.9 0 0
  317 47.1 0 0
  318 47.3 0 0
  319 47.5 0 0
  320 47.7 0 0
  321 47.9 0 0
  322 48.1 0 0
  323 48.3 0 0
  324 48.5 0 0
  325 48.7 0 0
  326 48.9 0 0
  327 49.1 0 0
  328 49.3 0 0
  329 49.5 0 0
  330 49.7 0 0
  331 49.9 0 0
  332 50.1 0 0
  333 50.3 0 0
  334 50.5 0 0
  335 50.7 0 0
  336 50.9 0 0
  337 51.1 0 0
  338 51.3 0 0
  339 51.5 0 0
  340 51.7 0 0
  341 51.9 0 0
  342 52.1 0 0
  343 52.3 0 0
  344 52.5 0 0
  345 52.7 0 0
  346 52.9 0 0
  347 53.1 0 0
  348 53.3 0 0
  349 53.5 0 0
  350 53.7 0 0
  351 53.9 0 0
  352 54.1 0 0
  353 54.3 0 0
  354 54.5 0 0
  355 54.7 0 0
  356 54.9 0 0
  357 55.1 0 0
  358 55.3 0 0
  359 55.5 0 0
  360 55.7 0 0
  361 55.9 0 0
  362 56.1 0 0
