# Supplementary material for: The influences of electric field intensity and driving force on the slip behaviour of water flow in a nanochannel
Source: PLoS One. 2021 Sep 22;16(9):e0257589. doi: 10.1371/journal.pone.0257589 (PMC8457446; doi:10.1371/journal.pone.0257589)
Supplement: S1 Data — (ZIP) [file pone.0257589.s001.zip › data/ALH2O-E-5/Ovx.5]

# Chunk-averaged data for fix O and group O
# Timestep Number-of-chunks Total-count
# Chunk Coord1 Ncount vx
1000000 362 4394
  1 -16.1 0 0
  2 -15.9 0 0
  3 -15.7 0 0
  4 -15.5 0 0
  5 -15.3 0 0
  6 -15.1 0 0
  7 -14.9 0 0
  8 -14.7 0 0
  9 -14.5 0 0
  10 -14.3 0 0
  11 -14.1 0 0
  12 -13.9 0 0
  13 -13.7 0 0
  14 -13.5 0 0
  15 -13.3 0 0
  16 -13.1 0 0
  17 -12.9 0 0
  18 -12.7 0 0
  19 -12.5 0 0
  20 -12.3 0 0
  21 -12.1 0 0
  22 -11.9 0 0
  23 -11.7 0 0
  24 -11.5 0 0
  25 -11.3 0 0
  26 -11.1 0 0
  27 -10.9 0 0
  28 -10.7 0 0
  29 -10.5 0 0
  30 -10.3 0 0
  31 -10.1 0 0
  32 -9.9 0 0
  33 -9.7 0 0
  34 -9.5 0 0
  35 -9.3 0 0
  36 -9.1 0 0
  37 -8.9 0 0
  38 -8.7 0 0
  39 -8.5 0 0
  40 -8.3 0 0
  41 -8.1 0 0
  42 -7.9 0 0
  43 -7.7 0 0
  44 -7.5 0 0
  45 -7.3 0 0
  46 -7.1 0 0
  47 -6.9 0 0
  48 -6.7 0 0
  49 -6.5 0 0
  50 -6.3 0 0
  51 -6.1 0 0
  52 -5.9 0 0
  53 -5.7 0 0
  54 -5.5 0 0
  55 -5.3 0 0
  56 -5.1 0 0
  57 -4.9 0 0
  58 -4.7 0 0
  59 -4.5 0 0
  60 -4.3 0 0
  61 -4.1 0 0
  62 -3.9 0 0
  63 -3.7 0 0
  64 -3.5 0 0
  65 -3.3 0 0
  66 -3.1 0 0
  67 -2.9 0 0
  68 -2.7 0 0
  69 -2.5 0 0
  70 -2.3 0 0
  71 -2.1 0 0
  72 -1.9 0 0
  73 -1.7 0 0
  74 -1.5 0 0
  75 -1.3 0 0
  76 -1.1 0 0
  77 -0.9 0 0
  78 -0.7 0 0
  79 -0.5 0 0
  80 -0.3 0 0
  81 -0.1 0 0
  82 0.1 0 0
  83 0.3 0 0
  84 0.5 0 0
  85 0.7 0 0
  86 0.9 0 0
  87 1.1 0 0
  88 1.3 0 0
  89 1.5 0 0
  90 1.7 0 0
  91 1.9 0 0
  92 2.1 0 0
  93 2.3 0.012997 0.00728891
  94 2.5 2.87766 0.53545
  95 2.7 28.7967 0.567096
  96 2.9 63.0403 0.567082
  97 3.1 67.7771 0.567086
  98 3.3 54.8916 0.567086
  99 3.5 40.4455 0.567092
  100 3.7 29.3289 0.567095
  101 3.9 21.6667 0.567091
  102 4.1 16.615 0.56708
  103 4.3 13.3155 0.567086
  104 4.5 11.4267 0.567082
  105 4.7 10.7083 0.567062
  106 4.9 11.2577 0.567097
  107 5.1 13.4654 0.567096
  108 5.3 18.6893 0.567081
  109 5.5 26.9228 0.567086
  110 5.7 33.7736 0.5671
  111 5.9 35.5549 0.567093
  112 6.1 33.5019 0.567093
  113 6.3 30.1303 0.567093
  114 6.5 27.103 0.567087
  115 6.7 24.7901 0.567081
  116 6.9 23.2329 0.567083
  117 7.1 22.1765 0.567089
  118 7.3 21.5247 0.567091
  119 7.5 21.1458 0.567091
  120 7.7 21.083 0.567087
  121 7.9 21.526 0.567091
  122 8.1 22.1874 0.567088
  123 8.3 23.1791 0.567091
  124 8.5 24.106 0.567093
  125 8.7 24.8199 0.567091
  126 8.9 25.3692 0.567091
  127 9.1 25.781 0.567093
  128 9.3 25.9955 0.567095
  129 9.5 25.8852 0.567094
  130 9.7 25.4763 0.567079
  131 9.9 24.9533 0.567082
  132 10.1 24.3691 0.567087
  133 10.3 23.7519 0.567087
  134 10.5 23.2248 0.567093
  135 10.7 22.9972 0.567079
  136 10.9 22.9991 0.567084
  137 11.1 23.0641 0.567092
  138 11.3 23.3823 0.567084
  139 11.5 23.9443 0.567086
  140 11.7 24.2886 0.567089
  141 11.9 24.7465 0.567086
  142 12.1 24.8556 0.567083
  143 12.3 24.872 0.567092
  144 12.5 24.8381 0.567085
  145 12.7 24.683 0.567089
  146 12.9 24.455 0.567085
  147 13.1 24.2399 0.567098
  148 13.3 24.1551 0.567085
  149 13.5 23.9617 0.56708
  150 13.7 23.9042 0.567085
  151 13.9 23.8045 0.56709
  152 14.1 23.7517 0.567082
  153 14.3 23.8406 0.567085
  154 14.5 24.0262 0.567085
  155 14.7 24.2232 0.567084
  156 14.9 24.4161 0.567091
  157 15.1 24.3548 0.567087
  158 15.3 24.4034 0.567082
  159 15.5 24.3305 0.567088
  160 15.7 24.3283 0.567086
  161 15.9 24.355 0.567082
  162 16.1 24.3458 0.567085
  163 16.3 24.2475 0.567077
  164 16.5 24.1914 0.567077
  165 16.7 24.1079 0.567083
  166 16.9 24.0568 0.567084
  167 17.1 24.0597 0.567084
  168 17.3 24.0722 0.56709
  169 17.5 24.0652 0.567083
  170 17.7 24.0922 0.567085
  171 17.9 24.1558 0.567079
  172 18.1 24.173 0.56708
  173 18.3 24.2813 0.567082
  174 18.5 24.2402 0.56708
  175 18.7 24.2428 0.567081
  176 18.9 24.2359 0.567074
  177 19.1 24.2386 0.567083
  178 19.3 24.2132 0.567079
  179 19.5 24.2034 0.567083
  180 19.7 24.1709 0.567088
  181 19.9 24.1437 0.567082
  182 20.1 24.1299 0.567096
  183 20.3 24.1165 0.567078
  184 20.5 24.1803 0.567081
  185 20.7 24.2783 0.567079
  186 20.9 24.1856 0.567073
  187 21.1 24.1074 0.567082
  188 21.3 24.0995 0.567081
  189 21.5 24.2507 0.567085
  190 21.7 24.135 0.567078
  191 21.9 24.0959 0.567092
  192 22.1 24.1818 0.567081
  193 22.3 24.1561 0.567088
  194 22.5 24.1774 0.567087
  195 22.7 24.2791 0.567079
  196 22.9 24.1991 0.567079
  197 23.1 24.1982 0.56709
  198 23.3 24.1533 0.567088
  199 23.5 24.2396 0.567093
  200 23.7 24.3168 0.567085
  201 23.9 24.2098 0.567086
  202 24.1 24.2088 0.567088
  203 24.3 24.1917 0.567079
  204 24.5 24.1783 0.567082
  205 24.7 24.2422 0.567086
  206 24.9 24.1516 0.567091
  207 25.1 24.1511 0.567094
  208 25.3 24.1405 0.567085
  209 25.5 24.0969 0.56709
  210 25.7 23.9859 0.56709
  211 25.9 24.0329 0.567086
  212 26.1 23.9934 0.567085
  213 26.3 24.067 0.567089
  214 26.5 24.0961 0.567091
  215 26.7 24.2063 0.567085
  216 26.9 24.1805 0.567089
  217 27.1 24.3024 0.567097
  218 27.3 24.5406 0.567092
  219 27.5 24.6387 0.567095
  220 27.7 24.6378 0.56709
  221 27.9 24.5393 0.567091
  222 28.1 24.5091 0.567097
  223 28.3 24.2131 0.567089
  224 28.5 23.8978 0.567093
  225 28.7 23.566 0.567097
  226 28.9 23.2621 0.567097
  227 29.1 23.1134 0.567095
  228 29.3 23.1611 0.567083
  229 29.5 23.4046 0.567095
  230 29.7 23.8751 0.567092
  231 29.9 24.522 0.567099
  232 30.1 25.1289 0.567088
  233 30.3 25.5495 0.567087
  234 30.5 25.7795 0.567097
  235 30.7 25.8503 0.567102
  236 30.9 25.5959 0.567081
  237 31.1 25.13 0.56708
  238 31.3 24.4939 0.567093
  239 31.5 23.9254 0.567092
  240 31.7 23.117 0.567098
  241 31.9 22.1579 0.567096
  242 32.1 21.4353 0.567088
  243 32.3 21.3028 0.567091
  244 32.5 21.5782 0.567091
  245 32.7 22.0968 0.567098
  246 32.9 22.9196 0.567103
  247 33.1 24.0299 0.567096
  248 33.3 25.5687 0.567089
  249 33.5 27.5729 0.567086
  250 33.7 29.9145 0.567091
  251 33.9 32.2123 0.567096
  252 34.1 33.395 0.567094
  253 34.3 31.3395 0.567097
  254 34.5 25.4626 0.567085
  255 34.7 18.5951 0.567078
  256 34.9 14.2393 0.567089
  257 35.1 12.5333 0.567086
  258 35.3 12.4342 0.567086
  259 35.5 13.4955 0.567075
  260 35.7 15.4513 0.567088
  261 35.9 18.6251 0.567096
  262 36.1 23.2992 0.567083
  263 36.3 30.1274 0.567092
  264 36.5 39.4746 0.567097
  265 36.7 51.2102 0.567089
  266 36.9 61.6913 0.567091
  267 37.1 58.4346 0.567093
  268 37.3 28.9881 0.567085
  269 37.5 3.39093 0.549307
  270 37.7 0.019223 0.0107521
  271 37.9 0 0
  272 38.1 0 0
  273 38.3 0 0
  274 38.5 0 0
  275 38.7 0 0
  276 38.9 0 0
  277 39.1 0 0
  278 39.3 0 0
  279 39.5 0 0
  280 39.7 0 0
  281 39.9 0 0
  282 40.1 0 0
  283 40.3 0 0
  284 40.5 0 0
  285 40.7 0 0
  286 40.9 0 0
  287 41.1 0 0
  288 41.3 0 0
  289 41.5 0 0
  290 41.7 0 0
  291 41.9 0 0
  292 42.1 0 0
  293 42.3 0 0
  294 42.5 0 0
  295 42.7 0 0
  296 42.9 0 0
  297 43.1 0 0
  298 43.3 0 0
  299 43.5 0 0
  300 43.7 0 0
  301 43.9 0 0
  302 44.1 0 0
  303 44.3 0 0
  304 44.5 0 0
  305 44.7 0 0
  306 44.9 0 0
  307 45.1 0 0
  308 45.3 0 0
  309 45.5 0 0
  310 45.7 0 0
  311 45.9 0 0
  312 46.1 0 0
  313 46.3 0 0
  314 46.5 0 0
  315 46.7 0 0
  316 46.9 0 0
  317 47.1 0 0
  318 47.3 0 0
  319 47.5 0 0
  320 47.7 0 0
  321 47.9 0 0
  322 48.1 0 0
  323 48.3 0 0
  324 48.5 0 0
  325 48.7 0 0
  326 48.9 0 0
  327 49.1 0 0
  328 49.3 0 0
  329 49.5 0 0
  330 49.7 0 0
  331 49.9 0 0
  332 50.1 0 0
  333 50.3 0 0
  334 50.5 0 0
  335 50.7 0 0
  336 50.9 0 0
  337 51.1 0 0
  338 51.3 0 0
  339 51.5 0 0
  340 51.7 0 0
  341 51.9 0 0
  342 52.1 0 0
  343 52.3 0 0
  344 52.5 0 0
  345 52.7 0 0
  346 52.9 0 0
  347 53.1 0 0
  348 53.3 0 0
  349 53.5 0 0
  350 53.7 0 0
  351 53.9 0 0
  352 54.1 0 0
  353 54.3 0 0
  354 54.5 0 0
  355 54.7 0 0
  356 54.9 0 0
  357 55.1 0 0
  358 55.3 0 0
  359 55.5 0 0
  360 55.7 0 0
  361 55.9 0 0
  362 56.1 0 0
